# Supplementary material for: An evolutionarily conserved metabolite inhibits biofilm formation in Escherichia coli K-12
Source: Nat Commun. 2024 Nov 21;15:10079. doi: 10.1038/s41467-024-54501-w (PMC11582573; doi:10.1038/s41467-024-54501-w)
Supplement: Supplementary file 3 — Supplementary Data 1 [file 41467_2024_54501_MOESM3_ESM.xlsx]

## Sheet: data_for_Figure1C
Supplementary Data 1. Targeted metabolomic analyses focusing on central carbon and energy metabolism (CCEM) in the CRISPRi strain ispg-2d and ctrl-d.
Name	Abbreviation	ispg-2d-1	ispg-2d-2	ispg-2d-3 (* Note 1)	ispg-2d-4	ispg-2d-5	ctrl-d-1	ctrl-d-2	ctrl-d-3	ctrl-d-4	ctrl-d-5	Mean of ispg-2d	Mean of ctrl-d	q value (* Note 2)
2',3'-cyclic AMP	2,3-cAMP	343563	449205	2606.87	411126	514888	486676	429652	450771	468653	507105	429696	468572	0.552731
2-phosphoglycolic acid	2PG	209883	180967	4031.43	164850	163293	155452	175503	135811	124560	119611	179748	142187	0.163032
glycerate 2-phosphate	2PGA	1.12725e+06	1.19675e+06	17651.6	1.38082e+06	1.5096e+06	1.80411e+06	1.40022e+06	1.28222e+06	1.27584e+06	1.25036e+06	1303605	1402550	0.681066
3',5'-cyclic AMP	3,5-cAMP	141471	318174	8775.6	267891	346068	304845	337567	332954	324083	283968	268401	316683	0.531291
3-dehydroshikimate	3DeHy-SHIK	103458	146463	6026.15	144200	151514	149009	129802	155077	141805	122483	136409	139636	0.873351
3-hydroxypyruvic acid	3-OH-PYR	81581.2	224296	175114	169713	123591	128130	121356	104719	111972	110431	149795	115322	0.500709
3-phosphoglycerate	3PGA	9.36424e+06	1.00397e+07	23308.9	1.17015e+07	1.24519e+07	1.40535e+07	1.1596e+07	1.08976e+07	9.98196e+06	9.72567e+06	10889336	11250957	0.85086
5-methyltetrahydrofolate	5Me-THF	N/A	N/A	N/A	N/A	N/A	N/A	N/A	N/A	N/A	N/A	N/A	N/A	N/A
6-phosphogluconic acid	6PG	32461.2	32094.9	1606.61	25838.5	30035.5	24832.6	22760.3	18409.1	21002.3	27227.9	30108	22846	0.089685
8-hydroxycopalyl diphosphate	8OH-COPA-PP	N/A	N/A	N/A	N/A	N/A	N/A	N/A	N/A	N/A	N/A	N/A	N/A	N/A
acetoacetyl-CoA	AcAc-CoA	78132.5	108368	732.414	108473	106344	95108.7	102179	93737.5	92469.4	85507.4	100329	93800	0.61928
acetyl-CoA	AcCoA	7.04211e+06	7.5296e+06	30491.1	9.43833e+06	9.85438e+06	7.71447e+06	6.91594e+06	7.70861e+06	6.65333e+06	6.82059e+06	8466106	7162588	0.237817
aconitic acid	ACT	4.02817e+06	2.56827e+06	301002	2.56997e+06	2.38101e+06	2.19088e+06	2.16666e+06	2.15416e+06	1.95284e+06	1.96954e+06	2886856	2086817	0.184348
adenosine	Adenosine	517282	2.1625e+06	730078	2.07159e+06	2.22406e+06	1.75243e+06	2.2537e+06	1.7051e+06	1.95907e+06	1.68399e+06	1743858	1870858	0.85086
adenylosuccinic acid	Adenylo-Suc	413941	516954	2105.34	441235	436951	480158	554047	521769	405061	440622	452270	480332	0.655913
adenosine 5'-diphosphate	ADP	5.44606e+06	5.72386e+06	44855.7	5.9952e+06	5.90149e+06	8.19003e+06	8.38066e+06	7.62898e+06	6.71424e+06	7.35397e+06	5766651	7653575	0.017184
ADP-glucose	ADP-glucose	346620	408773	2031.26	634300	699049	598311	429447	600972	587036	590030	522186	561159	0.792903
ADP-ribose 2'-phosphate	ADPPR	391768	410456	8541.97	494503	581158	505713	363504	624278	577011	578788	469471	529859	0.613108
ADP-D-ribose	ADPR	6.41145e+06	7.71737e+06	51332.8	1.17236e+07	1.69286e+07	1.61224e+07	8.59955e+06	1.73042e+07	1.85945e+07	1.82745e+07	10695255	15779031	0.294488
AICA ribonucleotide	AICAR	N/A	N/A	N/A	N/A	N/A	N/A	N/A	N/A	N/A	N/A	N/A	N/A	N/A
5-aminoimidazole ribonucleotide	AIR	N/A	N/A	N/A	N/A	N/A	N/A	N/A	N/A	N/A	N/A	N/A	N/A	N/A
2-ketoglutaric acid	AKG	1.03689e+06	855794	68125.6	884309	757713	1.52307e+06	1.66962e+06	1.26632e+06	1.11795e+06	1.18083e+06	883676	1351557	0.065072
L-alanine	ALA	1905.19	3265.85	411.858	2636.12	1993.75	2702.71	2755.55	3264.61	2747.5	1252.54	2450	2545	0.903752
allantoic acid	ALLANTOATE	N/A	N/A	N/A	N/A	N/A	N/A	N/A	N/A	N/A	N/A	N/A	N/A	N/A
allantoin	ALT	N/A	N/A	N/A	N/A	N/A	N/A	N/A	N/A	N/A	N/A	N/A	N/A	N/A
adenosine 5'-monophosphate	AMP	3.85772e+06	1.76708e+06	10135.6	1.02265e+06	513823	1.28786e+06	1.82306e+06	2.81397e+06	1.41315e+06	1.91488e+06	1790318	1850584	0.951567
L-arginine	ARG	3.07168e+06	3.27516e+06	332442	3.00551e+06	3.13718e+06	3.47521e+06	3.52307e+06	3.62448e+06	3.76874e+06	3.44729e+06	3122382	3567757	0.017184
ascorbic acid	ASC	N/A	N/A	N/A	N/A	N/A	N/A	N/A	N/A	N/A	N/A	N/A	N/A	N/A
L-asparagine	ASN	14660.7	14563.7	5013.01	13102.4	18035.1	15493.4	16571.2	16335.7	15799	11583.5	15090	15157	0.960269
L-aspartic acid	ASP	1.86714e+07	2.44187e+07	130974	2.21681e+07	2.12911e+07	2.33915e+07	2.49077e+07	2.40273e+07	2.26665e+07	1.96803e+07	21637331	22934625	0.62528
adenosine triphosphate	ATP	2.85656e+06	2.94594e+06	63102.6	5.40892e+06	6.81199e+06	1.08976e+07	6.26189e+06	8.57261e+06	7.07254e+06	8.03012e+06	4505852	8166960	0.113199
ureidosuccinic acid	CA	35643.9	61475.1	1120.14	59347	67795	66149.6	60476.2	64860	61052.3	60066.3	56065	62521	0.572443
carboxyaminoimidazole ribotide	CAIR	N/A	N/A	N/A	N/A	N/A	N/A	N/A	N/A	N/A	N/A	N/A	N/A	N/A
3-ureidopropionic acid	CarbamoylAla	23264.6	48317.8	945.858	45124.4	53018.6	57239.5	55364.2	61903.9	59322.9	47078.6	42431	56182	0.195692
cytidine 5'-diphosphate	CDP	2.19266e+06	2.07647e+06	7107.87	2.18139e+06	1.97961e+06	2.38766e+06	2.48686e+06	2.62484e+06	2.03545e+06	2.34358e+06	2107533	2375678	0.186573
CDP-choline	CDP-CHOL	N/A	N/A	N/A	N/A	N/A	N/A	N/A	N/A	N/A	N/A	N/A	N/A	N/A
4-diphosphocytidyl-2-C-methyl-D-erythritol	CDP-ME	23976.4	25858.7	238.118	29574.9	25748.8	15262.6	14570.8	22048.3	14102.3	17865.4	26290	16770	0.019304
4-CDP-2-C-methyl-D-erythritol 2-phosphate	CDP-MEP (* Note 3)	16649	15187.4	746.82	17374.9	20366.3	2950.86	4604.21	3371.3	3675.74	3564.65	17394	3633	0.000178
3',5'-cyclic GMP	cGMP	N/A	N/A	N/A	N/A	N/A	N/A	N/A	N/A	N/A	N/A	N/A	N/A	N/A
chloride	chloride	N/A	N/A	N/A	N/A	N/A	N/A	N/A	N/A	N/A	N/A	N/A	N/A	N/A
chorismic acid	CHOR	426809	1.14982e+06	44533.1	1.01774e+06	705805	574744	592837	453681	407053	359607	825042	477584	0.184348
chorismic acid	CHOR-H2O	N/A	N/A	N/A	N/A	N/A	N/A	N/A	N/A	N/A	N/A	N/A	N/A	N/A
citric acid	CIT	9.79618e+06	9.06606e+06	3.91837e+06	1.10506e+07	1.1523e+07	1.32599e+07	1.63041e+07	1.3793e+07	1.37417e+07	1.40158e+07	10358938	14222900	0.01902
L-citrulline	CITRUL	232889	252160	22370.7	265056	284985	306357	292074	288155	310432	273258	258772	294055	0.113199
cytidine 5'-monophosphate	CMP	2.86944e+06	1.62484e+06	5116.27	1.02607e+06	620021	876469	1.54498e+06	2.04848e+06	1.33311e+06	1.47354e+06	1535091	1455316	0.915796
coenzyme A	CoA	3.85166e+06	5.79287e+06	9024.87	7.31461e+06	7.51164e+06	6.2595e+06	6.62994e+06	6.31519e+06	7.37252e+06	6.14913e+06	6117696	6545254	0.762896
creatine	CREA	N/A	N/A	N/A	N/A	N/A	N/A	N/A	N/A	N/A	N/A	N/A	N/A	N/A
phosphocreatine	CREA-P	N/A	N/A	N/A	N/A	N/A	N/A	N/A	N/A	N/A	N/A	N/A	N/A	N/A
cytidine triphosphate	CTP	1.068e+06	1.22243e+06	20046.5	2.62041e+06	3.54643e+06	3.66408e+06	2.53047e+06	2.80784e+06	2.38362e+06	2.56444e+06	2114317	2790090	0.531291
L-cysteine	CYS	N/A	N/A	N/A	N/A	N/A	N/A	N/A	N/A	N/A	N/A	N/A	N/A	N/A
L-cystine	CYSN	N/A	N/A	N/A	N/A	N/A	N/A	N/A	N/A	N/A	N/A	N/A	N/A	N/A
cytidine	Cytidine	163685	451989	71121.8	574295	638653	377692	385686	287004	390220	335506	457155	355221	0.562135
2'-deoxyadenosine	dADO	1813.89	15680.2	5981.68	13667.9	14971.7	8558.47	9248.16	6674.44	10418.1	7313.51	11533	8443	0.562135
2'-deoxyadenosine-5'-diphosphate	dADP	301537	409252	3959.62	492056	518764	466631	428927	402679	378223	385382	430402	412368	0.825629
2'-deoxyadenosine-5'-monophosphate	dAMP	402100	572583	5496.87	440807	364076	262166	327822	357376	388417	340688	444891	335294	0.184348
deoxyadenosine triphosphate	dATP	195921	247969	6725.46	388731	486732	540062	328507	409945	380856	415087	329839	414891	0.523895
dehydroascorbic acid	DeHyASC	N/A	N/A	N/A	N/A	N/A	N/A	N/A	N/A	N/A	N/A	N/A	N/A	N/A
2'-deoxyguanosine 5'-monophosphate	dGMP	52750.4	55625.9	7624.52	57389.6	63302.6	53979.8	86757.6	88036.3	84593.4	86052	57267	79884	0.113199
deoxyguanosine	dGUA	24179.9	96641.5	12517.2	114155	128381	72440.6	95799.8	49987.9	78409.1	60738	90839	71475	0.625669
dihydroxyacetone phosphate	DHAP	44798.2	55739.1	1243.34	100165	139536	125195	51474.4	121120	127067	116387	85060	108249	0.614085
dihydroorotic acid	DHO	23452.5	20723	36743.1	24362.4	13353.4	18532.5	19664.4	19344.2	17157.7	15277.7	20473	17995	0.562135
digalacturonic acid	DIGALACTURON	1782.94	1582	1899.98	1576.31	2410.76	1678.85	853.391	1457.02	1450.82	852.758	1838	1259	0.186573
disccharides_sum	Disccharides_sum	N/A	N/A	N/A	N/A	N/A	N/A	N/A	N/A	N/A	N/A	N/A	N/A	N/A
dimethylallyl diphosphate	DMA-PP	52288.1	63960.9	1303.81	73866.9	84683.3	122676	121705	113984	115736	102276	68700	115275	0.010583
deoxyribose 5-phosphate	dR5P	N/A	N/A	N/A	N/A	N/A	N/A	N/A	N/A	N/A	N/A	N/A	N/A	N/A
thymidine-5'-diphosphate	dTDP	3.16269e+06	4.11e+06	8238.01	4.06697e+06	3.7827e+06	3.98014e+06	4.42491e+06	4.17559e+06	3.58214e+06	4.0329e+06	3780591	4039137	0.562135
thymidine 5'-monophosphate	dTMP	4.03625e+06	6.11216e+06	37242.3	3.60751e+06	2.22011e+06	3.59906e+06	5.37671e+06	3.89889e+06	3.10646e+06	3.22905e+06	3994007	3842035	0.911894
thymidine-5'-triphosphate	dTTP	955638	1.02177e+06	6165.57	2.18527e+06	2.85775e+06	3.44991e+06	1.94387e+06	2.77544e+06	2.30137e+06	2.45253e+06	1755107	2584626	0.316464
1-deoxy-D-xylulose 5-phosphate	dXP	2.04417e+06	3.08998e+06	18401.9	4.44218e+06	5.07249e+06	2.52729e+06	1.24094e+06	2.40076e+06	2.31489e+06	2.22891e+06	3662202	2142557	0.184348
erythrose 4-phosphate	E4P	102792	156401	1774.32	155406	167404	168999	128484	124673	121891	125785	145501	133966	0.681066
fructose 6-phosphate	F6P	N/A	N/A	N/A	N/A	N/A	N/A	N/A	N/A	N/A	N/A	N/A	N/A	N/A
flavin adenine dinucleotide	FAD	249626	288580	1113.62	321440	377665	349861	347453	318939	282382	312404	309328	322208	0.792903
FAICAR	FAICAR	N/A	N/A	N/A	N/A	N/A	N/A	N/A	N/A	N/A	N/A	N/A	N/A	N/A
fructose-1,6-diphosphate	FBP	2.80873e+06	2.31613e+06	11518.8	2.31654e+06	2.55349e+06	3.15592e+06	3.19719e+06	2.58085e+06	2.34595e+06	2.33393e+06	2498721	2722767	0.613108
5-phosphoribosyl-N-formylglycineamidine	FGAM	2913.41	10430.7	433.07	10276.4	13696.3	12314.2	10704.8	14025.7	10112.7	10783.8	9329	11588	0.562135
5'-phosphoribosyl-N-formylglycineamide	FGAR	N/A	N/A	N/A	N/A	N/A	N/A	N/A	N/A	N/A	N/A	N/A	N/A	N/A
flavin mononucleotide	FMN	224567	216024	3392.2	218483	260703	240827	220560	246512	217129	226935	229944	230393	0.960269
farnesyl diphosphate	FPP	6384.25	15284.9	11995.3	24271.8	25805.7	40282.9	39623.5	35532.6	42296.2	37834.5	17937	39114	0.017318
fumaric acid	FUM	34253.7	214871	160320	210526	242659	252073	196014	213397	174962	166657	175577	200621	0.762698
glucose-1-phosphate	G1P	5.01465e+06	9.5126e+06	69040.4	1.03605e+07	1.16176e+07	1.03543e+07	1.06444e+07	1.00983e+07	1.01512e+07	9.20062e+06	9126334	10089767	0.66981
glucose-6-phosphate	G6P	917479	1.16311e+06	7716.84	1.37235e+06	1.55771e+06	1.47727e+06	1.07301e+06	1.32046e+06	1.31028e+06	1.35364e+06	1252662	1306932	0.825629
glucosamine 1-phosphate	GA1P	134320	189799	736.849	221487	232777	243514	237510	271028	241144	248729	194596	248385	0.145022
glucosamine 6-phosphate	GA6P	435951	687549	9112.89	722117	842099	906219	868307	963261	719615	905847	671929	872650	0.184348
gamma-aminobutyric acid	GABA	4668.02	6624.47	1261.96	5437.48	4466.03	3860.95	4586.27	4886.12	3867.89	4081.32	5299	4257	0.195692
D-galactonic acid	GALACTON	411456	727235	2170.79	745885	772601	901579	856995	852614	862214	722027	664294	839086	0.195692
D-galacturonic Acid	GALACTURON	9287.27	10867.2	537.229	12724.6	13160.1	12747.9	7385.56	13320.5	16977.6	12533.1	11510	12593	0.757134
glycerinaldehye 3-phosphate	GAP	3028.72	1107.85	952.646	2246.23	853.952	913.987	741.85	484.6	2433.73	426.773	1809	1000	0.474011
5'-phosphoribosylglycineamide	GAR	923.189	936.922	197.356	508.79	804.368	649.587	566.568	454.969	974.654	1482.67	793.3	825.7	0.927647
guanosine diphosphate	GDP	1.18683e+06	1.06369e+06	5079.46	1.10816e+06	1.14788e+06	1.68699e+06	1.65872e+06	1.66626e+06	1.30511e+06	1.55404e+06	1126638	1574222	0.017184
geranylgeranyl pyrophosphate	GGPP	1467.5	821.728	117.095	2078.06	1993.71	1564.22	3083.24	2124.3	1555.7	1022.57	1590	1870	0.743548
L-glutamic acid	GLA	7.38905e+07	8.66177e+07	1.23835e+06	8.52696e+07	8.50627e+07	8.91813e+07	8.437e+07	8.59045e+07	9.0846e+07	7.78429e+07	82710126	85628935	0.655165
glycerophosphoric acid	GLC3P	542897	828726	8159.75	750808	857043	906347	689425	726712	762260	654041	744868	747757	0.960269
L-glutamine	GLN	423533	305716	26666.7	312723	348747	299318	321132	328140	365794	312130	347680	325303	0.64376
gluconic acid	GLUCON	400268	734548	2796.05	750084	795787	890496	892687	816918	831674	740546	670172	834464	0.248808
D-glucuronic Acid	GLUCURON	28020.4	13729.4	3463.51	14538.5	15829.8	15703.5	16421.7	14771.9	16244	14195.5	18030	15467	0.63121
glycine	GLY	344834	452165	50875.6	468028	470909	353739	351112	315059	351051	347684	433984	343729	0.092469
glycolic acid	GLYCOLATE	27951.7	49417.1	1385.53	48969.7	45834.2	50256.8	48506.7	43434.3	42081.2	42508.4	43043	45357	0.792903
glyoxylic acid	GLYOX	361.094	2159.74	1145.56	1878.42	1520.5	1723.71	2239.09	1108.05	1818.21	949.818	1480	1568	0.903752
guanosine-5'-monophosphate	GMP	634879	179839	1416.29	89737.2	58752.5	119757	229299	417205	172192	239855	240802	235662	0.960269
geranyl diphosphate	GPP	5467.24	2810.49	5261.79	5458.36	3779.64	3264.65	2486.66	3452.72	3164.53	3068.48	4379	3087	0.195692
glutathione	GSH	7.57379e+07	1.02147e+08	710600	1.0398e+08	1.16153e+08	1.15365e+08	9.70814e+07	1.12477e+08	1.15782e+08	1.07272e+08	99504382	109595546	0.524583
glutathione disulfide	GSSG	9.41855e+07	1.29331e+08	438047	1.22145e+08	1.28159e+08	1.14213e+08	1.28039e+08	1.12707e+08	1.14745e+08	1.12082e+08	118454951	116357038	0.873351
guanosine triphosphate	GTP	394652	446964	6888.15	884297	1.2413e+06	1.57653e+06	913752	1.07925e+06	920489	1.00522e+06	741802	1099048	0.337926
guanosine	Guanosine	4.3729e+06	1.19591e+07	871548	1.43551e+07	1.62529e+07	1.06544e+07	1.12379e+07	8.67683e+06	1.06977e+07	9.83024e+06	11734997	10219413	0.714679
hexose_sum	Hexoses	12267.2	10899.5	2849.64	10708.3	9038.53	10697.8	9802.97	10291	10350.3	8069.49	10728	9842	0.549271
L-histidine	HIS	15865.9	12749	427.381	12618.4	14829.1	12793.3	11970.9	9585.29	14592.2	9218.64	14016	11632	0.275888
(2E)-4-hydroxy-3-methylbut-2-enyl diphosphate	HMBPP	14657.7	26203.9	697.179	26559.6	27184.5	27889.5	23418.7	23818.4	28803.3	20389.6	23651	24864	0.825629
hydroxymethylglutaryl-CoA	HMG-CoA	11544.2	11886.4	433.335	12031.1	10095.1	10623.9	10356.3	7733.99	7808.46	8076.51	11389	8920	0.113199
inosine 5'-monophosphate	IMP	176173	36641.4	3042.06	16025.4	4751.27	24602	41330.4	180.903	31538	53729.9	58398	30276	0.655913
D-myo-inositol trikisphosphates (sum)	IP3_sum	45103.4	37221.9	4127.21	38552.2	53476.9	59613.6	77121.8	57673.1	52100.9	54119.5	43589	60126	0.128167
D-myo-inositol tetrakisphosphates (sum)	IP4_sum	N/A	N/A	N/A	N/A	N/A	N/A	N/A	N/A	N/A	N/A	N/A	N/A	N/A
D-myo-inositol pentakisphosphates (sum)	IP5_sum	N/A	N/A	N/A	N/A	N/A	N/A	N/A	N/A	N/A	N/A	N/A	N/A	N/A
phytic acid	IP6	N/A	N/A	N/A	N/A	N/A	N/A	N/A	N/A	N/A	N/A	N/A	N/A	N/A
Isopentenyl pyrophosphate	IPPP	34128.4	43913	1581.35	45895.9	38891.1	38115.5	36468.9	35405.5	33045.5	35154.3	40707	35638	0.223834
isocitric acid	ISOCIT	308659	212027	51415.2	181544	167367	171574	181460	150521	149760	151545	217399	160972	0.239264
isovaleryl-coenzyme A	ISOVAL-CoA	61814.5	79438.2	410.488	85357.5	80979.1	73566.6	81410.7	71502.2	72236.6	66799.4	76897	73103	0.681066
2-keto-3-deoxy-6-phosphogluconate	KDPG	N/A	N/A	N/A	N/A	N/A	N/A	N/A	N/A	N/A	N/A	N/A	N/A	N/A
lactic acid	LAC	556184	360419	59727	1.26938e+06	1.00222e+06	696075	306853	317809	390523	403194	797049	422891	0.251253
L-leucine+L-isoleucine (sum)	LEU+ILE_02	363738	522572	48316.9	787457	743954	870205	813261	863812	874470	868938	604430	858137	0.113199
L-leucine+L-isoleucine (sum)	LEU+ILE	N/A	N/A	N/A	N/A	N/A	N/A	N/A	N/A	N/A	N/A	N/A	N/A	N/A
L-lysine	LYS	24259.7	23350.6	1435.66	17581.3	20941.3	16884	19714.2	21872.7	25717.7	18374.2	21533	20513	0.792903
malic acid	MAL	4.19254e+07	4.0718e+07	9.4014e+06	3.90657e+07	3.89415e+07	4.2188e+07	3.48837e+07	3.19396e+07	2.76959e+07	2.70712e+07	40162655	32755690	0.184348
malonyl-CoA	Malo-CoA	132050	122098	1098.18	150676	137240	87658.3	94332.7	87128.1	92099.9	88180.2	135516	89880	0.003133
2C-methyl-D-erythritol 2,4-cyclodiphosphate	MEcPP	4.44641e+07	5.6096e+07	468299	5.78636e+07	5.90627e+07	2.36683e+06	1.8115e+06	1.79093e+06	1.6957e+06	1.78149e+06	54371605	1889290	6e-05
3-methylcrotonyl CoA	MeCrot-CoA	57130	54920.8	786.707	58026.7	58762.4	55481.9	47111.5	49745.8	47286.4	48981.2	57210	49721	0.047428
methyl-D-erythritol Phosphate	MEP	115062	189842	536.701	216542	242663	121944	94108.2	97114.9	99065.5	86372.4	191028	99721	0.065072
methionine	MET	585391	685021	142817	860126	915236	962598	908175	968913	960110	878369	761443	935633	0.163032
mevalonic acid	MEVA	N/A	N/A	N/A	N/A	N/A	N/A	N/A	N/A	N/A	N/A	N/A	N/A	N/A
mevalonate-P	MEVA5P	N/A	N/A	N/A	N/A	N/A	N/A	N/A	N/A	N/A	N/A	N/A	N/A	N/A
mevalonate-5PP	MEVA5PP	N/A	N/A	N/A	N/A	N/A	N/A	N/A	N/A	N/A	N/A	N/A	N/A	N/A
methylmalonyl coa	MM-CoA	808804	889737	4332.69	1.55416e+06	2.11604e+06	1.65534e+06	745302	1.67865e+06	1.66277e+06	1.44593e+06	1342185	1437598	0.873351
nicotinic acid	NA	5.05313e+06	1.04367e+07	552595	1.18113e+07	1.19674e+07	1.08876e+07	1.08022e+07	1.01341e+07	9.87814e+06	9.51408e+06	9817116	10243228	0.873351
nicotinate mononucleotide	NAAM	N/A	N/A	N/A	N/A	N/A	N/A	N/A	N/A	N/A	N/A	N/A	N/A	N/A
NAD+	NAD+	2.04964e+06	1.44927e+07	92408.7	1.57372e+07	1.76355e+07	1.59406e+07	1.49605e+07	1.66082e+07	1.62884e+07	1.5819e+07	12478773	15923335	0.552731
NADH	NADH	66663.1	108702	317.807	118282	99065	107865	113072	84787	65169.6	88594.6	98178	91898	0.795478
NADP+	NADP+	430471	319857	3319.8	469787	539862	666200	466883	649167	655475	600787	439994	607702	0.113199
NADPH	NADPH	183813	229702	1932.85	232754	183324	240722	258454	198486	166304	188135	207398	210420	0.92805
nicotinamide	nicotinamide	2.43331e+06	1.72142e+06	3.78558e+06	1.56209e+06	1.63204e+06	1.54761e+06	1.49791e+06	1.36061e+06	1.49873e+06	1.58312e+06	1837213	1497596	0.251927
nicotinamide mononucleotide	NMN	N/A	N/A	N/A	N/A	N/A	N/A	N/A	N/A	N/A	N/A	N/A	N/A	N/A
L-ornithine	ORN	17543.1	24917.3	2726.62	23958	26943.7	25101.4	25027.3	24641	26736.5	23013.4	23341	24904	0.645985
orotic acid	ORO	206886	334305	6075.35	321778	393330	420576	422707	407326	415114	417425	314075	416630	0.113199
orotidylic acid	ORO5P	7664.84	8284.36	992.844	9697.36	7702.37	4565.61	3594.82	4766.19	4155.16	5615.28	8337	4539	0.009154
oxaloacetic acid	Oxaloacetic acid_1	179646	215174	66682.3	203278	205570	250512	236978	232491	217470	231149	200917	233720	0.065072
oxaloacetic acid_2	Oxaloacetic acid_2	N/A	N/A	N/A	N/A	N/A	N/A	N/A	N/A	N/A	N/A	N/A	N/A	N/A
D-pantothenic acid	PAN	1.14889e+07	2.13221e+07	914973	2.1768e+07	2.12858e+07	2.29219e+07	2.23342e+07	2.07062e+07	2.28195e+07	2.0955e+07	18966200	21947389	0.474011
O-phosphoethanolamine	PEA	N/A	N/A	N/A	N/A	N/A	N/A	N/A	N/A	N/A	N/A	N/A	N/A	N/A
sum of valeric acid, isovaleric, anteisovaleric acid	pentanoates	N/A	N/A	N/A	N/A	N/A	N/A	N/A	N/A	N/A	N/A	N/A	N/A	N/A
phosphoenolpyruvate	PEP	2.12365e+06	2.28263e+06	10903.1	2.80582e+06	3.13489e+06	3.59759e+06	2.47084e+06	2.57136e+06	2.26987e+06	2.22672e+06	2586748	2627277	0.934287
phenylalanine	PHE	8.37641e+06	1.2959e+07	2.97965e+06	1.32281e+07	1.40066e+07	1.45767e+07	1.45954e+07	1.47214e+07	1.37647e+07	1.3813e+07	12142513	14294235	0.251253
phosphate	phosphate	N/A	N/A	N/A	N/A	N/A	N/A	N/A	N/A	N/A	N/A	N/A	N/A	N/A
phosphoribosylamine	PRA	N/A	N/A	N/A	N/A	N/A	N/A	N/A	N/A	N/A	N/A	N/A	N/A	N/A
L-proline	PRO	16832.9	15524	3317.66	15016.2	16471.7	15624.8	14968.5	12944.6	15184.5	10062.2	15961	13757	0.274052
PRPP	PRPP	N/A	N/A	N/A	N/A	N/A	N/A	N/A	N/A	N/A	N/A	N/A	N/A	N/A
pyruvic acid	PYR	40622.6	59704.9	8559.01	57708.3	58050.9	59958.6	48474	46062.8	45431.7	44745.7	54022	48935	0.577673
quinic acid	QUIN	26957	32541.9	489.323	34259	41251	47205	50838.1	37828.5	38284.3	39688	33752	42769	0.184348
ribose-1-phosphate	R1P	N/A	N/A	N/A	N/A	N/A	N/A	N/A	N/A	N/A	N/A	N/A	N/A	N/A
ribose phosphate	R5P	106220	199262	1114.47	287090	451521	266227	173135	209975	252240	228868	261023	226089	0.775536
D-ribonic acid	RA	340204	461107	2295.66	475670	516647	526014	495545	517182	504309	430587	448407	494728	0.523895
D-ribulose 1,5-Bisphosphate	RIB1,5 BP	40980.3	45009.1	1156.29	43332	47523.7	48220.8	49097	40636.4	38752.7	41240.6	44211	43590	0.891685
ribulose 5-phosphate+xylolose 5-phosphate (sum)	RIBU5P+XU5P	N/A	N/A	N/A	N/A	N/A	N/A	N/A	N/A	N/A	N/A	N/A	N/A	N/A
sedoheptulose 1,7-bisphosphate	S1,7BP	309817	240349	1442.83	241606	240349	273775	258286	241347	213637	213184	258030	240046	0.625669
sedoheptulose 7-phosphate	S7P	830546	1.14114e+06	2145.59	1.0765e+06	1.27151e+06	909836	895641	891569	922528	907310	1079924	905377	0.195692
S-adenosylhomocysteine	SAH	428353	756223	12210.7	926506	1.03818e+06	1.2145e+06	1.14217e+06	1.11808e+06	1.05528e+06	1.00204e+06	787315	1106413	0.150501
SAICAR	SAICAR	N/A	N/A	N/A	N/A	N/A	N/A	N/A	N/A	N/A	N/A	N/A	N/A	N/A
L-serine	SER	13779.3	20924.4	2610.62	27454	22337.9	13661.6	21165.4	15906.6	12677.6	17583.7	21124	16199	0.323789
shikimic acid	SHIK	N/A	N/A	N/A	N/A	N/A	N/A	N/A	N/A	N/A	N/A	N/A	N/A	N/A
succinic acid	SUC	1.00255e+08	1.4597e+08	1.46167e+07	1.32467e+08	1.30824e+08	1.29003e+08	1.26814e+08	1.20615e+08	1.13003e+08	1.10268e+08	127379044	119940461	0.655913
succinyl-coenzyme A	Succ-CoA	329761	377552	1645.33	618053	849116	705502	295940	681782	637201	583116	543621	580708	0.873351
sulfate	sulfate	N/A	N/A	N/A	N/A	N/A	N/A	N/A	N/A	N/A	N/A	N/A	N/A	N/A
L-threonine	THR	863632	713255	80807.5	838825	927253	622856	625069	633971	626051	549145	835741	611419	0.017184
trigalacturonic acid	TRIGALACTURON	N/A	N/A	N/A	N/A	N/A	N/A	N/A	N/A	N/A	N/A	N/A	N/A	N/A
L-tryptophan	TRP	2.37957e+06	1.81638e+06	996354	1.98223e+06	2.33922e+06	2.641e+06	2.85928e+06	2.95789e+06	2.78136e+06	2.54472e+06	2129353	2756847	0.035844
L-tyrosine	TYR	1.54381e+06	1.8838e+06	179929	2.1497e+06	2.28928e+06	2.47228e+06	2.35937e+06	2.44335e+06	2.3723e+06	2.23285e+06	1966649	2376029	0.133937
uric acid	UA	58084.1	59356.3	2806.09	24414.7	73054.1	77942	79930.2	86648.5	77723.6	79128.1	53727	80274	0.113199
uridine 5'-diphosphate	UDP	6.59592e+06	5.78365e+06	7362.61	5.26244e+06	4.12536e+06	4.43973e+06	4.71012e+06	5.75535e+06	3.88637e+06	4.69404e+06	5441844	4697123	0.477403
UDP-glucose	UDP-glc	1.23368e+08	1.225e+08	617852	1.39674e+08	1.6291e+08	1.36856e+08	1.14559e+08	1.38826e+08	1.37578e+08	1.2684e+08	137112870	130931648	0.721569
UDP-N-acetyl-alpha-D-glucosamine	UDP-NAcGA	8.52014e+06	1.00211e+07	35885.4	8.04189e+06	8.70197e+06	1.10964e+07	1.12727e+07	1.09579e+07	1.06695e+07	1.06157e+07	8821271	10922449	0.017184
uridine 5'-monophosphate	UMP	6.47911e+06	3.8204e+06	9070.66	2.18161e+06	1.1128e+06	2.31854e+06	3.94569e+06	4.73824e+06	2.677e+06	3.21402e+06	3398481	3378697	0.967611
uridine	Uridine	1.83983e+06	4.94983e+06	969572	5.95404e+06	6.26109e+06	4.24317e+06	5.1005e+06	3.13397e+06	4.326e+06	3.65391e+06	4751201	4091509	0.690969
uridine 5'-triphosphate	UTP	3.68548e+06	3.50485e+06	29036.7	8.33864e+06	1.21308e+07	1.46867e+07	7.25713e+06	1.09321e+07	9.60884e+06	9.37532e+06	6914941	10372025	0.375306
L-valine	VAL_02	N/A	N/A	N/A	N/A	N/A	N/A	N/A	N/A	N/A	N/A	N/A	N/A	N/A
L-valine	VAL	23594.1	31147	7016.11	32424.9	32555.1	34835.8	37411.7	34169.3	34856.1	38043.3	29930	35863	0.113199
xanthosine monophosphate	XAN5P	458473	279499	1058.57	134751	139062	253702	247350	371879	397.568	183718	252946	211409	0.80604
tetrahydrofolic acid	THF	N/A	N/A	N/A	N/A	N/A	N/A	N/A	N/A	N/A	N/A	N/A	N/A	N/A
folic acid	Folate	N/A	N/A	N/A	N/A	N/A	N/A	N/A	N/A	N/A	N/A	N/A	N/A	N/A
5-formyltetrahydrofolic acid	5-Formyl-THF	N/A	N/A	N/A	N/A	N/A	N/A	N/A	N/A	N/A	N/A	N/A	N/A	N/A
Note 1. Sample ispg-2d-3 shows much lower peak area than the replicates in the same group and was removed as an outlier.
Note 2. Multiple unpaired t tests were performed in GraphPad Prism 8.0.2. Discovery determined using the Two-stage linear step-up procedure of Benjamini, Krieger and Yekutieli, with False Discovery Rate (Q) = 1%. Each row was analyzed individually, without assuming a consistent SD. Number of t tests: 138.
Note 3. CDP-MEP is the only other metabolite that is significant accumulated in the ispg-2d strain compared to ctrl-d. However, the signals of the CDP-MEP in the examined samples are ultra small (less than 3000 counts). With such a low level of detection, quantification of CDP-MEP is no longer reliable, and therefore, it is not considered to be significantly changed metabolite in our current anal…
