# Supplementary material for: An evolutionarily conserved metabolite inhibits biofilm formation in Escherichia coli K-12
Source: Nat Commun. 2024 Nov 21;15:10079. doi: 10.1038/s41467-024-54501-w (PMC11582573; doi:10.1038/s41467-024-54501-w)
Supplement: Supplementary file 5 — Supplementary Data 3 [file 41467_2024_54501_MOESM5_ESM.xlsx]

## Sheet: ispg-2d.vs.ctrl-d_UpRegulated
Supplementary Data 3. RNA-seq analyses of differentially expressed genes between ispg-2d and ctrl-d strains (Up-regulated genes in ispg-2d)
	log2FoldChange	pvalue	padj	ctrl-d-1	ctrl-d-2	ctrl-d-3	ispg-2d-1	ispg-2d-2	ispg-2d-3	UniPro_ID	Annotation	Gene_name	Length (aa)
b0873	4.78352	2.30554e-09	5.9771e-07	18.4552	13.4444	35.0451	992.543	754.541	97.9116	P75825	Hydroxylamine reductase (EC 1.7.99.1) (Hybrid-cluster protein) (HCP) (Prismane protein)	hcp ybjW b0873 JW0857	550
b4033	4.67287	2.91863e-09	6.48561e-07	4.6138	33.6109	12.7437	349.617	672.663	300.934	P02916	Maltose/maltodextrin transport system permease protein MalF	malF b4033 JW3993	514
b3680	4.09469	0.0130087	NA	0	0	0	4.20213	3.77901	2.87975	P31449	Uncharacterized HTH-type transcriptional regulator YidL	yidL b3680 JW3656	297
b1077	4.04191	0.00837743	NA	0	0.960311	0	14.2872	1.25967	4.31963	P75938	Flagellar basal-body rod protein FlgF (Putative proximal rod protein)	flgF fla FVI flaX b1077 JW1064	251
b3104	3.95164	0.0242963	NA	0	0	0	0.840426	5.03867	4.31963	P64592	Inner membrane protein YhaI	yhaI b3104 JW3075	118
b2407	3.91889	0.0234357	NA	0	0	0	1.68085	2.51934	5.75951	P45563	Purine nucleoside phosphorylase 2 (EC 2.4.2.1) (Inosine-guanosine phosphorylase) (Purine nucleoside phosphorylase II) (PNP II) (Xanthosine phosphorylase)	xapA pndA b2407 JW2398	277
b4007	3.82224	0.000879959	0.0199821	189.166	175.737	170.978	245.404	450.961	6884.05
b4037	3.77471	2.17181e-15	2.25217e-12	55.3656	162.293	40.355	1400.99	1253.37	897.043	P03841	Maltose operon periplasmic protein	malM molA b4037 JW3997	306
b0450	3.59026	0.04403	NA	0	0	0	0	3.77901	4.31963	P0AC55	Nitrogen regulatory protein P-II 2	glnK ybaI b0450 JW0440	112
b0331	3.57361	0.015792	NA	1.53793	0	0	6.72341	6.29834	1.43988	P77541	2-methylisocitrate lyase (2-MIC) (MICL) (EC 4.1.3.30) ((2R,3S)-2-methylisocitrate lyase)	prpB yahQ b0331 JW0323	296
b4421	3.46727	0.0295815	NA	0	0	0	0.840426	5.03867	1.43988	Q6BF87	Small toxic polypeptide LdrB	ldrB b4421 JW5958	35
b4085	3.43447	0.0341573	NA	0	0	0	1.68085	2.51934	2.87975	P32719	D-allulose-6-phosphate 3-epimerase (EC 5.1.3.-)	alsE yjcU b4085 JW4046	231
b4035	3.42289	1.24407e-06	0.000143345	158.407	328.426	80.71	1711.11	2766.23	1614.1	P68187	Maltose/maltodextrin import ATP-binding protein MalK (EC 7.5.2.1)	malK b4035 JW3995	371
b4038	3.39447	0.0232896	NA	1.53793	0	0	5.04255	5.03867	2.87975	P32690	Putative protein YjbI	yjbI b4038 JW3998	442
b0872	3.33157	1.46613e-11	6.51588e-09	49.2138	42.2537	66.9044	786.639	685.26	120.95	J7QZH2	Putative enzyme	b0872 BN16_13941	322
b3263	3.21362	0.0453971	NA	0	0.960311	0	2.52128	6.29834	2.87975	P64619	Inner membrane protein YhdU	yhdU b3263 JW3231	59
b2706	3.04276	0.000130258	0.00533201	1.53793	5.76187	4.2479	25.2128	31.4917	43.1963	P15081	Glucitol operon activator protein	gutM srlM b2706 JW2675	119
b2552	3.01371	6.55187e-10	2.03829e-07	30.7586	11.5237	27.6113	270.617	202.807	80.6331	P24232	Flavohemoprotein (Flavohemoglobin) (HMP) (Hemoglobin-like protein) (Nitric oxide dioxygenase) (NO oxygenase) (NOD) (EC 1.14.12.17)	hmp fsrB hmpA b2552 JW2536	396
b3476	2.93218	1.41597e-11	6.51588e-09	38.4483	22.0872	33.9832	173.968	246.895	295.175	P33590	Nickel-binding periplasmic protein	nikA b3476 JW3441	524
b4032	2.91197	3.30805e-11	1.14348e-08	61.5173	160.372	37.1691	681.585	749.503	529.875	P68183	Maltose/maltodextrin transport system permease protein MalG	malG b4032 JW3992	296
b3477	2.82575	6.37748e-09	1.24002e-06	4.6138	18.2459	10.6197	63.0319	79.3591	106.551	P33591	Nickel transport system permease protein NikB	nikB b3477 JW3442	314
b3478	2.73364	8.33353e-12	5.18512e-09	18.4552	20.1665	21.2395	99.1702	119.668	182.864	P0AFA9	Nickel transport system permease protein NikC	nikC b3478 JW3443	277
b2049	2.72414	0.0146319	NA	1.53793	0.960311	1.06197	7.56383	2.51934	12.9589	P24174	Mannose-1-phosphate guanylyltransferase (EC 2.7.7.13) (GDP-mannose pyrophosphorylase) (GMP) (GMPP)	manC cpsB rfbM b2049 JW2034	478
b0909	2.68201	0.0449768	NA	0	0	2.12395	2.52128	2.51934	10.0791	P43674	Metalloprotease YcaL (EC 3.4.-.-)	ycaL b0909 JW0892	254
b1390	2.64638	0.0423642	NA	1.53793	0	1.06197	4.20213	7.55801	2.87975	P76079	1,2-phenylacetyl-CoA epoxidase, subunit C (1,2-phenylacetyl-CoA epoxidase, structural subunit beta) (1,2-phenylacetyl-CoA monooxygenase, subunit C)	paaC ydbP b1390 JW1385	248
b3571	2.57874	0.00801853	0.0978484	15.3793	19.2062	9.55777	38.6596	144.862	80.6331	P25718	Periplasmic alpha-amylase (EC 3.2.1.1) (1,4-alpha-D-glucan glucanohydrolase)	malS b3571 JW3543	676
b3479	2.49072	2.83637e-09	6.48561e-07	13.8414	19.2062	12.7437	73.117	62.9834	125.269	P33593	Nickel import ATP-binding protein NikD (EC 7.2.2.11)	nikD b3479 JW3444	254
b0553	2.4192	5.3304e-12	4.14572e-09	35.3724	14.4047	29.7353	147.075	143.602	123.829	P21420	Putative outer membrane porin protein NmpC	nmpC phmA b0553	365
b4209	2.38172	1.84275e-05	0.00130291	7.68966	10.5634	9.55777	57.9894	73.0608	14.3988	P69506	Iron-sulfur cluster repair protein YtfE (Regulator of cell morphogenesis and NO signaling) (RCMNS)	ytfE b4209 JW4167	220
b3480	2.35392	5.02609e-07	6.25447e-05	33.8345	14.4047	7.43382	59.6702	84.3978	131.029	P33594	Nickel import ATP-binding protein NikE (EC 7.2.2.11)	nikE b3480 JW3445	268
b2207	2.30776	0.0454346	NA	1.53793	0	2.12395	7.56383	5.03867	4.31963	P0A9I5	Chaperone NapD (NapA signal peptide-binding chaperone NapD)	napD yojF b2207 JW2195	87
b0782	2.30744	1.97956e-09	5.59855e-07	70.7449	193.023	62.6565	518.543	576.928	531.315	P0AEZ9	Molybdenum cofactor biosynthesis protein B	moaB chlA2 b0782 JW0765	170
b0681	2.29048	0.000235744	0.00805933	6.15173	2.88093	5.30987	25.2128	27.7127	14.3988	P75733	Chitoporin (ChiP-III)	chiP ybfM b0681 JW0667	468
b0392	2.28936	0.0117122	NA	1.53793	1.92062	2.12395	5.88298	16.3757	5.75951	P75704	Putative uncharacterized protein YkiA	ykiA b0392 JW0383	93
b0992	2.2692	4.84116e-09	1.00406e-06	35.3724	18.2459	25.4874	147.075	144.862	80.6331	P52636	Putative electron transport protein YccM	yccM b0992 JW0977	357
b3668	2.15849	0.00244033	0.0410371	4.6138	3.84124	1.06197	12.6064	8.81768	20.1583	P09835	Signal transduction histidine-protein kinase/phosphatase UhpB (EC 2.7.13.3) (EC 3.1.3.-)	uhpB b3668 JW3643	500
b2043	2.1235	0.0200197	NA	1.53793	1.92062	2.12395	8.40426	6.29834	10.0791	P71244	Colanic acid biosynthesis protein WcaM	wcaM yefK b2043 JW2028	464
b2704	2.11695	0.0319098	0.23246	7.68966	76.8249	9.55777	74.7979	122.188	214.542	P05706	PTS system glucitol/sorbitol-specific EIIA component (EIIA-Gut) (EIII-Gut) (Glucitol/sorbitol-specific phosphotransferase enzyme IIA component)	srlB gutB b2704 JW2673	123
b2703	2.09972	0.0143144	0.14553	112.269	513.766	65.8424	577.373	966.166	1425.48	P56580	PTS system glucitol/sorbitol-specific EIIB component (EC 2.7.1.198) (EII-Gut) (Enzyme II-Gut) (Glucitol/sorbitol-specific phosphotransferase enzyme IIB component)	srlE gutA gutE b2703 JW5430	319
b2702	2.09371	0.00677284	0.0860013	44.6	173.816	36.1071	208.426	337.591	544.273	P56579	PTS system glucitol/sorbitol-specific EIIC component (EIIC-Gut) (Glucitol/sorbitol permease IIC component)	srlA gutA sbl b2702 JW5429	187
b2053	2.07365	0.0278357	NA	0	2.88093	2.12395	5.88298	6.29834	11.519	P0AC88	GDP-mannose 4,6-dehydratase (EC 4.2.1.47) (GDP-D-mannose dehydratase)	gmd yefA yefN b2053 JW2038	373
b0783	2.05231	6.42459e-08	9.08496e-06	18.4552	47.0552	30.7972	127.745	154.939	125.269	P0A738	Cyclic pyranopterin monophosphate synthase (EC 4.6.1.17) (Molybdenum cofactor biosynthesis protein C)	moaC chlA3 b0783 JW0766	161
b0785	2.02834	0.000155128	0.00595808	16.9173	96.9914	15.9296	176.489	185.171	175.665	P30749	Molybdopterin synthase catalytic subunit (EC 2.8.1.12) (MPT synthase subunit 2) (Molybdenum cofactor biosynthesis protein E) (Molybdopterin-converting factor large subunit) (Molybdopterin-converting factor subunit 2)	moaE chlA5 b0785 JW0768	150
b0784	1.97362	2.60658e-06	0.000253408	15.3793	35.5315	12.7437	79.8405	68.0221	107.991	P30748	Molybdopterin synthase sulfur carrier subunit (MPT synthase subunit 1) (Molybdenum cofactor biosynthesis protein D) (Molybdopterin-converting factor small subunit) (Molybdopterin-converting factor subunit 1) (Sulfur carrier protein MoaD)	moaD chlA4 chlM b0784 JW0767	81
b4036	1.94156	2.98302e-11	1.14348e-08	2989.74	4789.07	2018.81	13057.7	12517.3	12064.7	P02943	Maltoporin (Maltose outer membrane channel) (Maltose-inducible porin) (Phage lambda receptor protein)	lamB malB b4036 JW3996	446
b3583	1.92444	0.0276117	NA	1.53793	0.960311	4.2479	7.56383	12.5967	5.75951	P37680	L-ribulose-5-phosphate 4-epimerase SgbE (EC 5.1.3.4) (Phosphoribulose isomerase)	sgbE yiaS b3583 JW3555	231
b4116	1.92208	6.00945e-05	0.00333846	13.8414	14.4047	20.1775	51.266	83.1381	50.3957	P33234	HTH-type transcriptional regulator AdiY	adiY b4116 JW4077	253
b4354	1.91253	4.95727e-06	0.000446278	38.4483	35.5315	65.8424	159.681	148.641	220.301	P39396	Pyruvate/proton symporter BtsT (Brenztraubensaure transporter) (Pyruvate/H(+) symporter)	btsT yjiY b4354 JW5791	716
b0933	1.90218	0.0032822	0.0500535	7.68966	4.80156	1.06197	10.9255	16.3757	21.5982	P0AAI1	Aliphatic sulfonates import ATP-binding protein SsuB (EC 7.6.2.14)	ssuB ycbE b0933 JW0916	255
b4115	1.86797	0.000389461	0.0121161	27.6828	35.5315	23.3634	61.3511	182.652	73.4337	P60061	Arginine/agmatine antiporter	adiC aniC yjdD yjdE b4115 JW4076	445
b2707	1.86549	9.06866e-06	0.0007234	38.4483	39.3728	27.6113	107.575	118.409	158.386	P15082	Glucitol operon repressor	srlR gutR b2707 JW2676	257
b2705	1.84668	0.020996	0.181876	304.511	1080.35	193.279	1027	1852.97	2799.12	P05707	Sorbitol-6-phosphate 2-dehydrogenase (EC 1.1.1.140) (Glucitol-6-phosphate dehydrogenase) (Ketosephosphate reductase)	srlD gutD b2705 JW2674	259
b2243	1.83746	0.009877	0.111736	3.07586	6.72218	3.18592	15.9681	20.1547	11.519	P0A996	Anaerobic glycerol-3-phosphate dehydrogenase subunit C (G-3-P dehydrogenase)	glpC b2243 JW2237	396
b0781	1.8357	1.09607e-16	1.70493e-13	67.669	97.9517	75.4002	281.543	279.646	308.134	P30745	GTP 3',8-cyclase (EC 4.1.99.22) (Molybdenum cofactor biosynthesis protein A)	moaA bisA chlA chlA1 narA b0781 JW0764	329
b2732	1.82645	0.00419783	0.0601817	4.6138	10.5634	3.18592	31.9362	26.453	7.19938	P25728	Uncharacterized protein YgbA	ygbA b2732 JW2702	117
b1906	1.80874	0.00018785	0.0068753	7.68966	10.5634	9.55777	32.7766	30.232	35.9969	P46887	Uncharacterized protein YecH	yecH b1906 JW1894	79
b2205	1.80029	0.00104506	0.0225775	10.7655	19.2062	11.6817	37.8192	22.674	87.8325	P0AAL3	Ferredoxin-type protein NapG (Ubiquinol--[NapC cytochrome c] reductase NapG subunit)	napG yojA yojB b2205 JW2193	231
b4076	1.79586	0.00191254	0.0352067	13.8414	13.4444	3.18592	22.6915	23.9337	59.035	P32712	Formate-dependent nitrite reductase complex subunit NrfG	nrfG yjcN b4076 JW4037	198
b0327	1.76878	0.0155728	NA	3.07586	4.80156	3.18592	10.9255	18.895	8.63926	P75692	Uncharacterized protein YahM	yahM b0327 JW5044	81
b1226	1.74949	1.59091e-05	0.00120172	49.2138	57.6187	58.4086	142.032	125.967	290.855	P0AF26	Nitrate reductase molybdenum cofactor assembly chaperone NarJ (Redox enzyme maturation protein NarJ)	narJ b1226 JW1217	236
b3603	1.74358	8.65901e-06	0.000708899	13.8414	15.365	11.6817	42.8617	40.3094	54.7153	P33231	L-lactate permease	lldP lctP b3603 JW3578	551
b2708	1.74012	5.0208e-06	0.000446278	43.0621	60.4996	47.7888	139.511	183.912	185.744	P17115	Arabinose 5-phosphate isomerase GutQ (API) (G-API) (EC 5.3.1.13) (Phosphosugar aldol-ketol isomerase)	gutQ srlQ b2708 JW5431	321
b4073	1.70477	5.42348e-05	0.00312453	247.607	311.141	212.395	698.394	458.519	1359.24	P32709	Protein NrfD	nrfD yjcK b4073 JW4034	318
b0076	1.7009	0.0209572	NA	4.6138	1.92062	4.2479	10.0851	13.8564	10.0791	P10151	HTH-type transcriptional regulator LeuO	leuO b0076 JW0075	314
b1227	1.67736	7.12638e-05	0.00354432	79.9725	103.714	97.7016	204.223	159.978	539.954	P11350	Respiratory nitrate reductase 1 gamma chain (EC 1.7.5.1) (Cytochrome B-NR) (Nitrate reductase A subunit gamma) (Quinol-nitrate oxidoreductase subunit gamma)	narI chlI b1227 JW1218	225
b4071	1.6714	2.52232e-06	0.000253408	92.2759	81.6264	77.5241	250.447	161.238	388.767	P0ABL1	Cytochrome c-type protein NrfB	nrfB yjcI b4071 JW4032	188
b4072	1.65882	4.14713e-05	0.00252975	99.9656	108.515	112.569	252.968	187.691	575.951	P0AAK7	Protein NrfC	nrfC yjcJ b4072 JW4033	223
b3920	1.62741	0.00253421	0.0419357	9.22759	5.76187	6.37184	20.1702	22.674	21.5982	P32160	Uncharacterized protein YiiQ	yiiQ b3920 JW3891	199
b0380	1.62016	0.010565	0.117385	10.7655	1.92062	6.37184	21.0106	15.116	18.7184	J7QXW9	Uncharacterized protein	b0380 BN16_08501	114
b2195	1.61844	0.000400148	0.0121211	13.8414	18.2459	10.6197	40.3404	27.7127	64.7945	P0AA86	Thiol:disulfide interchange protein DsbE (Cytochrome c biogenesis protein CcmG)	dsbE ccmG yejQ b2195 JW2183	185
b0315	1.61677	0.0170066	0.160767	1.53793	3.84124	6.37184	10.0851	15.116	12.9589	P21514	Cyclic di-GMP phosphodiesterase PdeL (EC 3.1.4.52)	pdeL yahA b0315 JW0307	362
b2797	1.56318	0.00014378	0.00566203	13.8414	13.4444	7.43382	31.0958	40.3094	30.2374	P30744	L-serine dehydratase 2 (SDH 2) (EC 4.3.1.17) (L-serine deaminase 2) (L-SD2)	sdaB b2797 JW2768	455
b4070	1.56256	2.04359e-05	0.0014128	207.621	200.705	237.882	550.479	355.226	1005.03	P0ABK9	Cytochrome c-552 (EC 1.7.2.2) (Ammonia-forming cytochrome c nitrite reductase) (Cytochrome c nitrite reductase)	nrfA b4070 JW4031	478
b2940	1.55201	0.00178948	0.0335365	10.7655	13.4444	9.55777	29.4149	41.5691	28.7975	P64570	Protein YqgC	yqgC b2940 JW2907	71
b3060	1.54773	0.000109057	0.00477852	39.9862	15.365	14.8676	75.6383	61.7237	59.035	P45463	HTH-type transcriptional activator TtdR	ttdR ygiP b3060 JW3032	310
b3118	1.53764	5.6579e-06	0.000488937	485.987	217.03	558.598	1065.66	1306.28	1287.25	P0ACQ7	HTH-type transcriptional regulator TdcA (Tdc operon transcriptional activator)	tdcA b3118 JW3089	312
b3416	1.53439	3.91264e-05	0.00243444	812.028	782.654	857.013	2054.84	2713.33	2334.04	P15977	4-alpha-glucanotransferase (EC 2.4.1.25) (Amylomaltase) (Disproportionating enzyme) (D-enzyme)	malQ malA b3416 JW3379	694
b1930	1.52538	0.0223531	0.188626	4.6138	2.88093	4.2479	9.24468	11.337	12.9589	P0AA31	Putative sulfur carrier protein YedF	yedF b1930 JW1915	77
b1475	1.5125	0.0241574	0.198295	6.15173	7.68249	5.30987	10.0851	8.81768	37.4368	P0AAJ3	Formate dehydrogenase, nitrate-inducible, iron-sulfur subunit (Anaerobic formate dehydrogenase iron-sulfur subunit) (Formate dehydrogenase-N subunit beta) (FDH-N subunit beta)	fdnH b1475 JW1471	294
b3481	1.50444	0.000435452	0.0126949	10.7655	16.3253	14.8676	36.9787	28.9724	56.1552	P0A6Z6	Nickel-responsive regulator	nikR yhhG b3481 JW3446	133
b3225	1.504	8.89287e-05	0.00406849	10.7655	18.2459	25.4874	56.3085	55.4254	46.0761	P0A6L4	N-acetylneuraminate lyase (NAL) (Neu5Ac lyase) (EC 4.1.3.3) (N-acetylneuraminate pyruvate-lyase) (N-acetylneuraminic acid aldolase) (NALase) (Sialate lyase) (Sialic acid aldolase) (Sialic acid lyase)	nanA npl b3225 JW3194	297
b2203	1.48883	0.0170534	0.160767	9.22759	15.365	15.9296	21.8511	11.337	83.5129	P0ABL3	Periplasmic nitrate reductase, electron transfer subunit (Diheme cytochrome c NapB)	napB yejY b2203 JW5367	149
b4088	1.4882	0.047882	NA	3.07586	0.960311	8.49579	6.72341	17.6354	11.519	P39265	D-allose-binding periplasmic protein (ALBP)	alsB yjcX b4088 JW4049	311
b2726	1.47535	0.0162302	0.157933	4.6138	5.76187	6.37184	17.6489	18.895	10.0791	P0A700	Hydrogenase maturation factor HypA	hypA b2726 JW2696	116
b3107	1.47158	0.0347485	NA	4.6138	2.88093	5.30987	7.56383	13.8564	14.3988	P42625	Uncharacterized protein YhaL	yhaL b3107 JW5517	54
b0929	1.464	0.00195944	0.035648	522.897	269.847	777.365	2055.68	954.829	1318.93	P02931	Outer membrane porin F (Outer membrane protein 1A) (Outer membrane protein B) (Outer membrane protein F) (Outer membrane protein IA) (Porin OmpF)	ompF cmlB coa cry tolF b0929 JW0912	362
b3417	1.42982	0.00152845	0.0307099	716.676	722.154	787.985	1659.84	2271.18	2069.1	P00490	Maltodextrin phosphorylase (EC 2.4.1.1)	malP b3417 JW5689	797
b1476	1.4237	0.0295995	0.222936	3.07586	10.5634	4.2479	10.9255	10.0773	30.2374	P0AEK7	Formate dehydrogenase, nitrate-inducible, cytochrome b556(Fdn) subunit (Anaerobic formate dehydrogenase cytochrome b556 subunit) (Formate dehydrogenase-N subunit gamma) (FDH-N subunit gamma)	fdnI b1476 JW1472	217
b4074	1.40233	0.00124276	0.0259479	84.5863	91.2295	60.5325	162.202	119.668	344.131	P32710	Probable cytochrome c-type biogenesis protein NrfE	nrfE yjcL b4074 JW4035	552
b2428	1.38667	0.000339151	0.0109906	30.7586	33.6109	41.417	65.5532	105.812	107.991	P76535	N-acetylmuramic acid 6-phosphate etherase (MurNAc-6-P etherase) (EC 4.2.1.126) (N-acetylmuramic acid 6-phosphate hydrolase) (N-acetylmuramic acid 6-phosphate lyase)	murQ yfeU b2428 JW2421	298
b0621	1.3809	2.56006e-06	0.000253408	166.097	148.848	207.085	440.383	403.094	516.916	P0ABP3	Anaerobic C4-dicarboxylate transporter DcuC	dcuC b0621 JW0613/JW0616	461
b2208	1.37316	0.00431602	0.0613112	10.7655	8.6428	11.6817	20.1702	25.1934	35.9969	P0AAL0	Ferredoxin-type protein NapF	napF yojG b2208 JW2196	164
b2796	1.36441	0.000146379	0.0056923	16.9173	24.0078	24.4254	47.0638	76.8398	47.5159	A0A380PMZ3	Serine transporter	b2796 YPO1321	433
b4409	1.35093	0.00302499	0.0470537	21.5311	10.5634	19.1155	40.3404	36.5304	51.8356	P56976	Divisome-associated membrane protein Blr (Beta-lactam resistance protein)	blr b4409 JW5963	41
b4021	1.31293	0.000436691	0.0126949	61.5173	54.7377	79.6481	118.5	159.978	210.222	P0A7C6	Peptidase E (EC 3.4.13.21) (Alpha-aspartyl dipeptidase) (Asp-specific dipeptidase) (Dipeptidase E)	pepE b4021 JW3981	229
b3908	1.31089	6.75293e-05	0.003444	23.069	22.0872	26.5494	62.1915	44.0884	71.9938	P00448	Superoxide dismutase [Mn] (EC 1.15.1.1) (MnSOD)	sodA b3908 JW3879	206
b3415	1.30974	0.00306689	0.0474681	38.4483	37.4521	44.6029	100.851	117.149	80.6331	P39835	High-affinity gluconate transporter (Gluconate permease) (Gnt-I system)	gntT gntM usgA yhgC b3415 JW5690	438
b3365	1.30853	0.0264045	0.211712	13.8414	13.4444	20.1775	45.383	27.7127	44.6362	P08201	Nitrite reductase (NADH) large subunit (EC 1.7.1.15)	nirB b3365 JW3328	847
b0273	1.29719	0.00388255	0.056707	7.68966	15.365	12.7437	38.6596	31.4917	18.7184	P06960	Ornithine carbamoyltransferase subunit F (OTCase-2) (EC 2.1.3.3)	argF b0273 JW0266	334
b4031	1.29049	0.0350829	0.245817	3.07586	5.76187	5.30987	8.40426	13.8564	14.3988	P0AGF4	D-xylose-proton symporter (D-xylose transporter)	xylE b4031 JW3991	491
b1225	1.28322	0.000473704	0.0135201	130.724	177.658	262.308	359.702	326.254	708.419	P11349	Respiratory nitrate reductase 1 beta chain (EC 1.7.5.1) (Nitrate reductase A subunit beta) (Quinol-nitrate oxidoreductase subunit beta)	narH b1225 JW1216	512
b1743	1.28038	0.00248452	0.0415513	29.2207	17.2856	23.3634	57.149	31.4917	79.1932	P77754	Periplasmic chaperone Spy (Spheroplast protein Y)	spy b1743 JW1732	161
b3566	1.27993	0.00258151	0.0422784	21.5311	19.2062	33.9832	64.7128	45.3481	71.9938	P37387	D-xylose-binding periplasmic protein	xylF xylT b3566 JW3538	330
b1223	1.26342	0.00346744	0.0521122	95.3518	72.9836	49.9128	111.777	163.757	247.659	P10903	Nitrate/nitrite transporter NarK (Nitrite extrusion protein 1) (Nitrite facilitator 1)	narK b1223 JW1214	463
b3222	1.2586	0.00835953	0.0992158	13.8414	7.68249	11.6817	19.3298	26.453	33.1172	P45425	N-acetylmannosamine kinase (EC 2.7.1.60) (ManNAc kinase) (N-acetyl-D-mannosamine kinase)	nanK yhcI b3222 JW5538	291
b3470	1.25356	0.0213387	0.181876	4.6138	11.5237	15.9296	28.5745	35.2707	14.3988	P0A890	Sulfur carrier protein TusA (Sulfur mediator TusA) (Sulfur transfer protein TusA) (tRNA 2-thiouridine synthesizing protein A)	tusA sirA yhhP b3470 JW3435	81
b4062	1.24925	0.000110811	0.00478796	55.3656	31.6903	40.355	100.851	89.4365	107.991	P0A9E2	Regulatory protein SoxS	soxS b4062 JW4023	107
b3211	1.2481	0.00630546	0.0817345	18.4552	26.8887	20.1775	49.5851	52.9061	54.7153	P0ADW6	Protein YhcC	yhcC b3211 JW3178	309
b1674	1.22333	0.000194633	0.00704075	187.628	154.61	289.919	415.17	502.608	560.112	J7RGW2	Putative oxidoreductase, Fe-S subunit	b1674 BN16_22191	208
b0620	1.22046	0.000764078	0.0184556	26.1449	15.365	19.1155	48.7447	42.8287	46.0761	P0AEF4	Transcriptional regulatory protein DpiA (Destabilizer of plasmid inheritance)	dpiA citB criR mpdA b0620 JW0612	226
b1757	1.21136	0.00090293	0.0200644	41.5242	33.6109	52.0367	89.0851	90.6961	115.19	J7RH43	Sulfurtransferase	b1757 BN16_23041	440
b2202	1.19607	0.0056017	0.0750213	29.2207	28.8093	26.5494	55.4681	42.8287	96.4717	P0ABL5	Cytochrome c-type protein NapC	napC yejX b2202 JW2190	200
b0953	1.18477	0.000533825	0.0144411	87.6621	110.436	54.1607	142.032	254.453	178.545	P0AFW2	Ribosome modulation factor (RMF) (Hibernation factor RMF) (Protein E)	rmf b0953 JW0936	55
b1474	1.17946	0.00180656	0.033654	33.8345	26.8887	29.7353	52.9468	62.9834	89.2724	P24183	Formate dehydrogenase, nitrate-inducible, major subunit (EC 1.17.5.3) (Anaerobic formate dehydrogenase major subunit) (Formate dehydrogenase-N subunit alpha) (FDH-N subunit alpha)	fdnG b1474 JW1470	1015
b0565	1.17805	0.00112038	0.0238734	89.2001	50.8965	90.2678	226.075	162.497	128.149	P09169	Protease 7 (EC 3.4.23.49) (Omptin) (Outer membrane protein 3B) (Protease A) (Protease VII)	ompT b0565 JW0554	317
b4457	1.17636	0.000119732	0.00503359	888.925	883.486	624.441	1192.56	1811.4	2414.67			csrC
b2206	1.17406	0.002659	0.0428609	113.807	112.356	118.941	175.649	154.939	450.681	P33937	Periplasmic nitrate reductase (EC 1.9.6.1)	napA yojC yojD yojE b2206 JW2194	828
b3213	1.15499	0.00821359	0.0987854	7.68966	26.8887	27.6113	40.3404	66.7624	35.9969	P09832	Glutamate synthase [NADPH] small chain (EC 1.4.1.13) (Glutamate synthase subunit beta) (GLTS beta chain) (NADPH-GOGAT)	gltD aspB b3213 JW3180	472
b0899	1.14175	0.0341878	0.24343	16.9173	9.60311	3.18592	24.3723	17.6354	20.1583	J7QZB5	Amino acid permease family protein (Putative transport)	b0899 ACN002_0950 BN17_07191	540
b2194	1.12843	0.00238309	0.0405817	50.7518	60.4996	41.417	120.181	73.0608	141.108	P0ABM9	Cytochrome c-type biogenesis protein CcmH	ccmH yejP b2194 JW2182	350
b4075	1.11551	0.0320363	0.23246	13.8414	19.2062	8.49579	27.7341	20.1547	43.1963	P32711	Formate-dependent nitrite reductase complex subunit NrfF	nrfF yjcM b4075 JW4036	127
b4055	1.11384	0.00153032	0.0307099	86.1242	63.3805	105.135	205.904	196.508	146.867	P0AE22	Class B acid phosphatase (CBAP) (EC 3.1.3.2)	aphA napA yjbP b4055 JW4015	237
b3315	1.11212	1.37424e-06	0.000152688	133.8	116.198	128.499	272.298	285.945	257.738	P61175	50S ribosomal protein L22 (Large ribosomal subunit protein uL22)	rplV eryB b3315 JW3277	110
b3117	1.09986	0.000418172	0.0123898	3791	2507.37	4830.92	5976.27	8590.94	9287.21	P0AGF6	L-threonine dehydratase catabolic TdcB (EC 4.3.1.19) (L-serine dehydratase) (EC 4.3.1.17) (Threonine deaminase)	tdcB b3117 JW3088	329
b1257	1.08222	0.00731259	0.0913634	41.5242	17.2856	40.355	66.3936	47.8674	93.592	P21363	Protein YciE	yciE b1257 JW1249	168
b2969	1.07983	0.0112825	0.121452	15.3793	10.5634	15.9296	22.6915	31.4917	34.557	A0A7H2C768	Putative type II secretion system L-type protein YghE	yghE ecfB ECK2964 b2969	286
b1819	1.07931	0.000512734	0.0142421	618.249	1215.75	573.466	1567.39	1667.8	1857.44	P69805	PTS system mannose-specific EIID component (EII-M-Man) (EIID-Man) (Mannose permease IID component)	manZ gptB ptsM b1819 JW1808	283
b1817	1.06518	0.00161115	0.0315238	1268.79	2266.33	985.512	2934.77	3233.57	3294.44	P69797	PTS system mannose-specific EIIAB component (EC 2.7.1.191) (EIIAB-Man) (EIII-Man) [Includes: Mannose-specific phosphotransferase enzyme IIA component (PTS system mannose-specific EIIA component); Mannose-specific phosphotransferase enzyme IIB component (PTS system mannose-specific EIIB component)]	manX gptB ptsL b1817 JW1806	323
b2429	1.06041	0.000647223	0.0165042	46.138	45.1346	37.1691	72.2766	95.7348	100.791	J7QTY3	Hypothetical protein (MurP protein) (N-acetylmuramic acid phosphotransfer permease) (PTS N-acetylmuramic acid EIIBC component) (PTS N-acetylmuramic acid transporter subunit IIBC) (PTS N-acetylmuramic acid transporter subunits IIBC) (PTS system N-acetylmuramic acid transporter subunit IIBC) (PTS system N-acetylmuramic acid transporter subunits IIBC) (PTS system N-acetylmuramic acid-specific EIIBC …	b2429 murP yfeV A6V01_06380 A9R57_16380 A9X72_07260 AC789_1c27670 ACN002_2470 ACN68_11780 ACN81_27105 ACU90_00880 AM270_06510 AMK83_10735 AUS26_09115 AWB10_07535 BANRA_03275 BB545_17380 BHS87_13725 BJJ90_07175 BN17_17191 BOH76_07465 BON63_09895 BON69_13365 BON72_10760 BON76_02065 BON94_05860 BON95_12315 BON98_07055 BTQ06_03655 BvCms28BK_03694 BvCmsKSNP073_01327 BvCmsKSNP081_01761 BvCmsNSP006_0190…	474
b1818	1.05957	0.00172817	0.0327825	827.408	1478.88	621.255	1860.7	2082.23	2162.69	P69801	PTS system mannose-specific EIIC component (EII-P-Man) (EIIC-Man) (Mannose permease IIC component)	manY pel ptsP b1818 JW1807	266
b0394	1.05755	0.000806902	0.0188742	50.7518	47.0552	53.0987	105.053	88.1768	120.95	P23917	Fructokinase (EC 2.7.1.4) (D-fructose kinase) (Manno(fructo)kinase)	mak yajF b0394 JW0385	302
b3321	1.05276	0.00748805	0.0931813	43.0621	82.5868	37.1691	92.4468	110.851	138.228	P0A7R5	30S ribosomal protein S10 (Small ribosomal subunit protein uS10) (Transcription termination/antitermination protein NusE)	rpsJ nusE b3321 JW3283	103
b0903	1.03849	0.000292252	0.00977629	1817.84	1883.17	2310.86	3249.93	4808.15	4293.71	P09373	Formate acetyltransferase 1 (EC 2.3.1.54) (Pyruvate formate-lyase 1)	pflB pfl b0903 JW0886	760
b4121	1.0338	0.0152128	0.150723	12.3035	16.3253	21.2395	30.2553	36.5304	37.4368	P39270	Inner membrane protein YjdF	yjdF b4121 JW4082	209
b4163	1.03098	0.0070871	0.089263	19.9931	19.2062	22.3015	31.0958	54.1657	41.7564
b3261	1.03039	0.0349945	0.245817	7.68966	6.72218	11.6817	15.1277	18.895	20.1583	P0A6R3	DNA-binding protein Fis (Factor-for-inversion stimulation protein) (Hin recombinational enhancer-binding protein)	fis b3261 JW3229	98
b2798	1.02885	0.0160473	0.156991	16.9173	9.60311	22.3015	36.1383	27.7127	34.557	P38506	Flap endonuclease Xni (FEN) (EC 3.1.-.-) (Exonuclease IX) (ExoIX)	ygdG exo xni b2798 JW5446	251
b3115	1.02722	0.000664038	0.0167804	2679.08	1794.82	3227.34	3691.15	5727.71	6277.86	P11868	Propionate kinase (EC 2.7.2.15)	tdcD yhaA b3115 JW5806	402
b4118	1.01552	0.0461862	0.289105	16.9173	7.68249	22.3015	38.6596	20.1547	34.557	P0ACH8	Melibiose operon regulatory protein	melR b4118 JW4079	302
b3567	1.01485	0.0416613	0.272286	9.22759	10.5634	9.55777	15.9681	21.4144	23.038	P37388	Xylose import ATP-binding protein XylG (EC 7.5.2.10)	xylG b3567 JW3539	513
b4022	1.00867	0.00378882	0.0555992	21.5311	22.0872	36.1071	49.5851	44.0884	69.1141	P32684	Dual-specificity RNA pseudouridine synthase RluF (EC 5.4.99.-) (EC 5.4.99.21) (23S rRNA pseudouridine(2604) synthase) (Ribosomal large subunit pseudouridine synthase F) (rRNA pseudouridylate synthase F) (rRNA-uridine isomerase F) (tRNA(Tyr) pseudouridine(35) synthase)	rluF yjbC b4022 JW3982	290

## Sheet: ispg-2d.vs.ctrl-d_DownRegulated
Supplementary Data 3. RNA-seq analyses of differentially expressed genes between ispg-2d and ctrl-d strains (Down-regulated genes in ispg-2d)
Gene_ID	log2FoldChange	pvalue	padj	ctrl-d-1	ctrl-d-2	ctrl-d-3	ispg-2d-1	ispg-2d-2	ispg-2d-3	UniPro_ID	Annotation	Gene_name	Length (aa)
b2394	-4.8825	0.000139367	0.0056308	64.5932	1.92062	99.8256	1.68085	2.51934	1.43988	P0CF93	Putative transposase InsL for insertion sequence element IS186C	insL3 b2394 JW5390	370
b0942	-3.54521	0.0210094	NA	3.07586	4.80156	6.37184	0.840426	0	0	J7RS05	Putative fimbrial-like protein	b0942 BN16_15071	180
b4423	-3.46699	0.0384441	NA	12.3035	0	2.12395	0	1.25967	0	P0DPD1	Small toxic polypeptide LdrC	ldrC b4423 JW5959	35
b2515	-3.1703	1.32884e-30	4.13401e-27	346.035	299.617	369.567	44.5426	41.5691	24.4779	P62620	4-hydroxy-3-methylbut-2-en-1-yl diphosphate synthase (flavodoxin) (EC 1.17.7.3) (1-hydroxy-2-methyl-2-(E)-butenyl 4-diphosphate synthase) (Protein GcpE) (Protein E)	ispG gcpE b2515 JW2499	372
b4131	-3.09097	0.00243327	0.0410371	1790.15	707.749	1956.16	206.745	299.801	15.8386	P0A9H3	Inducible lysine decarboxylase (LDCI) (EC 4.1.1.18)	cadA ldcI b4131 JW4092	715
b4132	-3.00004	0.0105195	0.117299	1068.86	482.076	1291.36	148.755	199.028	7.19938	P0AAE8	Probable cadaverine/lysine antiporter	cadB b4132 JW4093	444
b4130	-2.94477	1.347e-07	1.82196e-05	184.552	85.4677	141.243	14.2872	28.9724	10.0791	P39276	Dipeptide and tripeptide permease C (Dipeptide/tripeptide:H(+) symporter DtpC)	dtpC yjdL b4130 JW4091	485
b1551	-2.36614	0.00864163	0.0999409	7.68966	11.5237	3.18592	2.52128	1.25967	0	J7RTC0	Uncharacterized protein	b1551 BN16_20951	63
b2880	-2.35812	4.27896e-08	7.00624e-06	421.393	387.966	259.122	48.7447	27.7127	133.909	J7RUR4	FAD-binding PCMH-type domain-containing protein	b2880 BN16_34811	259
b0977	-2.14546	0.000166869	0.00625458	124.573	178.618	84.9579	7.56383	30.232	51.8356	P19932	Hydrogenase-1 operon protein HyaF	hyaF b0977 JW0959	285
b2510	-2.13754	0.0362487	NA	7.68966	8.6428	3.18592	1.68085	2.51934	0	P76575	Uncharacterized protein YfgJ	yfgJ b2510 JW5402	71
b2236	-2.10984	0.00412924	0.0600284	12.3035	8.6428	16.9916	4.20213	1.25967	2.87975	P0ABW3	Uncharacterized ferredoxin-like protein YfaE	yfaE b2236 JW2230	84
b2881	-2.02558	3.77733e-08	6.52849e-06	1341.08	1276.25	1074.72	210.106	175.094	524.115	J7R572	Hypoxanthine oxidase (Molybdopterin-dependent oxidoreductase Mo/Fe-S-binding subunit) (Putative dehydrogenase) (Putative hypoxanthine oxidase XdhD) (Selenate reductase subunit YgfN) (EC 1.-.-.-) (EC 1.3.7.9)	b2881 hcrA_2 hcrA_3 xdhD A9X72_04640 AC789_1c32160 ACN002_2918 BN17_27871 BON76_20020 BON94_07205 C7B02_11480 CR538_04880 D9F87_15490 D9G95_14805 DL545_05380 DMZ30_12820 DQF57_15005 DS732_21435 ELY05_01145 GP698_04355 HHH24_001697 HI083_000648 HJR60_003462 HJR92_000303 HNO03_01055 HVW98_18295 NCTC9055_02923 RX35_01778 SAMEA3472114_02557 SAMEA3753064_02161 SAMEA3753290_02973 WQ89_03950	956
b1305	-1.97792	0.0416964	NA	6.15173	12.484	3.18592	1.68085	2.51934	1.43988	P0AFM9	Phage shock protein B	pspB b1305 JW1298	74
b0976	-1.968	2.92859e-05	0.00198062	78.4346	66.2615	44.6029	10.0851	16.3757	23.038	P19931	Hydrogenase-1 operon protein HyaE	hyaE b0976 JW0958	132
b2882	-1.91862	7.29144e-05	0.00354432	87.6621	110.436	55.2227	12.6064	21.4144	34.557	P67444	Xanthine permease XanQ	xanQ ygfO b2882 JW2850	466
b0974	-1.87769	6.62185e-05	0.00344389	156.869	225.673	108.321	25.2128	34.011	76.3135	P0AAM1	Probable Ni/Fe-hydrogenase 1 B-type cytochrome subunit	hyaC b0974 JW0956	235
b2872	-1.8472	1.03387e-08	1.89198e-06	587.49	600.194	608.511	125.223	103.293	273.577	P65807	Uncharacterized protein YgeY	ygeY b2872 JW2840	403
b0975	-1.82437	3.64219e-05	0.00236148	166.097	212.229	159.296	22.6915	57.9447	73.4337	P19930	Hydrogenase 1 maturation protease (EC 3.4.23.-)	hyaD b0975 JW0957	195
b2879	-1.80909	3.64355e-05	0.00236148	682.842	681.821	673.292	124.383	79.3591	380.127	J7R5B9	Putative proteoglycan	b2879 BN16_34801	464
b2871	-1.79805	6.35865e-08	9.08496e-06	664.387	616.52	589.396	140.351	103.293	296.615	P66899	Diaminopropionate ammonia-lyase (DAPAL) (EC 4.3.1.15) (2,3-diaminopropionate ammonia-lyase) (Alpha,beta-diaminopropionate ammonia-lyase) (Diaminopropionatase)	ygeX b2871 JW2839	398
b2874	-1.77637	4.53503e-05	0.00266198	196.855	173.816	128.499	30.2553	23.9337	93.592	Q46807	Carbamate kinase-like protein YqeA	yqeA b2874 JW2842	310
b4468	-1.76522	5.14073e-08	7.9964e-06	133.8	145.967	145.49	38.6596	31.4917	56.1552	P52073	Glycolate oxidase subunit GlcE (EC 1.1.99.14) (Glycolate dehydrogenase subunit GlcE)	glcE gox yghL b4468 JW5487	350
b0972	-1.6945	6.25485e-05	0.00338941	295.283	411.013	200.713	55.4681	118.409	107.991	P69739	Hydrogenase-1 small chain (HYD1) (EC 1.12.99.6) (Membrane-bound hydrogenase 1 small subunit) (NiFe hydrogenase)	hyaA b0972 JW0954	372
b2878	-1.67681	7.77396e-06	0.000653643	1950.1	1703.59	1894.56	454.67	293.503	989.195	J7RKM3	Putative oxidoreductase, Fe-S subunit	b2878 BN16_34791	1032
b2873	-1.67511	1.75872e-05	0.00127241	143.028	135.404	100.888	25.2128	23.9337	71.9938	J7RKL9	D-phenylhydantoinase (EC 3.5.2.-) (Hydantoin-utilizing enzyme HyuA)	b2873 hyuA BN16_34741	465
b1599	-1.66906	0.00269902	0.0432817	18.4552	19.2062	29.7353	6.72341	8.81768	5.75951	J7RTE9	Spermidine export protein MdtI	b1599 mdtI BN16_21451	109
b2668	-1.65819	0.0297056	NA	6.15173	9.60311	11.6817	3.3617	3.77901	1.43988	P55734	Inner membrane protein YgaP	ygaP b2668 JW2643	174
b2142	-1.56545	3.83727e-05	0.00243444	66.1311	52.8171	72.2142	14.2872	16.3757	35.9969	P0AD19	Inner membrane protein YohK	yohK b2142 JW2130	231
b0973	-1.55774	0.000184359	0.00682787	293.745	511.846	218.767	81.5213	118.409	149.747	P0ACD8	Hydrogenase-1 large chain (HYD1) (EC 1.12.99.6) (Membrane-bound hydrogenase 1 large subunit) (NiFe hydrogenase)	hyaB b0973 JW0955	597
b3893	-1.54606	0.000618587	0.0159381	911.994	771.13	1317.91	443.745	251.934	331.172	P0AAJ5	Formate dehydrogenase-O iron-sulfur subunit (Aerobic formate dehydrogenase iron-sulfur subunit) (FDH-Z subunit beta) (Formate dehydrogenase-O subunit beta)	fdoH b3893 JW3864	300
b4244	-1.54526	0.020012	0.175868	44.6	9.60311	14.8676	8.40426	11.337	2.87975	P0A7F3	Aspartate carbamoyltransferase regulatory chain	pyrI b4244 JW4203	153
b0991	-1.52568	4.26486e-05	0.00255154	50.7518	35.5315	35.0451	13.4468	13.8564	14.3988	P0AAA5	Uncharacterized protein YmcE	ymcE sfa b0991 JW0975	76
b2888	-1.49955	0.000739219	0.0182517	115.345	94.1105	90.2678	26.0532	13.8564	67.6742	Q46821	Uric acid transporter UacT	uacT ygfU b2888 JW5470	482
b2870	-1.49814	1.04559e-05	0.000813206	599.794	479.195	631.875	158	115.889	334.051	Q46803	Putative carbamoyltransferase YgeW (EC 2.1.3.-) (UTCase)	ygeW b2870 JW5463	396
b3124	-1.48646	0.0303344	0.226307	4353.89	3372.61	4063.11	2704.49	453.481	1048.23	P23524	Glycerate 2-kinase (EC 2.7.1.165) (Glycerate kinase 1) (GK1)	garK yhaD b3124 JW3093	381
b4016	-1.47642	0.00277776	0.0440898	135.338	125.801	159.296	70.5958	39.0497	40.3166	P11071	Isocitrate dehydrogenase kinase/phosphatase (IDH kinase/phosphatase) (IDHK/P) (EC 2.7.11.5) (EC 3.1.3.-)	aceK b4016 JW3976	578
b4014	-1.4743	0.0406823	0.268996	828.946	600.194	848.517	380.713	236.818	201.583	P08997	Malate synthase A (MSA) (EC 2.3.3.9)	aceB mas b4014 JW3974	533
b2887	-1.42806	0.000710782	0.0176899	73.8208	64.3408	81.772	25.2128	10.0773	47.5159	Q46820	Putative oxidoreductase UacF (Uric acid degradation formate-related element)	uacF ygfT b2887 JW5469	639
b2172	-1.41153	0.00238716	0.0405817	299.897	169.015	427.976	177.33	95.7348	61.9147	P33029	Uncharacterized oxidoreductase YeiQ (EC 1.-.-.-)	yeiQ b2172 JW2160	488
b3892	-1.39442	0.000279784	0.00946095	499.828	519.528	503.376	290.787	133.525	152.627	P0AEL0	Formate dehydrogenase, cytochrome b556(fdo) subunit (Aerobic formate dehydrogenase cytochrome b556 subunit) (FDH-Z subunit gamma) (Formate dehydrogenase-O subunit gamma)	fdoI b3892 JW3863	211
b2886	-1.38945	0.0192836	0.172389	27.6828	19.2062	33.9832	3.3617	7.55801	21.5982	Q46819	Putative electron transport protein YgfS	ygfS b2886 JW5468	162
b1596	-1.38807	0.00577634	0.076469	39.9862	43.214	26.5494	12.6064	15.116	14.3988	P43531	Inner membrane transport protein YnfM	ynfM yzyC b1596 JW1588	417
b0726	-1.37948	0.00109463	0.0234855	1668.66	1069.79	1723.58	787.479	391.757	534.194	P0AFG3	2-oxoglutarate dehydrogenase E1 component (EC 1.2.4.2) (Alpha-ketoglutarate dehydrogenase)	sucA b0726 JW0715	933
b0727	-1.37487	0.000839346	0.0192001	1131.92	529.131	1424.11	476.521	296.022	416.124	P0AFG6	Dihydrolipoyllysine-residue succinyltransferase component of 2-oxoglutarate dehydrogenase complex (EC 2.3.1.61) (2-oxoglutarate dehydrogenase complex component E2) (OGDC-E2) (Dihydrolipoamide succinyltransferase component of 2-oxoglutarate dehydrogenase complex)	sucB b0727 JW0716	405
b4245	-1.37198	0.0101747	0.113862	58.4414	29.7696	14.8676	10.9255	10.0773	18.7184	P0A786	Aspartate carbamoyltransferase catalytic subunit (EC 2.1.3.2) (Aspartate transcarbamylase) (ATCase)	pyrB b4245 JW4204	311
b0728	-1.3516	0.000921014	0.0203211	950.442	381.243	1255.25	444.585	239.337	328.292	P0A836	Succinate--CoA ligase [ADP-forming] subunit beta (EC 6.2.1.5) (Succinyl-CoA synthetase subunit beta) (SCS-beta)	sucC b0728 JW0717	388
b0797	-1.33647	0.000799537	0.0188742	141.49	241.038	71.1523	73.9575	62.9834	41.7564	P25888	ATP-dependent RNA helicase RhlE (EC 3.6.4.13)	rhlE b0797 JW0781	454
b2787	-1.31782	0.00153994	0.0307099	1448.73	1017.93	1368.88	935.394	195.249	404.605	P0AES2	Glucarate dehydratase (GDH) (GlucD) (EC 4.2.1.40)	gudD ygcX b2787 JW2758	446
b3891	-1.27454	0.00032859	0.0107604	286.055	299.617	289.919	144.553	96.9945	119.51	P13024	Protein FdhE	fdhE b3891 JW3862	309
b0708	-1.2745	1.72942e-06	0.000185525	410.628	512.806	276.113	139.511	173.834	184.304	P00914	Deoxyribodipyrimidine photo-lyase (EC 4.1.99.3) (DNA photolyase) (Photoreactivating enzyme)	phrB phr b0708 JW0698	472
b2605	-1.26711	0.0475201	0.293907	23.069	14.4047	14.8676	10.9255	1.25967	8.63926	P07021	Putative lipoprotein YfiB	yfiB b2605 JW2586	160
b0428	-1.26626	0.0106101	0.117467	636.704	522.409	850.641	343.734	137.304	354.21	P0AEA5	Protoheme IX farnesyltransferase (EC 2.5.1.141) (Heme B farnesyltransferase) (Heme O synthase)	cyoE b0428 JW0418	296
b0429	-1.25894	0.00802036	0.0978484	183.014	140.205	162.482	96.649	30.232	74.8736	P0ABJ6	Cytochrome bo(3) ubiquinol oxidase subunit 4 (Cytochrome o ubiquinol oxidase subunit 4) (Cytochrome o subunit 4) (Oxidase bo(3) subunit 4) (Ubiquinol oxidase chain D) (Ubiquinol oxidase polypeptide IV) (Ubiquinol oxidase subunit 4)	cyoD b0429 JW0419	109
b0978	-1.25867	0.0145549	0.147014	132.262	226.633	117.879	36.9787	105.812	57.5951	P26459	Cytochrome bd-II ubiquinol oxidase subunit 1 (EC 7.1.1.3) (Cytochrome bd-II oxidase subunit I)	appC cbdA cyxA b0978 JW0960	514
b1611	-1.25481	0.0124735	0.13199	450.614	267.927	401.426	242.883	110.851	113.75	P05042	Fumarate hydratase class II (Fumarase C) (EC 4.2.1.2) (Aerobic fumarase) (Iron-independent fumarase)	fumC b1611 JW1603	467
b1784	-1.25046	2.76857e-06	0.000261001	505.98	576.187	674.354	263.053	209.105	266.377	P76235	UPF0229 protein YeaH	yeaH b1784 JW1773	427
b1610	-1.23301	0.00336864	0.0511211	43.0621	38.4124	49.9128	21.8511	20.1547	12.9589	P16525	DNA replication terminus site-binding protein (Ter-binding protein)	tus tau b1610 JW1602	309
b0794	-1.23108	0.000100749	0.00447756	650.545	603.075	782.675	354.66	250.674	260.618	P0A9U1	Probable multidrug ABC transporter ATP-binding protein YbhF	ybhF b0794 JW5104	578
b4496	-1.23076	0.010118	0.113862	30.7586	22.0872	47.7888	20.1702	11.337	10.0791	P76335	Putative outer membrane protein YedS	yedS b4496 JW5319/JW1948/JW1949 b1964/b1965/b1966	161
b4291	-1.22658	0.0110624	0.119497	136.876	231.435	81.772	65.5532	103.293	23.038	P13036	Fe(3+) dicitrate transport protein FecA (Iron(III) dicitrate transport protein FecA)	fecA b4291 JW4251	774
b2514	-1.22515	2.82671e-07	3.66413e-05	467.531	574.266	386.559	210.947	192.729	207.342	P60906	Histidine--tRNA ligase (EC 6.1.1.21) (Histidyl-tRNA synthetase) (HisRS)	hisS b2514 JW2498	424
b0793	-1.21732	0.00011798	0.00502791	204.545	179.578	132.747	91.6064	69.2818	59.035	P0AFQ2	Probable multidrug ABC transporter permease YbhS	ybhS b0793 JW0777	377
b3744	-1.216	0.000901341	0.0200644	296.821	205.507	397.178	179.011	88.1768	118.07	P00963	Aspartate--ammonia ligase (EC 6.3.1.1) (Asparagine synthetase A)	asnA b3744 JW3722	330
b1600	-1.19842	0.00125452	0.0260188	56.9035	61.4599	35.0451	20.1702	23.9337	23.038	J7RGN1	Spermidine export protein MdtJ	b1600 mdtJ BN16_21461	121
b2866	-1.19609	0.000619902	0.0159381	481.373	363.958	388.683	138.67	99.5138	302.374	J7R558	Ald_Xan_dh_C domain-containing protein	b2866 BN17_27721	752
b3125	-1.19091	0.0107861	0.117481	5005.97	3629.02	6109.54	3792	933.414	1730.73	P0ABQ2	2-hydroxy-3-oxopropionate reductase (EC 1.1.1.60) (Tartronate semialdehyde reductase) (TSAR)	garR yhaE b3125 JW5526	294
b1190	-1.18966	0.0083586	0.0992158	419.856	358.196	395.054	279.862	108.331	123.829	P29012	Alanine racemase, catabolic (EC 5.1.1.1)	dadX alnB dadB b1190 JW1179	356
b2979	-1.18625	0.000486412	0.0136327	238.38	266.966	293.105	147.075	93.2155	109.431	P0AEP9	Glycolate oxidase subunit GlcD (EC 1.1.99.14) (Glycolate dehydrogenase subunit GlcD)	glcD gox yghM b2979 JW2946	499
b1515	-1.18273	0.0266161	0.212861	23.069	22.0872	24.4254	9.24468	8.81768	12.9589	P0AFS1	Autoinducer 2 import system permease protein LsrD (AI-2 import system permease protein LsrD)	lsrD ydeZ b1515 JW1508	330
b0790	-1.18143	0.00568235	0.0755461	29.2207	25.9284	35.0451	15.1277	13.8564	10.0791	P0AAW1	Uncharacterized protein YbhP	ybhP b0790 JW0773	253
b2570	-1.16709	0.000613459	0.0159381	246.069	261.205	115.755	101.692	98.2541	76.3135	P46187	Protein RseC	rseC b2570 JW2554	159
b0707	-1.16233	0.00660486	0.0845585	44.6	65.3012	35.0451	23.5319	10.0773	31.6773	P24252	Uncharacterized protein YbgA (ORF169) (TKP)	ybgA b0707 JW0697	169
b2379	-1.15371	0.000100154	0.00447756	430.621	317.863	369.567	200.021	156.199	143.988	J7RTJ8	Putative aminotransferase	b2379 BN16_29831	412
b0653	-1.1492	0.0106682	0.117481	53.8276	64.3408	36.1071	31.9362	17.6354	18.7184	P0AER5	Glutamate/aspartate import permease protein GltK	gltK b0653 JW0648	224
b3360	-1.14621	0.00674458	0.0859933	24.6069	41.2934	63.7184	15.9681	25.1934	18.7184	P00903	Aminodeoxychorismate synthase component 2 (ADC synthase) (ADCS) (EC 2.6.1.85) (4-amino-4-deoxychorismate synthase component 2) (Aminodeoxychorismate synthase, glutamine amidotransferase component)	pabA b3360 JW3323	187
b4467	-1.14538	0.000319227	0.0105651	149.179	169.015	130.623	65.5532	62.9834	74.8736	P52074	Glycolate oxidase iron-sulfur subunit (EC 1.1.99.14) (Glycolate dehydrogenase subunit GlcF) (Glycolate oxidase subunit GlcF)	glcF gox yghL b4467 JW5486	407
b0124	-1.13669	0.000199453	0.00713215	193.779	345.712	208.147	125.223	107.072	107.991	P15877	Quinoprotein glucose dehydrogenase (EC 1.1.5.2) (Glucose dehydrogenase [pyrroloquinoline-quinone])	gcd b0124 JW0120	796
b2788	-1.11479	0.0150213	0.149779	438.311	284.252	329.212	301.713	54.1657	126.709	Q46915	Glucarate dehydratase-related protein (GDH-RP) (GlucDRP) (EC 4.2.1.-)	gudX ygcY b2788 JW2759	446
b0652	-1.11069	0.0133613	0.138557	124.573	125.801	75.4002	43.7021	30.232	77.7533	P0AAG3	Glutamate/aspartate import ATP-binding protein GltL (EC 7.4.2.1)	gltL b0652 JW0647	241
b2883	-1.10072	0.00225106	0.0391232	79.9725	79.7058	58.4086	27.7341	27.7127	47.5159	P76641	Guanine deaminase (Guanase) (Guanine aminase) (EC 3.5.4.3) (Guanine aminohydrolase) (GAH)	guaD ygfP b2883 JW5466	439
b3485	-1.10052	0.00862751	0.0999409	384.483	324.585	404.612	241.202	119.668	156.947	P0AGH1	Inner membrane transport permease YhhJ	yhhJ b3485 JW5677	374
b0488	-1.08818	0.000396499	0.0121211	156.869	155.57	209.209	107.575	55.4254	80.6331	P0AAS3	Inner membrane protein YbbJ	ybbJ b0488 JW5065	152
b0431	-1.08625	0.009202	0.104862	1024.26	906.534	950.467	574.011	269.569	512.596	P0ABI8	Cytochrome bo(3) ubiquinol oxidase subunit 1 (EC 7.1.1.3) (Cytochrome b562-o complex subunit I) (Cytochrome o ubiquinol oxidase subunit 1) (Cytochrome o subunit 1) (Oxidase bo(3) subunit 1) (Ubiquinol oxidase chain A) (Ubiquinol oxidase polypeptide I) (Ubiquinol oxidase subunit 1)	cyoB b0431 JW0421	663
b4464	-1.08484	0.00544352	0.073951	72.2828	66.2615	60.5325	24.3723	45.3481	24.4779	Q46817	Guanine/hypoxanthine permease GhxQ	ghxQ ygfQ ygfR b4464 JW5467	455
b1304	-1.08208	1.62238e-05	0.00120172	189.166	171.896	190.093	88.2447	89.4365	82.073	P0AFM6	Phage shock protein A	pspA b1304 JW1297	222
b0050	-1.0709	0.000417141	0.0123898	76.8966	88.3486	73.2762	39.5	36.5304	37.4368	P62672	Protein ApaG	apaG b0050 JW0049	125
b2789	-1.07043	0.0185426	0.168856	629.014	421.577	475.764	436.181	81.8784	205.902	J7R4Y4	Putative transport protein	b2789 BN16_33701	450
b2867	-1.06535	0.00548229	0.0741539	53.8276	51.8568	43.5409	26.8936	13.8564	30.2374	Q46800	Putative xanthine dehydrogenase FAD-binding subunit XdhB (EC 1.17.1.4)	xdhB ygeT b2867 JW2835	292
b0795	-1.06337	0.00020542	0.00726207	569.035	399.489	638.246	323.564	239.337	203.023	J7RPH0	UPF0194 membrane protein YbhG	b0795 ybhG BN16_12961	332
b0799	-1.04778	0.000166371	0.00625458	272.214	269.847	194.341	130.266	122.188	102.231	P27296	ATP-dependent DNA helicase DinG (EC 3.6.4.12)	dinG rarB b0799 JW0784	716
b0489	-1.0434	0.000806685	0.0188742	166.097	136.364	194.341	89.0851	57.9447	93.592	P0AA53	Protein QmcA	qmcA ybbK b0489 JW0478	305
b1451	-1.04102	0.0233463	0.194199	36.9104	46.0949	19.1155	19.3298	12.5967	17.2785	J7R119	Putative outer membrane receptor for iron transport	b1451 BN16_19711	700
b1680	-1.03481	6.64141e-07	7.9467e-05	247.607	318.823	280.361	127.745	139.823	148.307	Q824T6	Cysteine desulfurase (EC 2.8.1.7)	b1680 CCA_00053	406
b2509	-1.02573	7.75134e-05	0.0036537	266.062	274.649	162.482	105.053	131.006	109.431	P04994	Exodeoxyribonuclease 7 large subunit (EC 3.1.11.6) (Exodeoxyribonuclease VII large subunit) (Exonuclease VII large subunit)	xseA b2509 JW2493	456
b0225	-1.00671	0.0309634	0.228805	16.9173	28.8093	22.3015	8.40426	13.8564	12.9589	Q47149	mRNA interferase toxin YafQ (EC 3.1.-.-) (Endoribonuclease YafQ) (Toxin YafQ)	yafQ b0225 JW0215	92
b1545	-1.00562	0.0369126	0.255758	18.4552	18.2459	14.8676	9.24468	8.81768	7.19938	P77170	Serine recombinase PinQ (EC 3.1.22.-) (EC 6.5.1.-) (DNA-invertase PinQ) (Putative DNA-invertase from lambdoid prophage Qin) (Site-specific recombinase PinQ)	pinQ ydfL b1545 JW1538	196

## Sheet: ispg-2.vs.ctrl-d_TotalGenes
Supplementary Data 3. RNA-seq analyses of differentially expressed genes between ispg-2d and ctrl-d strains (All detected genes)
Gene_ID	log2FoldChange	pvalue	padj	ctrl-d-1	ctrl-d-2	ctrl-d-3	ispg-2d-1	ispg-2d-2	ispg-2d-3	UniPro_ID	Annotation	Gene_name	Length (aa)
b0001	-0.610148	0.37825	NA	15.3793	5.76187	5.30987	6.72341	3.77901	5.75951	P0AD86	thr operon leader peptide (thr operon attenuator)	thrL b0001 JW4367	21
b0002	-0.119759	0.698171	0.913194	41.5242	51.8568	48.8508	49.5851	34.011	47.5159	P00561	Bifunctional aspartokinase/homoserine dehydrogenase 1 (Aspartokinase I/homoserine dehydrogenase I) (AKI-HDI) [Includes: Aspartokinase (EC 2.7.2.4); Homoserine dehydrogenase (EC 1.1.1.3)]	thrA thrA1 thrA2 b0002 JW0001	820
b0003	0.234125	0.470447	0.832268	123.035	98.912	151.862	162.202	129.746	146.867	P00547	Homoserine kinase (HK) (HSK) (EC 2.7.1.39)	thrB b0003 JW0002	310
b0004	0.276551	0.396673	0.789835	87.6621	100.833	131.685	139.511	109.591	139.668	P00934	Threonine synthase (TS) (EC 4.2.3.1)	thrC b0004 JW0003	428
b0005	0.674775	0.327012	0.724597	4.6138	9.60311	5.30987	7.56383	20.1547	4.31963	J7RPN7	Uncharacterized protein	b0005 BN16_04751	98
b0006	-0.0620533	0.871785	0.963796	29.2207	28.8093	38.2311	28.5745	18.895	46.0761	P0A8I3	Peroxide stress resistance protein YaaA (UPF0246 protein YaaA)	yaaA b0006 JW0005	258
b0007	0.142478	0.532616	0.863904	104.579	105.634	101.95	118.5	114.63	110.871	P30143	Uncharacterized transporter YaaJ	yaaJ b0007 JW0006	476
b0008	-0.111112	0.595152	0.884986	1230.35	949.748	1341.27	1137.1	1085.83	1035.27	P0A870	Transaldolase B (EC 2.2.1.2)	talB yaaK b0008 JW0007	317
b0009	0.128823	0.685694	0.911211	86.1242	50.8965	60.5325	73.117	91.9558	47.5159	P0AF03	Molybdopterin adenylyltransferase (MPT adenylyltransferase) (EC 2.7.7.75)	mog chlG mogA yaaG b0009 JW0008	195
b0010	0.00317661	0.993474	0.997729	21.5311	20.1665	28.6733	22.6915	26.453	21.5982	P0AC98	Succinate-acetate/proton symporter SatP (Succinate-acetate transporter protein)	satP yaaH b0010 JW0009	188
b0011	1.35956	0.132443	NA	3.07586	2.88093	1.06197	3.3617	6.29834	8.63926	J7RBV7	Putative oxidoreductase	b0011 BN16_04811	237
b0013	1.44654	0.334068	NA	1.53793	0.960311	0	3.3617	1.25967	1.43988	P28696	UPF0412 protein YaaI	yaaI b0013 JW0012	134
b0014	0.548326	0.0789642	0.393682	587.49	387.005	828.34	952.202	784.773	898.483	P0A6Y8	Chaperone protein DnaK (HSP70) (Heat shock 70 kDa protein) (Heat shock protein 70)	dnaK groP grpF seg b0014 JW0013	638
b0015	0.325799	0.142165	0.527303	175.324	161.332	173.102	212.628	204.066	221.741	P08622	Chaperone protein DnaJ (HSP40) (Heat shock protein J)	dnaJ groP b0015 JW0014	376
b0016	0.286348	0.789367	0.93945	6.15173	81.6264	10.6197	10.0851	79.3591	31.6773	P0CF91	Putative transposase InsL for insertion sequence element IS186A	insL1 b0016 JW0015	370
b0018	NA	NA	NA	0	0	0	0	0	0	P33236	Regulatory protein MokC	mokC gefL b0018 JW5879	69
b0019	-0.169255	0.452963	0.825862	269.138	375.482	272.927	234.479	262.011	323.972	P13738	Na(+)/H(+) antiporter NhaA (Sodium/proton antiporter NhaA)	nhaA ant b0019 JW0018	388
b0020	0.220258	0.444987	0.816082	50.7518	72.0233	57.3466	58.8298	65.5028	89.2724	P0A9G2	Transcriptional activator protein NhaR (Na(+)/H(+) antiporter regulatory protein)	nhaR antO b0020 JW0019	301
b0021	0.706548	0.575723	0.879908	0	9.60311	28.6733	47.9043	8.81768	5.75951	P0CF25	Insertion element IS1 1 protein InsB (IS1a)	insB1 b0021 JW0020	167
b0022	-0.100438	0.944456	NA	0	0.960311	8.49579	8.40426	0	0	P0CF07	Insertion element IS1 1 protein InsA (IS1a)	insA1 b0022 JW0021	91
b0023	0.112042	0.669497	0.909053	187.628	231.435	128.499	182.372	187.691	223.181	P0A7U7	30S ribosomal protein S20 (Small ribosomal subunit protein bS20)	rpsT b0023 JW0022	87
b0024	-0.350259	0.476325	0.836624	33.8345	30.73	19.1155	10.0851	39.0497	17.2785	J7RPQ1	Uncharacterized protein	b0024 BN16_04951	72
b0025	0.231496	0.368762	0.762778	143.028	130.602	82.834	139.511	137.304	139.668	A0A6B3T0I9	Riboflavin biosynthesis protein [Includes: Riboflavin kinase (EC 2.7.1.26) (Flavokinase); FMN adenylyltransferase (EC 2.7.7.2) (FAD pyrophosphorylase) (FAD synthase)]	ribF b0025 y3701 YP_3706 G4D66_03600 NCTC144_02685	312
b0026	0.394153	0.160565	0.557198	392.173	455.187	311.158	391.638	584.486	548.593	P00956	Isoleucine--tRNA ligase (EC 6.1.1.5) (Isoleucyl-tRNA synthetase) (IleRS)	ileS ilvS b0026 JW0024	938
b0027	0.732705	0.0211526	0.181876	38.4483	32.6506	45.6649	53.7873	68.0221	73.4337	P00804	Lipoprotein signal peptidase (EC 3.4.23.36) (Prolipoprotein signal peptidase) (Signal peptidase II) (SPase II)	lspA lsp b0027 JW0025	164
b0028	1.08904	0.0682494	0.35885	1.53793	21.1268	7.43382	19.3298	22.674	25.9178	A0A5P8YME6	Peptidylprolyl isomerase (EC 5.2.1.8)	b0028 YPO0476a	152
b0029	0.698149	0.045791	0.287789	52.2897	63.3805	43.5409	74.7979	85.6574	99.3515	P62623	4-hydroxy-3-methylbut-2-enyl diphosphate reductase (HMBPP reductase) (EC 1.17.7.4) (1-hydroxy-2-methyl-2-(E)-butenyl 4-diphosphate reductase)	ispH lytB yaaE b0029 JW0027	316
b0030	0.70856	0.0135013	0.139543	187.628	184.38	194.341	384.915	262.011	276.456	P22564	Non-specific ribonucleoside hydrolase RihC (EC 3.2.-.-) (Purine/pyrimidine ribonucleoside hydrolase)	rihC yaaF b0030 JW0028	304
b0031	-0.191531	0.510738	0.854762	124.573	77.7852	84.9579	96.649	81.8784	69.1141	A0A6N3LXT6	4-hydroxy-tetrahydrodipicolinate reductase (HTPA reductase) (EC 1.17.1.8)	b0031 dapB ERS008652_00438	273
b0032	-0.933895	0.0341945	0.24343	26.1449	26.8887	22.3015	15.9681	15.116	7.19938	P0A6F1	Carbamoyl-phosphate synthase small chain (EC 6.3.5.5) (Carbamoyl-phosphate synthetase glutamine chain)	carA pyrA b0032 JW0030	382
b0033	-0.515315	0.171703	0.571528	49.2138	52.8171	30.7972	26.0532	30.232	37.4368	P00968	Carbamoyl-phosphate synthase large chain (EC 6.3.5.5) (Carbamoyl-phosphate synthetase ammonia chain)	carB pyrA b0033 JW0031	1073
b0034	-0.344634	0.408768	0.794968	50.7518	39.3728	60.5325	42.0213	28.9724	47.5159	P0AE58	Transcriptional activatory protein CaiF	caiF b0034 JW0033	131
b0035	-0.445871	0.507902	NA	3.07586	9.60311	14.8676	8.40426	5.03867	7.19938	P39206	Carnitine operon protein CaiE	caiE b0035 JW5004	196
b0036	2.09239	0.289754	NA	0	0.960311	0	2.52128	1.25967	1.43988	P31551	Carnitinyl-CoA dehydratase (EC 4.2.1.149) (Crotonobetainyl-CoA hydratase)	caiD yaaL b0036 JW0035	261
b0037	0.523092	0.460614	0.826769	0	14.4047	5.30987	6.72341	12.5967	11.519	P31552	Crotonobetaine/carnitine--CoA ligase (EC 6.2.1.48) (Betaine:CoA ligase)	caiC yaaM b0037 JW0036	517
b0038	-0.120097	0.83492	0.95179	13.8414	8.6428	13.8057	5.04255	18.895	10.0791	P31572	L-carnitine CoA-transferase (EC 2.8.3.21) (Crotonobetainyl-CoA:carnitine CoA-transferase)	caiB yaaN b0038 JW0037	405
b0039	0.376818	0.480664	0.840986	7.68966	15.365	16.9916	18.4894	21.4144	12.9589	P60584	Crotonobetainyl-CoA reductase (EC 1.3.8.13) (Crotobetaine reductase) (Crotonobetainyl-CoA dehydrogenase)	caiA yaaO b0039 JW0038	380
b0040	2.80612	0.0771768	NA	0	0	1.06197	3.3617	3.77901	1.43988	P31553	L-carnitine/gamma-butyrobetaine antiporter	caiT yaaP b0040 JW0039	504
b0041	0.385548	0.854158	NA	0	0.960311	1.06197	2.52128	0	0	P60566	Protein FixA	fixA yaaQ b0041 JW0040	256
b0042	-0.0137181	0.995538	NA	0	0.960311	0	0	0	1.43988	P31574	Protein FixB	fixB yaaR b0042 JW0041	313
b0043	-0.238841	0.849802	NA	3.07586	2.88093	1.06197	0.840426	3.77901	1.43988	P68644	Protein FixC	fixC yaaS b0043 JW0042	428
b0044	-1.73659	0.649917	NA	0	0.960311	1.06197	0	0	0	P68646	Ferredoxin-like protein FixX	fixX yaaT b0044 JW0043	95
b0045	0.549972	0.733584	NA	0	1.92062	0	1.68085	1.25967	0	P31679	Putative metabolite transport protein YaaU	yaaU yabE b0045 JW0044	443
b0046	0.381239	0.596095	NA	3.07586	6.72218	6.37184	5.88298	7.55801	8.63926	P0A754	Glutathione-regulated potassium-efflux system ancillary protein KefF (Quinone oxidoreductase KefF) (EC 1.6.5.2)	kefF yabF b0046 JW0045	176
b0047	-0.156445	0.636946	0.897355	72.2828	91.2295	55.2227	47.9043	88.1768	61.9147	P03819	Glutathione-regulated potassium-efflux system protein KefC (K(+)/H(+) antiporter)	kefC trkC b0047 JW0046	620
b0048	0.580684	0.142377	0.527303	27.6828	22.0872	15.9296	30.2553	36.5304	30.2374	P0ABQ4	Dihydrofolate reductase (EC 1.5.1.3)	folA tmrA b0048 JW0047	159
b0049	-0.356318	0.235293	0.64349	92.2759	117.158	81.772	71.4362	93.2155	63.3546	P05637	Bis(5'-nucleosyl)-tetraphosphatase [symmetrical] (EC 3.6.1.41) (Ap4A hydrolase) (Diadenosine 5',5'''-P1,P4-tetraphosphate pyrophosphohydrolase) (Diadenosine tetraphosphatase)	apaH b0049 JW0048	280
b0050	-1.0709	0.000417141	0.0123898	76.8966	88.3486	73.2762	39.5	36.5304	37.4368	P62672	Protein ApaG	apaG b0050 JW0049	125
b0051	-0.826534	0.00117759	0.0249216	133.8	158.451	110.445	70.5958	75.5801	82.073	P06992	Ribosomal RNA small subunit methyltransferase A (EC 2.1.1.182) (16S rRNA (adenine(1518)-N(6)/adenine(1519)-N(6))-dimethyltransferase) (16S rRNA dimethyladenosine transferase) (16S rRNA dimethylase) (High level kasugamycin resistance protein KsgA) (Kasugamycin dimethyltransferase) (S-adenosylmethionine-6-N', N'-adenosyl(rRNA) dimethyltransferase)	rsmA ksgA b0051 JW0050	273
b0052	-0.620512	0.0272715	0.216432	187.628	246.8	136.995	120.181	129.746	122.39	P19624	4-hydroxythreonine-4-phosphate dehydrogenase (EC 1.1.1.262) (4-(phosphohydroxy)-L-threonine dehydrogenase)	pdxA b0052 JW0051	329
b0053	-0.316066	0.113128	0.479483	276.828	321.704	296.291	232.798	207.845	280.776	A0A6N3LVR3	Chaperone SurA (Peptidyl-prolyl cis-trans isomerase SurA) (PPIase SurA) (EC 5.2.1.8) (Rotamase SurA)	b0053 surA ERS008652_00427	434
b0054	-0.37969	0.0179261	0.16697	572.111	671.257	643.556	507.617	471.116	472.28	P31554	LPS-assembly protein LptD (Organic solvent tolerance protein)	lptD imp ostA yabG b0054 JW0053	784
b0055	-0.123845	0.618058	0.890024	84.5863	89.3089	64.7804	71.4362	76.8398	70.554	P31680	Co-chaperone protein DjlA (DnaJ-like protein DjlA)	djlA yabH b0055 JW0054	271
b0058	0.168993	0.698307	0.913194	27.6828	23.0475	14.8676	28.5745	31.4917	11.519	P0AA37	Dual-specificity RNA pseudouridine synthase RluA (EC 5.4.99.28) (EC 5.4.99.29) (23S rRNA pseudouridine(746) synthase) (Ribosomal large subunit pseudouridine synthase A) (rRNA pseudouridylate synthase A) (rRNA-uridine isomerase A) (tRNA pseudouridine(32) synthase)	rluA yabO b0058 JW0057	219
b0059	0.197541	0.522685	0.859446	52.2897	51.8568	31.8592	48.7447	45.3481	61.9147	P60240	RNA polymerase-associated protein RapA (EC 3.6.4.-) (ATP-dependent helicase HepA)	rapA hepA yabA b0059 JW0058	968
b0060	-0.723537	0.0127498	0.134456	141.49	170.935	94.5157	82.3617	93.2155	70.554	P21189	DNA polymerase II (Pol II) (EC 2.7.7.7)	polB dinA b0060 JW0059	783
b0061	1.25625	0.187071	NA	4.6138	2.88093	1.06197	10.9255	5.03867	2.87975	P08203	L-ribulose-5-phosphate 4-epimerase AraD (EC 5.1.3.4) (Phosphoribulose isomerase)	araD b0061 JW0060	231
b0062	0.218878	0.688538	0.911722	12.3035	9.60311	12.7437	16.8085	15.116	7.19938	P08202	L-arabinose isomerase (EC 5.3.1.4)	araA b0062 JW0061	500
b0063	1.21298	0.103785	NA	9.22759	0.960311	4.2479	7.56383	16.3757	7.19938	P08204	Ribulokinase (EC 2.7.1.16)	araB b0063 JW0062	566
b0064	0.339541	0.400662	0.791404	52.2897	39.3728	67.9663	89.9256	54.1657	56.1552	P0A9E0	Arabinose operon regulatory protein (HTH-type transcriptional regulator AraC)	araC b0064 JW0063	292
b0065	-0.051914	0.870258	0.963796	87.6621	74.9043	65.8424	107.575	59.2044	48.9558	P30149	Inner membrane protein YabI	yabI b0065 JW5005	254
b0066	-0.012411	0.98331	0.996118	7.68966	8.6428	10.6197	8.40426	11.337	7.19938	P31548	Thiamine import ATP-binding protein ThiQ (EC 7.6.2.15)	thiQ yabJ b0066 JW0065	232
b0067	-0.417369	0.49559	0.847529	4.6138	22.0872	8.49579	10.9255	8.81768	7.19938	P31549	Thiamine transport system permease protein ThiP	thiP yabK b0067 JW0066	536
b0068	0.421251	0.391252	0.78584	15.3793	19.2062	9.55777	18.4894	28.9724	11.519	P31550	Thiamine-binding periplasmic protein	thiB tbpA yabL b0068 JW0067	327
b0069	0.0678986	0.855689	0.959792	33.8345	24.0078	27.6113	36.9787	20.1547	30.2374	P33595	HTH-type transcriptional regulator SgrR	sgrR yabN b0069 JW0068	551
b0070	0.522953	0.123896	0.505259	33.8345	35.5315	32.9212	59.6702	44.0884	41.7564	P31675	Sugar efflux transporter A	setA yabM b0070 JW0069	392
b0071	0.326782	0.601565	0.886034	7.68966	9.60311	3.18592	9.24468	6.29834	10.0791	P30126	3-isopropylmalate dehydratase small subunit (EC 4.2.1.33) (Alpha-IPM isomerase) (IPMI) (Isopropylmalate isomerase)	leuD b0071 JW0070	201
b0072	-0.39334	0.56879	0.873718	1.53793	15.365	9.55777	6.72341	11.337	2.87975	P0A6A6	3-isopropylmalate dehydratase large subunit (EC 4.2.1.33) (Alpha-IPM isomerase) (IPMI) (Isopropylmalate isomerase)	leuC b0072 JW0071	466
b0073	-0.729584	0.149019	0.539512	24.6069	12.484	19.1155	12.6064	8.81768	11.519	P30125	3-isopropylmalate dehydrogenase (EC 1.1.1.85) (3-IPM-DH) (Beta-IPM dehydrogenase) (IMDH)	leuB b0073 JW5807	363
b0074	-0.108229	0.874684	0.963941	19.9931	1.92062	10.6197	10.9255	6.29834	11.519	P09151	2-isopropylmalate synthase (EC 2.3.3.13) (Alpha-IPM synthase) (Alpha-isopropylmalate synthase)	leuA b0074 JW0073	523
b0075	NA	NA	NA	0	0	0	0	0	0	P0AD79	leu operon leader peptide (leu operon attenuator peptide)	leuL leuLP b0075 JW0074	28
b0076	1.7009	0.0209572	NA	4.6138	1.92062	4.2479	10.0851	13.8564	10.0791	P10151	HTH-type transcriptional regulator LeuO	leuO b0076 JW0075	314
b0077	0.273131	0.474355	0.834683	29.2207	26.8887	24.4254	21.0106	40.3094	37.4368	P00893	Acetolactate synthase isozyme 3 large subunit (EC 2.2.1.6) (AHAS-III) (ALS-III) (Acetohydroxy-acid synthase III large subunit)	ilvI b0077 JW0076	574
b0078	-0.924703	0.172725	0.571528	7.68966	5.76187	12.7437	3.3617	2.51934	8.63926	P00894	Acetolactate synthase isozyme 3 small subunit (EC 2.2.1.6) (ALS-III) (Acetohydroxy-acid synthase III small subunit) (AHAS-III)	ilvH brnP b0078 JW0077	163
b0080	-0.181763	0.498135	0.847583	330.655	261.205	440.719	292.468	287.204	331.172	P0ACP1	Catabolite repressor/activator (Fructose repressor)	cra fruC fruR shl b0080 JW0078	334
b0081	0.434118	0.0810554	0.397108	70.7449	82.5868	90.2678	131.106	100.773	96.4717	P22186	Transcriptional regulator MraZ	mraZ yabB b0081 JW0079	152
b0082	0.237472	0.289747	0.699305	104.579	105.634	126.375	116.819	137.304	145.428	P60390	Ribosomal RNA small subunit methyltransferase H (EC 2.1.1.199) (16S rRNA m(4)C1402 methyltransferase) (rRNA (cytosine-N(4)-)-methyltransferase RsmH)	rsmH mraW yabC b0082 JW0080	313
b0083	-0.125615	0.705672	0.913685	43.0621	47.0552	80.71	47.0638	44.0884	67.6742	P0AEN4	Cell division protein FtsL	ftsL mraR yabD b0083 JW0081	121
b0084	0.0617726	0.815208	0.947017	192.242	211.268	131.685	153.798	199.028	207.342	P0AD68	Peptidoglycan D,D-transpeptidase FtsI (EC 3.4.16.4) (Essential cell division protein FtsI) (Murein transpeptidase) (Penicillin-binding protein 3) (PBP-3) (Peptidoglycan synthase FtsI)	ftsI pbpB b0084 JW0082	588
b0085	-0.170413	0.391398	0.78584	250.683	254.482	252.75	211.787	238.077	224.621	P22188	UDP-N-acetylmuramoyl-L-alanyl-D-glutamate--2,6-diaminopimelate ligase (EC 6.3.2.13) (Meso-A2pm-adding enzyme) (Meso-diaminopimelate-adding enzyme) (UDP-MurNAc-L-Ala-D-Glu:meso-diaminopimelate ligase) (UDP-MurNAc-tripeptide synthetase) (UDP-N-acetylmuramyl-tripeptide synthetase)	murE b0085 JW0083	495
b0086	-0.149647	0.510415	0.854762	124.573	135.404	135.933	115.979	105.812	136.788	P11880	UDP-N-acetylmuramoyl-tripeptide--D-alanyl-D-alanine ligase (EC 6.3.2.10) (D-alanyl-D-alanine-adding enzyme) (UDP-MurNAc-pentapeptide synthetase)	murF mra b0086 JW0084	452
b0087	-0.00321036	0.989642	0.997336	146.104	158.451	126.375	127.745	152.42	151.187	P0A6W3	Phospho-N-acetylmuramoyl-pentapeptide-transferase (EC 2.7.8.13) (UDP-MurNAc-pentapeptide phosphotransferase)	mraY murX b0087 JW0085	360
b0088	0.169002	0.530015	0.86297	158.407	210.308	196.465	176.489	206.586	256.298	P14900	UDP-N-acetylmuramoylalanine--D-glutamate ligase (EC 6.3.2.9) (D-glutamic acid-adding enzyme) (UDP-N-acetylmuramoyl-L-alanyl-D-glutamate synthetase)	murD b0088 JW0086	438
b0089	-0.00197727	0.993033	0.997729	186.09	182.459	152.924	167.245	190.21	162.706	P0ABG4	Probable peptidoglycan glycosyltransferase FtsW (PGT) (EC 2.4.1.129) (Cell division protein FtsW) (Cell wall polymerase) (Lipid II flippase FtsW) (Peptidoglycan polymerase) (PG polymerase)	ftsW b0089 JW0087	414
b0090	-0.0927374	0.650409	0.904121	298.359	349.553	289.919	294.989	273.348	312.453	P17443	UDP-N-acetylglucosamine--N-acetylmuramyl-(pentapeptide) pyrophosphoryl-undecaprenol N-acetylglucosamine transferase (EC 2.4.1.227) (Undecaprenyl-PP-MurNAc-pentapeptide-UDPGlcNAc GlcNAc transferase)	murG b0090 JW0088	355
b0091	0.0558857	0.782012	0.937872	229.152	284.252	256.998	271.458	273.348	257.738	P17952	UDP-N-acetylmuramate--L-alanine ligase (EC 6.3.2.8) (UDP-N-acetylmuramoyl-L-alanine synthetase)	murC b0091 JW0089	491
b0092	0.175927	0.455085	0.825969	267.6	234.316	187.969	269.777	273.348	233.26	P07862	D-alanine--D-alanine ligase B (EC 6.3.2.4) (D-Ala-D-Ala ligase B) (D-alanylalanine synthetase B)	ddlB ddl b0092 JW0090	306
b0093	-0.189516	0.32516	0.723587	282.98	298.657	341.956	272.298	259.492	279.336	P06136	Cell division protein FtsQ	ftsQ b0093 JW0091	276
b0094	-0.0544237	0.734792	0.922341	529.049	530.092	511.872	517.702	510.166	483.799	P0ABH0	Cell division protein FtsA	ftsA divA b0094 JW0092	420
b0095	-0.184688	0.26095	0.667521	1008.88	1093.79	1290.3	989.181	964.906	1033.83	P0A9A6	Cell division protein FtsZ	ftsZ sfiB sulB b0095 JW0093	383
b0096	-0.191483	0.249591	0.65349	679.766	710.63	792.233	666.458	617.237	627.786	P0A725	UDP-3-O-acyl-N-acetylglucosamine deacetylase (UDP-3-O-acyl-GlcNAc deacetylase) (EC 3.5.1.108) (Protein EnvA) (UDP-3-O-[R-3-hydroxymyristoyl]-N-acetylglucosamine deacetylase)	lpxC asmB envA b0096 JW0094	305
b0097	-0.0771775	0.797491	0.942269	99.9656	137.324	80.71	126.064	91.9558	82.073	P62395	Secretion monitor	secM srrA yacA b0097 JW5007	170
b0098	0.605257	0.0013765	0.028173	625.938	752.884	550.103	897.575	985.061	1055.43	P10408	Protein translocase subunit SecA	secA azi pea prlD b0098 JW0096	901
b0099	1.37354	0.0529139	0.315354	7.68966	1.92062	3.18592	9.24468	8.81768	12.9589	P08337	8-oxo-dGTP diphosphatase (8-oxo-dGTPase) (EC 3.6.1.55) (7,8-dihydro-8-oxoguanine-triphosphatase) (Mutator protein MutT) (dGTP pyrophosphohydrolase)	mutT b0099 JW0097	129
b0101	-0.0906896	0.830714	0.951631	23.069	34.5712	20.1775	24.3723	28.9724	20.1583	P0A8H8	DNA gyrase inhibitor YacG	yacG b0101 JW5008	65
b0102	-0.428122	0.278865	0.684726	29.2207	38.4124	30.7972	24.3723	30.232	18.7184	P36680	Cell division protein ZapD (Z ring-associated protein D)	zapD yacF b0102 JW0099	247
b0103	-0.0912182	0.814619	0.947017	19.9931	34.5712	37.1691	34.4575	28.9724	23.038	P0A6I9	Dephospho-CoA kinase (EC 2.7.1.24) (Dephosphocoenzyme A kinase)	coaE yacE b0103 JW0100	206
b0104	-0.109583	0.792718	0.941026	44.6	31.6903	42.479	32.7766	46.6077	30.2374	P60560	GMP reductase (EC 1.7.1.7) (Guanosine 5'-monophosphate oxidoreductase) (Guanosine monophosphate reductase)	guaC b0104 JW0101	347
b0106	-0.222864	0.761607	NA	9.22759	10.5634	5.30987	12.6064	7.55801	0	P36646	Protein transport protein HofC homolog	hofC hopC yacD b0106 JW0102	400
b0107	-0.451409	0.32278	0.722501	27.6828	17.2856	13.8057	15.9681	13.8564	11.519	P36645	Protein transport protein HofB homolog	hofB hopB b0107 JW0103	461
b0108	1.20703	0.230436	NA	0	3.84124	2.12395	6.72341	5.03867	2.87975	P36647	Prepilin peptidase-dependent protein D	ppdD b0108 JW0104	146
b0109	-0.597952	0.0385347	0.263987	67.669	69.1424	65.8424	42.8617	45.3481	46.0761	P30011	Nicotinate-nucleotide pyrophosphorylase [carboxylating] (EC 2.4.2.19) (Quinolinate phosphoribosyltransferase [decarboxylating]) (QAPRTase)	nadC b0109 JW0105	297
b0110	-0.577142	0.0800243	0.395019	76.8966	55.698	57.3466	47.9043	44.0884	33.1172	P13016	1,6-anhydro-N-acetylmuramyl-L-alanine amidase AmpD (EC 3.5.1.28) (N-acetylmuramoyl-L-alanine amidase)	ampD b0110 JW0106	183
b0111	-0.15226	0.601446	0.886034	143.028	105.634	108.321	102.532	110.851	106.551	P0AE14	Protein AmpE	ampE b0111 JW0107	284
b0112	0.115075	0.744965	0.927405	52.2897	59.5393	64.7804	74.7979	40.3094	76.3135	P15993	Aromatic amino acid transport protein AroP (General aromatic amino acid permease)	aroP b0112 JW0108	457
b0113	0.223728	0.417896	0.801033	282.98	269.847	318.592	247.926	356.486	416.124	P0ACL9	Pyruvate dehydrogenase complex repressor	pdhR aceC genA yacB b0113 JW0109	254
b0114	0.129788	0.635679	0.897337	2096.2	2097.32	2715.47	1773.3	2209.46	3580.97	P0AFG8	Pyruvate dehydrogenase E1 component (PDH E1 component) (EC 1.2.4.1)	aceE b0114 JW0110	887
b0115	0.0901955	0.764486	0.933322	1405.67	1271.45	2137.75	1200.13	1563.25	2365.72	P06959	Dihydrolipoyllysine-residue acetyltransferase component of pyruvate dehydrogenase complex (EC 2.3.1.12) (Dihydrolipoamide acetyltransferase component of pyruvate dehydrogenase complex) (E2)	aceF b0115 JW0111	630
b0116	-0.305849	0.24914	0.65349	1877.82	1591.24	2525.37	1539.66	1507.82	1802.73	P0A9P0	Dihydrolipoyl dehydrogenase (EC 1.8.1.4) (Dihydrolipoamide dehydrogenase) (E3 component of pyruvate and 2-oxoglutarate dehydrogenases complexes) (Glycine cleavage system L protein)	lpdA lpd b0116 JW0112	474
b0117	0.327702	0.555762	0.87168	19.9931	7.68249	15.9296	19.3298	27.7127	5.75951	P36682	Uncharacterized protein YacH	yacH b0117 JW0113	617
b0118	-0.588362	0.0403666	0.268334	3098.93	2697.51	3626.64	2249.82	1711.89	2305.24	P36683	Aconitate hydratase B (ACN) (Aconitase) (EC 4.2.1.3) ((2R,3S)-2-methylisocitrate dehydratase) ((2S,3R)-3-hydroxybutane-1,2,3-tricarboxylate dehydratase) (2-methyl-cis-aconitate hydratase) (EC 4.2.1.99) (Iron-responsive protein-like) (IRP-like) (RNA-binding protein)	acnB yacI yacJ b0118 JW0114	865
b0119	-0.0359423	0.884995	0.96737	167.635	129.642	165.668	172.287	131.006	145.428	P0A8E5	UPF0231 protein YacL	yacL b0119 JW0115	120
b0120	0.294433	0.421381	0.805675	30.7586	22.0872	45.6649	42.8617	44.0884	33.1172	P0A7F6	S-adenosylmethionine decarboxylase proenzyme (AdoMetDC) (SAMDC) (EC 4.1.1.50) [Cleaved into: S-adenosylmethionine decarboxylase beta chain; S-adenosylmethionine decarboxylase alpha chain]	speD b0120 JW0116	264
b0121	0.255275	0.43883	0.815044	36.9104	39.3728	27.6113	31.9362	52.9061	40.3166	P09158	Polyamine aminopropyltransferase (Cadaverine aminopropyltransferase) (EC 2.5.1.-) (Putrescine aminopropyltransferase) (PAPT) (Spermidine aminopropyltransferase) (EC 2.5.1.79) (Spermidine synthase) (SPDS) (SPDSY) (EC 2.5.1.16) (Spermine synthase) (EC 2.5.1.22) (Thermospermine synthase)	speE b0121 JW0117	288
b0122	0.0894727	0.793045	0.941026	58.4414	30.73	28.6733	40.3404	40.3094	41.7564	P0AA95	Uncharacterized protein YacC	yacC b0122 JW0118	115
b0123	0.804186	0.00551975	0.0743374	44.6	78.7455	67.9663	127.745	107.072	102.231	P36649	Blue copper oxidase CueO (Copper efflux oxidase)	cueO yacK b0123 JW0119	516
b0124	-1.13669	0.000199453	0.00713215	193.779	345.712	208.147	125.223	107.072	107.991	P15877	Quinoprotein glucose dehydrogenase (EC 1.1.5.2) (Glucose dehydrogenase [pyrroloquinoline-quinone])	gcd b0124 JW0120	796
b0125	-0.0399004	0.895603	0.971471	46.138	68.1821	69.0283	47.0638	76.8398	57.5951	U3U7N6	Hypoxanthine phosphoribosyltransferase (EC 2.4.2.8)	b0125 HHS_04620	179
b0126	0.30746	0.286098	0.693725	83.0483	80.6661	60.5325	78.1596	115.889	83.5129	P61517	Carbonic anhydrase 2 (EC 4.2.1.1) (Carbonate dehydratase 2)	can cynT2 yadF b0126 JW0122	220
b0127	-0.158435	0.566813	0.873563	72.2828	103.714	76.4621	65.5532	86.9171	76.3135	P36879	Uncharacterized ABC transporter ATP-binding protein YadG	yadG b0127 JW0123	308
b0128	0.0894005	0.748435	0.930236	75.3587	81.6264	52.0367	80.6809	76.8398	63.3546	P0AFN6	Inner membrane transport permease YadH	yadH b0128 JW0124	256
b0129	0.533075	0.104223	0.457606	30.7586	31.6903	44.6029	56.3085	56.6851	41.7564	P36881	Putative phosphotransferase enzyme IIA component YadI (Putative PTS system EIIA component)	yadI b0129 JW0125	146
b0130	-0.0127033	0.961201	0.989497	73.8208	56.6584	63.7184	62.1915	64.2431	64.7945	P31666	Uncharacterized protein YadE	yadE b0130 JW0126	409
b0131	0.354978	0.204998	0.605336	59.9794	60.4996	64.7804	94.1277	84.3978	56.1552	P0A790	Aspartate 1-decarboxylase (EC 4.1.1.11) (Aspartate alpha-decarboxylase) [Cleaved into: Aspartate 1-decarboxylase beta chain; Aspartate 1-decarboxylase alpha chain]	panD b0131 JW0127	126
b0132	0.288292	0.556776	0.87168	16.9173	13.4444	16.9916	23.5319	21.4144	11.519	P31665	Recombination-promoting nuclease RpnC (EC 3.1.21.-)	rpnC yadD b0132 JW5010	300
b0133	0.0760938	0.718507	0.914597	138.414	123.88	149.738	148.755	131.006	154.067	P31663	Pantothenate synthetase (PS) (EC 6.3.2.1) (Pantoate--beta-alanine ligase) (Pantoate-activating enzyme)	panC b0133 JW0129	283
b0134	0.092518	0.740091	0.925306	92.2759	84.5074	82.834	76.4788	115.889	84.9527	P31057	3-methyl-2-oxobutanoate hydroxymethyltransferase (EC 2.1.2.11) (Ketopantoate hydroxymethyltransferase) (KPHMT)	panB b0134 JW0130	264
b0135	2.11334	0.129888	NA	1.53793	0.960311	0	3.3617	3.77901	2.87975	P31058	Uncharacterized fimbrial-like protein YadC	yadC b0135 JW0131	412
b0136	-0.0137133	0.996349	NA	0	0	1.06197	0	1.25967	0	P37016	Uncharacterized fimbrial-like protein YadK	yadK b0136 JW0132	198
b0137	-1.7939	0.533164	NA	0	0	2.12395	0	0	0	P37017	Uncharacterized fimbrial-like protein YadL	yadL b0137 JW0133	201
b0138	0.948049	0.816275	NA	0	0	0	0.840426	0	0	P37018	Uncharacterized fimbrial-like protein YadM	yadM b0138 JW0134	189
b0139	-0.216072	0.888557	NA	0	2.88093	1.06197	0	2.51934	1.43988	P33129	Outer membrane usher protein HtrE (Heat shock protein E)	htrE b0139 JW0135	865
b0140	-0.0137084	0.996783	NA	1.53793	0	0	0	0	1.43988	P33128	Probable fimbrial chaperone YadV	yadV ecpD b0140 JW0136	246
b0141	-0.0137394	0.997313	NA	0	0	0	0	0	0	P37050	Uncharacterized fimbrial-like protein YadN	yadN b0141 JW0137	194
b0142	-2.43936	0.111507	NA	1.53793	2.88093	2.12395	0	1.25967	0	P26281	2-amino-4-hydroxy-6-hydroxymethyldihydropteridine pyrophosphokinase (EC 2.7.6.3) (6-hydroxymethyl-7,8-dihydropterin pyrophosphokinase) (PPPK) (7,8-dihydro-6-hydroxymethylpterin-pyrophosphokinase) (HPPK)	folK b0142 JW0138	159
b0143	0.150938	0.615365	0.890024	78.4346	97.9517	84.9579	66.3936	110.851	116.63	P0ABF1	Poly(A) polymerase I (PAP I) (EC 2.7.7.19) (Plasmid copy number protein)	pcnB b0143 JW5808	465
b0144	-0.812767	0.221762	0.629194	9.22759	9.60311	8.49579	5.88298	3.77901	5.75951	P27305	Glutamyl-Q tRNA(Asp) synthetase (Glu-Q-RSs) (EC 6.1.1.-)	gluQ yadB b0144 JW5892	308
b0145	-0.227298	0.397931	0.789835	541.352	524.33	755.064	553	481.193	521.235	P0ABS1	RNA polymerase-binding transcription factor DksA (DnaK suppressor protein)	dksA b0145 JW0141	151
b0146	-0.152661	0.566931	0.873563	249.145	217.03	243.192	268.096	183.912	182.864	P0A823	Sugar fermentation stimulation protein A	sfsA sfs1 b0146 JW0142	234
b0147	-0.187539	0.754401	0.930949	15.3793	12.484	5.30987	8.40426	6.29834	14.3988	P37025	RNA 2',3'-cyclic phosphodiesterase (RNA 2',3'-CPDase) (EC 3.1.4.58) (Two-histidine 2',3'-cyclic phosphodiesterase acting on RNA)	thpR ligT yadP b0147 JW5011	176
b0148	-0.128301	0.590591	0.882077	104.579	134.444	98.7636	115.138	95.7348	97.9116	P37024	ATP-dependent RNA helicase HrpB (EC 3.6.4.13)	hrpB yadO b0148 JW0144	809
b0149	0.0644751	0.804608	0.946723	90.738	93.1502	113.631	79	114.63	120.95	A0A7H2C765	Penicillin-binding protein 1B (PBP-1b) (PBP1b) (Murein polymerase)	mrcB ECK0148 pbpF ponB b0149	799
b0150	-0.287907	0.410185	0.794968	46.138	40.3331	32.9212	33.617	30.232	33.1172	P06971	Ferrichrome outer membrane transporter/phage receptor (Ferric hydroxamate receptor) (Ferric hydroxamate uptake) (Ferrichrome-iron receptor)	fhuA tonA b0150 JW0146	747
b0151	-0.0910151	0.879836	0.965046	9.22759	15.365	11.6817	17.6489	12.5967	2.87975	P07821	Iron(3+)-hydroxamate import ATP-binding protein FhuC (EC 7.2.2.16) (Ferric hydroxamate uptake protein C) (Ferrichrome transport ATP-binding protein FhuC) (Iron(III)-hydroxamate import ATP-binding protein FhuC)	fhuC b0151 JW0147	265
b0152	-1.06512	0.105057	0.458674	15.3793	12.484	5.30987	5.88298	3.77901	5.75951	P07822	Iron(3+)-hydroxamate-binding protein FhuD (Ferric hydroxamate uptake protein D) (Ferrichrome-binding periplasmic protein) (Iron(III)-hydroxamate-binding protein FhuD)	fhuD b0152 JW0148	296
b0153	-0.132654	0.776177	0.937516	12.3035	28.8093	15.9296	18.4894	21.4144	12.9589	P06972	Iron(3+)-hydroxamate import system permease protein FhuB (Ferric hydroxamate uptake protein B) (Ferrichrome transport system permease protein FhuB) (Ferrichrome uptake protein FhuB) (Iron(III)-hydroxamate import system permease protein FhuB)	fhuB b0153 JW0149	660
b0154	0.047584	0.844751	0.954368	149.179	101.793	105.135	115.138	120.928	129.589	P23893	Glutamate-1-semialdehyde 2,1-aminomutase (GSA) (EC 5.4.3.8) (Glutamate-1-semialdehyde aminotransferase) (GSA-AT)	hemL gsa popC b0154 JW0150	426
b0155	-0.0321921	0.883902	0.966884	226.076	279.451	182.66	216.83	246.895	210.222	P37019	H(+)/Cl(-) exchange transporter ClcA (ClC-ec1)	clcA eriC yadQ b0155 JW5012	473
b0156	-0.307549	0.289657	0.699305	83.0483	94.1105	81.772	72.2766	83.1381	53.2754	P0ACC3	Iron-sulfur cluster insertion protein ErpA	erpA yadR b0156 JW0152	114
b0157	-0.101459	0.797057	0.942239	24.6069	25.9284	18.0536	21.8511	18.895	23.038	P0AFP0	UPF0126 inner membrane protein YadS	yadS b0157 JW0153	207
b0158	0.113064	0.75608	0.931181	39.9862	38.4124	24.4254	25.2128	45.3481	41.7564	P37028	Vitamin B12-binding protein	btuF yadT b0158 JW0154	266
b0159	-0.0671175	0.808183	0.947017	96.8897	89.3089	149.738	101.692	112.11	107.991	P0AF12	5'-methylthioadenosine/S-adenosylhomocysteine nucleosidase (MTA/SAH nucleosidase) (MTAN) (EC 3.2.2.9) (5'-deoxyadenosine nucleosidase) (DOA nucleosidase) (dAdo nucleosidase) (5'-methylthioadenosine nucleosidase) (MTA nucleosidase) (S-adenosylhomocysteine nucleosidase) (AdoHcy nucleosidase) (SAH nucleosidase) (SRH nucleosidase)	mtnN mtn pfs yadA b0159 JW0155	232
b0160	0.0875556	0.76889	0.934776	47.6759	41.2934	47.7888	42.8617	57.9447	44.6362	P15723	Deoxyguanosinetriphosphate triphosphohydrolase (dGTP triphosphohydrolase) (dGTPase) (EC 3.1.5.1)	dgt b0160 JW0156	505
b0161	-0.0194044	0.941735	0.986531	141.49	113.317	125.313	166.404	105.812	97.9116	P0C0V0	Periplasmic serine endoprotease DegP (EC 3.4.21.107) (Heat shock protein DegP) (Protease Do)	degP htrA ptd b0161 JW0157	474
b0162	-0.22131	0.584072	0.882004	261.449	196.864	282.485	272.298	127.227	234.7	P37047	Carbohydrate diacid regulator (Sugar diacid regulator)	cdaR sdaR yaeG b0162 JW5013	385
b0163	0.151025	0.604079	0.886034	109.193	100.833	144.428	165.564	98.2541	128.149	P62768	UPF0325 protein YaeH	yaeH b0163 JW0159	128
b0164	0.313041	0.462561	0.826769	18.4552	17.2856	18.0536	26.8936	21.4144	17.2785	P37049	Phosphodiesterase YaeI (EC 3.1.4.-)	yaeI b0164 JW5014	270
b0166	0.0124217	0.95976	0.989497	216.848	150.769	207.085	152.117	206.586	221.741	P0A9D8	2,3,4,5-tetrahydropyridine-2,6-dicarboxylate N-succinyltransferase (EC 2.3.1.117) (Succinyl-CoA: tetrahydrodipicolinate N-succinyltransferase) (Tetrahydrodipicolinate N-succinyltransferase) (THDP succinyltransferase) (THP succinyltransferase) (Tetrahydropicolinate succinylase)	dapD b0166 JW0161	274
b0167	-0.51593	0.039871	0.267231	110.731	111.396	84.9579	79	70.5414	63.3546	P27249	Bifunctional uridylyltransferase/uridylyl-removing enzyme (UTase/UR) (Bifunctional [protein-PII] modification enzyme) (Bifunctional nitrogen sensor protein) [Includes: [Protein-PII] uridylyltransferase (PII uridylyltransferase) (UTase) (EC 2.7.7.59); [Protein-PII]-UMP uridylyl-removing enzyme (UR) (EC 3.1.4.-)]	glnD b0167 JW0162	890
b0168	-0.52859	0.0537384	0.319046	109.193	83.5471	120.003	73.9575	75.5801	66.2343	P0AE18	Methionine aminopeptidase (MAP) (MetAP) (EC 3.4.11.18) (Peptidase M)	map b0168 JW0163	264
b0169	0.140333	0.491687	0.846507	301.435	354.355	328.15	348.777	355.226	383.007	P0A7V0	30S ribosomal protein S2 (Small ribosomal subunit protein uS2)	rpsB b0169 JW0164	241
b0170	0.376393	0.136938	0.520918	179.938	211.268	207.085	231.117	263.271	285.096	P0A6P1	Elongation factor Ts (EF-Ts) (Bacteriophage Q beta RNA-directed RNA polymerase subunit IV)	tsf b0170 JW0165	283
b0171	-0.0148048	0.963403	0.989497	58.4414	64.3408	75.4002	62.1915	88.1768	46.0761	P0A7E9	Uridylate kinase (UK) (EC 2.7.4.22) (Uridine monophosphate kinase) (UMP kinase) (UMPK)	pyrH smbA b0171 JW0166	241
b0172	-0.0935227	0.683501	0.910651	196.855	180.538	259.122	168.085	217.923	213.102	P0A805	Ribosome-recycling factor (RRF) (Ribosome-releasing factor)	frr rrf b0172 JW0167	185
b0173	-0.344666	0.170082	0.571432	121.497	156.531	113.631	105.053	117.149	86.3926	A0A485DFT1	1-deoxy-D-xylulose 5-phosphate reductoisomerase (DXP reductoisomerase) (EC 1.1.1.267) (1-deoxyxylulose-5-phosphate reductoisomerase) (2-C-methyl-D-erythritol 4-phosphate synthase)	dxr b0173 ERS008652_03339 NCTC10938_00824	398
b0174	-0.12734	0.545326	0.87168	141.49	137.324	130.623	129.426	124.707	119.51	P60472	Ditrans,polycis-undecaprenyl-diphosphate synthase ((2E,6E)-farnesyl-diphosphate specific) (EC 2.5.1.31) (Ditrans,polycis-undecaprenylcistransferase) (Undecaprenyl diphosphate synthase) (UDS) (Undecaprenyl pyrophosphate synthase) (UPP synthase)	ispU rth uppS yaeS b0174 JW0169	253
b0175	-0.0598253	0.796005	0.942204	126.11	161.332	115.755	126.904	123.447	138.228	P0ABG1	Phosphatidate cytidylyltransferase (EC 2.7.7.41) (CDP-DAG synthase) (CDP-DG synthase) (CDP-diacylglycerol synthase) (CDS) (CDP-diglyceride pyrophosphorylase) (CDP-diglyceride synthase) (CTP:phosphatidate cytidylyltransferase)	cdsA cds b0175 JW5810	285
b0176	0.144523	0.51493	0.854762	144.566	163.253	140.181	166.404	162.497	167.026	P0AEH1	Regulator of sigma-E protease RseP (EC 3.4.24.-) (S2P endopeptidase) (Site-2 protease RseP) (S2P protease RseP) (Site-2-type intramembrane protease)	rseP ecfE yaeL b0176 JW0171	450
b0177	0.0367927	0.845771	0.954368	513.669	517.608	506.562	488.287	526.541	564.432	P0A940	Outer membrane protein assembly factor BamA (Omp85)	bamA yaeT yzzN yzzY b0177 JW0172	810
b0178	0.24676	0.222873	0.629194	195.317	205.507	187.969	224.394	254.453	220.301	P0AEU7	Chaperone protein Skp (DNA-binding 17 kDa protein) (Histone-like protein HLP-1) (Seventeen kilodalton protein)	skp hlpA ompH b0178 JW0173	161
b0179	0.142021	0.56019	0.87168	178.4	206.467	218.767	186.575	225.481	257.738	P21645	UDP-3-O-(3-hydroxymyristoyl)glucosamine N-acyltransferase (UDP-3-O-(3-OHC14)-GlcN N-acyltransferase) (EC 2.3.1.191) (Protein FirA) (Rifampicin resistance protein) (UDP-3-O-(3-hydroxytetradecanoyl)glucosamine N-acyltransferase)	lpxD firA omsA b0179 JW0174	341
b0180	0.312095	0.245306	0.651004	69.207	78.7455	53.0987	93.2873	85.6574	69.1141	P0A6Q6	3-hydroxyacyl-[acyl-carrier-protein] dehydratase FabZ (EC 4.2.1.59) ((3R)-hydroxymyristoyl-[acyl-carrier-protein] dehydratase) ((3R)-hydroxymyristoyl-ACP dehydrase) (17 kDa actomyosin component) (Beta-hydroxyacyl-ACP dehydratase)	fabZ sefA yaeA b0180 JW0175	151
b0181	0.113284	0.635641	0.897337	169.173	156.531	166.73	160.521	156.199	217.421	P0A722	Acyl-[acyl-carrier-protein]--UDP-N-acetylglucosamine O-acyltransferase (UDP-N-acetylglucosamine acyltransferase) (EC 2.3.1.129)	lpxA b0181 JW0176	262
b0182	-0.0424366	0.879002	0.965046	104.579	128.682	78.5861	93.2873	108.331	102.231	P10441	Lipid-A-disaccharide synthase (EC 2.4.1.182)	lpxB pgsB b0182 JW0177	382
b0183	0.196514	0.556685	0.87168	36.9104	62.4202	40.355	42.8617	65.5028	54.7153	P10442	Ribonuclease HII (RNase HII) (EC 3.1.26.4)	rnhB b0183 JW0178	198
b0184	0.256943	0.435711	0.812325	89.2001	155.57	82.834	111.777	125.967	156.947	P10443	DNA polymerase III subunit alpha (EC 2.7.7.7)	dnaE polC b0184 JW0179	1160
b0185	0.18545	0.424299	0.805675	147.642	168.054	136.995	149.596	188.95	178.545	P0ABD5	Acetyl-coenzyme A carboxylase carboxyl transferase subunit alpha (ACCase subunit alpha) (Acetyl-CoA carboxylase carboxyltransferase subunit alpha) (EC 2.1.3.15)	accA b0185 JW0180	319
b0186	-0.72518	0.00155966	0.0308891	289.131	355.315	305.849	162.202	204.066	211.662	P52095	Constitutive lysine decarboxylase (LDCC) (EC 4.1.1.18)	ldcC ldc ldcH b0186 JW0181	713
b0187	-0.525828	0.137266	0.520918	33.8345	55.698	41.417	24.3723	30.232	38.8767	P52096	Uncharacterized protein YaeR	yaeR b0187 JW0182	129
b0188	-0.42213	0.235979	0.64349	79.9725	81.6264	71.1523	34.4575	66.7624	74.8736	P52097	tRNA(Ile)-lysidine synthase (EC 6.3.4.19) (tRNA(Ile)-2-lysyl-cytidine synthase) (tRNA(Ile)-lysidine synthetase)	tilS mesJ yaeN b0188 JW0183	432
b0189	-0.582018	0.135012	0.51824	38.4483	26.8887	61.5945	29.4149	26.453	28.7975	P0AFW8	Protein rof	rof yaeO b0189 JW0184	84
b0190	-0.376104	0.296266	0.706067	43.0621	52.8171	29.7353	38.6596	36.5304	20.1583	P0AA97	Uncharacterized protein YaeQ	yaeQ b0190 JW0186	181
b0191	-0.547782	0.381182	0.778014	4.6138	18.2459	8.49579	7.56383	8.81768	5.75951	P40711	Peptidyl-tRNA hydrolase ArfB (PTH) (EC 3.1.1.29) (Alternative ribosome-rescue factor B)	arfB yaeJ b0191 JW0187	140
b0192	-0.471831	0.0469104	0.293048	89.2001	101.793	108.321	73.117	75.5801	67.6742	P40710	Lipoprotein NlpE (Copper homeostasis protein CutF)	nlpE cutF b0192 JW0188	236
b0193	0.240089	0.690969	0.912334	7.68966	10.5634	6.37184	11.766	13.8564	2.87975	P37056	Probable lipoprotein peptidase YaeF (EC 3.4.-.-) (Uncharacterized lipoprotein YaeF)	yaeF yaeK b0193 JW5016	274
b0194	-0.269132	0.206694	0.605336	250.683	294.815	238.944	199.181	229.26	224.621	P16659	Proline--tRNA ligase (EC 6.1.1.15) (Global RNA synthesis factor) (Prolyl-tRNA synthetase) (ProRS)	proS drpA b0194 JW0190	572
b0195	-0.6865	0.0503616	0.306005	35.3724	78.7455	46.7269	37.8192	34.011	28.7975	P28634	tRNA (adenine(37)-N6)-methyltransferase (EC 2.1.1.-) (tRNA (m6t6A37) methyltransferase) (tRNA methyltransferase O)	trmO tsaA yaeB b0195 JW0191	235
b0196	0.338085	0.389292	0.78584	38.4483	30.73	16.9916	29.4149	44.0884	34.557	P69411	Outer membrane lipoprotein RcsF	rcsF b0196 JW0192	134
b0197	0.20736	0.501755	0.849733	52.2897	35.5315	63.7184	59.6702	56.6851	57.5951	P28635	D-methionine-binding lipoprotein MetQ	metQ yaeC b0197 JW0193	271
b0198	-0.277938	0.517561	0.857336	21.5311	18.2459	32.9212	14.2872	23.9337	23.038	P31547	D-methionine transport system permease protein MetI	metI yaeE b0198 JW0194	217
b0199	0.707054	0.176301	0.574917	4.6138	13.4444	9.55777	15.9681	15.116	15.8386	P30750	Methionine import ATP-binding protein MetN (EC 7.4.2.11)	metN abc b0199 JW0195	343
b0200	0.00724264	0.977566	0.994868	118.421	144.047	96.6396	109.255	146.122	106.551	P63228	D-glycero-beta-D-manno-heptose-1,7-bisphosphate 7-phosphatase (EC 3.1.3.82) (D,D-heptose 1,7-bisphosphate phosphatase) (HBP phosphatase)	gmhB yaeD b0200 JW0196	191
b0201	-0.234316	0.140235	0.523736	339925	305180	329085	292072	272425	263647
b0202	NA	NA	NA	0	0	0	0	0	0
b0203	1.39397	0.326719	NA	0	0.960311	1.06197	0.840426	2.51934	2.87975
b0204	-0.0696342	0.720846	0.9172	1.16423e+06	937757	886349	1.01779e+06	903467	926268
b0205	0.748282	0.181419	0.577716	7.68966	12.484	10.6197	26.8936	11.337	12.9589
b0206	2.55143	0.210375	NA	0	0	0	0	2.51934	1.43988
b0207	0.0503584	0.953005	NA	9.22759	1.92062	4.2479	6.72341	5.03867	2.87975	P30863	2,5-diketo-D-gluconic acid reductase B (2,5-DKG reductase B) (2,5-DKGR B) (25DKGR-B) (EC 1.1.1.346) (AKR5D)	dkgB yafB b0207 JW0197	267
b0208	-0.706903	0.0651954	0.35209	38.4483	33.6109	48.8508	23.5319	28.9724	21.5982	P30864	Uncharacterized HTH-type transcriptional regulator YafC	yafC b0208 JW0198	304
b0209	-0.107962	0.691792	0.912334	89.2001	133.483	118.941	105.894	98.2541	115.19	P0A8U2	UPF0294 protein YafD	yafD b0209 JW5017	266
b0210	-0.286448	0.548388	0.87168	15.3793	26.8887	26.5494	11.766	26.453	20.1583	P30866	Uncharacterized protein YafE	yafE b0210 JW0200	207
b0211	0.356891	0.223867	0.630423	96.8897	119.079	80.71	98.3298	136.044	148.307	P0AEZ7	Membrane-bound lytic murein transglycosylase D (EC 4.2.2.n1) (Murein hydrolase D) (Regulatory protein DniR)	mltD dniR yafG b0211 JW5018	452
b0212	0.404474	0.318104	0.722501	36.9104	40.3331	26.5494	51.266	35.2707	50.3957	P0AC84	Hydroxyacylglutathione hydrolase GloB (EC 3.1.2.6) (Glyoxalase II) (Glx II)	gloB yafR b0212 JW0202	251
b0213	0.149967	0.629817	0.896733	46.138	37.4521	48.8508	55.4681	47.8674	41.7564	P75672	Uncharacterized protein YafS	yafS b0213 JW0203	240
b0214	-0.37844	0.320913	0.722501	33.8345	32.6506	36.1071	38.6596	16.3757	21.5982	P0A7Y4	Ribonuclease HI (RNase HI) (EC 3.1.26.4) (Ribonuclease H) (RNase H)	rnhA dasF herA rnh sdrA b0214 JW0204	155
b0215	-0.14932	0.679305	0.909177	39.9862	24.9681	40.355	29.4149	26.453	38.8767	P03007	DNA polymerase III subunit epsilon (EC 2.7.7.7)	dnaQ mutD b0215 JW0205	243
b0216	0.452535	0.800712	NA	1.53793	0.960311	0	1.68085	0	1.43988
b0217	0.419034	0.673993	NA	3.07586	1.92062	4.2479	7.56383	2.51934	1.43988	P77339	Uncharacterized lipoprotein YafT	yafT b0217 JW0206	261
b0218	-1.23508	0.523619	NA	1.53793	0	3.18592	1.68085	0	0	P77354	Putative inner membrane protein YafU	yafU b0218 JW0207	112
b0219	-0.291873	0.248848	0.65349	83.0483	77.7852	79.6481	63.8724	73.0608	59.035	Q47679	Omega-amidase YafV (EC 3.5.1.3)	yafV b0219 JW5019	256
b0220	0.548061	0.0229773	0.192157	87.6621	83.5471	93.4537	116.819	123.447	148.307	P0AD59	Inhibitor of vertebrate lysozyme	ivy ykfE b0220 JW0210	157
b0221	-0.84119	0.0277165	0.218294	90.738	60.4996	112.569	67.2341	39.0497	38.8767	Q47146	Acyl-coenzyme A dehydrogenase (ACDH) (Acyl-CoA dehydrogenase) (EC 1.3.8.7) (EC 1.3.8.8)	fadE yafH b0221 JW5020	814
b0222	0.386765	0.184766	0.5812	59.9794	46.0949	44.6029	59.6702	78.0994	57.5951	P63224	Phosphoheptose isomerase (EC 5.3.1.28) (Sedoheptulose 7-phosphate isomerase)	gmhA lpcA tfrA yafI b0222 JW0212	192
b0223	0.825117	0.017214	0.161791	21.5311	32.6506	35.0451	51.266	61.7237	47.5159	Q47147	Putative glutamine amidotransferase YafJ (EC 2.4.2.-)	yafJ b0223 JW0213	255
b0224	-0.0631908	0.828037	0.951446	93.8139	95.0708	56.2846	71.4362	75.5801	87.8325	P0AA99	Putative L,D-transpeptidase YafK (EC 2.-.-.-)	yafK b0224 JW0214	246
b0225	-1.00671	0.0309634	0.228805	16.9173	28.8093	22.3015	8.40426	13.8564	12.9589	Q47149	mRNA interferase toxin YafQ (EC 3.1.-.-) (Endoribonuclease YafQ) (Toxin YafQ)	yafQ b0225 JW0215	92
b0226	-0.496196	0.501833	NA	13.8414	11.5237	3.18592	10.9255	3.77901	4.31963	Q47150	Antitoxin DinJ	dinJ b0226 JW0216	86
b0227	-0.604913	0.55475	NA	4.6138	2.88093	3.18592	1.68085	2.51934	2.87975	Q47151	Probable endopeptidase YafL (EC 3.4.-.-) (Uncharacterized lipoprotein YafL)	yafL b0227 JW0217	249
b0228	-0.169917	0.730762	0.921479	21.5311	12.484	22.3015	20.1702	8.81768	20.1583	Q47152	REP-associated tyrosine transposase	rayT TnpAREP yafM b0228 JW0218	165
b0229	0.22202	0.704694	0.913685	12.3035	4.80156	12.7437	10.0851	11.337	12.9589	Q47153	Putative truncated flagellar export/assembly protein LfhA	lfhA fhiA b0229 JW5811	579
b0230	0.00590836	0.996231	NA	0	5.76187	1.06197	4.20213	0	2.87975	Q47154	Putative truncated flagellar export/assembly protein LafU	lafU mbhA b0230 JW5812	211
b0231	-0.664634	0.061229	0.342596	52.2897	53.7774	47.7888	34.4575	42.8287	18.7184	Q47155	DNA polymerase IV (Pol IV) (EC 2.7.7.7) (Translesion synthesis polymerase IV) (TSL polymerase IV)	dinB dinP b0231 JW0221	351
b0232	-0.140554	0.86487	NA	10.7655	4.80156	5.30987	11.766	0	5.75951	Q47156	Antitoxin YafN	yafN b0232 JW0222	97
b0233	-0.613326	0.4388	NA	7.68966	9.60311	4.2479	6.72341	1.25967	5.75951	Q47157	mRNA interferase toxin YafO (EC 3.1.-.-) (Endoribonuclease YafO) (Toxin YafO)	yafO b0233 JW0223	132
b0234	0.28898	0.781542	NA	0	5.76187	2.12395	5.88298	2.51934	1.43988	Q47158	Uncharacterized N-acetyltransferase YafP (EC 2.3.1.-)	yafP b0234 JW0224	150
b0235	NA	NA	NA	0	0	0	0	0	0	J7QXH1	Uncharacterized protein	b0235 BN16_07051	88
b0236	0.336851	0.72424	NA	4.6138	4.80156	2.12395	8.40426	2.51934	2.87975	P28369	Putative peptide chain release factor homolog (RF-H)	prfH b0236 JW0226	166
b0237	-0.179937	0.34724	0.745723	719.752	702.948	864.447	588.298	728.088	705.54	P15288	Cytosol non-specific dipeptidase (EC 3.4.13.18) (Aminoacyl-histidine dipeptidase) (Beta-alanyl-histidine dipeptidase) (Carnosinase) (Cysteinylglycinase) (Peptidase D) (Xaa-His dipeptidase) (X-His dipeptidase)	pepD pepH b0237 JW0227	485
b0238	-0.150754	0.757897	0.931884	26.1449	12.484	15.9296	15.9681	20.1547	11.519	P0A9M5	Xanthine-guanine phosphoribosyltransferase (XGPRT) (EC 2.4.2.-) (EC 2.4.2.22) (Xanthine phosphoribosyltransferase)	gpt gpp gxu b0238 JW0228	152
b0239	-0.282732	0.309131	0.71489	76.8966	70.1027	108.321	65.5532	70.5414	74.8736	P04335	Esterase FrsA (EC 3.1.1.1) (Fermentation/respiration switch protein)	frsA yafA b0239 JW0229	414
b0240	-0.459152	0.125687	0.505324	429.083	344.752	423.728	349.617	233.039	286.535	P24251	Sigma factor-binding protein Crl (Curlin genes transcriptional activatory protein)	crl b0240 JW0230	133
b0241	1.09318	0.168963	NA	1.53793	1.92062	10.6197	10.9255	12.5967	7.19938	P02932	Outer membrane porin PhoE (Outer membrane pore protein E)	phoE ompE b0241 JW0231	351
b0242	0.69134	0.0189063	0.170486	73.8208	76.8249	86.0199	95.8085	129.746	159.826	P0A7B5	Glutamate 5-kinase (EC 2.7.2.11) (Gamma-glutamyl kinase) (GK)	proB b0242 JW0232	367
b0243	0.413423	0.195839	0.594397	61.5173	78.7455	73.2762	69.7553	94.4751	123.829	P07004	Gamma-glutamyl phosphate reductase (GPR) (EC 1.2.1.41) (Glutamate-5-semialdehyde dehydrogenase) (Glutamyl-gamma-semialdehyde dehydrogenase) (GSA dehydrogenase)	proA b0243 JW0233	417
b0244	0.615421	0.239356	0.645827	19.9931	10.5634	10.6197	14.2872	27.7127	20.1583
b0245	0.867615	0.134315	0.51824	9.22759	8.6428	5.30987	19.3298	11.337	10.0791	P77692	Toxin YkfI	ykfI b0245 JW0234	113
b0246	0.746371	0.323838	0.723408	3.07586	5.76187	4.2479	10.9255	3.77901	7.19938	Q47684	Antitoxin YafW	yafW b0246 JW0235	105
b0247	0.889648	0.37088	NA	1.53793	2.88093	2.12395	4.20213	1.25967	7.19938	Q47685	UPF0758 protein YkfG	ykfG b0247 JW0236	158
b0248	0.121534	0.814784	0.947017	6.15173	10.5634	18.0536	14.2872	11.337	12.9589	P75676	Uncharacterized protein YafX	yafX b0248 JW5022	152
b0249	0.268101	0.623142	0.892951	10.7655	13.4444	7.43382	15.9681	10.0773	11.519	P75677	UPF0401 protein YkfF	ykfF b0249 JW5023	79
b0250	-0.853554	0.0795536	0.394715	10.7655	24.9681	31.8592	15.9681	10.0773	11.519	P77162	Uncharacterized protein YkfB	ykfB b0250 JW0239	155
b0251	0.434794	0.759721	NA	0	1.92062	1.06197	1.68085	1.25967	1.43988	P77365	Lipoprotein YafY	yafY b0251 JW0240	147
b0252	-0.06172	0.942688	NA	6.15173	6.72218	2.12395	9.24468	2.51934	1.43988	P77206	UPF0380 protein YafZ	yafZ b0252 JW0242	273
b0253	0.417604	0.284506	0.692023	16.9173	34.5712	28.6733	34.4575	39.0497	35.9969	P75678	Uncharacterized protein YkfA	ykfA b0253 JW0243	287
b0254	-0.357495	0.603507	NA	3.07586	9.60311	11.6817	4.20213	8.81768	7.19938	Q57083	HTH-type transcriptional regulator PerR (Peroxide resistance protein PerR)	perR b0254 JW0244	297
b0256	0.628717	0.270486	0.678614	24.6069	10.5634	8.49579	15.9681	35.2707	14.3988	P0CF88	Transposase InsI for insertion sequence element IS30A	insI1 b0256 JW0246	383
b0258	0.252098	0.553535	0.87168	27.6828	16.3253	25.4874	16.8085	40.3094	25.9178	Q47688	Protein YkfC	ykfC b0258 JW5813	381
b0259	NA	NA	NA	0	0	0	0	0	0	P0CE49	Transposase InsH for insertion sequence element IS5A	insH1 b0259 JW0250	326
b0260	-0.0351399	0.955823	0.989497	13.8414	11.5237	7.43382	15.9681	8.81768	5.75951	Q47689	Probable S-methylmethionine permease	mmuP ykfD b0260 JW5027	467
b0261	0.524421	0.0711875	0.3652	87.6621	51.8568	76.4621	110.936	86.9171	109.431	Q47690	Homocysteine S-methyltransferase (EC 2.1.1.10) (S-methylmethionine:homocysteine methyltransferase)	mmuM yagD b0261 JW0253	310
b0262	0.931439	0.16545	NA	3.07586	11.5237	2.12395	11.766	10.0773	11.519	P37009	Fe(3+) ions import ATP-binding protein FbpC (EC 7.2.2.7)	fbpC afuC yagC b0262 JW0254	348
b0263	0.948066	0.708512	NA	0	0	0	0	1.25967	0	P75681	Putative ferric transport system permease-like protein AfuB	afuB fbpB b0263 JW0255	120
b0264	1.96117	NA	NA	0	0	0	0	2.51934	0	P0CF26	Insertion element IS1 2 protein InsB (IS1b)	insB2 b0264 JW0256	167
b0265	0.808293	0.647743	NA	0	0.960311	1.06197	3.3617	0	0	P0CF08	Insertion element IS1 2 protein InsA (IS1b)	insA2 b0265 JW0257	91
b0266	1.10361	0.281079	NA	0	3.84124	3.18592	10.0851	2.51934	2.87975	P37008	Orphan antitoxin YagB	yagB b0266 JW0259	116
b0267	1.82408	0.310055	NA	0	0	1.06197	1.68085	1.25967	1.43988	P37007	Uncharacterized protein YagA	yagA b0267 JW0260	384
b0268	-0.164816	0.827877	NA	6.15173	8.6428	6.37184	10.0851	2.51934	5.75951	P75682	Putative 2-dehydro-3-deoxy-D-gluconate aldolase YagE (KDG aldolase YagE) (EC 4.1.2.51) (Putative 2-dehydro-3-deoxy-D-pentonate aldolase YagE) (EC 4.1.2.28)	yagE b0268 JW0261	302
b0269	0.110398	0.761387	0.932549	21.5311	22.0872	29.7353	26.0532	27.7127	25.9178	P77596	D-xylonate dehydratase YagF (EC 4.2.1.82)	yagF b0269 JW0262	655
b0270	-0.358064	0.702011	NA	9.22759	2.88093	5.30987	5.88298	0	7.19938	P75683	Putative glycoside/cation symporter YagG	yagG b0270 JW0263	460
b0271	-0.290616	0.563602	0.872755	12.3035	14.4047	13.8057	11.766	12.5967	8.63926	P77713	Putative beta-xylosidase (EC 3.2.1.37) (1,4-beta-D-xylan xylohydrolase) (Xylan 1,4-beta-xylosidase)	yagH b0271 JW0264	536
b0272	0.871685	0.0954645	0.436202	9.22759	5.76187	12.7437	13.4468	18.895	18.7184	P77300	HTH-type transcriptional regulator XynR (Regulator of xylonate catabolism)	xynR yagI b0272 JW0265	252
b0273	1.29719	0.00388255	0.056707	7.68966	15.365	12.7437	38.6596	31.4917	18.7184	P06960	Ornithine carbamoyltransferase subunit F (OTCase-2) (EC 2.1.3.3)	argF b0273 JW0266	334
b0274	4.33304	0.268902	NA	0	0.960311	0	0	25.1934	0	P0CF27	Insertion element IS1 3 protein InsB (IS1c)	insB3 b0274 JW0268	167
b0275	4.29346	0.274819	NA	0	0	0	0	12.5967	0	P0CF09	Insertion element IS1 3 protein InsA (IS1c)	insA3 b0275 JW0269	91
b0276	-0.0807956	0.856967	0.959792	16.9173	13.4444	21.2395	18.4894	13.8564	15.8386	P77169	Protein YagJ	yagJ b0276 JW0270	243
b0277	1.19874	0.280981	NA	3.07586	0	2.12395	4.20213	5.03867	1.43988	P77657	Uncharacterized protein YagK	yagK b0277 JW0271	208
b0278	0.295821	0.811441	NA	1.53793	0.960311	3.18592	1.68085	1.25967	4.31963	P77607	Uncharacterized protein YagL	yagL b0278 JW0272	232
b0279	0.987142	0.628834	NA	0	0.960311	0	0	1.25967	1.43988	P71296	Uncharacterized protein YagM	yagM b0279 JW0273	284
b0280	0.536149	0.500624	NA	3.07586	4.80156	7.43382	13.4468	2.51934	5.75951	P71297	Uncharacterized protein YagN	yagN b0280 JW0274	146
b0281	0.105919	0.798831	0.943136	24.6069	13.4444	24.4254	21.8511	21.4144	23.038	P71298	Prophage integrase IntF (Putative prophage CP4-6 integrase)	intF yagO b0281 JW0275	466
b0283	-0.345052	0.563394	0.872755	7.68966	8.6428	12.7437	5.04255	8.81768	10.0791	P77183	Molybdenum cofactor insertion chaperone PaoD	paoD yagQ b0283 JW0277	318
b0284	-0.451829	0.402307	0.792216	13.8414	32.6506	10.6197	7.56383	20.1547	15.8386	P77489	Aldehyde oxidoreductase molybdenum-binding subunit PaoC (EC 1.2.99.6)	paoC yagR b0284 JW0278	732
b0285	-0.128311	0.867267	NA	3.07586	12.484	3.18592	6.72341	2.51934	8.63926	P77324	Aldehyde oxidoreductase FAD-binding subunit PaoB (EC 1.2.99.6)	paoB yagS b0285 JW0279	318
b0286	-0.0136418	0.988642	NA	1.53793	8.6428	2.12395	3.3617	2.51934	7.19938	P77165	Aldehyde oxidoreductase iron-sulfur-binding subunit PaoA (EC 1.2.99.6)	paoA yagT b0286 JW0280	229
b0287	0.763153	0.0799936	0.395019	32.2966	39.3728	33.9832	64.7128	75.5801	38.8767	P0AAA1	Inner membrane protein YagU	yagU b0287 JW0281	204
b0288	-0.0762042	0.928025	NA	4.6138	8.6428	4.2479	1.68085	10.0773	5.75951	P0AAL9	Uncharacterized protein YkgJ	ykgJ b0288 JW0282	109
b0289	-0.786159	0.245201	NA	10.7655	6.72218	8.49579	4.20213	3.77901	7.19938	P77263	Probable fimbrial chaperone EcpE	ecpE matF yagV b0289 JW5030	236
b0290	-0.588938	0.293581	0.703644	16.9173	17.2856	7.43382	10.9255	8.81768	7.19938	P77694	Fimbria adhesin EcpD	ecpD matE yagW b0290 JW0284	547
b0291	-0.210919	0.725321	0.918133	12.3035	14.4047	6.37184	10.9255	11.337	5.75951	P77802	Probable outer membrane usher protein EcpC	ecpC matD yagX b0291 JW0285	841
b0292	-3.3885	0.0554008	NA	1.53793	2.88093	2.12395	0	0	0	P77188	Probable fimbrial chaperone EcpB	ecpB matC yagY b0292 JW0286	222
b0293	-0.365471	0.637823	NA	1.53793	7.68249	9.55777	6.72341	3.77901	4.31963	P0AAA3	Common pilus major fimbrillin subunit EcpA (MatB fimbrillin)	ecpA matB yagZ b0293 JW0287	195
b0294	NA	NA	NA	0	0	0	0	0	0	P71301	HTH-type transcriptional regulator EcpR	ecpR matA ykgK b0294 JW5031	196
b0295	1.09594	0.51008	NA	1.53793	0.960311	0	3.3617	1.25967	0	P56257	Uncharacterized protein YkgL	ykgL b0295 JW5033	75
b0296	-0.0137313	0.997315	NA	0	0	0	0	0	0	P0A7N1	50S ribosomal protein L31 type B (Large ribosomal subunit protein bL31-B)	ykgM rpmE2 b0296 JW5035	87
b0297	-0.0137296	0.996134	NA	0	0	0	0	0	0	P36943	Putative attaching and effacing protein homolog	eaeH b0297 JW0291	295
b0298	-3.60854	0.360619	NA	0	7.68249	0	0	0	0	P0CF66	Transposase InsE for insertion sequence IS3A	insE1 b0298 JW5036	99
b0299	-6.66405	NA	NA	0	64.3408	0	0	0	0	P0CF79	Transposase InsF for insertion sequence IS3A	insF1 b0299 JW0293	288
b0300	0.617431	0.310194	0.716417	7.68966	8.6428	6.37184	8.40426	10.0773	17.2785	P77601	Putative HTH-type transcriptional regulator YkgA	ykgA b0300 JW5037	239
b0301	1.73215	0.274478	NA	0	0.960311	1.06197	0.840426	2.51934	4.31963	P75685	Inner membrane protein RclC (Reactive chlorine resistance protein C)	rclC ykgB b0301 JW5038	197
b0303	-0.0137395	0.997313	NA	0	0	0	0	0	0	P75687	Uncharacterized protein RclB (Reactive chlorine resistance protein B)	rclB ykgI b0303 JW5039	78
b0304	-0.528833	0.175707	0.573582	26.1449	57.6187	42.479	26.8936	23.9337	38.8767	P77212	Probable pyridine nucleotide-disulfide oxidoreductase RclA (Reactive chlorine resistance protein A)	rclA ykgC b0304 JW5040	441
b0305	0.812181	0.303726	NA	3.07586	2.88093	9.55777	10.0851	8.81768	8.63926	P77379	RCS-specific HTH-type transcriptional activator RclR (Reactive chlorine resistance protein R)	rclR ykgD b0305 JW0298	284
b0306	0.106773	0.649556	0.904121	299.897	257.363	284.609	263.053	296.022	348.45	P77252	Uncharacterized protein YkgE	ykgE b0306 JW5041	239
b0307	0.0122489	0.957482	0.989497	685.918	603.075	490.632	496.692	581.967	717.059	P77536	Uncharacterized electron transport protein YkgF	ykgF b0307 JW0300	475
b0308	0.159321	0.524688	0.860233	278.366	283.292	280.361	258.011	304.84	380.127	P77433	Uncharacterized protein YkgG	ykgG b0308 JW5042	231
b0310	2.10735	0.0507625	NA	0	0.960311	3.18592	4.20213	1.25967	14.3988	P77180	Uncharacterized protein YkgH	ykgH b0310 JW0302	222
b0311	-0.684173	0.181569	0.577716	79.9725	114.277	79.6481	94.9681	36.5304	37.4368	P17444	Oxygen-dependent choline dehydrogenase (CDH) (CHD) (EC 1.1.99.1) (Betaine aldehyde dehydrogenase) (BADH) (EC 1.2.1.8)	betA b0311 JW0303	556
b0312	-0.516061	0.244223	0.651004	169.173	193.023	169.916	183.213	89.4365	97.9116	P17445	Betaine aldehyde dehydrogenase (BADH) (EC 1.2.1.8)	betB b0312 JW0304	490
b0313	-0.184263	0.661899	0.907443	47.6759	74.9043	57.3466	69.7553	49.1271	38.8767	P17446	HTH-type transcriptional regulator BetI	betI b0313 JW0305	195
b0314	-0.505799	0.274912	0.682019	126.11	178.618	100.888	119.34	100.773	64.7945	P0ABC9	High-affinity choline transport protein	betT b0314 JW0306	677
b0315	1.61677	0.0170066	0.160767	1.53793	3.84124	6.37184	10.0851	15.116	12.9589	P21514	Cyclic di-GMP phosphodiesterase PdeL (EC 3.1.4.52)	pdeL yahA b0315 JW0307	362
b0316	0.20266	0.75104	0.930949	1.53793	19.2062	13.8057	15.9681	16.3757	8.63926	P77700	Uncharacterized HTH-type transcriptional regulator YahB	yahB b0316 JW0308	310
b0317	0.56298	0.568266	NA	3.07586	2.88093	2.12395	1.68085	6.29834	4.31963	P77219	Uncharacterized protein YahC	yahC b0317 JW0309	165
b0318	0.345121	0.633415	NA	4.6138	7.68249	9.55777	6.72341	5.03867	17.2785	P77736	Putative ankyrin repeat protein YahD	yahD b0318 JW0310	201
b0319	-0.115617	0.924829	NA	0	1.92062	5.30987	1.68085	1.25967	4.31963	P77297	Uncharacterized protein YahE	yahE b0319 JW0311	287
b0320	-0.333806	0.757085	NA	6.15173	2.88093	0	2.52128	1.25967	2.87975	P77187	Uncharacterized protein YahF	yahF b0320 JW0312	515
b0321	-0.29032	0.558216	0.87168	15.3793	22.0872	13.8057	15.1277	12.5967	14.3988	P77221	Uncharacterized protein YahG	yahG b0321 JW0313	472
b0323	2.18497	0.130278	NA	0	0	2.12395	3.3617	1.25967	5.75951	P77624	Carbamate kinase-like protein YahI	yahI b0323 JW0315	316
b0324	0.869198	0.0755851	0.382062	15.3793	10.5634	8.49579	21.8511	15.116	24.4779	P77554	Uncharacterized protein YahJ	yahJ b0324 JW0316	460
b0325	0.361786	0.367643	0.762778	78.4346	123.88	98.7636	94.9681	123.447	171.345	P75691	Aldehyde reductase YahK (EC 1.1.1.2) (Zinc-dependent alcohol dehydrogenase YahK)	yahK b0325 JW0317	349
b0326	0.853626	0.725817	NA	1.53793	0	0	0.840426	0	1.43988	P77393	Uncharacterized protein YahL	yahL b0326 JW0318	271
b0327	1.76878	0.0155728	NA	3.07586	4.80156	3.18592	10.9255	18.895	8.63926	P75692	Uncharacterized protein YahM	yahM b0327 JW5044	81
b0328	0.948057	0.816273	NA	0	0	0	0	0	1.43988	P75693	Uncharacterized membrane protein YahN	yahN b0328 JW0320	223
b0329	-0.3503	0.217506	0.622503	172.248	146.928	132.747	100.011	94.4751	161.266	P75694	Uncharacterized protein YahO	yahO b0329 JW0321	91
b0330	-0.00979902	0.984929	0.996136	21.5311	24.9681	24.4254	26.8936	31.4917	11.519	P77743	Propionate catabolism operon regulatory protein	prpR yahP b0330 JW0322	528
b0331	3.57361	0.015792	NA	1.53793	0	0	6.72341	6.29834	1.43988	P77541	2-methylisocitrate lyase (2-MIC) (MICL) (EC 4.1.3.30) ((2R,3S)-2-methylisocitrate lyase)	prpB yahQ b0331 JW0323	296
b0333	0.93357	0.635533	NA	0	0.960311	0	0	2.51934	0	P31660	2-methylcitrate synthase (2-MCS) (MCS) (EC 2.3.3.5) ((2S,3S)-2-methylcitrate synthase) (Citrate synthase) (EC 2.3.3.16)	prpC yahS yzzD b0333 JW0324	389
b0334	-0.530988	0.625746	NA	6.15173	1.92062	2.12395	2.52128	1.25967	2.87975	P77243	2-methylcitrate dehydratase (2-MC dehydratase) (EC 4.2.1.79) ((2S,3S)-2-methylcitrate dehydratase) (Aconitate hydratase) (ACN) (Aconitase) (EC 4.2.1.3)	prpD yahT b0334 JW0325	483
b0335	0.343597	0.690876	NA	3.07586	2.88093	4.2479	5.88298	3.77901	2.87975	P77495	Propionate--CoA ligase (EC 6.2.1.17) (Propionyl-CoA synthetase)	prpE yahU b0335 JW0326	628
b0336	0.0883456	0.92531	NA	0	3.84124	5.30987	2.52128	2.51934	5.75951	P0AA82	Cytosine permease	codB b0336 JW0327	419
b0337	-0.110472	0.745335	0.927488	27.6828	46.0949	33.9832	29.4149	34.011	38.8767	P25524	Cytosine deaminase (CD) (CDA) (CDase) (EC 3.5.4.1) (Cytosine aminohydrolase) (Isoguanine deaminase) (EC 3.5.4.-)	codA b0337 JW0328	427
b0338	0.992174	0.27169	NA	1.53793	4.80156	1.06197	2.52128	5.03867	8.63926	P27111	HTH-type transcriptional regulator CynR (Cyn operon transcriptional activator)	cynR b0338 JW5894	299
b0339	0.532343	0.589072	NA	1.53793	3.84124	2.12395	3.3617	5.03867	2.87975	P0ABE9	Carbonic anhydrase 1 (EC 4.2.1.1) (Carbonate dehydratase 1)	cynT b0339 JW0330	219
b0340	-2.46851	0.29131	NA	1.53793	0.960311	1.06197	0	0	0	P00816	Cyanate hydratase (Cyanase) (EC 4.2.1.104) (Cyanate hydrolase) (Cyanate lyase)	cynS cnt b0340 JW0331	156
b0341	-0.577114	0.514025	NA	9.22759	6.72218	2.12395	2.52128	1.25967	8.63926	P17583	Cyanate transport protein CynX	cynX b0341 JW0332	384
b0342	-3.0385	0.0981198	NA	0	3.84124	1.06197	0	0	0	P07464	Galactoside O-acetyltransferase (GAT) (EC 2.3.1.18) (Acetyl-CoA:galactoside 6-O-acetyltransferase) (Thiogalactoside acetyltransferase) (Thiogalactoside transacetylase)	lacA b0342 JW0333	203
b0343	-0.88974	0.243844	NA	7.68966	3.84124	11.6817	3.3617	6.29834	2.87975	P02920	Lactose permease (Lactose-proton symport)	lacY b0343 JW0334	417
b0344	-0.620853	0.24307	0.650183	32.2966	21.1268	29.7353	18.4894	15.116	20.1583	P00722	Beta-galactosidase (Beta-gal) (EC 3.2.1.23) (Lactase)	lacZ b0344 JW0335	1024
b0345	-0.643359	0.00561876	0.0750213	1731.71	2177.03	1206.4	1090.87	1097.17	1087.11	P03023	Lactose operon repressor	lacI b0345 JW0336	360
b0346	-0.162953	0.784912	0.938632	52.2897	32.6506	57.3466	63.8724	30.232	31.6773	P77569	DNA-binding transcriptional activator MhpR (mhp operon transcriptional activator)	mhpR b0346 JW0337	277
b0347	-0.915858	0.414828	NA	4.6138	0.960311	5.30987	1.68085	2.51934	1.43988	P77397	3-(3-hydroxy-phenyl)propionate/3-hydroxycinnamic acid hydroxylase (3-HCI hydroxylase) (3-HPP hydroxylase) (EC 1.14.13.127)	mhpA b0347 JW0338	554
b0348	0.746599	0.706735	NA	0	1.92062	0	0.840426	0	2.87975	P0ABR9	2,3-dihydroxyphenylpropionate/2,3-dihydroxicinnamic acid 1,2-dioxygenase (EC 1.13.11.16) (3-carboxyethylcatechol 2,3-dioxygenase)	mhpB b0348 JW0339	314
b0349	-0.645792	0.597544	NA	1.53793	3.84124	3.18592	1.68085	2.51934	1.43988	P77044	2-hydroxy-6-oxononadienedioate/2-hydroxy-6-oxononatrienedioate hydrolase (EC 3.7.1.14) (2-hydroxy-6-ketonona-2,4-diene-1,9-dioic acid 5,6-hydrolase) (2-hydroxy-6-oxonona-2,4,7-triene-1,9-dioic acid 5,6-hydrolase) (2-hydroxy-6-oxonona-2,4-diene-1,9-dioic acid 5,6-hydrolase)	mhpC b0349 JW0340	288
b0350	-0.0900576	0.960094	NA	1.53793	0	1.06197	0.840426	0	1.43988	P77608	2-keto-4-pentenoate hydratase (EC 4.2.1.80) (2-hydroxypentadienoic acid hydratase)	mhpD b0350 JW0341	269
b0351	0.701035	0.583841	NA	1.53793	0.960311	2.12395	3.3617	3.77901	0	P77580	Acetaldehyde dehydrogenase (EC 1.2.1.10) (Acetaldehyde dehydrogenase [acetylating])	mhpF mhpE b0351 JW0342	316
b0352	-0.445507	0.630085	NA	1.53793	5.76187	4.2479	3.3617	2.51934	2.87975	P51020	4-hydroxy-2-oxovalerate aldolase (HOA) (EC 4.1.3.39) (4-hydroxy-2-keto-pentanoic acid aldolase) (4-hydroxy-2-oxopentanoate aldolase)	mhpE b0352 JW0343	337
b0353	-0.976453	0.137639	0.520918	7.68966	8.6428	16.9916	5.04255	2.51934	10.0791	P77589	3-(3-hydroxy-phenyl)propionate transporter (3HPP transporter) (3-(3-hydroxy-phenyl)propionate:H(+) symporter) (3HPP:H(+) symporter)	mhpT yaiK b0353 JW5046	403
b0354	-0.351104	0.251825	0.653774	52.2897	49.9362	72.2142	37.8192	51.6464	48.9558	P51024	Uncharacterized protein YaiL	yaiL b0354 JW0345	179
b0355	0.554041	0.302	0.709522	9.22759	10.5634	8.49579	13.4468	12.5967	15.8386	P51025	S-formylglutathione hydrolase FrmB (FGH) (EC 3.1.2.12)	frmB yaiM b0355 JW0346	277
b0356	0.0359549	0.89329	0.970807	86.1242	93.1502	78.5861	88.2447	71.8011	105.111	P25437	S-(hydroxymethyl)glutathione dehydrogenase (EC 1.1.1.284) (Alcohol dehydrogenase class-3) (EC 1.1.1.1) (Alcohol dehydrogenase class-III) (Glutathione-dependent formaldehyde dehydrogenase) (FALDH) (FDH) (GSH-FDH) (EC 1.1.1.-)	frmA adhC b0356 JW0347	369
b0357	0.130347	0.809686	0.947017	30.7586	34.5712	5.30987	31.9362	22.674	21.5982	P0AAP3	Transcriptional repressor FrmR	frmR yaiN b0357 JW0348	91
b0358	-0.283707	0.729102	NA	4.6138	8.6428	3.18592	3.3617	6.29834	4.31963	Q47534	Outer membrane protein YaiO	yaiO b0358 JW0349	257
b0360	NA	NA	NA	0	0	0	0	0	0	P0CF40	Transposase InsC for insertion element IS2A	insC1 b0360 JW0351	121
b0361	-21.463	NA	NA	0	0	94.5157	0	0	0	P0CF53	Transposase InsD for insertion element IS2A	insD1 b0361 JW0352	301
b0363	-1.06683	0.326903	NA	4.6138	3.84124	3.18592	2.52128	0	2.87975	Q47536	Uncharacterized glycosyltransferase YaiP (EC 2.4.-.-)	yaiP b0363 JW0355	398
b0364	-0.975488	0.811056	NA	1.53793	0	0	0	0	0	P71311	Uncharacterized deacetylase YaiS (EC 3.-.-.-)	yaiS b0364 JW0356	185
b0365	1.27418	0.409449	NA	0	0.960311	2.12395	0	1.25967	7.19938	Q47537	Taurine-binding periplasmic protein (Sulfate starvation-induced protein 1) (SSI1)	tauA ssiA yaiR b0365 JW0357	320
b0366	-0.462983	0.826436	NA	0	3.84124	1.06197	0	3.77901	0	Q47538	Taurine import ATP-binding protein TauB (EC 7.6.2.7)	tauB ssiB yaiQ b0366 JW0358	255
b0367	-1.20108	0.394292	NA	1.53793	2.88093	3.18592	0.840426	2.51934	0	Q735U1	Taurine ABC transporter, permease protein	b0367 BCE_3060	274
b0368	0.166309	0.790615	0.940215	9.22759	11.5237	20.1775	6.72341	15.116	25.9178	P37610	Alpha-ketoglutarate-dependent taurine dioxygenase (EC 1.14.11.17) (2-aminoethanesulfonate dioxygenase) (Sulfate starvation-induced protein 3) (SSI3)	tauD ssiD yaiG b0368 JW0360	283
b0369	-0.202672	0.454698	0.825969	92.2759	115.237	89.2058	84.0426	99.5138	74.8736	P0ACB2	Delta-aminolevulinic acid dehydratase (ALAD) (ALADH) (EC 4.2.1.24) (Porphobilinogen synthase)	hemB ncf b0369 JW0361	324
b0372	-0.01373	0.996162	NA	0	0	0	0	0	0	P0CF80	Transposase InsF for insertion sequence IS3B	insF2 b0372 JW0363	288
b0373	-0.0137313	0.997315	NA	0	0	0	0	0	0	J7QDP4	Putative factor (Transposase of IS3)	b0373 BN17_08911	102
b0375	0.332775	0.882874	NA	0	0	2.12395	2.52128	0	0	P0AAP5	Inhibitor of hydrogen peroxide resistance	iprA yaiV b0375 JW0366	207
b0376	0.623892	0.123019	0.504231	27.6828	15.365	30.7972	28.5745	36.5304	48.9558	P0AD70	D-alanyl-D-alanine-carboxypeptidase/endopeptidase AmpH (EC 3.4.-.-) (DD-alanine-endopeptidase) (DD-carboxypeptidase) (Penicillin-binding protein AmpH)	ampH yaiH b0376 JW5052	385
b0377	-0.228177	0.581538	0.88103	27.6828	36.4918	29.7353	30.2553	39.0497	10.0791	P0AFY6	Peptide antibiotic transporter SbmA	sbmA b0377 JW0368	406
b0378	-0.11015	0.71613	0.913685	44.6	40.3331	46.7269	36.9787	49.1271	35.9969	P77562	Uncharacterized protein YaiW	yaiW b0378 JW0369	364
b0379	0.779729	0.358071	NA	3.07586	3.84124	3.18592	4.20213	3.77901	10.0791	J7RCY6	Uncharacterized protein	b0379 BN16_08491	102
b0380	1.62016	0.010565	0.117385	10.7655	1.92062	6.37184	21.0106	15.116	18.7184	J7QXW9	Uncharacterized protein	b0380 BN16_08501	114
b0381	0.201286	0.353172	0.747694	109.193	111.396	126.375	134.468	129.746	135.348	P0A6J8	D-alanine--D-alanine ligase A (EC 6.3.2.4) (D-Ala-D-Ala ligase A) (D-alanylalanine synthetase A)	ddlA b0381 JW0372	364
b0382	0.982884	0.0133284	0.138557	52.2897	25.9284	35.0451	67.2341	73.0608	80.6331	P0AAN9	Anti-adapter protein IraP	iraP yaiB b0382 JW0373	86
b0383	0.206291	0.378332	0.777919	90.738	79.7058	81.772	94.1277	99.5138	96.4717	P00634	Alkaline phosphatase (APase) (EC 3.1.3.1)	phoA b0383 JW0374	471
b0384	-0.118112	0.788031	0.938937	36.9104	30.73	21.2395	16.8085	32.7514	33.1172	P0AFM4	Phosphate starvation-inducible protein PsiF	psiF b0384 JW5054	106
b0385	-0.235821	0.662432	0.907443	13.8414	12.484	10.6197	6.72341	15.116	10.0791	P0AAP1	Probable diguanylate cyclase DgcC (DGC) (EC 2.7.7.65)	dgcC adrA yaiC b0385 JW0376	371
b0386	0.0241539	0.948888	0.98828	61.5173	72.9836	33.9832	43.7021	66.7624	61.9147	P0A9L8	Pyrroline-5-carboxylate reductase (P5C reductase) (P5CR) (EC 1.5.1.2) (PCA reductase)	proC b0386 JW0377	269
b0387	-0.583879	0.112282	0.47709	38.4483	45.1346	52.0367	36.1383	26.453	27.3577	P0A8D3	UPF0178 protein YaiI	yaiI b0387 JW0378	152
b0388	-0.297445	0.321682	0.722501	96.8897	99.8723	62.6565	71.4362	90.6961	47.5159	P0A6E1	Shikimate kinase 2 (SK 2) (EC 2.7.1.71) (Shikimate kinase II) (SKII)	aroL b0388 JW0379	174
b0389	-0.671821	0.057239	0.330007	39.9862	43.214	36.1071	29.4149	20.1547	24.4779	P0AAN5	Uncharacterized protein YaiA	yaiA b0389 JW0380	63
b0390	-0.20603	0.547879	0.87168	29.2207	38.4124	28.6733	27.7341	27.7127	28.7975	P0AE28	Protein AroM	aroM b0390 JW0381	225
b0391	-0.125522	0.596466	0.884986	115.345	107.555	97.7016	86.5639	91.9558	116.63	P0C037	Pyrimidine/purine nucleoside phosphorylase (EC 2.4.2.1) (EC 2.4.2.2) (Adenosine phosphorylase) (Cytidine phosphorylase) (Guanosine phosphorylase) (EC 2.4.2.15) (Inosine phosphorylase) (Thymidine phosphorylase) (EC 2.4.2.4) (Uridine phosphorylase) (EC 2.4.2.3) (Xanthosine phosphorylase)	ppnP yaiE b0391 JW0382	94
b0392	2.28936	0.0117122	NA	1.53793	1.92062	2.12395	5.88298	16.3757	5.75951	P75704	Putative uncharacterized protein YkiA	ykiA b0392 JW0383	93
b0393	0.168676	0.648463	0.903982	32.2966	37.4521	32.9212	25.2128	47.8674	44.6362	P36767	Recombination-associated protein RdgC	rdgC yaiD b0393 JW0384	303
b0394	1.05755	0.000806902	0.0188742	50.7518	47.0552	53.0987	105.053	88.1768	120.95	P23917	Fructokinase (EC 2.7.1.4) (D-fructose kinase) (Manno(fructo)kinase)	mak yajF b0394 JW0385	302
b0396	0.800462	0.107737	0.464225	4.6138	17.2856	9.55777	18.4894	18.895	20.1583	P23910	Putative transporter AraJ	araJ b0396 JW0386	394
b0397	-0.114266	0.786102	0.938632	24.6069	24.0078	15.9296	18.4894	28.9724	11.519	P13458	Nuclease SbcCD subunit C	sbcC rmuA b0397 JW0387	1048
b0398	-0.453616	0.299835	0.708177	18.4552	21.1268	25.4874	16.8085	16.3757	14.3988	P0AG76	Nuclease SbcCD subunit D	sbcD yajA b0398 JW0388	400
b0399	0.0239816	0.950371	0.989161	21.5311	32.6506	26.5494	27.7341	23.9337	31.6773	P0AFJ5	Phosphate regulon transcriptional regulatory protein PhoB	phoB b0399 JW0389	229
b0400	-0.149634	0.716322	0.913685	19.9931	25.9284	20.1775	24.3723	21.4144	12.9589	P08400	Phosphate regulon sensor protein PhoR (EC 2.7.13.3)	phoR nmpB b0400 JW0390	431
b0401	-0.746664	0.00222035	0.0388062	93.8139	120.999	115.755	63.0319	68.0221	67.6742	P0AD99	Branched-chain amino acid transport system 2 carrier protein (LIV-II)	brnQ b0401 JW0391	439
b0402	0.503344	0.0874031	0.411421	47.6759	48.9759	41.417	64.7128	74.3204	56.1552	P0AAE2	Proline-specific permease ProY	proY yajM b0402 JW5055	457
b0403	1.05359	0.0703891	0.363755	16.9173	20.1665	12.7437	31.9362	42.8287	28.7975	P21517	Maltodextrin glucosidase (EC 3.2.1.20) (Alpha-glucosidase)	malZ b0403 JW0393	604
b0404	-0.734061	0.177998	0.576223	12.3035	19.2062	12.7437	8.40426	11.337	7.19938	P21515	Acyl carrier protein phosphodiesterase (ACP phosphodiesterase) (EC 3.1.4.14)	acpH yajB b0404 JW0394	193
b0405	-0.470551	0.173537	0.571528	46.138	48.0156	31.8592	23.5319	34.011	34.557	P0A7F9	S-adenosylmethionine:tRNA ribosyltransferase-isomerase (EC 2.4.99.17) (Queuosine biosynthesis protein QueA)	queA b0405 JW0395	356
b0406	-0.0366492	0.896765	0.971729	63.0552	71.063	53.0987	61.3511	56.6851	64.7945	P0A847	Queuine tRNA-ribosyltransferase (EC 2.4.2.29) (Guanine insertion enzyme) (tRNA-guanine transglycosylase)	tgt b0406 JW0396	375
b0407	0.688376	0.00773245	0.0958393	61.5173	96.0311	66.9044	116.819	122.188	126.709	P0ADZ7	Sec translocon accessory complex subunit YajC	yajC b0407 JW0397	110
b0408	0.54125	0.0116659	0.125146	156.869	188.221	173.102	214.309	282.166	262.058	P0AG90	Protein translocase subunit SecD (Sec translocon accessory complex subunit SecD)	secD b0408 JW0398	615
b0409	0.069985	0.77963	0.937516	98.4277	150.769	140.181	120.181	146.122	146.867	P0AG93	Protein translocase subunit SecF (Sec translocon accessory complex subunit SecF)	secF b0409 JW0399	323
b0410	0.117246	0.84132	0.953138	12.3035	10.5634	10.6197	17.6489	10.0773	7.19938	P0AAQ2	Putative HNH nuclease YajD (EC 3.1.-.-)	yajD b0410 JW0400	115
b0411	0.599303	0.0349267	0.245817	238.38	157.491	155.048	308.436	294.762	226.061	P0A927	Nucleoside-specific channel-forming protein Tsx	tsx nupA b0411 JW0401	294
b0412	-0.214088	0.754894	NA	7.68966	11.5237	9.55777	10.0851	8.81768	5.75951	P46122	Uncharacterized lipoprotein YajI	yajI b0412 JW5056	179
b0413	-0.158921	0.554766	0.87168	79.9725	72.0233	67.9663	76.4788	61.7237	56.1552	P0A8D0	Transcriptional repressor NrdR	nrdR ybaD b0413 JW0403	149
b0414	-0.430866	0.051628	0.309315	266.062	250.641	315.406	223.553	193.989	198.703	P25539	Riboflavin biosynthesis protein RibD [Includes: Diaminohydroxyphosphoribosylaminopyrimidine deaminase (DRAP deaminase) (EC 3.5.4.26) (Riboflavin-specific deaminase); 5-amino-6-(5-phosphoribosylamino)uracil reductase (EC 1.1.1.193) (HTP reductase)]	ribD ribG ybaE b0414 JW0404	367
b0415	-0.17633	0.410132	0.794968	164.559	173.816	161.42	156.319	138.564	146.867	P61714	6,7-dimethyl-8-ribityllumazine synthase (DMRL synthase) (LS) (Lumazine synthase) (EC 2.5.1.78)	ribE ribH ybaF b0415 JW0405	156
b0416	-0.14252	0.531574	0.86297	155.331	113.317	144.428	118.5	122.188	132.469	P0A780	Transcription antitermination protein NusB (Antitermination factor NusB) (N utilization substance protein B)	nusB groNB ssyB b0416 JW0406	139
b0417	-0.176336	0.60001	0.886034	30.7586	39.3728	42.479	27.7341	35.2707	38.8767	P0AGG0	Thiamine-monophosphate kinase (TMP kinase) (Thiamine-phosphate kinase) (EC 2.7.4.16)	thiL b0417 JW0407	325
b0418	0.0268852	0.907763	0.978873	136.876	148.848	134.871	168.926	133.525	123.829	P18200	Phosphatidylglycerophosphatase A (EC 3.1.3.27) (Phosphatidylglycerolphosphate phosphatase A) (PGP phosphatase A)	pgpA yajN b0418 JW0408	172
b0419	-0.298153	0.137188	0.520918	298.359	296.736	278.237	263.894	216.663	227.501	P77735	1-deoxyxylulose-5-phosphate synthase YajO (EC 1.1.-.-)	yajO b0419 JW0409	324
b0420	-0.263345	0.361608	0.75704	179.938	263.125	129.561	161.362	186.431	129.589	A0A6B3SW69	1-deoxy-D-xylulose-5-phosphate synthase (EC 2.2.1.7) (1-deoxyxylulose-5-phosphate synthase) (DXP synthase) (DXPS)	dxs b0420 G4D66_01035 NCTC144_01069	619
b0421	-0.12352	0.657073	0.90674	144.566	149.809	115.755	105.053	173.834	97.9116	P22939	Farnesyl diphosphate synthase (FPP synthase) (EC 2.5.1.10) ((2E,6E)-farnesyl diphosphate synthase) (Geranyltranstransferase)	ispA b0421 JW0411	299
b0422	0.170184	0.656677	0.90674	36.9104	37.4521	25.4874	39.5	40.3094	31.6773	P0A8G9	Exodeoxyribonuclease 7 small subunit (EC 3.1.11.6) (Exodeoxyribonuclease VII small subunit) (Exonuclease VII small subunit)	xseB yajE b0422 JW0412	80
b0423	-0.0305579	0.924303	0.983751	41.5242	82.5868	50.9748	57.9894	70.5414	44.6362	P77718	tRNA sulfurtransferase (EC 2.8.1.4) (Sulfur carrier protein ThiS sulfurtransferase) (Thiamine biosynthesis protein ThiI) (tRNA 4-thiouridine synthase)	thiI yajK b0423 JW0413	482
b0424	-0.453632	0.209512	0.607885	39.9862	35.5315	49.9128	26.8936	21.4144	44.6362	Q46948	Protein/nucleic acid deglycase 3 (EC 3.1.2.-) (EC 3.5.1.-) (EC 3.5.1.124) (Chaperone protein YajL) (Maillard deglycase)	yajL thiJ b0424 JW5057	196
b0425	0.240231	0.521151	0.857832	56.9035	29.7696	56.2846	78.1596	46.6077	40.3166	P0A9J4	2-dehydropantoate 2-reductase (EC 1.1.1.169) (Ketopantoate reductase) (KPA reductase) (KPR)	panE apbA b0425 JW0415	303
b0426	0.505103	0.0624185	0.343979	58.4414	56.6584	66.9044	71.4362	85.6574	103.671	P0A8E7	UPF0234 protein YajQ	yajQ b0426 JW5058	163
b0427	-0.217738	0.558082	0.87168	24.6069	24.0078	29.7353	25.2128	21.4144	20.1583	P77726	Inner membrane transport protein YajR	yajR b0427 JW5059	454
b0428	-1.26626	0.0106101	0.117467	636.704	522.409	850.641	343.734	137.304	354.21	P0AEA5	Protoheme IX farnesyltransferase (EC 2.5.1.141) (Heme B farnesyltransferase) (Heme O synthase)	cyoE b0428 JW0418	296
b0429	-1.25894	0.00802036	0.0978484	183.014	140.205	162.482	96.649	30.232	74.8736	P0ABJ6	Cytochrome bo(3) ubiquinol oxidase subunit 4 (Cytochrome o ubiquinol oxidase subunit 4) (Cytochrome o subunit 4) (Oxidase bo(3) subunit 4) (Ubiquinol oxidase chain D) (Ubiquinol oxidase polypeptide IV) (Ubiquinol oxidase subunit 4)	cyoD b0429 JW0419	109
b0430	-0.957512	0.040812	0.268996	124.573	114.277	135.933	85.7234	41.5691	64.7945	P0ABJ3	Cytochrome bo(3) ubiquinol oxidase subunit 3 (Cytochrome o ubiquinol oxidase subunit 3) (Cytochrome o subunit 3) (Oxidase bo(3) subunit 3) (Ubiquinol oxidase chain C) (Ubiquinol oxidase polypeptide III) (Ubiquinol oxidase subunit 3)	cyoC b0430 JW0420	204
b0431	-1.08625	0.009202	0.104862	1024.26	906.534	950.467	574.011	269.569	512.596	P0ABI8	Cytochrome bo(3) ubiquinol oxidase subunit 1 (EC 7.1.1.3) (Cytochrome b562-o complex subunit I) (Cytochrome o ubiquinol oxidase subunit 1) (Cytochrome o subunit 1) (Oxidase bo(3) subunit 1) (Ubiquinol oxidase chain A) (Ubiquinol oxidase polypeptide I) (Ubiquinol oxidase subunit 1)	cyoB b0431 JW0421	663
b0432	-0.653305	0.0634013	0.344226	569.035	543.536	567.094	438.702	238.077	390.207	P0ABJ1	Cytochrome bo(3) ubiquinol oxidase subunit 2 (Cytochrome b562-o complex subunit II) (Cytochrome o ubiquinol oxidase subunit 2) (Cytochrome o subunit 2) (Oxidase bo(3) subunit 2) (Ubiquinol oxidase chain B) (Ubiquinol oxidase polypeptide II) (Ubiquinol oxidase subunit 2)	cyoA b0432 JW0422	315
b0433	-0.203219	0.668104	0.908957	66.1311	72.0233	25.4874	26.0532	68.0221	48.9558	P0AE16	Anhydromuropeptide permease (AmpG permease) (Muropeptide:H(+) symporter)	ampG b0433 JW0423	491
b0434	0.114982	0.726215	0.918396	50.7518	53.7774	44.6029	44.5426	45.3481	73.4337	P0ADA5	Uncharacterized lipoprotein YajG	yajG b0434 JW0424	192
b0435	-0.692313	0.000401311	0.0121211	519.821	519.528	589.396	337.851	324.994	345.57	P0ABE2	DNA-binding transcriptional regulator BolA	bolA b0435 JW5060	105
b0436	-0.0898886	0.641198	0.899759	449.076	555.06	494.88	422.734	477.414	512.596	P0A850	Trigger factor (TF) (EC 5.2.1.8) (PPIase)	tig b0436 JW0426	432
b0437	-0.205336	0.297011	0.706067	246.069	234.316	213.457	219.351	207.845	171.345	P0A6G7	ATP-dependent Clp protease proteolytic subunit (EC 3.4.21.92) (Caseinolytic protease) (Endopeptidase Clp) (Heat shock protein F21.5) (Protease Ti)	clpP lopP b0437 JW0427	207
b0438	-0.383066	0.0431427	0.279387	705.911	669.337	836.836	580.734	513.945	601.869	P0A6H1	ATP-dependent Clp protease ATP-binding subunit ClpX (ATP-dependent unfoldase ClpX)	clpX lopC b0438 JW0428	424
b0439	0.221644	0.246088	0.651004	369.104	413.894	444.967	448.787	503.867	482.359	P0A9M0	Lon protease (EC 3.4.21.53) (ATP-dependent protease La)	lon capR deg lopA muc b0439 JW0429	784
b0440	0.644627	0.00184957	0.0342501	804.339	668.376	526.739	1038.77	1035.45	1046.79	P0ACF4	DNA-binding protein HU-beta (HU-1) (NS1)	hupB hopD b0440 JW0430	90
b0441	-0.141581	0.397175	0.789835	502.904	477.275	449.215	416.011	468.597	410.365	P0ADY1	Periplasmic chaperone PpiD (Periplasmic folding chaperone)	ppiD ybaU b0441 JW0431	623
b0442	-0.593965	0.189728	0.587891	19.9931	22.0872	16.9916	13.4468	11.337	14.3988	P0AAR8	Uncharacterized protein YbaV	ybaV b0442 JW0432	123
b0443	0.160273	0.786546	0.938632	6.15173	8.6428	10.6197	14.2872	6.29834	7.19938	P77712	Long-chain acyl-CoA thioesterase FadM (EC 3.1.2.-) (Acyl-CoA thioester hydrolase) (Thioesterase 3) (Thioesterase III)	fadM tesC ybaW b0443 JW0433	132
b0444	0.206549	0.55919	0.87168	38.4483	42.2537	26.5494	42.0213	46.6077	34.557	P77756	7-cyano-7-deazaguanine synthase (EC 6.3.4.20) (7-cyano-7-carbaguanine synthase) (PreQ(0) synthase) (Queuosine biosynthesis protein QueC)	queC ybaX b0444 JW0434	231
b0445	0.343098	0.437518	0.814554	26.1449	19.2062	37.1691	52.9468	26.453	23.038	P46890	Uncharacterized protein YbaE	ybaE b0445 JW0435	566
b0446	-0.285674	0.411384	0.795443	36.9104	24.9681	39.293	26.0532	26.453	30.2374	P46891	HMP-PP phosphatase (EC 3.6.1.-)	cof b0446 JW0436	272
b0447	0.10008	0.81596	0.947537	15.3793	22.0872	22.3015	24.3723	23.9337	15.8386	P0ACJ5	DNA-binding transcriptional activator DecR	decR ybaO b0447 JW0437	152
b0448	0.251986	0.40037	0.791328	63.0552	57.6187	36.1071	60.5107	62.9834	61.9147	P77265	Multidrug resistance-like ATP-binding protein MdlA (EC 7.6.2.2)	mdlA mdl b0448 JW0438	590
b0449	-0.370944	0.312925	0.719006	43.0621	29.7696	27.6113	21.0106	27.7127	28.7975	P0AAG5	Multidrug resistance-like ATP-binding protein MdlB (EC 7.6.2.2)	mdlB mdl b0449 JW5061	593
b0450	3.59026	0.04403	NA	0	0	0	0	3.77901	4.31963	P0AC55	Nitrogen regulatory protein P-II 2	glnK ybaI b0450 JW0440	112
b0451	0.325508	0.390532	0.78584	24.6069	25.9284	24.4254	21.8511	36.5304	37.4368	P69681	Ammonia channel (Ammonia transporter)	amtB ybaG b0451 JW0441	428
b0452	-0.688666	0.0206648	0.180585	73.8208	103.714	75.4002	52.9468	52.9061	51.8356	P0AGG2	Acyl-CoA thioesterase 2 (EC 3.1.2.20) (Thioesterase II) (TEII)	tesB b0452 JW0442	286
b0453	-0.824882	6.31906e-05	0.00338941	230.69	268.887	248.502	141.192	129.746	152.627	P77717	Uncharacterized lipoprotein YbaY	ybaY b0453 JW0443	190
b0454	0.132314	0.839489	0.952866	3.07586	12.484	12.7437	8.40426	12.5967	11.519	P0AFP2	DNA base-flipping protein (Alkyltransferase-like protein ATL)	atl ybaZ b0454 JW0444	129
b0455	0.259032	0.85933	NA	3.07586	0.960311	0	1.68085	2.51934	0
b0456	0.346849	0.462207	0.826769	27.6828	23.0475	9.55777	25.2128	18.895	31.6773	P0AAQ6	Uncharacterized protein YbaA	ybaA b0456 JW0445	117
b0457	-0.31283	0.245968	0.651004	99.9656	72.0233	77.5241	63.8724	68.0221	67.6742	P77473	Probable cyclic di-GMP phosphodiesterase PdeB (EC 3.1.4.52)	pdeB ylaB b0457 JW5062	516
b0458	-0.5687	0.0431968	0.279387	90.738	75.8646	77.5241	69.7553	44.0884	47.5159	P0AAS0	Inner membrane protein YlaC	ylaC b0458 JW5063	156
b0459	0.458418	0.25395	0.656178	19.9931	15.365	19.1155	26.8936	26.453	20.1583	P77791	Maltose O-acetyltransferase (MAT) (EC 2.3.1.79) (Maltose transacetylase)	maa ylaD b0459 JW0448	183
b0460	0.423255	0.389028	0.78584	10.7655	10.5634	15.9296	21.0106	12.5967	15.8386	P0ACE3	Hemolysin expression-modulating protein Hha	hha b0460 JW0449	72
b0461	0.475817	0.114174	0.481946	35.3724	40.3331	31.8592	53.7873	46.6077	48.9558	P0AAR0	Hha toxicity modulator TomB (Toxin overexpression modulator in biofilms)	tomB ybaJ b0461 JW0450	124
b0462	-0.0881699	0.73805	0.923973	289.131	354.355	286.733	229.436	304.84	344.131	P31224	Multidrug efflux pump subunit AcrB (AcrAB-TolC multidrug efflux pump subunit AcrB) (Acridine resistance protein B)	acrB acrE b0462 JW0451	1049
b0463	-0.0166468	0.953712	0.989497	109.193	168.054	107.259	108.415	132.265	142.548	P0AE06	Multidrug efflux pump subunit AcrA (AcrAB-TolC multidrug efflux pump subunit AcrA) (Acridine resistance protein A)	acrA lir mtcA b0463 JW0452	397
b0464	0.549564	0.263177	0.670404	18.4552	9.60311	8.49579	21.0106	12.5967	17.2785	P0ACS9	HTH-type transcriptional regulator AcrR (Potential acrAB operon repressor)	acrR ybaH b0464 JW0453	215
b0465	0.290435	0.359117	0.753511	55.3656	66.2615	47.7888	59.6702	75.5801	73.4337	P77338	Mechanosensitive channel MscK (Potassium efflux system KefA)	mscK aefA kefA b0465 JW0454	1120
b0466	-0.246578	0.689579	0.911722	18.4552	5.76187	7.43382	9.24468	10.0773	5.75951	P45807	Uncharacterized protein YbaM	ybaM b0466 JW0455	53
b0467	-0.336379	0.424622	0.805675	23.069	21.1268	27.6113	22.6915	20.1547	12.9589	P23862	Primosomal replication protein N''	priC b0467 JW0456	175
b0468	0.0155401	0.97475	0.994868	13.8414	18.2459	10.6197	15.1277	15.116	12.9589	P0AAR5	Inner membrane protein YbaN	ybaN b0468 JW0457	125
b0469	0.673191	0.128693	0.508721	13.8414	18.2459	11.6817	19.3298	34.011	17.2785	P69503	Adenine phosphoribosyltransferase (APRT) (EC 2.4.2.7)	apt b0469 JW0458	183
b0470	-0.245313	0.384359	0.783065	179.938	195.903	125.313	131.106	177.613	113.75	P06710	DNA polymerase III subunit tau (EC 2.7.7.7) (DNA polymerase III subunit gamma)	dnaX dnaZ dnaZX b0470 JW0459	643
b0471	0.264256	0.379444	0.778014	79.9725	68.1821	50.9748	65.5532	85.6574	87.8325	P0A8B5	Nucleoid-associated protein YbaB	ybaB b0471 JW0460	109
b0472	0.0083154	0.978773	0.994868	30.7586	53.7774	41.417	40.3404	41.5691	47.5159	P0A7H6	Recombination protein RecR	recR b0472 JW0461	201
b0473	0.868213	0.000892008	0.0200644	84.5863	80.6661	123.189	185.734	181.392	159.826	P0A6Z3	Chaperone protein HtpG (Heat shock protein C62.5) (Heat shock protein HtpG) (High temperature protein G)	htpG b0473 JW0462	624
b0474	-0.270533	0.150763	0.540972	370.642	415.815	355.761	300.032	292.243	357.089	P69441	Adenylate kinase (AK) (EC 2.7.4.3) (ATP-AMP transphosphorylase) (ATP:AMP phosphotransferase) (Adenylate monophosphate kinase)	adk dnaW plsA b0474 JW0463	214
b0475	-0.0931212	0.717557	0.914136	93.8139	72.9836	83.896	79.8405	73.0608	80.6331	P23871	Ferrochelatase (EC 4.99.1.1) (Heme synthase) (Protoheme ferro-lyase)	hemH popA visA b0475 JW0464	320
b0476	0.692057	0.048879	0.299926	26.1449	20.1665	25.4874	38.6596	41.5691	34.557	P23872	Acetyl esterase (EC 3.1.1.-) (EcE)	aes ybaC b0476 JW0465	319
b0477	0.115178	0.661021	0.907443	73.8208	70.1027	65.8424	78.1596	85.6574	61.9147	P0AEW6	Inosine-guanosine kinase (EC 2.7.1.73)	gsk b0477 JW0466	434
b0478	-0.676223	0.00377435	0.0555992	476.759	589.631	421.604	293.309	267.05	372.928	P39830	Putative cation/proton antiporter YbaL	ybaL ylaA b0478 JW0467	558
b0479	0.0247856	0.9526	0.989497	29.2207	28.8093	24.4254	30.2553	18.895	34.557	P52067	Fosmidomycin resistance protein	fsr b0479 JW0468	406
b0480	-0.185662	0.457655	0.826769	458.304	416.775	425.852	405.085	360.265	377.248	P07024	Protein UshA [Includes: UDP-sugar hydrolase (EC 3.6.1.45) (UDP-sugar diphosphatase) (UDP-sugar pyrophosphatase); 5'-nucleotidase (5'-NT) (EC 3.1.3.5)]	ushA b0480 JW0469	550
b0481	-0.0600457	0.890893	0.969758	29.2207	18.2459	14.8676	15.9681	18.895	24.4779	P0AAR3	Cys-tRNA(Pro)/Cys-tRNA(Cys) deacylase YbaK (EC 4.2.-.-)	ybaK b0481 JW0470	159
b0482	-0.138442	0.714716	0.913685	44.6	45.1346	30.7972	37.8192	21.4144	50.3957	P77301	Uncharacterized protein YbaP	ybaP b0482 JW0471	264
b0483	0.825218	0.149562	0.539775	7.68966	5.76187	10.6197	14.2872	13.8564	14.3988	P0A9T6	Uncharacterized HTH-type transcriptional regulator YbaQ	ybaQ b0483 JW0472	113
b0484	-0.0944942	0.77967	0.937516	572.111	527.211	709.399	481.564	802.409	410.365	Q59385	Copper-exporting P-type ATPase (EC 7.2.2.8) (Copper-exporting P-type ATPase A) (Cu(+)-exporting ATPase) (Soluble copper chaperone CopA(Z))	copA atcU f834 ybaR b0484 JW0473	834
b0485	-0.792035	0.00231979	0.0400938	710.525	835.471	522.491	353.819	478.674	362.849	P77454	Glutaminase 1 (EC 3.5.1.2)	glsA1 ybaS b0485 JW0474	310
b0486	-0.994744	0.000126986	0.00526739	661.311	850.836	515.057	288.266	430.807	299.494	P77400	Inner membrane transport protein YbaT	ybaT b0486 JW0475	430
b0487	-0.897164	0.000216519	0.00748432	159.945	183.419	146.552	76.4788	90.6961	97.9116	P0A9G4	HTH-type transcriptional regulator CueR (Copper efflux regulator) (Copper export regulator)	cueR copR ybbI b0487 JW0476	135
b0488	-1.08818	0.000396499	0.0121211	156.869	155.57	209.209	107.575	55.4254	80.6331	P0AAS3	Inner membrane protein YbbJ	ybbJ b0488 JW5065	152
b0489	-1.0434	0.000806685	0.0188742	166.097	136.364	194.341	89.0851	57.9447	93.592	P0AA53	Protein QmcA	qmcA ybbK b0489 JW0478	305
b0490	-0.142979	0.737495	0.92365	23.069	18.2459	16.9916	15.1277	18.895	18.7184	P77279	Probable iron export ATP-binding protein FetA (EC 7.2.2.-)	fetA ybbL b0490 JW0479	225
b0491	0.0372054	0.925093	0.98392	26.1449	28.8093	22.3015	17.6489	28.9724	34.557	P77307	Probable iron export permease protein FetB	fetB ybbM b0491 JW5066	259
b0492	0.0897026	0.757202	0.931826	59.9794	86.428	70.0903	62.1915	75.5801	96.4717	P77395	Chaperedoxin (Heat shock protein CnoX) (Trxsc)	cnoX ybbN b0492 JW5067	284
b0493	-0.417215	0.0857384	0.408472	103.041	108.515	88.1439	79	78.0994	66.2343	P0AFP4	Uncharacterized oxidoreductase YbbO (EC 1.-.-.-)	ybbO b0493 JW0482	269
b0494	0.0764759	0.818788	0.947991	41.5242	33.6109	43.5409	45.383	31.4917	47.5159	P0ADA1	Thioesterase 1/protease 1/lysophospholipase L1 (TAP) (Acyl-CoA thioesterase 1) (TESA) (EC 3.1.2.2) (Acyl-CoA thioesterase I) (Arylesterase) (EC 3.1.1.2) (Lysophospholipase L1) (EC 3.1.1.5) (Oleoyl-[acyl-carrier-protein] hydrolase) (EC 3.1.2.14) (Phospholipid degradation C) (Pldc) (Protease 1) (EC 3.4.21.-) (Protease I) (Thioesterase I/protease I) (TEP-I)	tesA apeA pldC b0494 JW0483	208
b0495	-0.022242	0.941986	0.986531	55.3656	52.8171	54.1607	50.4255	45.3481	64.7945	P0A9T8	Uncharacterized ABC transporter ATP-binding protein YbbA	ybbA b0495 JW0484	228
b0496	-0.0890278	0.732513	0.921755	84.5863	95.0708	72.2142	63.8724	95.7348	79.1932	P77504	Uncharacterized ABC transporter permease YbbP	ybbP b0496 JW0485	804
b0497	0.458776	0.227733	0.634446	29.2207	19.2062	19.1155	29.4149	31.4917	30.2374	P16919	Protein RhsD	rhsD b0497 JW0486	1426
b0498	1.16962	0.493805	NA	0	0.960311	1.06197	0	3.77901	1.43988	P33668	Uncharacterized protein YbbC	ybbC b0498 JW0487	122
b0499	0.477365	0.546072	NA	3.07586	3.84124	4.2479	5.04255	5.03867	5.75951	P77759	Putative uncharacterized protein YlbH	ylbH b0499 JW0488	236
b0501	-0.975508	0.744782	NA	0	0.960311	0	0	0	0	P33669	Putative uncharacterized protein YbbD	ybbD b0501 JW0489	86
b0502	-0.584594	0.44603	NA	7.68966	5.76187	8.49579	9.24468	0	4.31963	P77688	Protein YlbG	ylbG b0502 JW5880	123
b0503	-0.251637	0.500638	0.849243	32.2966	30.73	25.4874	27.7341	23.9337	21.5982	P33667	tRNA 2-selenouridine synthase (EC 2.9.1.3) (Selenophosphate-dependent tRNA 2-selenouridine synthase)	selU ybbB b0503 JW0491	364
b0504	0.28649	0.748298	NA	1.53793	3.84124	7.43382	4.20213	5.03867	7.19938	P0ACR0	HTH-type transcriptional activator AllS	allS glxA1 ybbS b0504 JW0492	308
b0505	-0.207543	0.845697	NA	3.07586	2.88093	2.12395	1.68085	1.25967	4.31963	P77731	Ureidoglycolate lyase (EC 4.3.2.3) (Ureidoglycolatase) (Ureidoglycolate hydrolase)	allA glxA2 ybbT b0505 JW0493	160
b0506	-0.147807	0.443459	0.816082	227.614	236.237	209.209	213.468	204.066	188.624	P0ACN4	HTH-type transcriptional repressor AllR (Negative regulator of allantoin and glyoxylate utilization operons)	allR glxA3 ybbU b0506 JW0494	271
b0507	0.0930775	0.899357	NA	10.7655	2.88093	4.2479	5.88298	6.29834	5.75951	P0AEP7	Glyoxylate carboligase (EC 4.1.1.47) (Tartronate-semialdehyde synthase)	gcl b0507 JW0495	593
b0508	-2.66955	0.371843	NA	0	2.88093	1.06197	0	0	0	P30147	Hydroxypyruvate isomerase (EC 5.3.1.22) (Glyoxylate-induced protein)	hyi gip ybbG b0508 JW0496	258
b0509	-1.77212	0.163028	NA	7.68966	0.960311	3.18592	1.68085	0	1.43988	P77161	2-hydroxy-3-oxopropionate reductase (EC 1.1.1.60) (Tartronate semialdehyde reductase) (TSAR)	glxR glxB1 ybbQ b0509 JW0497	292
b0511	0.785372	0.540858	NA	1.53793	0	4.2479	3.3617	5.03867	1.43988	P75712	Putative allantoin permease (Allantoin transport protein)	ybbW glxB2 b0511 JW0499	484
b0512	-0.859163	0.192723	0.592204	16.9173	7.68249	15.9296	8.40426	7.55801	5.75951	P77671	Allantoinase (EC 3.5.2.5) (Allantoin-utilizing enzyme)	allB glxB3 ybbX b0512 JW0500	453
b0513	-0.0555479	0.946742	NA	3.07586	12.484	6.37184	9.24468	5.03867	7.19938	P77328	Putative purine permease YbbY	ybbY glxB4 b0513 JW0501	433
b0514	0.032387	0.946749	0.987705	19.9931	13.4444	28.6733	11.766	18.895	34.557	P77364	Glycerate 3-kinase (EC 2.7.1.31) (D-Glycerate-3-kinase) (Glycerate kinase 2) (GK2)	glxK glxB5 ybbZ b0514 JW0502	381
b0515	0.0291441	0.95798	0.989497	7.68966	16.3253	12.7437	12.6064	8.81768	17.2785	P75713	(S)-ureidoglycine aminohydrolase (UGHY) (UGlyAH) (EC 3.5.3.26)	allE glxB6 ylbA b0515 JW0503	261
b0516	-0.0919696	0.867221	0.962058	23.069	23.0475	8.49579	11.766	10.0773	30.2374	P77425	Allantoate amidohydrolase (AAH) (EC 3.5.3.9) (Allantoate deiminase)	allC glxB7 ylbB b0516 JW0504	411
b0517	0.383699	0.730024	NA	3.07586	2.88093	1.06197	2.52128	5.03867	1.43988	P77555	Ureidoglycolate dehydrogenase (NAD(+)) (EC 1.1.1.350)	allD glxB8 ylbC b0517 JW0505	349
b0518	0.806184	0.594792	NA	3.07586	0	1.06197	2.52128	2.51934	1.43988	Q47208	Protein FdrA	fdrA ylbD b0518 JW0506	555
b0520	-2.70459	0.157736	NA	0	3.84124	0	0	0	0	P0AAS5	Uncharacterized protein YlbF	ylbF b0520 JW0509	271
b0521	-1.11938	0.277706	NA	7.68966	1.92062	4.2479	0	2.51934	4.31963	P37306	Carbamate kinase (EC 2.7.2.2)	arcC ybcF b0521 JW0510	297
b0522	-0.649775	0.294064	0.70426	7.68966	24.0078	6.37184	6.72341	12.5967	5.75951	P09029	N5-carboxyaminoimidazole ribonucleotide synthase (N5-CAIR synthase) (EC 6.3.4.18) (5-(carboxyamino)imidazole ribonucleotide synthetase)	purK b0522 JW0511	355
b0523	-0.735427	0.318593	0.722501	4.6138	17.2856	4.2479	3.3617	7.55801	5.75951	P0AG18	N5-carboxyaminoimidazole ribonucleotide mutase (N5-CAIR mutase) (EC 5.4.99.18) (5-(carboxyamino)imidazole ribonucleotide mutase)	purE b0523 JW0512	169
b0524	-0.366143	0.390832	0.78584	24.6069	37.4521	27.6113	18.4894	23.9337	28.7975	P43341	UDP-2,3-diacylglucosamine hydrolase (EC 3.6.1.54) (UDP-2,3-diacylglucosamine diphosphatase) (UDP-2,3-diacylglucosamine pyrophosphatase)	lpxH ybbF b0524 JW0513	240
b0525	-0.085547	0.744408	0.927083	104.579	74.9043	93.4537	71.4362	88.1768	97.9116	P23869	Peptidyl-prolyl cis-trans isomerase B (PPIase B) (EC 5.2.1.8) (Rotamase B)	ppiB b0525 JW0514	164
b0526	0.0262994	0.930457	0.985479	39.9862	46.0949	53.0987	42.0213	56.6851	44.6362	P21888	Cysteine--tRNA ligase (EC 6.1.1.16) (Cysteinyl-tRNA synthetase) (CysRS)	cysS b0526 JW0515	461
b0527	1.17803	0.163078	NA	6.15173	2.88093	1.06197	9.24468	10.0773	1.43988	P45570	Inner membrane protein YbcI	ybcI b0527 JW0516	173
b0528	-0.812928	0.143894	0.530423	10.7655	20.1665	12.7437	10.0851	7.55801	7.19938	P0AAS7	Uncharacterized protein YbcJ	ybcJ b0528 JW5070	70
b0529	-0.932818	0.000142871	0.00566203	164.559	177.658	130.623	91.6064	75.5801	79.1932	P24186	Bifunctional protein FolD [Includes: Methylenetetrahydrofolate dehydrogenase (EC 1.5.1.5); Methenyltetrahydrofolate cyclohydrolase (EC 3.5.4.9)]	folD ads b0529 JW0518	288
b0530	0.948061	0.744399	NA	0	0	0	0	0	1.43988	P0ABW5	Uncharacterized fimbrial-like protein SfmA (Type-1A pilin)	sfmA b0530 JW0519	180
b0531	1.43564	0.440388	NA	0	0.960311	0	0.840426	2.51934	0	P77249	Probable fimbrial chaperone SfmC	sfmC b0531 JW0520	230
b0532	-1.42201	0.132534	NA	4.6138	5.76187	4.2479	2.52128	1.25967	1.43988	P77468	Outer membrane usher protein SfmD	sfmD b0532 JW0521	867
b0533	0.948061	0.726993	NA	0	0	0	0	0	1.43988	P75715	Uncharacterized fimbrial-like protein SfmH	sfmH b0533 JW5071	327
b0534	-0.0137159	0.995804	NA	0	0.960311	0	0	0	1.43988	P38052	Uncharacterized fimbrial-like protein SfmF	sfmF ybcG b0534 JW5072	171
b0535	0.948053	0.806579	NA	0	0	0	0	1.25967	0	P0AEL8	Fimbriae Z protein	fimZ ybcA b0535 JW5073	210
b0536	-0.0137385	0.997314	NA	0	0	0	0	0	0
b0537	0.11451	0.675875	0.909053	58.4414	51.8568	77.5241	67.2341	60.4641	76.3135	P24218	Prophage integrase IntD (Prophage DLP12 integrase) (Prophage QSR' integrase)	intD int b0537 JW0525	387
b0539	0.787572	0.756924	NA	0	0	1.06197	0.840426	1.25967	0	P75717	Putative uncharacterized protein ExoD	exoD ybcC b0539 JW0526	87
b0540	NA	NA	NA	0	0	0	0	0	0	P0CF68	Transposase InsE for insertion sequence IS3C	insE3 b0540 JW5074	99
b0541	-0.0137394	0.997313	NA	0	0	0	0	0	0	P0CF81	Transposase InsF for insertion sequence IS3C	insF3 b0541 JW0529	288
b0542	0.0276981	0.964976	0.989517	13.8414	6.72218	7.43382	14.2872	3.77901	8.63926	P75718	Putative protein RenD (Putative defective protein Ren from DLP12 prophage)	renD b0542 JW0530	61
b0543	0.0463269	0.962014	NA	3.07586	2.88093	3.18592	1.68085	2.51934	5.75951	P23895	Multidrug transporter EmrE (Efflux-multidrug resistance protein EmrE) (Ethidium resistance protein) (Methyl viologen resistance protein C)	emrE eb mvrC b0543 JW0531	110
b0544	-0.63281	0.723011	NA	1.53793	0.960311	1.06197	0.840426	0	1.43988	P77698	Uncharacterized protein YbcK	ybcK b0544 JW0532	508
b0545	-1.0046	0.309427	NA	3.07586	6.72218	3.18592	2.52128	2.51934	1.43988	P77368	UPF0098 protein YbcL	ybcL b0545 JW0533	183
b0546	-0.578461	0.525454	NA	4.6138	8.6428	7.43382	1.68085	12.5967	0	P77634	Uncharacterized HTH-type transcriptional regulator YbcM	ybcM b0546 JW0534	265
b0547	-1.73659	0.649917	NA	0	0.960311	1.06197	0	0	0	Q47269	Uncharacterized protein YbcN	ybcN b0547 JW0535	151
b0548	NA	NA	NA	0	0	0	0	0	0	Q47270	Prophage NinE homolog (Protein NinE homolog from lambdoid prophage DLP12)	ninE b0548 JW0536	56
b0549	0.583129	0.859882	NA	1.53793	0	0	1.68085	0	0	P68661	Putative nuclease YbcO (EC 3.1.-.-)	ybcO b0549 JW0537	96
b0550	1.53644	0.671683	NA	0	0	0	1.68085	0	0	P0AG74	Crossover junction endodeoxyribonuclease RusA (EC 3.1.22.4) (Holliday junction nuclease RusA) (Holliday junction resolvase)	rusA rus ybcP b0550 JW0538	120
b0551	0.342866	0.841659	NA	0	1.92062	1.06197	2.52128	1.25967	0	Q47274	Prophage antitermination protein Q homolog QuuD (Antitermination protein Q homolog from lambdoid prophage DLP12)	quuD ybcQ b0551 JW0539	127
b0552	NA	NA	NA	0	0	0	0	0	0	P0CE50	Transposase InsH for insertion sequence element IS5B	insH2 b0552 JW0540	326
b0553	2.4192	5.3304e-12	4.14572e-09	35.3724	14.4047	29.7353	147.075	143.602	123.829	P21420	Putative outer membrane porin protein NmpC	nmpC phmA b0553	365
b0554	1.03511	0.676084	NA	0	0.960311	0	0	1.25967	1.43988	P0A9R2	Prophage lysis protein S homolog EssD (Lysis protein S homolog from lambdoid prophage DLP12)	essD ybcR b0554 JW0543	71
b0555	-0.16474	0.898047	NA	1.53793	1.92062	4.2479	5.04255	0	1.43988	P78285	Lysozyme RrrD (EC 3.2.1.17) (Endolysin) (Lysis protein) (Muramidase)	rrrD arrD ybcS b0555 JW0544	165
b0556	-0.0137134	0.996427	NA	0	0.960311	0	0	1.25967	0	P75719	Prophage Rz endopeptidase RzpD (EC 3.4.-.-)	rzpD ybcT b0556 JW5079	153
b0557	0.934072	0.598013	NA	1.53793	0.960311	0	1.68085	0	2.87975	P77330	Prophage lipoprotein Bor homolog (Lipoprotein Bor homolog from lambdoid prophage DLP12)	borD ybcU b0557 JW0546	97
b0558	NA	NA	NA	0	0	0	0	0	0	P77598	Uncharacterized protein YbcV	ybcV b0558 JW5081	136
b0559	0.813603	0.539715	NA	1.53793	0	3.18592	1.68085	3.77901	2.87975	P64435	Uncharacterized protein YbcW	ybcW b0559 JW0548	68
b0560	0.939599	0.378149	NA	1.53793	1.92062	2.12395	4.20213	6.29834	0	P31062	DNA-packaging protein NU1 homolog	nohD nohB b0560 JW0549	181
b0561	-0.980314	0.495576	NA	3.07586	0	5.30987	2.52128	0	1.43988	P77699	Protein TfaD (Tail fiber assembly protein homolog from lambdoid prophage DLP12)	tfaD ybcX b0561	187
b0562	-0.0541451	0.951639	NA	6.15173	0.960311	8.49579	4.20213	6.29834	4.31963	P77460	Putative uncharacterized protein YbcY	ybcY b0562 JW0551	194
b0563	0.857559	0.767422	NA	0	0.960311	0	0.840426	0	1.43988	P77087	Protein TfaX	tfaX ylcE b0563 JW0552	61
b0564	1.64533	0.0748907	NA	3.07586	4.80156	2.12395	11.766	13.8564	5.75951	P05052	HTH-type transcriptional regulator AppY (M5 polypeptide)	appY b0564 JW0553	249
b0565	1.17805	0.00112038	0.0238734	89.2001	50.8965	90.2678	226.075	162.497	128.149	P09169	Protease 7 (EC 3.4.23.49) (Omptin) (Outer membrane protein 3B) (Protease A) (Protease VII)	ompT b0565 JW0554	317
b0566	-0.549394	0.629877	NA	4.6138	2.88093	1.06197	1.68085	2.51934	1.43988	P10805	Porin thermoregulatory protein EnvY	envY b0566 JW0555	253
b0567	0.292707	0.72511	NA	6.15173	2.88093	4.2479	5.88298	0	10.0791	P37325	Uncharacterized protein YbcH	ybcH b0567 JW0556	296
b0568	-0.185979	0.578156	0.880641	32.2966	40.3331	37.1691	40.3404	26.453	28.7975	P31600	Bacteriophage adsorption protein A (Bacteriophage N4 adsorption protein A)	nfrA b0568 JW0557	990
b0569	-0.620693	0.163563	0.562755	32.2966	39.3728	18.0536	26.0532	13.8564	17.2785	P0AFA5	Bacteriophage adsorption protein B (Bacteriophage N4 adsorption protein B)	nfrB b0569 JW0558	745
b0570	-0.38099	0.406734	0.794968	23.069	22.0872	12.7437	16.8085	15.116	11.519	P77485	Sensor histidine kinase CusS (EC 2.7.13.3)	cusS ybcZ b0570 JW5082	480
b0571	-0.281744	0.512404	0.854762	16.9173	28.8093	19.1155	14.2872	13.8564	27.3577	P0ACZ8	Transcriptional regulatory protein CusR	cusR ylcA b0571 JW0560	227
b0572	-1.39161	0.636407	NA	0	0	3.18592	0	0	1.43988	P77211	Cation efflux system protein CusC	cusC ibeB ylcB b0572 JW0561	457
b0573	0.948049	0.816275	NA	0	0	0	0.840426	0	0	P77214	Cation efflux system protein CusF	cusF cusX ylcC b0573 JW0562	110
b0574	0.0303064	0.983277	NA	0	1.92062	2.12395	1.68085	1.25967	1.43988	P77239	Cation efflux system protein CusB	cusB ylcD b0574 JW0563	407
b0575	0.480538	0.45458	0.825969	4.6138	7.68249	6.37184	9.24468	11.337	5.75951	P38054	Cation efflux system protein CusA	cusA ybdE b0575 JW0564	1047
b0576	-0.146811	0.697563	0.913194	27.6828	29.7696	22.3015	23.5319	21.4144	27.3577	P24207	Phenylalanine-specific permease	pheP b0576 JW0565	458
b0577	-0.612564	0.0338206	0.241875	76.8966	70.1027	61.5945	54.6277	37.7901	41.7564	P0AAT4	Miniconductance mechanosensitive channel YbdG	ybdG mscM b0577 JW0566	415
b0578	0.145275	0.631445	0.896998	84.5863	48.9759	75.4002	66.3936	98.2541	64.7945	P38489	Oxygen-insensitive NAD(P)H nitroreductase (EC 1.-.-.-) (Dihydropteridine reductase) (EC 1.5.1.34) (FMN-dependent nitroreductase)	nfsB dprA nfnB nfsI ntr b0578 JW0567	217
b0579	-0.0092304	0.986577	0.99683	13.8414	8.6428	16.9916	16.8085	12.5967	8.63926	P0AAT2	Uncharacterized protein YbdF	ybdF b0579 JW5083	122
b0580	-0.474396	0.542379	NA	1.53793	9.60311	8.49579	4.20213	5.03867	5.75951	P77506	Uncharacterized protein YbdJ	ybdJ b0580 JW0569	82
b0581	-0.728981	0.00607371	0.079392	132.262	127.721	163.544	88.2447	78.0994	89.2724	P77213	Putative glutamate--cysteine ligase 2 (EC 6.3.2.2) (Gamma-glutamylcysteine synthetase 2) (GCS 2) (Gamma-GCS 2)	ybdK b0581 JW0570	372
b0582	-0.939968	0.568823	NA	1.53793	0	3.18592	0	1.25967	1.43988	P0CF92	Putative transposase InsL for insertion sequence element IS186B	insL2 b0582 JW0572	370
b0583	0.147613	0.903108	NA	1.53793	0.960311	4.2479	3.3617	2.51934	1.43988	P19925	Enterobactin synthase component D (4'-phosphopantetheinyl transferase EntD) (EC 2.7.8.-) (Enterochelin synthase D)	entD b0583 JW5085	206
b0584	-0.802668	0.148345	0.537945	18.4552	10.5634	12.7437	8.40426	6.29834	8.63926	P05825	Ferrienterobactin receptor (Enterobactin outer-membrane receptor)	fepA fep feuB b0584 JW5086	746
b0585	0.948061	0.745528	NA	0	0	0	0	0	1.43988	P13039	Iron(III) enterobactin esterase (EC 3.1.1.108) (Enterochelin esterase) (Ferric enterobactin esterase)	fes b0585 JW0576	400
b0586	0.786511	0.140447	0.523898	9.22759	6.72218	10.6197	15.9681	17.6354	11.519	P11454	Enterobactin synthase component F (EC 2.7.7.-) (Enterochelin synthase F) (Serine-activating enzyme) (Seryl-AMP ligase)	entF b0586 JW0578	1293
b0587	-1.28986	0.619664	NA	0	2.88093	0	0	1.25967	0	P26266	Ferric enterobactin transport protein FepE	fepE b0587 JW0579	377
b0588	0.0871359	0.94956	NA	3.07586	0.960311	1.06197	3.3617	1.25967	0	P23878	Ferric enterobactin transport ATP-binding protein FepC	fepC b0588 JW0580	271
b0589	-0.0137192	0.994736	NA	0	0	1.06197	0	0	1.43988	P23877	Ferric enterobactin transport system permease protein FepG	fepG b0589 JW0581	330
b0590	1.06521	0.305403	NA	4.6138	1.92062	0	7.56383	0	4.31963	P23876	Ferric enterobactin transport system permease protein FepD	fepD b0590 JW0582	334
b0591	-1.01226	0.45165	NA	3.07586	2.88093	1.06197	0.840426	1.25967	1.43988	P24077	Enterobactin exporter EntS (Protein p43)	entS ybdA b0591 JW0583	416
b0592	-0.349567	0.705363	NA	3.07586	5.76187	3.18592	5.04255	1.25967	2.87975	P0AEL6	Ferrienterobactin-binding periplasmic protein	fepB b0592 JW0584	318
b0593	1.02881	0.590651	NA	0	2.88093	0	0	5.03867	1.43988	P0AEJ2	Isochorismate synthase EntC (EC 5.4.4.2) (Isochorismate mutase)	entC b0593 JW0585	391
b0594	-0.608376	0.598535	NA	1.53793	2.88093	4.2479	0.840426	3.77901	1.43988	P10378	Enterobactin synthase component E (EC 6.3.2.14) (2,3-dihydroxybenzoate-AMP ligase) (DHB-AMP ligase) (2,3-dihydroxybenzoate-AMP synthase) (EC 2.7.7.58) (Dihydroxybenzoic acid-activating enzyme) (Enterochelin synthase E) (S-dihydroxybenzoyltransferase) (EC 2.5.1.-)	entE b0594 JW0586	536
b0595	-1.15187	0.367114	NA	0	2.88093	4.2479	0.840426	1.25967	1.43988	P0ADI4	Enterobactin synthase component B (EC 6.3.2.14) (Enterobactin biosynthesis bifunctional protein EntB) (Enterochelin synthase B) [Includes: Isochorismatase (EC 3.3.2.1) (2,3-dihydro-2,3-dihydroxybenzoate synthase) (Isochorismate lyase); Aryl carrier protein (ArCP)]	entB entG b0595 JW0587	285
b0596	-0.604904	0.382944	NA	3.07586	11.5237	9.55777	6.72341	3.77901	5.75951	P15047	2,3-dihydro-2,3-dihydroxybenzoate dehydrogenase (DiDHB-DH) (EC 1.3.1.28) (Trans-2,3-dihydro-2,3-dihydroxybenzoate dehydrogenase)	entA b0596 JW0588	248
b0597	0.187174	0.835016	NA	3.07586	4.80156	3.18592	6.72341	1.25967	4.31963	P0A8Y8	Proofreading thioesterase EntH (EC 3.1.2.-) (Enterobactin synthase component H) (p15)	entH ybdB b0597 JW0589	137
b0598	-0.450442	0.551388	0.87168	1430.28	1189.83	2061.29	1490.07	661.326	1274.29	P15078	Peptide transporter CstA (Carbon starvation protein A)	cstA ybdC b0598 JW0590	701
b0599	0.325271	0.432069	0.81018	30.7586	49.9362	56.2846	63.0319	46.6077	63.3546	P45579	Hydroxycarboxylate dehydrogenase A (EC 1.1.1.-) (2-oxobutanoate reductase) (2-oxoglutarate reductase)	hcxA ybdH b0599 JW0592	362
b0600	0.565492	0.397677	NA	6.15173	9.60311	4.2479	10.0851	13.8564	5.75951	P77806	Methionine aminotransferase (EC 2.6.1.88) (Methionine-oxo-acid transaminase)	ybdL b0600 JW0593	386
b0601	0.214077	0.876714	NA	4.6138	1.92062	0	0.840426	5.03867	1.43988	P77174	Uncharacterized protein YbdM	ybdM b0601 JW0594	209
b0602	1.25024	0.406196	NA	1.53793	0	1.06197	1.68085	2.51934	1.43988	P77216	Uncharacterized protein YbdN	ybdN b0602 JW0595	406
b0603	-0.729973	0.654229	NA	0	3.84124	1.06197	1.68085	1.25967	0	P77746	Uncharacterized HTH-type transcriptional regulator YbdO	ybdO b0603 JW0596	300
b0604	0.0658484	0.876213	0.96492	16.9173	21.1268	19.1155	20.1702	22.674	17.2785	P77202	Thiol:disulfide interchange protein DsbG	dsbG ybdP b0604 JW0597	248
b0605	0.544843	0.00452868	0.0637499	622.863	519.528	716.833	875.724	817.525	1019.43	P0AE08	Alkyl hydroperoxide reductase C (EC 1.11.1.26) (Alkyl hydroperoxide reductase protein C22) (Peroxiredoxin) (SCRP-23) (Sulfate starvation-induced protein 8) (SSI8) (Thioredoxin peroxidase)	ahpC b0605 JW0598	187
b0606	0.10308	0.65728	0.90674	189.166	167.094	203.899	209.266	229.26	161.266	P35340	Alkyl hydroperoxide reductase subunit F (EC 1.8.1.-) (Alkyl hydroperoxide reductase F52A protein)	ahpF b0606 JW0599	521
b0607	-0.8037	0.0156048	0.153628	1147.3	1005.45	1409.24	858.915	568.11	611.948	P39177	Universal stress protein UP12 (Universal stress protein G)	uspG ybdQ yzzU b0607 JW0600	142
b0608	-0.20055	0.652155	0.904591	19.9931	30.73	16.9916	25.2128	21.4144	11.519	P77316	Uncharacterized zinc-type alcohol dehydrogenase-like protein YbdR (EC 1.-.-.-)	ybdR b0608 JW0601	412
b0610	-0.266118	0.531666	0.86297	18.4552	34.5712	39.293	24.3723	25.1934	28.7975	P0AFW4	Regulator of nucleoside diphosphate kinase	rnk b0610 JW0602	136
b0611	-0.717696	0.0628822	0.343979	52.2897	25.9284	45.6649	27.7341	18.895	27.3577	P21338	Ribonuclease I (RNase I) (EC 4.6.1.21) (Enterobacter ribonuclease)	rna rnsA b0611 JW0603	268
b0612	1.03184	0.207831	NA	3.07586	2.88093	3.18592	3.3617	10.0773	5.75951	P0AE74	Citrate/succinate antiporter (Citrate carrier) (Citrate transporter)	citT ybdS b0612 JW0604	487
b0613	2.39655	0.282037	NA	0	0	0	0.840426	2.51934	0	P77231	2-(5''-triphosphoribosyl)-3'-dephosphocoenzyme-A synthase (2-(5''-triphosphoribosyl)-3'-dephospho-CoA synthase) (EC 2.4.2.52)	citG ybdT b0613 JW0605	292
b0614	2.85105	0.070887	NA	0	0	1.06197	2.52128	5.03867	1.43988	P0A6G5	Apo-citrate lyase phosphoribosyl-dephospho-CoA transferase (EC 2.7.7.61) (Apo-ACP nucleodityltransferase) (Holo-ACP synthase) (Holo-citrate lyase synthase)	citX ybdU b0614 JW0606	183
b0615	0.969818	0.24982	NA	3.07586	0.960311	6.37184	3.3617	7.55801	10.0791	P75726	Citrate lyase alpha chain (Citrase alpha chain) (EC 4.1.3.6) (Citrate (pro-3S)-lyase alpha chain) (Citrate CoA-transferase subunit) (EC 2.8.3.10)	citF ybdV b0615 JW5087	510
b0616	1.21102	0.348813	NA	1.53793	0	3.18592	1.68085	5.03867	4.31963	P0A9I1	Citrate lyase subunit beta (Citrase beta chain) (EC 4.1.3.6) (Citrate (pro-3S)-lyase subunit beta) (Citryl-CoA lyase subunit) (EC 4.1.3.34)	citE ybdW b0616 JW0608	302
b0617	1.10513	0.663277	NA	0	0	1.06197	0	0	2.87975	P69330	Citrate lyase acyl carrier protein (Citrate lyase gamma chain)	citD ybdX b0617 JW0609	98
b0618	2.07574	0.136101	NA	1.53793	0.960311	0	4.20213	2.51934	2.87975	P77390	[Citrate [pro-3S]-lyase] ligase (EC 6.2.1.22) (Acetate:SH-citrate lyase ligase) (Citrate lyase synthetase)	citC ybeO b0618 JW0610	352
b0619	0.0101867	0.978878	0.994868	29.2207	26.8887	33.9832	20.1702	39.0497	33.1172	P77510	Sensor histidine kinase DpiB (EC 2.7.13.3) (Sensor histidine kinase CitA)	dpiB citA mpdB ybeP b0619 JW0611	552
b0620	1.22046	0.000764078	0.0184556	26.1449	15.365	19.1155	48.7447	42.8287	46.0761	P0AEF4	Transcriptional regulatory protein DpiA (Destabilizer of plasmid inheritance)	dpiA citB criR mpdA b0620 JW0612	226
b0621	1.3809	2.56006e-06	0.000253408	166.097	148.848	207.085	440.383	403.094	516.916	P0ABP3	Anaerobic C4-dicarboxylate transporter DcuC	dcuC b0621 JW0613/JW0616	461
b0622	-0.200476	0.739076	0.924513	23.069	6.72218	16.9916	10.9255	18.895	10.0791	P37001	Lipid A palmitoyltransferase PagP (EC 2.3.1.251) (Lipid A acylation protein)	pagP crcA ybeG b0622 JW0617	186
b0623	0.361022	0.281328	0.686978	650.545	623.242	306.911	553	686.519	790.492	P0A972	Cold shock-like protein CspE (CSP-E)	cspE gicA msmC b0623 JW0618	69
b0624	0.37609	0.475759	0.836624	13.8414	11.5237	9.55777	15.9681	8.81768	20.1583	P37002	Putative fluoride ion transporter CrcB	crcB ybeI b0624 JW0619	127
b0627	0.0480392	0.905381	0.977661	79.9725	65.3012	42.479	57.149	74.3204	61.9147	P0A843	Sec-independent protein translocase protein TatE	tatE ybeC b0627 JW0622	67
b0628	-0.186027	0.520575	0.857336	152.255	113.317	162.482	140.351	114.63	119.51	P60716	Lipoyl synthase (EC 2.8.1.8) (Lip-syn) (LS) (Lipoate synthase) (Lipoic acid synthase) (Sulfur insertion protein LipA)	lipA lip b0628 JW0623	321
b0629	-0.537148	0.538204	NA	6.15173	5.76187	3.18592	6.72341	2.51934	0	P30979	Uncharacterized HTH-type transcriptional regulator YbeF	ybeF b0629 JW0624	317
b0630	-0.0729815	0.844649	0.954368	35.3724	30.73	38.2311	29.4149	31.4917	38.8767	P60720	Octanoyltransferase (EC 2.3.1.181) (Lipoate-protein ligase B) (Lipoyl/octanoyl transferase) (Octanoyl-[acyl-carrier-protein]-protein N-octanoyltransferase)	lipB b0630 JW5089	213
b0631	0.766035	0.130133	0.511166	12.3035	7.68249	8.49579	15.9681	11.337	20.1583	P0A8J4	UPF0250 protein YbeD	ybeD b0631 JW0626	87
b0632	-0.106858	0.77497	0.937516	38.4483	75.8646	48.8508	33.617	56.6851	64.7945	P0AEB2	D-alanyl-D-alanine carboxypeptidase DacA (DD-carboxypeptidase) (DD-peptidase) (EC 3.4.16.4) (Beta-lactamase) (EC 3.5.2.6) (Penicillin-binding protein 5) (PBP-5)	dacA pfv b0632 JW0627	403
b0633	-0.143609	0.582543	0.881464	78.4346	82.5868	98.7636	70.5958	85.6574	80.6331	P10100	Endolytic peptidoglycan transglycosylase RlpA (EC 4.2.2.-) (Rare lipoprotein A)	rlpA b0633 JW0628	362
b0634	-0.175473	0.674874	0.909053	35.3724	24.0078	24.4254	26.0532	25.1934	21.5982	P0ABG7	Peptidoglycan glycosyltransferase MrdB (PGT) (EC 2.4.1.129) (Cell elongation protein RodA) (Cell wall polymerase) (Peptidoglycan polymerase) (PG polymerase) (Rod shape-determining protein)	mrdB rodA b0634 JW0629	370
b0635	-0.343806	0.325939	0.724103	50.7518	67.2218	44.6029	41.1809	40.3094	47.5159	P0AD65	Peptidoglycan D,D-transpeptidase MrdA (EC 3.4.16.4) (Penicillin-binding protein 2) (PBP-2)	mrdA pbpA b0635 JW0630	633
b0636	-0.322948	0.307537	0.714637	44.6	48.9759	40.355	33.617	35.2707	38.8767	P0A8I8	Ribosomal RNA large subunit methyltransferase H (EC 2.1.1.177) (23S rRNA (pseudouridine1915-N3)-methyltransferase) (23S rRNA m3Psi1915 methyltransferase) (rRNA (pseudouridine-N3-)-methyltransferase RlmH)	rlmH ybeA b0636 JW0631	155
b0637	0.0171141	0.960217	0.989497	41.5242	44.1743	38.2311	36.1383	42.8287	47.5159	P0AAT6	Ribosomal silencing factor RsfS	rsfS rsfA slm3 ybeB b0637 JW5090	105
b0638	-0.260195	0.639663	0.899144	13.8414	13.4444	11.6817	6.72341	16.3757	10.0791	P52086	Adenosylcobalamin/alpha-ribazole phosphatase (EC 3.1.3.73) (Adenosylcobalamin phosphatase) (Alpha-ribazole-5'-phosphate phosphatase)	cobC phpB b0638 JW0633	203
b0639	-0.340072	0.426912	0.805901	33.8345	33.6109	18.0536	26.0532	18.895	21.5982	P0A752	Nicotinate-nucleotide adenylyltransferase (EC 2.7.7.18) (Deamido-NAD(+) diphosphorylase) (Deamido-NAD(+) pyrophosphorylase) (Nicotinate mononucleotide adenylyltransferase) (NaMN adenylyltransferase)	nadD ybeN b0639 JW0634	213
b0640	0.0314779	0.930592	0.985479	72.2828	95.0708	43.5409	63.8724	81.8784	70.554	P28630	DNA polymerase III subunit delta (EC 2.7.7.7)	holA b0640 JW0635	343
b0641	-0.0449452	0.891947	0.969887	44.6	52.8171	49.9128	40.3404	59.2044	44.6362	P0ADC1	LPS-assembly lipoprotein LptE (Rare lipoprotein B)	lptE rlpB b0641 JW0636	193
b0642	-0.154261	0.441344	0.815476	524.435	567.544	449.215	462.234	487.492	434.843	P07813	Leucine--tRNA ligase (EC 6.1.1.4) (Leucyl-tRNA synthetase) (LeuRS)	leuS b0642 JW0637	860
b0643	-0.348181	0.171602	0.571528	845.863	725.035	903.74	757.224	524.022	660.903	P0AAT9	Uncharacterized protein YbeL	ybeL b0643 JW0638	160
b0644	-0.400867	0.303131	0.71012	39.9862	27.849	28.6733	31.9362	23.9337	14.3988	P77234	Sel1-repeat-containing protein YbeQ	ybeQ b0644 JW5091	325
b0645	NA	NA	NA	0	0	0	0	0	0	P77627	Uncharacterized protein YbeR	ybeR b0645 JW0640	235
b0646	0.987365	0.415349	NA	0	5.76187	0	0.840426	6.29834	5.75951	P77381	Uncharacterized J domain-containing protein DjlB	djlB ybeS b0646 JW0641	475
b0647	NA	NA	NA	0	0	0	0	0	0	P77296	Sel1-repeat-containing protein YbeT	ybeT b0647 JW0642	184
b0648	-0.0526785	0.966496	NA	6.15173	0	5.30987	2.52128	1.25967	7.19938	P77427	Uncharacterized protein YbeU	ybeU b0648 JW0643	235
b0649	0.084732	0.88036	0.965046	12.3035	9.60311	12.7437	7.56383	10.0773	20.1583	P77359	Uncharacterized J domain-containing protein DjlC	djlC ybeV b0649 JW0644	483
b0650	0.420373	0.270931	0.679184	18.4552	22.0872	18.0536	28.5745	23.9337	25.9178	P77319	Chaperone protein HscC (Hsc62)	hscC ybeW b0650 JW0645	556
b0651	0.346975	0.174553	0.571528	250.683	155.57	176.288	231.117	244.376	262.058	P41409	Pyrimidine-specific ribonucleoside hydrolase RihA (EC 3.2.-.-) (Cytidine/uridine-specific hydrolase)	rihA ybeK b0651 JW0646	311
b0652	-1.11069	0.0133613	0.138557	124.573	125.801	75.4002	43.7021	30.232	77.7533	P0AAG3	Glutamate/aspartate import ATP-binding protein GltL (EC 7.4.2.1)	gltL b0652 JW0647	241
b0653	-1.1492	0.0106682	0.117481	53.8276	64.3408	36.1071	31.9362	17.6354	18.7184	P0AER5	Glutamate/aspartate import permease protein GltK	gltK b0653 JW0648	224
b0654	-0.912552	0.0576	0.330007	72.2828	84.5074	64.7804	48.7447	23.9337	44.6362	P0AER3	Glutamate/aspartate import permease protein GltJ	gltJ b0654 JW0649	246
b0655	-0.697083	0.126921	0.505324	312.2	265.046	362.133	263.894	127.227	187.184	P37902	Glutamate/aspartate import solute-binding protein	gltI ybeJ yzzK b0655 JW5092	302
b0656	0.948057	0.816273	NA	0	0	0	0.840426	0	0	P0CE51	Transposase InsH for insertion sequence element IS5D	insH3 b0656 JW0652	326
b0657	-0.295079	0.275725	0.682844	141.49	177.658	92.3917	105.053	127.227	103.671	P23930	Apolipoprotein N-acyltransferase (ALP N-acyltransferase) (EC 2.3.1.269) (Copper homeostasis protein CutE)	lnt cutE b0657 JW0654	512
b0658	-0.583991	0.00792971	0.0978484	369.104	318.823	366.381	221.872	224.221	257.738	P0AE78	Magnesium and cobalt efflux protein CorC	corC ybeX b0658 JW0655	292
b0659	-0.608519	0.0163974	0.157933	166.097	115.237	193.279	99.1702	110.851	100.791	P0A898	Endoribonuclease YbeY (EC 3.1.-.-)	ybeY b0659 JW0656	155
b0660	-0.140192	0.633699	0.897337	123.035	124.84	202.837	127.745	124.707	158.386	P0A9K3	PhoH-like protein	ybeZ b0660 JW0657	346
b0661	-0.19072	0.545495	0.87168	44.6	68.1821	39.293	50.4255	45.3481	37.4368	P0AEI1	tRNA-2-methylthio-N(6)-dimethylallyladenosine synthase (EC 2.8.4.3) ((Dimethylallyl)adenosine tRNA methylthiotransferase MiaB) (tRNA-i(6)A37 methylthiotransferase)	miaB yleA b0661 JW0658	474
b0662	-0.511785	0.0488329	0.299926	304.511	256.403	293.105	220.192	158.718	218.861	P75728	3-demethoxyubiquinol 3-hydroxylase (EC 1.14.99.60) (2-octaprenyl-3-methyl-6-methoxy-1,4-benzoquinol hydroxylase)	ubiF yleB b0662 JW0659	391
b0664	-0.0137159	0.995803	NA	1.53793	0	0	0.840426	0	0
b0665	2.5936	0.0561738	NA	1.53793	0.960311	0	2.52128	8.81768	2.87975
b0666	0.635819	0.792724	NA	1.53793	0	0	1.68085	0	0
b0668	2.52111	0.0678244	NA	1.53793	0	1.06197	4.20213	5.03867	4.31963
b0670	-0.57304	0.542806	NA	3.07586	9.60311	1.06197	5.04255	2.51934	1.43988
b0672	0.416075	0.58586	NA	3.07586	11.5237	3.18592	10.9255	8.81768	4.31963
b0673	-0.544076	0.71613	NA	4.6138	0	2.12395	1.68085	2.51934	0
b0674	-0.111485	0.696689	0.913194	52.2897	48.0156	45.6649	47.9043	42.8287	43.1963	P22106	Asparagine synthetase B [glutamine-hydrolyzing] (AS-B) (EC 6.3.5.4)	asnB b0674 JW0660	554
b0675	0.248917	0.344176	0.744094	59.9794	96.9914	73.2762	84.0426	96.9945	96.4717	P0AF24	Ribonucleotide monophosphatase NagD (EC 3.1.3.5)	nagD b0675 JW0661	250
b0676	-0.124111	0.539447	0.869033	201.469	220.872	180.536	194.979	191.47	165.586	P0AF20	N-acetylglucosamine repressor	nagC nagR b0676 JW0662	406
b0677	0.283025	0.301849	0.709522	101.504	131.563	107.259	150.436	148.641	115.19	P0AF18	N-acetylglucosamine-6-phosphate deacetylase (GlcNAc 6-P deacetylase) (EC 3.5.1.25)	nagA b0677 JW0663	382
b0678	0.38973	0.147921	0.537945	58.4414	69.1424	86.0199	96.649	99.5138	84.9527	P0A759	Glucosamine-6-phosphate deaminase (EC 3.5.99.6) (GlcN6P deaminase) (GNPDA) (Glucosamine-6-phosphate isomerase)	nagB glmD b0678 JW0664	266
b0679	0.221511	0.347652	0.745723	582.876	570.425	691.345	847.149	632.354	669.543	P09323	PTS system N-acetylglucosamine-specific EIICBA component (EIICBA-Nag) (EII-Nag) [Includes: N-acetylglucosamine permease IIC component (PTS system N-acetylglucosamine-specific EIIC component); N-acetylglucosamine-specific phosphotransferase enzyme IIB component (EC 2.7.1.193) (PTS system N-acetylglucosamine-specific EIIB component); N-acetylglucosamine-specific phosphotransferase enzyme IIA compon…	nagE pstN b0679 JW0665	648
b0680	-0.0798492	0.751242	0.930949	224.538	212.229	150.8	160.521	204.066	191.504	P00962	Glutamine--tRNA ligase (EC 6.1.1.18) (Glutaminyl-tRNA synthetase) (GlnRS)	glnS b0680 JW0666	554
b0681	2.29048	0.000235744	0.00805933	6.15173	2.88093	5.30987	25.2128	27.7127	14.3988	P75733	Chitoporin (ChiP-III)	chiP ybfM b0681 JW0667	468
b0682	-0.484848	0.607724	NA	6.15173	4.80156	5.30987	6.72341	0	4.31963	P75734	Uncharacterized lipoprotein ChiQ	chiQ ybfN b0682 JW0668	108
b0683	-0.425355	0.0911711	0.422767	169.173	176.697	197.527	146.234	117.149	141.108	P0A9A9	Ferric uptake regulation protein (Ferric uptake regulator)	fur b0683 JW0669	148
b0684	-0.360011	0.164601	0.56361	96.8897	96.0311	94.5157	81.5213	68.0221	73.4337	P61949	Flavodoxin 1 (Flavodoxin A)	fldA b0684 JW0671	176
b0685	-0.225249	0.621988	0.892951	10.7655	22.0872	24.4254	20.1702	18.895	10.0791	P0AAU7	Uncharacterized protein YbfE	ybfE b0685 JW5816	97
b0686	-0.269535	0.508751	0.854603	41.5242	40.3331	20.1775	22.6915	41.5691	20.1583	P75736	Esterase YbfF (EC 3.1.-.-)	ybfF b0686 JW0673	254
b0687	-0.0890111	0.766843	0.933831	52.2897	67.2218	67.9663	70.5958	62.9834	41.7564	P0AFY8	Negative modulator of initiation of replication	seqA b0687 JW0674	181
b0688	-0.0444928	0.81659	0.947561	307.586	276.57	324.964	281.543	292.243	308.134	P36938	Phosphoglucomutase (PGM) (EC 5.4.2.2) (Glucose phosphomutase)	pgm b0688 JW0675	546
b0689	-0.102202	0.939871	NA	1.53793	0.960311	3.18592	2.52128	2.51934	0	P75737	Uncharacterized lipoprotein YbfP	ybfP b0689 JW0676	164
b0691	-1.17118	0.493035	NA	1.53793	0.960311	2.12395	1.68085	0	0	P37003	Putative uncharacterized protein YbfG	ybfG b0691 JW5094/JW5095 b0690	216
b0692	-0.239475	0.681685	0.909502	13.8414	10.5634	7.43382	10.0851	8.81768	7.19938	P0AAF1	Putrescine transporter PotE (Putrescine-proton symporter / putrescine-ornithine antiporter)	potE b0692 JW0679	439
b0693	1.00715	0.223179	NA	3.07586	2.88093	3.18592	5.04255	5.03867	8.63926	P24169	Inducible ornithine decarboxylase (EC 4.1.1.17)	speF b0693 JW0680	732
b0694	0.0893701	0.878274	0.965046	9.22759	10.5634	9.55777	10.0851	12.5967	8.63926	P21866	KDP operon transcriptional regulatory protein KdpE	kdpE b0694 JW5096	225
b0695	0.180307	0.55982	0.87168	35.3724	45.1346	39.293	39.5	45.3481	53.2754	P21865	Sensor protein KdpD (EC 2.7.13.3)	kdpD b0695 JW0683	894
b0696	0.0952742	0.904716	NA	3.07586	5.76187	4.2479	5.88298	2.51934	5.75951	P03961	Potassium-transporting ATPase KdpC subunit (ATP phosphohydrolase [potassium-transporting] C chain) (Potassium-binding and translocating subunit C) (Potassium-translocating ATPase C chain)	kdpC b0696 JW0684	190
b0697	0.673525	0.443991	NA	6.15173	0.960311	5.30987	3.3617	7.55801	8.63926	P03960	Potassium-transporting ATPase ATP-binding subunit (EC 7.2.2.6) (ATP phosphohydrolase [potassium-transporting] B chain) (Potassium-binding and translocating subunit B) (Potassium-translocating ATPase B chain)	kdpB b0697 JW0685	682
b0698	-0.0137173	0.995716	NA	0	0.960311	0	0	1.25967	0	P03959	Potassium-transporting ATPase potassium-binding subunit (ATP phosphohydrolase [potassium-transporting] A chain) (Potassium-binding and translocating subunit A) (Potassium-translocating ATPase A chain)	kdpA b0698 JW0686	557
b0699	0.730383	0.410702	NA	6.15173	4.80156	1.06197	5.88298	5.03867	8.63926	P0AAU2	Uncharacterized protein YbfA	ybfA b0699 JW0688	68
b0700	0.30707	0.425804	0.805675	38.4483	31.6903	32.9212	41.1809	45.3481	40.3166	P16918	Protein RhsC	rhsC b0700 JW0689	1397
b0702	-0.0137173	0.995234	NA	0	0	1.06197	0	1.25967	0	P0AAU5	Uncharacterized protein YbfB	ybfB b0702 JW0691	108
b0703	-0.360908	0.64164	NA	4.6138	4.80156	7.43382	5.04255	5.03867	2.87975	J7QYS7	Uncharacterized protein	b0703 BN16_11721	477
b0704	-1.95439	0.289339	NA	3.07586	1.92062	0	0	0	1.43988	P28915	Uncharacterized protein YbfC	ybfC b0704 JW0693	189
b0705	-2.31889	0.270881	NA	0	1.92062	1.06197	0	0	0	P75741	Putative protein YbfL (H repeat-associated protein in rhsC-phrB intergenic region) (ORF-H2)	ybfL b0705 JW0695	378
b0706	-0.0378888	0.97649	NA	1.53793	0.960311	3.18592	1.68085	3.77901	0	P28916	H repeat-associated putative transposase YbfD (ORF-H3)	ybfD b0706 JW0696	253
b0707	-1.16233	0.00660486	0.0845585	44.6	65.3012	35.0451	23.5319	10.0773	31.6773	P24252	Uncharacterized protein YbgA (ORF169) (TKP)	ybgA b0707 JW0697	169
b0708	-1.2745	1.72942e-06	0.000185525	410.628	512.806	276.113	139.511	173.834	184.304	P00914	Deoxyribodipyrimidine photo-lyase (EC 4.1.99.3) (DNA photolyase) (Photoreactivating enzyme)	phrB phr b0708 JW0698	472
b0709	-0.28248	0.514991	0.854762	23.069	26.8887	15.9296	12.6064	23.9337	18.7184	P75742	Dipeptide permease D	dtpD ybgH b0709 JW0699	493
b0710	-0.214795	0.392289	0.78584	135.338	100.833	140.181	100.011	115.889	107.991	P0AFP6	GTP cyclohydrolase 1 type 2 homolog (Radiation resistance protein YbgI)	ybgI b0710 JW0700	247
b0711	-0.014848	0.943903	0.986531	192.242	167.094	175.226	168.085	190.21	169.905	P0AAV4	5-oxoprolinase subunit B (5-OPase subunit B) (EC 3.5.2.9) (5-oxoprolinase (ATP-hydrolyzing) subunit B)	pxpB ybgJ b0711 JW0701	218
b0712	-0.469518	0.0451947	0.286356	242.993	215.11	293.105	195.819	182.652	162.706	P75745	5-oxoprolinase subunit C (5-OPase subunit C) (EC 3.5.2.9) (5-oxoprolinase (ATP-hydrolyzing) subunit C)	pxpC ybgK b0712 JW0702	310
b0713	-0.172695	0.54517	0.87168	63.0552	72.9836	62.6565	52.1064	69.2818	56.1552	P75746	5-oxoprolinase subunit A (5-OPase subunit A) (EC 3.5.2.9) (5-oxoprolinase (ATP-hydrolyzing) subunit A)	pxpA ybgL b0713 JW0703	244
b0714	-0.135382	0.696107	0.913194	36.9104	54.7377	43.5409	42.8617	50.3867	30.2374	P50465	Endonuclease 8 (DNA glycosylase/AP lyase Nei) (EC 3.2.2.-) (EC 4.2.99.18) (DNA-(apurinic or apyrimidinic site) lyase Nei) (Endonuclease VIII)	nei b0714 JW0704	263
b0715	0.144347	0.692858	0.913194	44.6	22.0872	37.1691	37.8192	40.3094	34.557	P75747	Putative regulator AbrB (AidB regulator)	abrB ybgN b0715 JW5097 ECK0704	348
b0716	0.00707165	0.991906	NA	7.68966	5.76187	6.37184	4.20213	8.81768	7.19938	P75748	Uncharacterized protein YbgO	ybgO b0716 JW5098	353
b0717	0.851063	0.699655	NA	0	0.960311	0	0.840426	0	1.43988	P75749	Uncharacterized fimbrial chaperone YbgP	ybgP b0717 JW0707	242
b0718	-1.40416	0.361183	NA	0	3.84124	2.12395	0	1.25967	1.43988	P75750	Uncharacterized outer membrane usher protein YbgQ	ybgQ b0718 JW5099	815
b0719	-0.0137309	0.996384	NA	0	0	0	0	0	0	P37909	Uncharacterized fimbrial-like protein YbgD	ybgD b0719 JW0709	188
b0720	-0.433806	0.172515	0.571528	1207.28	822.026	1550.48	1084.99	696.597	866.806	P0ABH7	Citrate synthase (EC 2.3.3.16)	gltA gluT icdB b0720 JW0710	427
b0721	-0.643682	0.150082	0.539775	455.228	357.236	436.471	390.798	196.508	210.222	P69054	Succinate dehydrogenase cytochrome b556 subunit (Cytochrome b-556)	sdhC cybA b0721 JW0711	129
b0722	-0.821118	0.29269	0.702593	233.766	144.047	136.995	135.309	91.9558	63.3546	P0AC44	Succinate dehydrogenase hydrophobic membrane anchor subunit	sdhD b0722 JW0712	115
b0723	-0.76933	0.318883	0.722501	1774.77	1386.69	1797.92	1329.55	653.768	925.841	P0AC41	Succinate dehydrogenase flavoprotein subunit (EC 1.3.5.1)	sdhA b0723 JW0713	588
b0724	-0.859993	0.267626	0.6758	409.09	310.18	443.905	305.075	132.265	203.023	P07014	Succinate dehydrogenase iron-sulfur subunit (EC 1.3.5.1)	sdhB b0724 JW0714	238
b0726	-1.37948	0.00109463	0.0234855	1668.66	1069.79	1723.58	787.479	391.757	534.194	P0AFG3	2-oxoglutarate dehydrogenase E1 component (EC 1.2.4.2) (Alpha-ketoglutarate dehydrogenase)	sucA b0726 JW0715	933
b0727	-1.37487	0.000839346	0.0192001	1131.92	529.131	1424.11	476.521	296.022	416.124	P0AFG6	Dihydrolipoyllysine-residue succinyltransferase component of 2-oxoglutarate dehydrogenase complex (EC 2.3.1.61) (2-oxoglutarate dehydrogenase complex component E2) (OGDC-E2) (Dihydrolipoamide succinyltransferase component of 2-oxoglutarate dehydrogenase complex)	sucB b0727 JW0716	405
b0728	-1.3516	0.000921014	0.0203211	950.442	381.243	1255.25	444.585	239.337	328.292	P0A836	Succinate--CoA ligase [ADP-forming] subunit beta (EC 6.2.1.5) (Succinyl-CoA synthetase subunit beta) (SCS-beta)	sucC b0728 JW0717	388
b0729	-0.911415	0.0184349	0.168856	342.959	138.285	441.781	194.138	129.746	165.586	P0AGE9	Succinate--CoA ligase [ADP-forming] subunit alpha (EC 6.2.1.5) (Succinyl-CoA synthetase subunit alpha) (SCS-alpha)	sucD b0729 JW0718	289
b0730	-0.146827	0.729631	0.920472	36.9104	21.1268	14.8676	16.8085	26.453	21.5982	P13669	Mannosyl-D-glycerate transport/metabolism system repressor MngR (Fatty acyl-responsive regulator) (Protein P30)	mngR farR g30 ybgB b0730 JW0719	240
b0731	1.81778	0.193745	NA	1.53793	0	1.06197	1.68085	1.25967	5.75951	P54745	PTS system 2-O-alpha-mannosyl-D-glycerate-specific EIIABC component (2-O-alpha-mannosyl-D-glycerate-specific phosphotransferase enzyme MngA) (Protein-Npi-phosphohistidine--2-O-alpha-mannosyl-D-glycerate phosphotransferase) [Includes: 2-O-alpha-mannosyl-D-glycerate-specific phosphotransferase enzyme IIA component (PTS system EIIA component); 2-O-alpha-mannosyl-D-glycerate-specific phosphotransfera…	mngA hrsA b0731 JW0720	658
b0732	0.12194	0.753663	0.930949	18.4552	28.8093	35.0451	35.2979	30.232	24.4779	P54746	Mannosylglycerate hydrolase (EC 3.2.1.-) (2-O-(6-phospho-mannosyl)-D-glycerate hydrolase) (Alpha-mannosidase mngB)	mngB ybgG b0732 JW0721	877
b0733	-0.297238	0.0916011	0.422806	3052.8	2910.7	3211.41	2526.32	2067.12	2873.99	P0ABJ9	Cytochrome bd-I ubiquinol oxidase subunit 1 (EC 7.1.1.7) (Cytochrome bd-I oxidase subunit I) (Cytochrome d ubiquinol oxidase subunit I)	cydA cyd-1 b0733 JW0722	522
b0734	-0.423212	0.0595989	0.337727	1930.11	1803.46	2110.14	1552.27	1039.23	1766.73	P0ABK2	Cytochrome bd-I ubiquinol oxidase subunit 2 (EC 7.1.1.7) (Cytochrome bd-I oxidase subunit II) (Cytochrome d ubiquinol oxidase subunit II)	cydB cyd-2 b0734 JW0723	379
b0735	0.192584	0.537627	0.869033	59.9794	73.944	42.479	58.8298	55.4254	89.2724	P0AAV0	Uncharacterized protein YbgE	ybgE b0735 JW0725	97
b0736	-0.135317	0.677824	0.909053	66.1311	47.0552	56.2846	62.1915	51.6464	37.4368	P0A8Z3	Acyl-CoA thioester hydrolase YbgC (Acyl-CoA thioesterase) (EC 3.1.2.-)	ybgC b0736 JW0726	134
b0737	-0.0733346	0.837387	0.952857	35.3724	63.3805	47.7888	44.5426	35.2707	61.9147	P0ABU9	Tol-Pal system protein TolQ	tolQ fii b0737 JW0727	230
b0738	-0.345077	0.553617	0.87168	21.5311	15.365	6.37184	10.9255	16.3757	5.75951	P0ABV6	Tol-Pal system protein TolR	tolR b0738 JW0728	142
b0739	0.179222	0.588024	0.882004	49.2138	60.4996	48.8508	70.5958	45.3481	63.3546	P19934	Tol-Pal system protein TolA	tolA cim excC lky b0739 JW0729	421
b0740	-0.0661778	0.792411	0.941026	96.8897	136.364	129.561	103.372	115.889	131.029	P0A855	Tol-Pal system protein TolB	tolB b0740 JW5100	430
b0741	-0.0499715	0.810875	0.947017	204.545	190.142	224.077	227.755	178.873	188.624	P0A912	Peptidoglycan-associated lipoprotein (PAL) (Tol-Pal system lipoprotein Pal)	pal excC b0741 JW0731	173
b0742	0.159009	0.519568	0.857336	78.4346	62.4202	75.4002	84.0426	83.1381	71.9938	P45955	Cell division coordinator CpoB	cpoB ybgF b0742 JW0732	263
b0743	0.432188	0.323047	0.722501	16.9173	11.5237	19.1155	17.6489	27.7127	18.7184
b0744	0.262446	0.591358	0.882781	27.6828	17.2856	15.9296	31.9362	21.4144	17.2785
b0745	-0.364542	0.45225	0.825785	16.9173	16.3253	15.9296	12.6064	12.5967	12.9589
b0746	-0.0727454	0.915189	0.980087	6.15173	8.6428	9.55777	3.3617	16.3757	4.31963
b0747	-0.0191222	0.972868	0.994044	13.8414	7.68249	7.43382	10.0851	11.337	5.75951
b0748	-0.217464	0.700831	0.913194	12.3035	8.6428	7.43382	6.72341	7.55801	10.0791
b0749	0.658903	0.605804	NA	0	2.88093	1.06197	1.68085	3.77901	1.43988
b0750	-0.243851	0.626952	0.894291	18.4552	14.4047	14.8676	10.9255	15.116	14.3988	P11458	Quinolinate synthase A (EC 2.5.1.72)	nadA nicA b0750 JW0733	347
b0751	-0.409046	0.152103	0.544001	61.5173	59.5393	71.1523	42.8617	56.6851	46.0761	P0AFK2	Nicotinamide riboside transporter PnuC	pnuC b0751 JW0734	239
b0752	-0.24186	0.465721	0.82934	35.3724	53.7774	44.6029	47.9043	30.232	34.557	P75757	Zinc transporter ZitB	zitB ybgR b0752 JW0735	313
b0753	-0.496857	0.386447	0.783984	27.6828	18.2459	12.7437	6.72341	12.5967	23.038	J7RPB2	Putative homeobox protein	b0753 BN16_12181	126
b0754	-0.101012	0.675173	0.909053	210.697	183.419	235.758	196.66	214.144	175.665	P0AB91	Phospho-2-dehydro-3-deoxyheptonate aldolase, Phe-sensitive (EC 2.5.1.54) (3-deoxy-D-arabino-heptulosonate 7-phosphate synthase) (DAHP synthase) (Phospho-2-keto-3-deoxyheptonate aldolase)	aroG b0754 JW0737	350
b0755	-0.200218	0.256539	0.66017	702.835	723.114	767.807	610.149	560.552	741.537	P62707	2,3-bisphosphoglycerate-dependent phosphoglycerate mutase (BPG-dependent PGAM) (PGAM) (Phosphoglyceromutase) (dPGM) (EC 5.4.2.11)	gpmA gpm pgm pgmA b0755 JW0738	250
b0756	-0.224452	0.313629	0.719918	193.779	167.094	192.217	144.553	138.564	191.504	P0A9C3	Aldose 1-epimerase (EC 5.1.3.3) (Galactose mutarotase) (Type-1 mutarotase)	galM b0756 JW0739	346
b0757	-0.18592	0.45425	0.825969	149.179	107.555	153.986	132.787	113.37	112.31	P0A6T3	Galactokinase (EC 2.7.1.6) (Galactose kinase)	galK galA b0757 JW0740	382
b0758	-0.038785	0.901374	0.974724	52.2897	39.3728	53.0987	53.7873	52.9061	31.6773	P09148	Galactose-1-phosphate uridylyltransferase (Gal-1-P uridylyltransferase) (EC 2.7.7.12) (UDP-glucose--hexose-1-phosphate uridylyltransferase)	galT galB b0758 JW0741	348
b0759	-0.372194	0.170066	0.571432	107.655	80.6661	113.631	94.1277	62.9834	73.4337	P09147	UDP-glucose 4-epimerase (EC 5.1.3.2) (Galactowaldenase) (UDP-galactose 4-epimerase)	galE galD b0759 JW0742	338
b0760	0.0175051	0.948299	0.988028	67.669	65.3012	57.3466	67.2341	69.2818	54.7153	P31060	ABC transporter ATP-binding protein ModF (Photorepair protein PhrA)	modF ORF6 phrA b0760 JW0743	490
b0761	-0.304544	0.33699	0.737254	56.9035	56.6584	76.4621	54.6277	37.7901	61.9147	P0A9G8	DNA-binding transcriptional dual regulator ModE	modE modR b0761 JW0744	262
b0762	-0.0246211	0.953237	0.989497	44.6	31.6903	18.0536	34.4575	30.232	25.9178	J7QYZ3	Multidrug efflux pump accessory protein AcrZ (AcrAB-TolC multidrug efflux pump accessory protein AcrZ) (Acridine resistance protein Z)	b0762 acrZ BN16_12271	49
b0763	0.349989	0.392153	0.78584	35.3724	78.7455	37.1691	88.2447	62.9834	41.7564	P37329	Molybdate-binding protein ModA (Molybdate/tungstate-binding protein ModA)	modA b0763 JW0746	257
b0764	0.218085	0.590183	0.882077	26.1449	45.1346	18.0536	36.1383	32.7514	35.9969	P0AF01	Molybdenum transport system permease protein ModB	modB chlJ b0764 JW0747	229
b0765	0.227567	0.494361	0.847529	47.6759	45.1346	35.0451	60.5107	32.7514	54.7153	P09833	Molybdenum import ATP-binding protein ModC (EC 7.3.2.5)	modC chlD narD b0765 JW0748	352
b0766	-0.0666715	0.879698	0.965046	21.5311	27.849	18.0536	28.5745	18.895	15.8386	P21829	Pyridoxal phosphate phosphatase YbhA (PLP phosphatase) (EC 3.1.3.74)	ybhA b0766 JW0749	272
b0767	-0.19365	0.429908	0.808307	319.89	396.608	332.398	233.638	326.254	361.409	P52697	6-phosphogluconolactonase (6-P-gluconolactonase) (Pgl) (EC 3.1.1.31)	pgl ybhE b0767 JW0750	331
b0768	-0.112876	0.841923	0.953138	10.7655	11.5237	8.49579	7.56383	12.5967	8.63926	P52696	Uncharacterized HTH-type transcriptional regulator YbhD	ybhD b0768 JW5896	317
b0769	-0.0137313	0.997315	NA	0	0	0	0	0	0	P0AAV8	Putative isomerase YbhH (EC 5.-.-.-)	ybhH b0769 JW0752	350
b0770	0.205291	0.88629	NA	1.53793	0.960311	2.12395	2.52128	2.51934	0	P75763	Inner membrane protein YbhI	ybhI b0770 JW0753	477
b0771	-0.312113	0.600011	0.886034	7.68966	17.2856	8.49579	7.56383	6.29834	14.3988	P75764	Uncharacterized protein YbhJ	ybhJ b0771 JW5103	753
b0772	-0.415163	0.39714	0.789835	12.3035	14.4047	14.8676	10.9255	6.29834	14.3988	P46130	Putative acyl-CoA thioester hydrolase YbhC (EC 3.1.2.-)	ybhC b0772 JW0755	427
b0773	-0.0787895	0.711297	0.913685	855.09	785.534	747.63	751.341	871.69	636.426	P12994	UPF0098 protein YbhB	ybhB b0773 JW0756	158
b0774	-0.0590861	0.874105	0.963941	289.131	448.465	193.279	269.777	427.028	197.263	P12995	Adenosylmethionine-8-amino-7-oxononanoate aminotransferase (EC 2.6.1.62) (7,8-diamino-pelargonic acid aminotransferase) (DAPA AT) (DAPA aminotransferase) (7,8-diaminononanoate synthase) (DANS) (Diaminopelargonic acid synthase)	bioA b0774 JW0757	429
b0775	-0.254785	0.674252	0.909053	21.5311	12.484	9.55777	5.04255	20.1547	11.519	P12996	Biotin synthase (EC 2.8.1.6)	bioB b0775 JW0758	346
b0776	0.720308	0.402347	0.792216	0	4.80156	3.18592	5.04255	6.29834	2.87975	P12998	8-amino-7-oxononanoate synthase (AONS) (EC 2.3.1.47) (7-keto-8-amino-pelargonic acid synthase) (7-KAP synthase) (KAPA synthase) (8-amino-7-ketopelargonate synthase)	bioF b0776 JW0759	384
b0777	0.149115	0.931709	NA	0	0.960311	1.06197	0	0	2.87975	P12999	Malonyl-[acyl-carrier protein] O-methyltransferase (Malonyl-ACP O-methyltransferase) (EC 2.1.1.197) (Biotin synthesis protein BioC)	bioC b0777 JW0760	251
b0778	-0.141921	0.899059	NA	4.6138	2.88093	0	3.3617	1.25967	1.43988	P13000	ATP-dependent dethiobiotin synthetase BioD 1 (EC 6.3.3.3) (DTB synthetase 1) (DTBS 1) (Dethiobiotin synthase 1)	bioD1 b0778 JW0761	225
b0779	-0.415597	0.0557537	0.324702	316.814	247.76	249.564	215.989	216.663	174.225	P0A8F8	UvrABC system protein B (Protein UvrB) (Excinuclease ABC subunit B)	uvrB b0779 JW0762	673
b0780	-0.193408	0.674731	0.909053	29.2207	36.4918	18.0536	19.3298	16.3757	38.8767	P75767	Putative gluconeogenesis factor	ybhK b0780 JW0763	302
b0781	1.8357	1.09607e-16	1.70493e-13	67.669	97.9517	75.4002	281.543	279.646	308.134	P30745	GTP 3',8-cyclase (EC 4.1.99.22) (Molybdenum cofactor biosynthesis protein A)	moaA bisA chlA chlA1 narA b0781 JW0764	329
b0782	2.30744	1.97956e-09	5.59855e-07	70.7449	193.023	62.6565	518.543	576.928	531.315	P0AEZ9	Molybdenum cofactor biosynthesis protein B	moaB chlA2 b0782 JW0765	170
b0783	2.05231	6.42459e-08	9.08496e-06	18.4552	47.0552	30.7972	127.745	154.939	125.269	P0A738	Cyclic pyranopterin monophosphate synthase (EC 4.6.1.17) (Molybdenum cofactor biosynthesis protein C)	moaC chlA3 b0783 JW0766	161
b0784	1.97362	2.60658e-06	0.000253408	15.3793	35.5315	12.7437	79.8405	68.0221	107.991	P30748	Molybdopterin synthase sulfur carrier subunit (MPT synthase subunit 1) (Molybdenum cofactor biosynthesis protein D) (Molybdopterin-converting factor small subunit) (Molybdopterin-converting factor subunit 1) (Sulfur carrier protein MoaD)	moaD chlA4 chlM b0784 JW0767	81
b0785	2.02834	0.000155128	0.00595808	16.9173	96.9914	15.9296	176.489	185.171	175.665	P30749	Molybdopterin synthase catalytic subunit (EC 2.8.1.12) (MPT synthase subunit 2) (Molybdenum cofactor biosynthesis protein E) (Molybdopterin-converting factor large subunit) (Molybdopterin-converting factor subunit 2)	moaE chlA5 b0785 JW0768	150
b0786	-0.00564276	0.984664	0.996136	83.0483	72.9836	117.879	101.692	74.3204	96.4717	P0AAC4	Inner membrane protein YbhL	ybhL b0786 JW0769	234
b0787	0.169613	0.792497	NA	9.22759	6.72218	7.43382	11.766	6.29834	7.19938	P75769	Uncharacterized protein YbhM	ybhM b0787 JW0770	237
b0788	-0.512068	0.351094	0.746909	15.3793	24.0078	9.55777	5.88298	10.0773	20.1583	P75770	Inner membrane protein YbhN	ybhN b0788 JW0771	318
b0789	-0.726131	0.103487	0.457606	30.7586	48.9759	23.3634	10.9255	28.9724	24.4779	P0AA84	Cardiolipin synthase B (CL synthase) (EC 2.7.8.-)	clsB ybhO b0789 JW0772	413
b0790	-1.18143	0.00568235	0.0755461	29.2207	25.9284	35.0451	15.1277	13.8564	10.0791	P0AAW1	Uncharacterized protein YbhP	ybhP b0790 JW0773	253
b0791	0.762236	0.00850619	0.0996586	121.497	71.063	113.631	189.936	162.497	162.706	P0AAW5	Inner membrane protein YbhQ	ybhQ b0791 JW0774	136
b0792	-0.895413	0.000938234	0.0205553	119.959	116.198	120.003	76.4788	55.4254	57.5951	P0AFP9	Probable multidrug ABC transporter permease YbhR	ybhR b0792 JW5803	368
b0793	-1.21732	0.00011798	0.00502791	204.545	179.578	132.747	91.6064	69.2818	59.035	P0AFQ2	Probable multidrug ABC transporter permease YbhS	ybhS b0793 JW0777	377
b0794	-1.23108	0.000100749	0.00447756	650.545	603.075	782.675	354.66	250.674	260.618	P0A9U1	Probable multidrug ABC transporter ATP-binding protein YbhF	ybhF b0794 JW5104	578
b0795	-1.06337	0.00020542	0.00726207	569.035	399.489	638.246	323.564	239.337	203.023	J7RPH0	UPF0194 membrane protein YbhG	b0795 ybhG BN16_12961	332
b0796	-0.585354	0.159635	0.556131	55.3656	25.9284	82.834	36.1383	32.7514	40.3166	P0ACU0	HTH-type transcriptional dual regulator CecR (Regulator of cefoperazone and chloramphenicol sensitivity)	cecR ybiH b0796 JW0780	223
b0797	-1.33647	0.000799537	0.0188742	141.49	241.038	71.1523	73.9575	62.9834	41.7564	P25888	ATP-dependent RNA helicase RhlE (EC 3.6.4.13)	rhlE b0797 JW0781	454
b0798	0.0791212	0.871356	0.963796	16.9173	12.484	13.8057	17.6489	13.8564	12.9589	P30176	N-glycosidase YbiA (EC 3.2.2.-) (Riboflavin biosynthesis intermediates N-glycosidase)	ybiA b0798 JW0783	160
b0799	-1.04778	0.000166371	0.00625458	272.214	269.847	194.341	130.266	122.188	102.231	P27296	ATP-dependent DNA helicase DinG (EC 3.6.4.12)	dinG rarB b0799 JW0784	716
b0800	-0.229169	0.41651	0.79986	184.552	170.935	246.378	197.5	165.017	149.747	P30177	Uncharacterized protein YbiB	ybiB b0800 JW0785	320
b0801	-0.575173	0.0707781	0.364554	129.186	88.3486	142.305	93.2873	60.4641	86.3926	P30178	Hydroxycarboxylate dehydrogenase B (EC 1.1.1.-) (2-oxoglutarate reductase) (Hydroxyphenylpyruvate reductase) (EC 1.1.1.237) (Phenylpyruvate reductase)	hcxB ybiC b0801 JW0786	361
b0802	0.419913	0.567073	NA	3.07586	5.76187	4.2479	5.88298	5.03867	7.19938	P0AAX3	Uncharacterized protein YbiJ	ybiJ b0802 JW0787	86
b0803	0.455713	0.503712	NA	4.6138	6.72218	6.37184	7.56383	11.337	5.75951	P41039	Uncharacterized protein YbiI	ybiI b0803 JW0788	88
b0804	1.00372	0.348467	NA	4.6138	0.960311	1.06197	4.20213	6.29834	1.43988	P75779	PKHD-type hydroxylase YbiX (EC 1.14.11.-)	ybiX b0804 JW5105	225
b0805	0.990152	0.173616	NA	1.53793	5.76187	5.30987	6.72341	11.337	8.63926	J7QK03	Putative outer membrane receptor for iron transport	b0805 BN16_13061	760
b0806	0.645053	0.57044	NA	1.53793	5.76187	1.06197	0.840426	8.81768	4.31963	P0AAX6	Uncharacterized protein McbA (MqsR-controlled colanic acid and biofilm protein A)	mcbA ybiM b0806 JW5106	86
b0807	-0.677293	0.151254	0.542109	16.9173	21.1268	19.1155	11.766	10.0773	14.3988	P75782	Ribosomal RNA large subunit methyltransferase F (EC 2.1.1.181) (23S rRNA mA1618 methyltransferase) (rRNA adenine N-6-methyltransferase)	rlmF ybiN b0807 JW5107	308
b0808	-0.0472965	0.877818	0.965046	50.7518	43.214	41.417	39.5	45.3481	46.0761	P75783	Moderate conductance mechanosensitive channel YbiO	ybiO b0808 JW5108	741
b0809	0.0727803	0.830311	0.951631	55.3656	45.1346	45.6649	57.9894	34.011	60.4748	P10346	Glutamine transport ATP-binding protein GlnQ	glnQ b0809 JW0794	240
b0810	-0.312475	0.345807	0.745628	39.9862	31.6903	44.6029	34.4575	25.1934	33.1172	P0AEQ6	Glutamine transport system permease protein GlnP	glnP b0810 JW0795	219
b0811	-0.201963	0.509511	0.854762	190.704	119.079	248.502	212.628	127.227	142.548	P0AEQ3	Glutamine-binding periplasmic protein (GlnBP)	glnH b0811 JW0796	248
b0812	-0.478245	0.0146818	0.147816	1845.52	2028.18	1943.41	1244.67	1339.03	1595.38	P0ABT2	DNA protection during starvation protein (EC 1.16.-.-)	dps pexB vtm b0812 JW0797	167
b0813	-0.466462	0.357283	0.752453	18.4552	27.849	12.7437	15.9681	15.116	11.519	P0AA67	Threonine/homoserine exporter RhtA	rhtA ybiF b0813 JW0798	295
b0814	-0.386348	0.0239331	0.196973	501.366	594.433	499.128	406.766	390.497	424.764	P0A917	Outer membrane protein X	ompX ybiG b0814 JW0799	171
b0815	0.562994	0.167123	0.568772	19.9931	16.3253	12.7437	23.5319	30.232	17.2785	P75785	Phosphoethanolamine transferase OpgE (EC 2.7.-.-)	opgE ybiP b0815 JW0800	527
b0816	-0.19456	0.671971	0.909053	19.9931	20.1665	53.0987	40.3404	21.4144	18.7184
b0817	0.0470682	0.863037	0.960659	83.0483	54.7377	76.4621	77.3192	80.6188	60.4748	J7QZ95	Manganese transport regulator (Transcriptional regulator MntR)	b0817 BN16_13191	155
b0818	-0.264497	0.309156	0.71489	106.117	118.118	94.5157	103.372	89.4365	70.554	P75788	Inner membrane protein YbiR	ybiR b0818 JW0802	372
b0819	-0.22916	0.435022	0.812325	63.0552	55.698	45.6649	41.1809	52.9061	46.0761	P0AAX8	Probable L,D-transpeptidase YbiS (EC 2.-.-.-)	ybiS b0819 JW0803	306
b0820	0.122123	0.710517	0.913685	115.345	140.205	70.0903	107.575	133.525	113.75	P0A9U3	Probable ATP-binding protein YbiT	ybiT b0820 JW0804	530
b0821	-0.20953	0.754651	0.930949	10.7655	6.72218	4.2479	9.24468	5.03867	2.87975	P75791	Uncharacterized protein YbiU	ybiU b0821 JW0805	421
b0822	-0.275494	0.681927	NA	9.22759	6.72218	7.43382	5.88298	8.81768	4.31963	J7R2F8	Cof-type HAD-IIB family hydrolase (HAD family hydrolase) (Putative hydrolase) (Sugar phosphatase SupH,phosphoglycolate phosphatase,Predicted hydrolase (HAD superfamily),Cof-like hydrolase,haloacid dehalogenase-like hydrolase) (Sugar phosphatase YbiV) (EC 3.1.3.23) (Sugar-phosphatase) (SupH protein)	b0822 supH ybiV A9X72_16880 AC789_1c08550 ACN002_0854 ACU90_18350 AMK83_05510 BANRA_01335 BB545_05470 BN17_06221 BON72_22490 BON76_25490 BON94_25700 BTQ06_08925 BvCms28BK_01006 BvCmsKSNP073_02394 BvCmsKSNP081_03516 BvCmsNSP006_03285 BvCmsNSP072_00771 C9Z28_13445 CJU64_04710 CR538_17295 CRD98_05740 D7Z75_17520 D9F87_07510 D9G95_04145 DAH18_23565 DEN89_02625 DL545_16680 DL705_03025 DMZ30_13180 DN66…	271
b0823	0.108304	0.764718	0.933322	50.7518	36.4918	58.4086	70.5958	50.3867	33.1172	P75793	Probable dehydratase YbiW (EC 4.2.1.-)	ybiW b0823 JW0807	810
b0824	1.14505	0.223255	NA	1.53793	6.72218	7.43382	16.8085	11.337	7.19938	P75794	Putative pyruvate formate-lyase 3-activating enzyme (EC 1.97.1.4) (Formate-C-acetyltransferase-activating enzyme 3) (PFL-activating enzyme 3)	ybiY b0824 JW0808	299
b0825	0.314368	0.423865	0.805675	26.1449	19.2062	39.293	40.3404	36.5304	27.3577	P78055	Fructose-6-phosphate aldolase 1 (EC 4.1.2.-) (Fructose-6-phosphate aldolase A) (FSAA)	fsaA fsa mipB ybiZ b0825 JW5109	220
b0826	-0.399619	0.164129	0.563185	73.8208	69.1424	88.1439	59.6702	59.2044	56.1552	P12282	Molybdopterin-synthase adenylyltransferase (EC 2.7.7.80) (MoaD protein adenylase) (Molybdopterin-converting factor subunit 1 adenylase) (Sulfur carrier protein MoaD adenylyltransferase)	moeB chlN b0826 JW0810	249
b0827	-0.578671	0.019567	0.173923	121.497	109.475	124.251	79	79.3591	79.1932	P12281	Molybdopterin molybdenumtransferase (MPT Mo-transferase) (EC 2.10.1.1)	moeA bisB chlE narE b0827 JW0811	411
b0828	-0.101172	0.677553	0.909053	203.007	144.047	210.271	193.298	166.276	156.947	P37595	Isoaspartyl peptidase (EC 3.4.19.5) (Beta-aspartyl-peptidase) (EcAIII) (Isoaspartyl dipeptidase) [Cleaved into: Isoaspartyl peptidase subunit alpha; Isoaspartyl peptidase subunit beta]	iaaA spt ybiK b0828 JW0812	321
b0829	-0.336664	0.150756	0.540972	267.6	217.991	316.468	230.277	200.287	203.023	J7QK19	Putative ATP-binding component of a transport system	b0829 BN16_13311	612
b0830	-0.287456	0.185166	0.58187	189.166	139.245	166.73	127.745	139.823	136.788	J7RRI9	Putative transport protein	b0830 BN16_13321	512
b0831	-0.32371	0.268423	0.677133	95.3518	58.579	95.5777	55.4681	84.3978	59.035	J7RED7	Putative transport system permease protein	b0831 BN16_13331	306
b0832	-0.43363	0.193677	0.593042	61.5173	45.1346	50.9748	25.2128	44.0884	48.9558	J7QZB2	Putative transport system permease protein	b0832 BN16_13341	303
b0833	-0.676423	0.453816	NA	6.15173	7.68249	1.06197	1.68085	5.03867	2.87975	J7RPJ6	EAL domain-containing protein	b0833 BN16_13351	782
b0834	-0.535696	0.474864	NA	4.6138	9.60311	4.2479	5.88298	3.77901	2.87975	J7QK22	GGDEF domain-containing protein	b0834 BN16_13361	442
b0835	0.092251	0.833212	0.951694	15.3793	30.73	14.8676	22.6915	16.3757	27.3577	P0AEI4	Ribosomal protein S12 methylthiotransferase RimO (S12 MTTase) (S12 methylthiotransferase) (EC 2.8.4.4) (Ribosomal protein S12 (aspartate(89)-C(3))-methylthiotransferase) (Ribosome maturation factor RimO)	rimO yliG b0835 JW0819	441
b0836	-0.0358904	0.926269	0.98416	341.421	246.8	743.382	521.064	331.293	446.362	J7REE1	Putative receptor	b0836 BN16_13381	127
b0837	-0.176149	0.541086	0.869033	84.5863	77.7852	78.5861	68.9149	81.8784	61.9147	P75804	Aldose sugar dehydrogenase YliI (Asd) (EC 1.1.5.-) (Soluble aldose sugar dehydrogenase YliI)	yliI b0837 JW0821	371
b0838	0.0650055	0.811334	0.947017	98.4277	95.0708	151.862	121.021	127.227	113.75	P0ACA7	Glutathione S-transferase GstB (EC 2.5.1.18)	gstB yliJ b0838 JW0822	208
b0839	-0.0981368	0.663264	0.907443	352.187	328.426	404.612	340.372	312.398	361.409	P08506	D-alanyl-D-alanine carboxypeptidase DacC (DD-carboxypeptidase) (DD-peptidase) (EC 3.4.16.4) (Penicillin-binding protein 6) (PBP-6)	dacC b0839 JW0823	400
b0840	-0.533916	0.129579	0.51028	39.9862	46.0949	50.9748	31.0958	36.5304	27.3577	P0ACK5	Deoxyribose operon repressor	deoR nucR b0840 JW0824	252
b0841	0.499495	0.318502	0.722501	15.3793	15.365	6.37184	15.1277	23.9337	12.9589	P75806	Putative undecaprenyl-diphosphatase YbjG (EC 3.6.1.27) (Undecaprenyl pyrophosphate phosphatase)	ybjG b0841 JW5112	198
b0842	-0.492241	0.177115	0.575163	33.8345	37.4521	30.7972	28.5745	20.1547	23.038	P0AEY8	Multidrug transporter MdfA (Chloramphenicol resistance pump Cmr)	mdfA cmlA cmr b0842 JW0826	410
b0843	-0.129203	0.813979	0.947017	10.7655	12.484	9.55777	10.0851	12.5967	7.19938	P0AAY4	Uncharacterized protein YbjH	ybjH b0843 JW0827	94
b0844	0.0178725	0.964621	0.989517	23.069	24.0078	37.1691	30.2553	25.1934	30.2374	J7QK28	Uncharacterized protein	b0844 BN16_13461	262
b0845	-0.107515	0.796527	0.942204	19.9931	34.5712	20.1775	21.0106	23.9337	25.9178	J7RRK1	Putative DEOR-type transcriptional regulator	b0845 BN16_13471	402
b0846	0.761281	0.199744	0.59825	16.9173	8.6428	6.37184	27.7341	7.55801	15.8386	J7REF1	Putative DEOR-type transcriptional regulator	b0846 BN16_13481	178
b0847	-0.372657	0.133357	0.516656	121.497	127.721	100.888	79	104.552	87.8325	J7QZE8	Putative transport protein YbjL	b0847 ybjL BN16_13691	561
b0848	0.251724	0.698657	0.913194	7.68966	13.4444	4.2479	9.24468	10.0773	11.519	P64439	Inner membrane protein YbjM	ybjM b0848 JW0832	125
b0849	1.11772	0.219508	NA	4.6138	0.960311	3.18592	9.24468	3.77901	4.31963	P68688	Glutaredoxin 1 (Grx1)	grxA grx b0849 JW0833	85
b0850	0.554913	0.367571	0.762778	10.7655	9.60311	3.18592	13.4468	11.337	8.63926	P46119	Uncharacterized protein YbjC	ybjC b0850 JW0834	95
b0851	-0.199399	0.556186	0.87168	47.6759	41.2934	66.9044	58.8298	39.0497	35.9969	P17117	Oxygen-insensitive NADPH nitroreductase (EC 1.-.-.-) (Modulator of drug activity A)	nfsA mda18 mdaA ybjB b0851 JW0835	240
b0852	-0.609383	0.0201785	0.176832	112.269	79.7058	93.4537	57.149	60.4641	69.1141	P0C0U4	Ribosomal protein S6--L-glutamate ligase (EC 6.3.2.-) (Polyglutamate synthase) (Ribosomal protein S6 modification protein)	rimK b0852 JW0836	300
b0853	0.152983	0.545272	0.87168	104.579	72.0233	110.445	97.4894	104.552	116.63	P0AAY6	Uncharacterized protein YbjN	ybjN b0853 JW0837	158
b0854	0.232751	0.624593	0.893383	12.3035	15.365	15.9296	21.0106	10.0773	20.1583	P31133	Putrescine-binding periplasmic protein PotF	potF b0854 JW0838	370
b0855	-1.18323	0.115183	NA	9.22759	11.5237	9.55777	8.40426	3.77901	0	P31134	Putrescine transport ATP-binding protein PotG (EC 7.6.2.16)	potG b0855 JW5818	377
b0856	-0.677011	0.574519	NA	3.07586	4.80156	1.06197	1.68085	2.51934	1.43988	P31135	Putrescine transport system permease protein PotH	potH b0856 JW0840	317
b0857	1.02757	0.139812	0.522782	3.07586	9.60311	2.12395	10.9255	6.29834	14.3988	P0AFL1	Putrescine transport system permease protein PotI	potI b0857 JW0841	281
b0858	0.0539463	0.946235	NA	4.6138	4.80156	5.30987	2.52128	6.29834	7.19938	P0AAZ0	Inner membrane protein YbjO	ybjO b0858 JW0842	162
b0859	-0.0854992	0.871365	0.963796	15.3793	13.4444	10.6197	12.6064	12.5967	11.519	P75817	23S rRNA (uracil(747)-C(5))-methyltransferase RlmC (EC 2.1.1.189) (23S rRNA(m5U747)-methyltransferase)	rlmC rumB ybjF b0859 JW0843	375
b0860	0.43538	0.387437	0.784201	13.8414	10.5634	7.43382	15.9681	10.0773	15.8386	P30860	ABC transporter arginine-binding protein 1	artJ b0860 JW0844	243
b0861	-0.432341	0.081844	0.399086	136.876	211.268	149.738	108.415	127.227	136.788	P0AE30	Arginine ABC transporter permease protein ArtM	artM b0861 JW0845	222
b0862	-0.552867	0.0163248	0.157933	193.779	230.475	172.04	115.138	137.304	156.947	P0AE34	Arginine ABC transporter permease protein ArtQ	artQ b0862 JW0846	238
b0863	-0.277593	0.182646	0.577716	175.324	197.824	220.891	166.404	166.276	158.386	P30859	Putative ABC transporter arginine-binding protein 2	artI b0863 JW0847	243
b0864	-0.119915	0.655597	0.90674	118.421	99.8723	95.5777	108.415	96.9945	80.6331	P0AAF6	Arginine transport ATP-binding protein ArtP (EC 7.4.2.-)	artP b0864 JW0848	242
b0865	-0.239853	0.41922	0.802842	119.959	118.118	93.4537	90.766	104.552	84.9527	P75818	Uncharacterized lipoprotein YbjP	ybjP b0865 JW0849	171
b0866	-0.303906	0.269833	0.678113	101.504	83.5471	88.1439	89.0851	76.8398	51.8356	J7REI9	UPF0145 protein YbjQ	b0866 ybjQ BN16_13881	107
b0867	-0.668268	0.0101392	0.113862	146.104	162.293	176.288	109.255	90.6961	105.111	J7QZG8	Putative regulator	b0867 BN16_13891	276
b0868	-0.198759	0.452348	0.825785	61.5173	69.1424	70.0903	57.9894	65.5028	51.8356	J7RPP2	Putative nucleotide di-P-sugar epimerase or dehydratase	b0868 BN16_13901	349
b0869	-0.473783	0.0744215	0.378929	64.5932	75.8646	70.0903	47.9043	50.3867	54.7153	P75822	Putative NAD(P)-binding protein YbjT	ybjT b0869 JW5116	476
b0870	-0.183016	0.540726	0.869033	84.5863	124.84	87.0819	62.1915	90.6961	112.31	P75823	Low specificity L-threonine aldolase (Low specificity L-TA) (EC 4.1.2.48)	ltaE ybjU b0870 JW0854	333
b0871	-0.675006	0.0147586	0.148109	282.98	400.45	343.018	171.447	180.133	295.175	P07003	Pyruvate dehydrogenase [ubiquinone] (EC 1.2.5.1) (Pyruvate oxidase) (POX) (Pyruvate:ubiquinone-8 oxidoreductase)	poxB b0871 JW0855	572
b0872	3.33157	1.46613e-11	6.51588e-09	49.2138	42.2537	66.9044	786.639	685.26	120.95	J7QZH2	Putative enzyme	b0872 BN16_13941	322
b0873	4.78352	2.30554e-09	5.9771e-07	18.4552	13.4444	35.0451	992.543	754.541	97.9116	P75825	Hydroxylamine reductase (EC 1.7.99.1) (Hybrid-cluster protein) (HCP) (Prismane protein)	hcp ybjW b0873 JW0857	550
b0874	-0.175289	0.827426	NA	1.53793	12.484	5.30987	5.88298	6.29834	5.75951	P75826	Lysine exporter LysO (Lys outward permease)	lysO ybjE b0874 JW0858	299
b0875	0.808461	0.0478901	0.295608	23.069	15.365	10.6197	29.4149	26.453	27.3577	P60844	Aquaporin Z (Bacterial nodulin-like intrinsic protein)	aqpZ bniP b0875 JW0859	231
b0876	0.0793449	0.76505	0.933362	123.035	121.96	156.11	155.479	142.343	125.269	P75828	Uncharacterized protein YbjD	ybjD b0876 JW0860	552
b0877	-0.498232	0.0282255	0.219562	143.028	125.801	144.428	97.4894	100.773	93.592	P75829	Uncharacterized protein YbjX	ybjX b0877 JW0861	330
b0878	-0.0303021	0.915135	0.980087	59.9794	69.1424	69.0283	73.9575	60.4641	59.035	J7RPQ2	Putative membrane protein	b0878 BN16_14001	380
b0879	-0.06823	0.797163	0.942239	101.504	107.555	73.2762	110.096	73.0608	83.5129	P75831	Macrolide export ATP-binding/permease protein MacB (EC 7.6.2.-)	macB ybjZ b0879 JW0863	648
b0880	0.677911	0.00374103	0.0555992	430.621	296.736	327.088	554.681	520.243	607.628	P0A968	Cold shock-like protein CspD (CSP-D)	cspD cspH ybjA b0880 JW0864	74
b0881	0.29168	0.326091	0.724103	83.0483	73.944	55.2227	89.0851	100.773	67.6742	P0A8Q6	ATP-dependent Clp protease adapter protein ClpS	clpS yljA b0881 JW0865	106
b0882	-0.310159	0.359438	0.753511	3584.92	2841.56	5087.92	3859.24	2408.49	3017.98	P0ABH9	ATP-dependent Clp protease ATP-binding subunit ClpA	clpA lopD b0882 JW0866	758
b0883	0.362003	0.708613	NA	3.07586	0.960311	4.2479	2.52128	2.51934	5.75951
b0884	-0.172085	0.469828	0.832268	226.076	210.308	141.243	166.404	187.691	156.947	P69222	Translation initiation factor IF-1	infA b0884 JW0867	72
b0885	-0.0550271	0.891376	0.969887	23.069	30.73	33.9832	20.1702	25.1934	41.7564	P0A8P1	Leucyl/phenylalanyl-tRNA--protein transferase (EC 2.3.2.6) (L/F-transferase) (Leucyltransferase) (Phenyalanyltransferase)	aat ycaA b0885 JW0868	234
b0886	-0.22021	0.471184	0.832268	61.5173	57.6187	42.479	47.0638	52.9061	37.4368	P23886	ATP-binding/permease protein CydC	cydC mdrA mdrH surB b0886 JW0869	573
b0887	-0.0951601	0.732889	0.921755	106.117	108.515	63.7184	93.2873	78.0994	87.8325	P29018	ATP-binding/permease protein CydD	cydD htrD b0887 JW0870	588
b0888	0.041395	0.902329	0.975297	29.2207	29.7696	33.9832	32.7766	34.011	28.7975	P0A9P4	Thioredoxin reductase (TRXR) (EC 1.8.1.9)	trxB b0888 JW0871	321
b0889	0.0948697	0.688296	0.911722	84.5863	85.4677	100.888	85.7234	100.773	105.111	P0ACJ0	Leucine-responsive regulatory protein	lrp alsB ihb livR oppI b0889 JW0872	164
b0890	-0.124786	0.563387	0.872755	395.249	572.345	399.302	426.096	432.066	397.406	P46889	DNA translocase FtsK	ftsK b0890 JW0873	1329
b0891	-0.346718	0.195832	0.594397	87.6621	92.1899	106.197	94.1277	52.9061	76.3135	P61316	Outer-membrane lipoprotein carrier protein (P20)	lolA lplA yzzV b0891 JW0874	203
b0892	0.0195462	0.942241	0.986531	72.2828	99.8723	82.834	91.6064	70.5414	97.9116	P0AAZ4	Replication-associated recombination protein A	rarA mgsA ycaJ b0892 JW0875	447
b0893	0.13025	0.486593	0.843059	1330.31	1072.67	1487.83	1458.98	1316.35	1481.63	P0A8L1	Serine--tRNA ligase (EC 6.1.1.11) (Seryl-tRNA synthetase) (SerRS) (Seryl-tRNA(Ser/Sec) synthetase)	serS b0893 JW0876	430
b0894	0.211312	0.324996	0.723587	2205.4	1726.64	2497.76	2496.91	2364.4	2581.7	P18775	Dimethyl sulfoxide reductase DmsA (DMSO reductase) (DMSOR) (Me2SO reductase) (EC 1.8.5.3)	dmsA b0894 JW5118	814
b0895	-0.0518722	0.800413	0.943929	672.076	575.226	832.588	697.553	595.823	712.739	P18776	Anaerobic dimethyl sulfoxide reductase chain B (DMSO reductase iron-sulfur subunit)	dmsB b0895 JW0878	205
b0896	0.142014	0.422126	0.805675	899.69	824.907	1026.93	1043.81	952.309	1039.59	P18777	Anaerobic dimethyl sulfoxide reductase chain C (DMSO reductase anchor subunit)	dmsC b0896 JW0879	287
b0897	-0.497178	0.0366151	0.254416	107.655	138.285	150.8	100.011	85.6574	96.4717	P21367	Probable hydrolase YcaC (EC 4.-.-.-)	ycaC b0897 JW0880	208
b0898	-0.268562	0.589084	0.882077	44.6	26.8887	29.7353	31.9362	27.7127	23.038	P21503	Uncharacterized MFS-type transporter YcaD	ycaD b0898 JW0881	382
b0899	1.14175	0.0341878	0.24343	16.9173	9.60311	3.18592	24.3723	17.6354	20.1583	J7QZB5	Amino acid permease family protein (Putative transport)	b0899 ACN002_0950 BN17_07191	540
b0900	0.459764	0.651043	NA	4.6138	1.92062	3.18592	2.52128	5.03867	5.75951	P75836	Uncharacterized HTH-type transcriptional regulator YcaN	ycaN b0900 JW0883	302
b0901	0.211711	0.885339	NA	3.07586	0.960311	0	2.52128	0	1.43988	P43340	Uncharacterized NAD(P)H oxidoreductase YcaK (EC 1.6.99.-)	ycaK b0901 JW0884	196
b0902	-0.255333	0.320873	0.722501	113.807	116.198	178.412	115.138	131.006	96.4717	P0A9N4	Pyruvate formate-lyase 1-activating enzyme (EC 1.97.1.4) (Formate-C-acetyltransferase-activating enzyme 1) (PFL-activating enzyme 1)	pflA act b0902 JW0885	246
b0903	1.03849	0.000292252	0.00977629	1817.84	1883.17	2310.86	3249.93	4808.15	4293.71	P09373	Formate acetyltransferase 1 (EC 2.3.1.54) (Pyruvate formate-lyase 1)	pflB pfl b0903 JW0886	760
b0904	0.875531	0.0419384	0.273523	149.179	172.856	195.403	260.532	389.238	300.934	P0AC23	Probable formate transporter 1 (Formate channel 1)	focA ycaE b0904 JW0887	285
b0905	0.286201	0.507876	0.854603	13.8414	32.6506	12.7437	22.6915	18.895	33.1172	P75838	Ribosomal protein S12 methylthiotransferase accessory factor YcaO	ycaO b0905 JW0888	586
b0906	-0.26384	0.433646	0.811228	50.7518	39.3728	37.1691	36.1383	32.7514	35.9969	P75839	UPF0702 transmembrane protein YcaP	ycaP b0906 JW0889	230
b0907	-0.201722	0.342035	0.742548	139.952	131.563	153.986	111.777	125.967	133.909	P23721	Phosphoserine aminotransferase (EC 2.6.1.52) (Phosphohydroxythreonine aminotransferase) (PSAT)	serC pdxC pdxF b0907 JW0890	362
b0908	-0.0851977	0.832803	0.951694	41.5242	42.2537	19.1155	34.4575	32.7514	28.7975	P0A6D3	3-phosphoshikimate 1-carboxyvinyltransferase (EC 2.5.1.19) (5-enolpyruvylshikimate-3-phosphate synthase) (EPSP synthase) (EPSPS)	aroA b0908 JW0891	427
b0909	2.68201	0.0449768	NA	0	0	2.12395	2.52128	2.51934	10.0791	P43674	Metalloprotease YcaL (EC 3.4.-.-)	ycaL b0909 JW0892	254
b0910	-0.10192	0.72388	0.918133	93.8139	100.833	67.9663	87.4043	73.0608	83.5129	P0A6I0	Cytidylate kinase (CK) (EC 2.7.4.25) (Cytidine monophosphate kinase) (CMP kinase) (Protein MssA) (p25)	cmk mssA ycaF ycaG b0910 JW0893	227
b0911	0.106346	0.622894	0.892951	1064.25	1172.54	963.211	971.532	1148.82	1327.57	P0AG67	30S ribosomal protein S1 (Bacteriophage Q beta RNA-directed RNA polymerase subunit I) (Small ribosomal subunit protein bS1)	rpsA ssyF b0911 JW0894	557
b0912	0.382715	0.104094	0.457606	90.738	100.833	104.073	121.021	142.343	123.829	P0A6Y1	Integration host factor subunit beta (IHF-beta)	ihfB himD hip b0912 JW0895	94
b0913	-0.227133	0.55708	0.87168	26.1449	30.73	26.5494	31.0958	20.1547	18.7184	P37443	Uncharacterized protein YcaI	ycaI b0913 JW5120	754
b0914	-0.150527	0.539644	0.869033	92.2759	120.039	90.2678	85.7234	100.773	87.8325	P60752	ATP-dependent lipid A-core flippase (EC 7.5.2.6) (Lipid A export ATP-binding/permease protein MsbA) (Lipid flippase)	msbA b0914 JW0897	582
b0915	-0.32839	0.279851	0.684986	81.5104	78.7455	48.8508	47.9043	66.7624	51.8356	P27300	Tetraacyldisaccharide 4'-kinase (EC 2.7.1.130) (Lipid A 4'-kinase)	lpxK ycaH b0915 JW0898	328
b0916	-0.290365	0.54076	0.869033	16.9173	17.2856	18.0536	10.9255	10.0773	23.038	P75843	Uncharacterized protein YcaQ	ycaQ b0916 JW0899	410
b0917	0.644848	0.348016	NA	4.6138	8.6428	5.30987	14.2872	10.0773	4.31963	P0AAZ7	UPF0434 protein YcaR	ycaR b0917 JW0900	60
b0918	-0.225895	0.363891	0.758757	141.49	145.967	191.155	153.798	144.862	109.431	P04951	3-deoxy-manno-octulosonate cytidylyltransferase (EC 2.7.7.38) (CMP-2-keto-3-deoxyoctulosonic acid synthase) (CKS) (CMP-KDO synthase)	kdsB b0918 JW0901	248
b0919	0.121431	0.684067	0.911016	567.497	359.156	751.878	610.99	507.646	706.98	J7QZQ4	APH domain-containing protein	b0919 BN16_14841	297
b0920	-0.395629	0.352915	0.747694	78.4346	53.7774	139.119	85.7234	59.2044	60.4748	P0AB01	Envelope biogenesis factor ElyC (Elevated frequency of lysis)	elyC ycbC b0920 JW0903	259
b0921	0.184334	0.45822	0.826769	64.5932	76.8249	78.5861	87.4043	86.9171	76.3135	P36566	tRNA 5-carboxymethoxyuridine methyltransferase (EC 2.1.1.-) (cmo5U methyltransferase)	cmoM smtA ycbD b0921 JW0904	261
b0922	0.0538989	0.825744	0.951089	78.4346	108.515	91.3298	94.1277	102.033	95.0319	P60293	Chromosome partition protein MukF (Protein KicB)	mukF kicB b0922 JW0905	440
b0923	0.506218	0.177006	0.575163	16.9173	31.6903	15.9296	29.4149	32.7514	31.6773	P22524	Chromosome partition protein MukE (Protein KicA)	mukE kicA ycbA b0923 JW0906	234
b0924	0.709861	0.00311816	0.0480227	189.166	262.165	254.874	363.904	372.862	423.324	P22523	Chromosome partition protein MukB (Structural maintenance of chromosome-related protein)	mukB b0924 JW0907	1486
b0925	-0.685946	0.00419504	0.0601817	436.773	459.029	589.396	342.894	285.945	293.735	P22525	Probable L,D-transpeptidase YcbB (EC 2.-.-.-)	ycbB b0925 JW0908	615
b0926	0.230902	0.459316	0.826769	58.4414	52.8171	44.6029	52.9468	81.8784	47.5159	P0AB06	Uncharacterized protein YcbK	ycbK b0926 JW0909	182
b0927	-0.350342	0.110963	0.473923	138.414	131.563	127.437	118.5	98.2541	92.1521	P75849	Hydroxyacylglutathione hydrolase GloC (EC 3.1.2.6) (Accessory type II glyoxalase) (Glyoxalase II 2) (GlxII-2)	gloC ycbL b0927 JW0910	215
b0928	-0.109101	0.629046	0.896045	266.062	184.38	275.051	196.66	224.221	251.978	P00509	Aspartate aminotransferase (AspAT) (EC 2.6.1.1) (Transaminase A)	aspC b0928 JW0911	396
b0929	1.464	0.00195944	0.035648	522.897	269.847	777.365	2055.68	954.829	1318.93	P02931	Outer membrane porin F (Outer membrane protein 1A) (Outer membrane protein B) (Outer membrane protein F) (Outer membrane protein IA) (Porin OmpF)	ompF cmlB coa cry tolF b0929 JW0912	362
b0930	-0.0731159	0.736695	0.923392	321.428	381.243	244.254	287.426	298.541	315.333	P0A8M0	Asparagine--tRNA ligase (EC 6.1.1.22) (Asparaginyl-tRNA synthetase) (AsnRS)	asnS tss b0930 JW0913	466
b0931	-0.453461	0.132302	0.51518	124.573	214.149	106.197	95.8085	100.773	131.029	P18133	Nicotinate phosphoribosyltransferase (NAPRTase) (EC 6.3.4.21)	pncB b0931 JW0914	400
b0932	-0.293019	0.168266	0.570236	465.994	438.862	547.979	451.309	376.641	355.65	P04825	Aminopeptidase N (EC 3.4.11.2) (Alpha-aminoacylpeptide hydrolase)	pepN b0932 JW0915	870
b0933	1.90218	0.0032822	0.0500535	7.68966	4.80156	1.06197	10.9255	16.3757	21.5982	P0AAI1	Aliphatic sulfonates import ATP-binding protein SsuB (EC 7.6.2.14)	ssuB ycbE b0933 JW0916	255
b0934	-0.013716	0.995943	NA	0	0	1.06197	0.840426	0	0	P75851	Putative aliphatic sulfonates transport permease protein SsuC	ssuC ycbM b0934 JW5121	263
b0935	1.01112	0.586521	NA	0	1.92062	0	1.68085	2.51934	0	P80645	Alkanesulfonate monooxygenase (EC 1.14.14.5) (FMNH2-dependent aliphatic sulfonate monooxygenase) (Sulfate starvation-induced protein 6) (SSI6)	ssuD ycbN b0935 JW0918	381
b0936	-0.395743	0.845269	NA	0	3.84124	0	1.68085	1.25967	0	P75853	Putative aliphatic sulfonates-binding protein	ssuA ycbO b0936 JW0919	319
b0937	0.0629919	0.950294	NA	1.53793	4.80156	4.2479	3.3617	2.51934	5.75951	P80644	FMN reductase (NADPH) (EC 1.5.1.38) (FMN reductase) (Sulfate starvation-induced protein 4) (SSI4)	ssuE ycbP b0937 JW0920	191
b0938	1.24764	0.336188	NA	1.53793	0.960311	1.06197	1.68085	2.51934	4.31963	P75855	Fimbrial subunit ElfA	elfA ycbQ b0938 JW5122	179
b0939	1.60504	0.407877	NA	0	0	1.06197	3.3617	0	0	P75856	Probable fimbrial chaperone protein ElfD	elfD ycbR b0939 JW0922	233
b0940	0.245817	0.700927	0.913194	7.68966	9.60311	4.2479	8.40426	12.5967	4.31963	P75857	Probable outer membrane usher protein ElfC	elfC ycbS b0940 JW0923	866
b0941	1.09624	0.0609919	0.341895	1.53793	7.68249	12.7437	15.1277	22.674	11.519	J7R2X8	Fimbrial protein (Fimbrial-like adhesin protein) (Homolog of Salmonella FimH protein) (Hypothetical protein) (Putative fimbrial protein)	b0941 elfG ycbT ycbT_1 ycbT_2 A9X72_16245 ACN002_0996 BB545_18710 BHS81_05870 BN17_08021 BON72_03025 BON76_26140 BON94_25045 BON95_19995 BTQ06_12600 BvCms28BK_03398 BvCmsKSNP073_05009 BvCmsKSNP081_02415 BvCmsNSP006_04445 BvCmsOUP014_00892 BvCmsSIP019_01388 BvCmsSIP044_02044 C5P01_14060 C7B02_01620 C9114_11335 C9Z28_15625 C9Z37_09305 CI641_020720 CR538_16420 CRD98_18685 CWS33_12970 D4023_15335 D7Z…	356
b0942	-3.54521	0.0210094	NA	3.07586	4.80156	6.37184	0.840426	0	0	J7RS05	Putative fimbrial-like protein	b0942 BN16_15071	180
b0943	1.05102	0.422533	NA	0	1.92062	1.06197	1.68085	3.77901	1.43988	J7REY5	Putative fimbrial-like protein	b0943 BN16_15081	187
b0944	0.143484	0.817814	NA	6.15173	9.60311	6.37184	7.56383	8.81768	8.63926	P40876	Uncharacterized fimbrial chaperone YcbF	ycbF b0944 JW5124	236
b0945	0.17224	0.811062	0.947017	3.07586	18.2459	8.49579	6.72341	23.9337	4.31963	P0A7E1	Dihydroorotate dehydrogenase (quinone) (EC 1.3.5.2) (DHOdehase) (DHOD) (DHODase) (Dihydroorotate oxidase)	pyrD b0945 JW0928	336
b0946	0.224257	0.419357	0.802842	115.345	129.642	92.3917	102.532	114.63	179.985	P75862	Cell division protein ZapC (FtsZ-associated protein C) (Z-ring-associated protein C)	zapC ycbW b0946 JW5125	180
b0947	0.0787385	0.78658	0.938632	44.6	49.9362	44.6029	51.266	44.0884	51.8356	J7RS08	Uncharacterized protein	b0947 BN16_15121	369
b0948	0.032	0.908503	0.979332	103.041	93.1502	69.0283	86.5639	95.7348	87.8325	P75864	Ribosomal RNA large subunit methyltransferase K/L [Includes: 23S rRNA m2G2445 methyltransferase (EC 2.1.1.173) (rRNA (guanine-N(2)-)-methyltransferase RlmL); 23S rRNA m7G2069 methyltransferase (EC 2.1.1.264) (rRNA (guanine-N(7)-)-methyltransferase RlmK)]	rlmL rlmK rlmKL ycbY b0948 JW0931	702
b0949	0.52005	0.131718	0.514146	47.6759	38.4124	29.7353	55.4681	40.3094	69.1141	P43672	ATP-binding protein Uup (EC 3.6.1.-)	uup ycbH ycbI b0949 JW0932	635
b0950	-0.250028	0.44042	0.815084	35.3724	34.5712	44.6029	27.7341	35.2707	34.557	P0AFL9	Intermembrane transport protein PqiA (Paraquat-inducible protein A)	pqiA pqi5A b0950 JW0933	417
b0951	-0.526794	0.138679	0.521033	30.7586	47.0552	36.1071	24.3723	32.7514	23.038	P43671	Intermembrane transport protein PqiB (Paraquat-inducible protein B)	pqiB pqi5B b0951 JW0934	546
b0952	0.324932	0.491565	0.846507	10.7655	15.365	9.55777	16.8085	17.6354	10.0791	P0AB10	Intermembrane transport lipoprotein PqiC	pqiC ymbA b0952 JW5127	187
b0953	1.18477	0.000533825	0.0144411	87.6621	110.436	54.1607	142.032	254.453	178.545	P0AFW2	Ribosome modulation factor (RMF) (Hibernation factor RMF) (Protein E)	rmf b0953 JW0936	55
b0954	0.730309	0.027094	0.216127	113.807	83.5471	55.2227	103.372	137.304	177.105	P0A6Q3	3-hydroxydecanoyl-[acyl-carrier-protein] dehydratase (EC 4.2.1.59) (3-hydroxyacyl-[acyl-carrier-protein] dehydratase FabA) (Beta-hydroxydecanoyl thioester dehydrase) (Trans-2-decenoyl-[acyl-carrier-protein] isomerase) (EC 5.3.3.14)	fabA b0954 JW0937	172
b0955	-0.310121	0.28526	0.692235	198.393	229.514	123.189	110.936	182.652	152.627	J7RQ19	Endopeptidase La (EC 3.4.21.53)	b0955 BN16_15201	586
b0956	0.40049	0.318527	0.722501	24.6069	16.3253	32.9212	38.6596	32.7514	24.4779	P0A8N0	Macrodomain Ter protein	matP ycbG b0956 JW0939	150
b0957	-0.103525	0.650336	0.904121	4135.5	3670.31	4349.85	4824.88	3223.49	3261.32	P0A910	Outer membrane protein A (OmpA) (Outer membrane porin A) (Outer membrane protein 3A) (Outer membrane protein B) (Outer membrane protein II*) (Outer membrane protein d)	ompA con tolG tut b0957 JW0940	346
b0958	-0.291902	0.174734	0.571528	156.869	121.96	131.685	115.138	109.591	107.991	P0AFZ5	Cell division inhibitor SulA	sulA sfiA b0958 JW0941	169
b0959	0.364732	0.430416	0.808589	29.2207	19.2062	21.2395	41.1809	34.011	11.519	J7QZT0	Uncharacterized protein	b0959 BN16_15241	209
b0960	-0.0662253	0.845749	0.954368	46.138	51.8568	29.7353	45.383	32.7514	43.1963	J7RQ22	FUSC-like domain-containing protein	b0960 BN16_15251	720
b0961	-0.268793	0.683403	0.910651	7.68966	11.5237	8.49579	5.04255	8.81768	10.0791	P0AB12	Inner membrane protein YccF	yccF b0961 JW0944	148
b0962	-0.384561	0.0852161	0.406606	204.545	184.38	217.705	182.372	153.68	125.269	P15038	DNA helicase IV (EC 3.6.4.12) (75 kDa helicase)	helD b0962 JW0945	684
b0963	0.408231	0.149163	0.539512	87.6621	51.8568	92.3917	99.1702	105.812	100.791	P0A731	Methylglyoxal synthase (MGS) (EC 4.2.3.3)	mgsA yccG b0963 JW5129	152
b0964	-0.527858	0.367583	0.762778	12.3035	16.3253	13.8057	15.1277	7.55801	5.75951	J7QZT3	UPF0319 protein YccT	b0964 yccT BN16_15291	220
b0965	-0.294312	0.307586	0.714637	96.8897	112.356	81.772	76.4788	79.3591	82.073	J7RQ26	CoA_binding domain-containing protein	b0965 BN16_15301	164
b0966	-0.109636	0.674278	0.909053	81.5104	99.8723	122.127	88.2447	91.9558	103.671	P0AB20	Heat shock protein HspQ	hspQ yccV b0966 JW5970	105
b0967	0.410893	0.38049	0.778014	27.6828	24.9681	14.8676	23.5319	28.9724	37.4368	J7RS22	Putative oxidoreductase	b0967 BN16_15321	367
b0968	0.316307	0.455799	0.825969	16.9173	19.2062	18.0536	20.1702	27.7127	20.1583	J7RF05	Acylphosphatase (EC 3.6.1.7) (Acylphosphate phosphohydrolase)	b0968 yccX BN16_15331	92
b0969	0.146467	0.796498	0.942204	10.7655	8.6428	16.9916	15.9681	15.116	8.63926	P0AB18	Sulfurtransferase TusE (EC 2.8.1.-) (tRNA 2-thiouridine synthesizing protein E)	tusE yccK b0969 JW0952	109
b0970	-0.198134	0.309108	0.71489	324.504	371.64	295.229	268.936	293.503	303.814	P0AAC6	Modulator of FtsH protease YccA	yccA b0970 JW0953	219
b0971	-0.0348061	0.973125	NA	3.07586	0.960311	3.18592	1.68085	3.77901	1.43988
b0972	-1.6945	6.25485e-05	0.00338941	295.283	411.013	200.713	55.4681	118.409	107.991	P69739	Hydrogenase-1 small chain (HYD1) (EC 1.12.99.6) (Membrane-bound hydrogenase 1 small subunit) (NiFe hydrogenase)	hyaA b0972 JW0954	372
b0973	-1.55774	0.000184359	0.00682787	293.745	511.846	218.767	81.5213	118.409	149.747	P0ACD8	Hydrogenase-1 large chain (HYD1) (EC 1.12.99.6) (Membrane-bound hydrogenase 1 large subunit) (NiFe hydrogenase)	hyaB b0973 JW0955	597
b0974	-1.87769	6.62185e-05	0.00344389	156.869	225.673	108.321	25.2128	34.011	76.3135	P0AAM1	Probable Ni/Fe-hydrogenase 1 B-type cytochrome subunit	hyaC b0974 JW0956	235
b0975	-1.82437	3.64219e-05	0.00236148	166.097	212.229	159.296	22.6915	57.9447	73.4337	P19930	Hydrogenase 1 maturation protease (EC 3.4.23.-)	hyaD b0975 JW0957	195
b0976	-1.968	2.92859e-05	0.00198062	78.4346	66.2615	44.6029	10.0851	16.3757	23.038	P19931	Hydrogenase-1 operon protein HyaE	hyaE b0976 JW0958	132
b0977	-2.14546	0.000166869	0.00625458	124.573	178.618	84.9579	7.56383	30.232	51.8356	P19932	Hydrogenase-1 operon protein HyaF	hyaF b0977 JW0959	285
b0978	-1.25867	0.0145549	0.147014	132.262	226.633	117.879	36.9787	105.812	57.5951	P26459	Cytochrome bd-II ubiquinol oxidase subunit 1 (EC 7.1.1.3) (Cytochrome bd-II oxidase subunit I)	appC cbdA cyxA b0978 JW0960	514
b0979	-0.983423	0.0399454	0.267231	89.2001	156.531	61.5945	30.2553	70.5414	56.1552	P26458	Cytochrome bd-II ubiquinol oxidase subunit 2 (EC 7.1.1.3) (Cytochrome bd-II oxidase subunit II)	appB cbdB cyxB b0979 JW0961	378
b0980	-0.574242	0.177914	0.576223	52.2897	64.3408	48.8508	25.2128	42.8287	44.6362	P07102	Periplasmic AppA protein [Includes: Phosphoanhydride phosphohydrolase (EC 3.1.3.2) (pH 2.5 acid phosphatase) (AP); 4-phytase (EC 3.1.3.26)]	appA b0980 JW0963	432
b0981	-0.209497	0.663884	0.907443	16.9173	11.5237	14.8676	11.766	16.3757	8.63926	P38134	Tyrosine-protein kinase etk (EC 2.7.10.-)	etk yccC b0981 JW0964	726
b0982	0.0342739	0.987482	NA	0	1.92062	0	0.840426	1.25967	0	P0ACZ2	Low molecular weight protein-tyrosine-phosphatase Etp (EC 3.1.3.48)	etp yccY b0982 JW5132	148
b0983	2.2237	0.240849	NA	0	0	1.06197	4.20213	1.25967	0	P0A932	Putative polysaccharide export protein GfcE (Group 4 capsule protein E homolog)	gfcE yccZ b0983 JW0966	379
b0984	0.200721	0.737156	0.923597	9.22759	5.76187	10.6197	10.0851	7.55801	11.519	P75882	Uncharacterized lipoprotein GfcD (Group 4 capsule protein D homolog)	gfcD ymcA b0984 JW0967	698
b0985	-0.842855	0.721134	NA	0	0	2.12395	0	1.25967	0	P75883	Uncharacterized protein GfcC (Group 4 capsule protein C homolog)	gfcC ymcB b0985 JW0968	248
b0986	2.43696	0.230781	NA	0	0	0	0.840426	1.25967	1.43988	P75884	Uncharacterized lipoprotein GfcB (Group 4 capsule protein B homolog)	gfcB ymcC b0986 JW0969	214
b0987	-0.0137822	0.984468	0.996136	3.07586	7.68249	6.37184	2.52128	10.0773	5.75951	P75885	Threonine-rich inner membrane protein GfcA (Group 4 capsule protein A homolog)	gfcA ymcD b0987 JW5133	101
b0988	0.362686	0.263575	0.670404	63.0552	58.579	53.0987	86.5639	88.1768	47.5159	P57998	Insertion element IS1 4 protein InsB (IS1d)	insB4 b0988 JW0972	167
b0989	0.528763	0.473437	0.834262	1.53793	14.4047	5.30987	7.56383	17.6354	7.19938	P0A982	Cold shock-like protein CspH (CSP-H)	cspH cspK b0989 JW5134	70
b0990	-0.612259	0.0174734	0.163734	589.028	742.32	403.55	373.989	406.873	354.21	P0A978	Cold shock-like protein CspG (CPS-G)	cspG cspI b0990 JW0974	70
b0991	-1.52568	4.26486e-05	0.00255154	50.7518	35.5315	35.0451	13.4468	13.8564	14.3988	P0AAA5	Uncharacterized protein YmcE	ymcE sfa b0991 JW0975	76
b0992	2.2692	4.84116e-09	1.00406e-06	35.3724	18.2459	25.4874	147.075	144.862	80.6331	P52636	Putative electron transport protein YccM	yccM b0992 JW0977	357
b0993	0.00610802	0.988647	0.99698	30.7586	29.7696	15.9296	20.1702	22.674	34.557	P39453	Sensor protein TorS (EC 2.7.13.3)	torS yccI b0993 JW5135	914
b0994	0.322356	0.4782	0.838602	12.3035	17.2856	19.1155	19.3298	25.1934	17.2785	P38683	Periplasmic protein TorT	torT yccH b0994 JW0979	342
b0995	0.71466	0.166692	0.567996	6.15173	11.5237	13.8057	16.8085	16.3757	20.1583	P38684	TorCAD operon transcriptional regulatory protein TorR	torR b0995 JW0980	230
b0996	-0.220651	0.892089	NA	1.53793	0.960311	1.06197	2.52128	0	0	P33226	Cytochrome c-type protein TorC	torC b0996 JW0981	390
b0997	0.988549	0.171721	NA	3.07586	3.84124	6.37184	9.24468	7.55801	10.0791	P33225	Trimethylamine-N-oxide reductase 1 (TMAO reductase 1) (Trimethylamine oxidase 1) (EC 1.7.2.3)	torA b0997 JW0982	848
b0998	-0.810462	0.173635	0.571528	18.4552	9.60311	45.6649	8.40426	21.4144	12.9589	P36662	Chaperone protein TorD	torD b0998 JW0983	199
b0999	-0.685746	0.00341384	0.0515556	204.545	220.872	166.73	103.372	139.823	126.709	P63264	Chaperone modulatory protein CbpM	cbpM yccD b0999 JW0984	101
b1000	-0.400065	0.0388814	0.264339	582.876	640.527	601.077	434.5	531.58	417.564	P36659	Curved DNA-binding protein	cbpA b1000 JW0985	306
b1001	-2.16209	0.296201	NA	1.53793	2.88093	1.06197	0	1.25967	0	P36661	Uncharacterized protein YccE (ORF-D)	yccE b1001 JW0986	418
b1002	0.0508705	0.861619	0.960308	1441.04	1103.4	1636.5	1491.76	1345.33	1493.15	P19926	Glucose-1-phosphatase (G1Pase) (EC 3.1.3.10)	agp b1002 JW0987	413
b1003	-0.435136	0.0671245	0.356939	1122.69	987.2	1330.65	686.628	726.829	1134.62	P0AB14	Uncharacterized protein YccJ	yccJ b1003 JW0988	75
b1004	-0.372901	0.0624656	0.343979	2300.75	2378.69	2529.62	1578.32	1710.63	2282.2	P0A8G6	NAD(P)H dehydrogenase (quinone) (EC 1.6.5.2) (Flavoprotein WrbA) (NAD(P)H:quinone oxidoreductase) (NQO)	wrbA b1004 JW0989	198
b1006	-0.0208973	0.969052	0.992338	15.3793	12.484	7.43382	12.6064	13.8564	7.19938	P75892	Putative pyrimidine permease RutG	rutG ycdG b1006 JW5137	442
b1007	1.5283	0.706716	NA	0	0	0	1.68085	0	0	J7RF35	FMN reductase (NADH) RutF (EC 1.5.1.42) (FMN reductase) (NADH-flavin reductase RutF) (NADH:flavin oxidoreductase)	b1007 rutF BN16_15741	152
b1008	-1.6961	0.607309	NA	0	1.92062	0	0	0	0	J7QZW0	Probable malonic semialdehyde reductase RutE (EC 1.1.1.298)	b1008 rutE BN16_15751	196
b1009	-0.79276	0.694657	NA	1.53793	1.92062	0	1.68085	0	0	J7RQ60	Putative aminoacrylate hydrolase RutD (EC 3.5.1.-) (Aminohydrolase)	b1009 rutD BN16_15761	266
b1010	1.05379	0.705362	NA	0	0	1.06197	0	1.25967	1.43988	J7R357	Putative aminoacrylate peracid reductase RutC (EC 1.-.-.-)	b1010 rutC ACN002_1062 BN17_08731 DL545_15690 ELY05_05420 GP698_07790 HVW98_08060	128
b1011	3.13507	0.072572	NA	0	0	0	1.68085	2.51934	1.43988	J7RS54	Ureidoacrylate amidohydrolase RutB (EC 3.5.1.110)	b1011 rutB BN16_15781	244
b1012	-2.55026	0.226052	NA	7.68966	0	0	0	1.25967	0	J7RF38	Pyrimidine monooxygenase RutA (EC 1.14.99.46)	b1012 rutA BN16_15791	382
b1013	0.357539	0.368597	0.762778	24.6069	15.365	26.5494	30.2553	27.7127	25.9178	P0ACU2	HTH-type transcriptional regulator RutR (Rut operon repressor)	rutR ycdC b1013 JW0998	212
b1014	-0.499411	0.297414	0.706067	156.869	118.118	182.66	149.596	69.2818	103.671	P09546	Bifunctional protein PutA [Includes: Proline dehydrogenase (EC 1.5.5.2) (Proline oxidase); Delta-1-pyrroline-5-carboxylate dehydrogenase (P5C dehydrogenase) (EC 1.2.1.88) (L-glutamate gamma-semialdehyde dehydrogenase)]	putA poaA b1014 JW0999	1320
b1015	0.429834	0.228716	0.634732	44.6	63.3805	37.1691	91.6064	47.8674	54.7153	P07117	Sodium/proline symporter (Proline permease) (Propionate transporter)	putP b1015 JW1001	502
b1018	-0.26338	0.824174	NA	0	2.88093	3.18592	2.52128	1.25967	1.43988	P0AB24	Iron uptake system component EfeO	efeO ycdO b1018 JW1003	375
b1019	0.616599	0.547242	NA	4.6138	1.92062	4.2479	0	13.8564	2.87975	P31545	Deferrochelatase/peroxidase EfeB (EC 1.11.1.-)	efeB ycdB b1019 JW1004	423
b1020	-0.159432	0.756755	0.931645	24.6069	17.2856	28.6733	30.2553	10.0773	21.5982	P0A9K1	Protein PhoH (Phosphate starvation-inducible protein PsiH)	phoH psiH b1020 JW1005	354
b1021	-0.86871	0.312533	NA	6.15173	3.84124	9.55777	5.04255	5.03867	0	P69432	Biofilm PGA synthesis protein PgaD	pgaD ycdP b1021 JW1006	137
b1022	-0.767251	0.0617623	0.343979	38.4483	45.1346	48.8508	26.8936	25.1934	25.9178	P75905	Poly-beta-1,6-N-acetyl-D-glucosamine synthase (PGA synthase) (Poly-beta-1,6-GlcNAc synthase) (EC 2.4.1.-) (Biofilm PGA synthesis protein PgaC) (N-acetylglucosaminyltransferase PgaC)	pgaC ycdQ b1022 JW1007	441
b1023	-0.705546	0.117601	0.489111	33.8345	69.1424	46.7269	36.9787	28.9724	25.9178	P75906	Poly-beta-1,6-N-acetyl-D-glucosamine N-deacetylase (PGA N-deacetylase) (Poly-beta-1,6-GlcNAc N-deacetylase) (EC 3.5.1.-)	pgaB ycdR b1023 JW5142	672
b1024	-0.443155	0.302191	0.709522	298.359	481.116	230.448	281.543	238.077	223.181	P69434	Poly-beta-1,6-N-acetyl-D-glucosamine export protein (PGA export protein) (Poly-beta-1,6-GlcNAc export protein)	pgaA ycdS b1024 JW1010	807
b1025	0.409322	0.412848	0.796261	16.9173	26.8887	26.5494	42.0213	22.674	28.7975	P75908	Probable diguanylate cyclase DgcT (DGC) (EC 2.7.7.65)	dgcT ycdT b1025 JW5143	452
b1026	-0.0137444	0.997312	NA	0	0	0	0	0	0	P0CF82	Transposase InsF for insertion sequence IS3D	insF4 b1026 JW1012	288
b1027	NA	NA	NA	0	0	0	0	0	0	P0CF69	Transposase InsE for insertion sequence IS3D	insE4 b1027 JW5144	99
b1028	-0.975488	0.811056	NA	1.53793	0	0	0	0	0	J7QZX0	Uncharacterized protein	b1028 BN16_15961	163
b1029	2.6251	0.13529	NA	0	0	1.06197	0	3.77901	4.31963	P75910	Uncharacterized protein YcdU	ycdU b1029 JW1015	328
b1032	NA	NA	NA	0	0	0	0	0	0
b1033	-0.0348003	0.876124	0.96492	112.269	111.396	118.941	115.979	105.812	112.31	P75913	Glyoxylate/hydroxypyruvate reductase A (EC 1.1.1.79) (EC 1.1.1.81) (2-ketoacid reductase)	ghrA ycdW b1033 JW5146	312
b1034	-0.104724	0.699947	0.913194	96.8897	124.84	79.6481	96.649	105.812	77.7533	P75914	Probable phosphatase YcdX (EC 3.1.3.-)	ycdX b1034 JW1017	245
b1035	-0.268682	0.360194	0.754589	72.2828	96.9914	70.0903	51.266	62.9834	87.8325	P75915	Chaperone protein YcdY	ycdY b1035 JW1018	184
b1036	0.460731	0.17413	0.571528	33.8345	44.1743	35.0451	63.8724	47.8674	43.1963	P75916	Inner membrane protein YcdZ	ycdZ b1036 JW5147	163
b1037	-0.0781104	0.930712	NA	1.53793	7.68249	2.12395	3.3617	3.77901	4.31963	P0AEA2	Curli production assembly/transport component CsgG	csgG b1037 JW1020	277
b1038	NA	NA	NA	0	0	0	0	0	0	P0AE98	Curli production assembly/transport component CsgF	csgF b1038 JW1021	138
b1039	NA	NA	NA	0	0	0	0	0	0	P0AE95	Curli production assembly/transport component CsgE	csgE b1039 JW1022	129
b1040	-0.938821	0.651376	NA	1.53793	0.960311	0	0.840426	0	0	P52106	CsgBAC operon transcriptional regulatory protein	csgD b1040 JW1023	216
b1041	-0.975505	0.758692	NA	0	0	1.06197	0	0	0	P0ABK7	Minor curlin subunit	csgB b1041 JW1024	151
b1042	0.931773	0.478053	NA	1.53793	0	2.12395	2.52128	1.25967	2.87975	P28307	Major curlin subunit	csgA b1042 JW1025	151
b1043	-0.975505	0.760743	NA	0	0	1.06197	0	0	0	A6N8C0	Curli assembly protein	csgC b1043	110
b1044	1.47808	0.486485	NA	0	0.960311	0	0.840426	1.25967	1.43988	J7QZX9	Uncharacterized protein	b1044 BN16_16111	103
b1045	-0.558269	0.0355629	0.248063	79.9725	82.5868	69.0283	54.6277	51.6464	50.3957	J7RQ86	O-acetyl-ADP-ribose deacetylase (EC 3.1.1.106) (Regulator of RNase III activity)	b1045 ymdB BN16_16121	177
b1046	-0.728941	0.00605804	0.079392	150.717	179.578	114.693	98.3298	84.3978	84.9527	P75919	Cardiolipin synthase C (CL synthase) (EC 2.7.8.-)	clsC ymdC b1046 JW5150	473
b1047	-0.037349	0.935429	0.985479	19.9931	14.4047	15.9296	18.4894	17.6354	11.519	P75920	Glucans biosynthesis protein C (EC 2.1.-.-)	mdoC opgC ymdD b1047 JW1034	385
b1048	-0.0483726	0.776966	0.937516	361.414	337.069	344.08	333.649	332.552	341.251	P33136	Glucans biosynthesis protein G	mdoG opgG b1048 JW1035	511
b1049	-0.53163	0.0290312	0.221363	312.2	362.037	286.733	223.553	156.199	286.535	P62517	Glucans biosynthesis glucosyltransferase H (EC 2.4.1.-)	mdoH opgH b1049 JW1037	847
b1050	-0.412978	0.0863818	0.409902	150.717	188.221	170.978	104.213	127.227	155.507	P0AB31	Uncharacterized protein YceK	yceK b1050 JW5151	75
b1051	-0.216805	0.353906	0.747963	444.462	432.14	300.539	281.543	332.552	400.286	P25738	Acidic protein MsyB	msyB b1051 JW1039	124
b1053	-0.684145	0.0444617	0.283022	73.8208	60.4996	39.293	38.6596	41.5691	25.9178	P25744	Multidrug resistance protein MdtG	mdtG yceE b1053 JW1040	408
b1054	-0.323477	0.18273	0.577716	129.186	97.9517	141.243	108.415	95.7348	87.8325	P0ACV0	Lipid A biosynthesis lauroyltransferase (EC 2.3.1.241) (Kdo(2)-lipid IV(A) lauroyltransferase)	lpxL htrB waaM b1054 JW1041	306
b1055	-0.200688	0.635366	0.897337	19.9931	31.6903	19.1155	28.5745	17.6354	14.3988	P24188	tRNA uridine(34) hydroxylase (EC 1.14.-.-) (ORF39.9) (tRNA hydroxylation protein O)	trhO yceA b1055 JW1042	350
b1056	-2.03522	0.144424	NA	3.07586	3.84124	2.12395	0.840426	1.25967	0	P0A8X2	Protein YceI	yceI b1056 JW1043	191
b1057	-1.59161	0.369158	NA	3.07586	0	1.06197	0	0	1.43988	J7RS84	Putative cytochrome	b1057 BN16_16241	188
b1058	-0.80014	0.749067	NA	0	0.960311	1.06197	0	1.25967	0	P64442	Uncharacterized protein YceO	yceO b1058 JW1045	46
b1059	0.0311111	0.935275	0.985479	18.4552	33.6109	35.0451	28.5745	23.9337	38.8767	P40874	N-methyl-L-tryptophan oxidase (MTOX) (EC 1.5.3.-)	solA b1059 JW1046	372
b1060	-0.781622	0.000558042	0.0148382	458.304	456.148	328.15	289.106	224.221	205.902	P0AB33	Biofilm regulator BssS	bssS yceP b1060 JW5152	84
b1061	0.099008	0.865012	0.961434	13.8414	9.60311	6.37184	14.2872	10.0773	5.75951	P0ABR1	DNA damage-inducible protein I	dinI b1061 JW1048	81
b1062	-0.395002	0.438104	0.815044	13.8414	15.365	9.55777	8.40426	11.337	10.0791	A0A6N3M6C3	Dihydroorotase (DHOase) (EC 3.5.2.3)	b1062 pyrC ERS008652_02601	348
b1063	-0.0583333	0.859238	0.959792	33.8345	45.1346	36.1071	38.6596	37.7901	34.557	P0AB26	Uncharacterized lipoprotein YceB	yceB b1063 JW1050	186
b1064	-0.428197	0.138655	0.521033	124.573	108.515	190.093	109.255	93.2155	112.31	P0AC59	Glutaredoxin 2 (Grx2)	grxB b1064 JW1051	215
b1065	-0.222356	0.539331	0.869033	63.0552	33.6109	87.0819	51.266	56.6851	48.9558	P69367	Multidrug resistance protein MdtH	mdtH yceL b1065 JW1052	402
b1066	0.308308	0.353139	0.747694	39.9862	38.4124	71.1523	74.7979	57.9447	51.8356	P0A948	[Ribosomal protein S5]-alanine N-acetyltransferase (EC 2.3.1.267) (Acetylating enzyme for N-terminal of ribosomal protein S5)	rimJ b1066 JW1053	194
b1067	-0.0762924	0.8521	0.957736	73.8208	45.1346	138.057	91.6064	76.8398	74.8736	P29217	UPF0502 protein YceH (G20.3)	yceH b1067 JW1054	215
b1068	-0.209768	0.500647	0.849243	152.255	106.595	180.536	147.075	104.552	126.709	P75931	Putative oxidoreductase YceM (EC 1.-.-.-)	yceM mviM b1068 JW1055	307
b1069	-0.161583	0.661964	0.907443	23.069	34.5712	24.4254	31.0958	20.1547	21.5982	P0AF16	Lipid II flippase MurJ (Peptidoglycan biosynthesis protein MurJ)	murJ mviN yceN b1069 JW1056	511
b1070	0.973277	0.210228	NA	4.6138	2.88093	2.12395	5.04255	7.55801	5.75951	P43533	Flagella synthesis protein FlgN	flgN b1070 JW1057	138
b1071	0.373548	0.795074	NA	1.53793	1.92062	0	1.68085	1.25967	1.43988	P0AEM4	Negative regulator of flagellin synthesis (Anti-sigma-28 factor)	flgM b1071 JW1058	97
b1072	-0.697512	0.391988	NA	6.15173	3.84124	9.55777	5.04255	3.77901	2.87975	P75933	Flagella basal body P-ring formation protein FlgA	flgA b1072 JW1059	219
b1073	0.691281	0.708714	NA	1.53793	0	2.12395	4.20213	1.25967	0	P0ABW9	Flagellar basal body rod protein FlgB (Putative proximal rod protein)	flgB fla FII flbA b1073 JW1060	138
b1074	-0.349258	0.866992	NA	1.53793	0	2.12395	2.52128	0	0	P0ABX2	Flagellar basal-body rod protein FlgC (Putative proximal rod protein)	flgC fla FIII flaW b1074 JW1061	134
b1075	1.21665	0.29975	NA	3.07586	1.92062	1.06197	10.0851	1.25967	1.43988	P75936	Basal-body rod modification protein FlgD	flgD fla FIV flaV b1075 JW1062	231
b1076	0.762753	0.457288	NA	1.53793	0.960311	13.8057	18.4894	8.81768	0	P75937	Flagellar hook protein FlgE	flgE fla FV flaK b1076 JW1063	402
b1077	4.04191	0.00837743	NA	0	0.960311	0	14.2872	1.25967	4.31963	P75938	Flagellar basal-body rod protein FlgF (Putative proximal rod protein)	flgF fla FVI flaX b1077 JW1064	251
b1078	0.780507	0.491052	NA	1.53793	1.92062	2.12395	4.20213	3.77901	1.43988	P0ABX5	Flagellar basal-body rod protein FlgG (Distal rod protein)	flgG fla FVII flaL b1078 JW1065	260
b1079	0.744819	0.601827	NA	1.53793	3.84124	0	1.68085	7.55801	0	P0A6S0	Flagellar L-ring protein (Basal body L-ring protein)	flgH fla FVIII flaY b1079 JW5153	232
b1080	1.32234	0.387282	NA	0	0.960311	1.06197	1.68085	3.77901	0	P0A6S3	Flagellar P-ring protein (Basal body P-ring protein)	flgI fla FIX flaM b1080 JW1067	365
b1081	0.185173	0.830746	NA	6.15173	3.84124	3.18592	8.40426	2.51934	2.87975	P75942	Peptidoglycan hydrolase FlgJ (EC 3.2.1.-) (Muramidase FlgJ)	flgJ fla FX flaZ b1081 JW1068	313
b1082	-0.0318092	0.964621	NA	4.6138	4.80156	8.49579	6.72341	5.03867	5.75951	P33235	Flagellar hook-associated protein 1 (HAP1)	flgK flaS flaW b1082 JW1069	547
b1083	-0.0741889	0.895901	0.971471	10.7655	10.5634	9.55777	9.24468	10.0773	10.0791	P29744	Flagellar hook-associated protein 3 (HAP3) (Hook-filament junction protein)	flgL flaT flaU b1083 JW1070	317
b1084	-0.0421024	0.828443	0.951446	702.835	906.534	622.317	695.032	687.779	787.613	P21513	Ribonuclease E (RNase E) (EC 3.1.26.12)	rne ams hmp1 b1084 JW1071	1061
b1085	0.506703	0.110226	0.471682	96.8897	108.515	59.4705	121.862	136.044	118.07	J7RQA7	Uncharacterized protein	b1085 BN16_16521	124
b1086	0.154912	0.588569	0.882004	49.2138	60.4996	54.1607	47.0638	66.7624	71.9938	P0AA39	Ribosomal large subunit pseudouridine synthase C (EC 5.4.99.24) (23S rRNA pseudouridine(955/2504/2580) synthase) (rRNA pseudouridylate synthase C) (rRNA-uridine isomerase C)	rluC yceC b1086 JW1072	319
b1087	0.359743	0.378177	0.777919	27.6828	21.1268	23.3634	26.8936	21.4144	44.6362	P0A729	7-methyl-GTP pyrophosphatase (m(7)GTP pyrophosphatase) (EC 3.6.1.-)	yceF b1087 JW5155	194
b1088	0.234759	0.32415	0.723408	172.248	188.221	175.226	210.106	207.845	213.102	P0AB28	Large ribosomal RNA subunit accumulation protein YceD (23S rRNA accumulation protein YceD) (G30K)	yceD g30k b1088 JW1074	173
b1089	0.325537	0.311529	0.717369	53.8276	41.2934	38.2311	45.383	55.4254	66.2343	P0A7N4	50S ribosomal protein L32 (Large ribosomal subunit protein bL32)	rpmF b1089 JW1075	57
b1090	0.405812	0.159497	0.556131	59.9794	75.8646	57.3466	68.9149	76.8398	113.75	P27247	Phosphate acyltransferase (EC 2.3.1.274) (Acyl-ACP phosphotransacylase) (Acyl-[acyl-carrier-protein]--phosphate acyltransferase) (Phosphate-acyl-ACP acyltransferase)	plsX b1090 JW5156	356
b1091	0.0641579	0.803882	0.946227	138.414	175.737	132.747	151.277	156.199	161.266	P0A6R0	3-oxoacyl-[acyl-carrier-protein] synthase 3 (EC 2.3.1.180) (3-oxoacyl-[acyl-carrier-protein] synthase III) (Beta-ketoacyl-ACP synthase III) (KAS III) (EcFabH)	fabH b1091 JW1077	317
b1092	0.282847	0.210177	0.608243	176.862	168.054	164.606	188.255	207.845	224.621	P0AAI9	Malonyl CoA-acyl carrier protein transacylase (MCT) (EC 2.3.1.39)	fabD tfpA b1092 JW1078	309
b1093	0.137397	0.497457	0.847529	396.787	414.854	418.418	431.979	434.586	488.118	P0AEK2	3-oxoacyl-[acyl-carrier-protein] reductase FabG (EC 1.1.1.100) (3-ketoacyl-acyl carrier protein reductase) (Beta-Ketoacyl-acyl carrier protein reductase) (Beta-ketoacyl-ACP reductase)	fabG b1093 JW1079	244
b1094	0.295478	0.107921	0.464372	836.635	659.734	882.5	911.022	1002.7	1005.03	P0A6A8	Acyl carrier protein (ACP) (Cytosolic-activating factor) (CAF) (Fatty acid synthase acyl carrier protein)	acpP b1094 JW1080	78
b1095	-0.230605	0.192833	0.592204	541.352	589.631	633.999	516.862	524.022	463.64	P0AAI5	3-oxoacyl-[acyl-carrier-protein] synthase 2 (EC 2.3.1.179) (3-oxoacyl-[acyl-carrier-protein] synthase II) (Beta-ketoacyl-ACP synthase II) (KAS II)	fabF fabJ b1095 JW1081	413
b1096	-0.44727	0.230046	0.636383	36.9104	42.2537	29.7353	28.5745	26.453	24.4779	P28305	Aminodeoxychorismate lyase (EC 4.1.3.38) (4-amino-4-deoxychorismate lyase) (ADC lyase) (ADCL)	pabC b1096 JW1082	269
b1097	-0.130193	0.710392	0.913685	39.9862	29.7696	26.5494	34.4575	25.1934	25.9178	P28306	Endolytic murein transglycosylase (EC 4.2.2.-) (Peptidoglycan polymerization terminase)	mltG yceG b1097 JW1083	340
b1098	-0.512141	0.103512	0.457606	41.5242	55.698	48.8508	27.7341	32.7514	44.6362	P0A720	Thymidylate kinase (EC 2.7.4.9) (Thymidine monophosphate kinase) (dTMP kinase) (TMPK)	tmk ycfG b1098 JW1084	213
b1099	-0.83382	0.00723886	0.0908069	46.138	63.3805	48.8508	26.0532	32.7514	31.6773	P28631	DNA polymerase III subunit delta' (EC 2.7.7.7)	holB b1099 JW1085	334
b1100	-0.374709	0.132645	0.51518	119.959	120.039	88.1439	76.4788	76.8398	100.791	P0AFQ7	Uncharacterized metal-dependent hydrolase YcfH (EC 3.1.-.-)	ycfH b1100 JW1086	265
b1101	-0.236607	0.673408	0.909053	106.117	98.912	107.259	64.7128	105.812	95.0319	P69786	PTS system glucose-specific EIICB component (EIICB-Glc) (EII-Glc) [Includes: Glucose permease IIC component (PTS system glucose-specific EIIC component); Glucose-specific phosphotransferase enzyme IIB component (EC 2.7.1.199) (PTS system glucose-specific EIIB component)]	ptsG glcA umg b1101 JW1087	477
b1102	0.692775	0.333845	0.733617	3.07586	2.88093	8.49579	10.0851	10.0773	2.87975	P16869	FhuE receptor (Outer-membrane receptor for Fe(III)-coprogen, Fe(III)-ferrioxamine B and Fe(III)-rhodotrulic acid)	fhuE b1102 JW1088	729
b1103	-0.156277	0.660512	0.907443	49.2138	32.6506	43.5409	31.9362	42.8287	37.4368	P0ACE7	Purine nucleoside phosphoramidase (EC 3.9.1.-) (Histidine triad nucleotide binding protein HinT) (HIT protein)	hinT ycfF b1103 JW1089	119
b1104	-0.21522	0.385442	0.783725	104.579	149.809	111.507	100.011	123.447	93.592	P75946	Uncharacterized protein YcfL	ycfL b1104 JW1090	125
b1105	-0.12995	0.540881	0.869033	156.869	199.745	177.35	147.075	154.939	190.064	P0AB38	Penicillin-binding protein activator LpoB (PBP activator LpoB) (Lipoprotein activator of PBP from the outer membrane B)	lpoB ycfM b1105 JW5157	213
b1106	-0.433538	0.160456	0.557198	69.207	87.3883	46.7269	51.266	50.3867	48.9558	P75948	Thiamine kinase (EC 2.7.1.89)	thiK ycfN b1106 JW1092	274
b1107	0.103106	0.700172	0.913194	126.11	114.277	103.011	115.138	132.265	120.95	P75949	Beta-hexosaminidase (EC 3.2.1.52) (Beta-N-acetylhexosaminidase) (N-acetyl-beta-glucosaminidase)	nagZ ycfO b1107 JW1093	341
b1108	0.00753843	0.975908	0.994868	298.359	229.514	330.274	340.372	233.039	286.535	P0A8E1	UPF0227 protein YcfP	ycfP b1108 JW5158	180
b1109	-0.572231	0.0184908	0.168856	341.421	452.307	279.299	208.426	283.425	231.82	P00393	NADH dehydrogenase (EC 7.1.1.2)	ndh b1109 JW1095	434
b1110	0.502172	0.200178	0.59825	18.4552	22.0872	13.8057	20.1702	22.674	35.9969	P0AB35	Uncharacterized protein YcfJ	ycfJ b1110 JW1096	179
b1111	-0.13748	0.767236	0.933831	19.9931	12.484	23.3634	20.1702	16.3757	12.9589	P75952	HTH-type transcriptional repressor ComR (Copper outer membrane regulator)	comR ycfQ b1111 JW5159	210
b1112	-0.806476	0.0195047	0.173866	84.5863	97.9517	45.6649	53.7873	39.0497	35.9969	P0AB40	Multiple stress resistance protein BhsA (Copper-induced outer membrane component)	bhsA comC ycfR b1112 JW1098	85
b1113	-0.479552	0.357407	0.752453	6.15173	18.2459	14.8676	13.4468	8.81768	5.75951	P75954	Probable L,D-transpeptidase YcfS (EC 2.-.-.-)	ycfS b1113 JW5820	320
b1114	-0.0654986	0.810552	0.947017	144.566	161.332	112.569	95.8085	161.238	145.428	P30958	Transcription-repair-coupling factor (TRCF) (EC 3.6.4.-)	mfd b1114 JW1100	1148
b1115	1.5169	0.263128	NA	0	0	3.18592	1.68085	2.51934	5.75951	P75955	Inner membrane protein YcfT	ycfT b1115 JW1101	357
b1116	-0.153149	0.606579	0.886363	92.2759	93.1502	55.2227	73.9575	66.7624	74.8736	P0ADC3	Lipoprotein-releasing system transmembrane protein LolC	lolC ycfU b1116 JW5161	399
b1117	-0.367053	0.386412	0.783984	41.5242	61.4599	20.1775	26.0532	42.8287	27.3577	P75957	Lipoprotein-releasing system ATP-binding protein LolD (EC 7.6.2.-)	lolD ycfV b1117 JW5162	233
b1118	-0.150691	0.676009	0.909053	78.4346	112.356	52.0367	52.1064	76.8398	92.1521	P75958	Lipoprotein-releasing system transmembrane protein LolE	lolE ycfW b1118 JW1104	414
b1119	0.01249	0.961151	0.989497	132.262	137.324	131.685	115.979	167.536	122.39	P75959	N-acetyl-D-glucosamine kinase (EC 2.7.1.59) (GlcNAc kinase)	nagK ycfX b1119 JW1105	303
b1120	0.338628	0.271747	0.679585	70.7449	68.1821	53.0987	52.1064	89.4365	103.671	A0A7H2C766	NAD-dependent protein deacylase (EC 2.3.1.286) (Regulatory protein SIR2 homolog)	cobB ECK1106 ycfY b1120	242
b1121	-1.04582	0.575711	NA	3.07586	0	0	0	1.25967	0	J7RFD5	Homolog of virulence factor	b1121 BN16_16891	262
b1122	-0.900425	0.523522	NA	1.53793	0.960311	3.18592	2.52128	0	0	P75962	Inner membrane protein YmfA	ymfA b1122 JW5164	153
b1123	0.455748	0.177007	0.575163	53.8276	37.4521	86.0199	100.851	61.7237	79.1932	P0AFK9	Spermidine/putrescine-binding periplasmic protein (SPBP)	potD b1123 JW1109	348
b1124	-0.63319	0.204691	0.605336	18.4552	18.2459	14.8676	9.24468	8.81768	15.8386	P0AFK6	Spermidine/putrescine transport system permease protein PotC	potC b1124 JW1110	264
b1125	0.329122	0.541919	0.869923	7.68966	19.2062	5.30987	10.9255	10.0773	21.5982	P0AFK4	Spermidine/putrescine transport system permease protein PotB	potB b1125 JW1111	275
b1126	0.130353	0.689502	0.911722	38.4483	53.7774	47.7888	45.383	41.5691	69.1141	P69874	Spermidine/putrescine import ATP-binding protein PotA (EC 7.6.2.11)	potA b1126 JW1112	378
b1127	0.932929	0.000354567	0.011142	249.145	182.459	295.229	405.085	415.691	567.311	P29745	Peptidase T (EC 3.4.11.4) (Aminotripeptidase) (Tripeptidase) (Tripeptide aminopeptidase)	pepT b1127 JW1113	408
b1128	-0.205134	0.326602	0.724205	210.697	223.752	196.465	160.521	214.144	174.225	P27431	50S ribosomal protein L16 3-hydroxylase (EC 1.14.11.47) (Ribosomal oxygenase RoxA) (ROX)	roxA ycfD b1128 JW1114	373
b1129	-0.319208	0.137534	0.520918	250.683	240.078	228.324	195.819	195.249	184.304	P23837	Sensor protein PhoQ (EC 2.7.13.3) (EC 3.1.3.-) (Sensor histidine protein kinase/phosphatase PhoQ)	phoQ b1129 JW1115	486
b1130	-0.277637	0.220803	0.629194	138.414	131.563	153.986	129.426	112.11	106.551	P23836	Transcriptional regulatory protein PhoP	phoP b1130 JW1116	223
b1131	-0.190472	0.60571	0.886034	30.7586	47.0552	29.7353	26.8936	27.7127	41.7564	P0AB89	Adenylosuccinate lyase (ASL) (EC 4.3.2.2) (Adenylosuccinase) (ASase)	purB b1131 JW1117	456
b1132	-0.157845	0.657725	0.90674	30.7586	40.3331	21.2395	30.2553	27.7127	24.4779	P25746	High frequency lysogenization protein HflD	hflD ycfC b1132 JW5165	213
b1133	-0.24488	0.39536	0.788945	169.173	178.618	91.3298	120.181	137.304	112.31	P25745	tRNA-specific 2-thiouridylase MnmA (EC 2.8.1.13)	mnmA asuE trmU ycfB b1133 JW1119	368
b1134	-0.802437	0.0492118	0.301374	23.069	35.5315	24.4254	16.8085	11.337	20.1583	J7RSD7	Phosphatase NudJ (EC 3.6.1.-)	b1134 nudJ BN16_17031	153
b1135	0.547408	0.161419	0.558592	29.2207	19.2062	22.3015	38.6596	40.3094	21.5982	P75966	Ribosomal large subunit pseudouridine synthase E (EC 5.4.99.20) (rRNA pseudouridylate synthase E) (rRNA-uridine isomerase E)	rluE ymfC b1135 JW1121	217
b1136	-0.182273	0.586334	0.882004	1642.51	1406.86	2225.9	1801.03	1231.96	1615.54	P08200	Isocitrate dehydrogenase [NADP] (IDH) (EC 1.1.1.42) (IDP) (NADP(+)-specific ICDH) (Oxalosuccinate decarboxylase)	icd icdA icdE b1136 JW1122	416
b1137	-0.899053	0.155811	0.553063	16.9173	9.60311	11.6817	7.56383	2.51934	10.0791	P75967	Uncharacterized protein YmfD	ymfD b1137 JW1123	221
b1138	0.997726	0.250381	NA	3.07586	2.88093	7.43382	12.6064	1.25967	12.9589	P75968	Uncharacterized protein YmfE	ymfE b1138 JW5166	234
b1139	0.702713	0.32205	NA	4.6138	3.84124	7.43382	5.04255	8.81768	12.9589	P11072	Cell death peptidase (Bacteriophage T4 late gene expression-blocking protein) (GpLit)	lit b1139 JW1125	297
b1140	2.381	0.0521689	NA	0	0	3.18592	7.56383	1.25967	8.63926	P75969	Prophage integrase IntE (Int(Lambda)) (Prophage e14 integrase) (Prophage lambda integrase)	intE ycfI b1140 JW1126	375
b1141	1.03283	0.673051	NA	0	0	1.06197	0	1.25967	1.43988	P75970	Prophage excisionase-like protein (Excisionase-like protein from lambdoid prophage 14)	xisE vxis ymfG b1141 JW1127	81
b1143	1.24871	0.316224	NA	1.53793	0	3.18592	0.840426	6.29834	4.31963	P75972	Uncharacterized protein YmfI	ymfI b1143 JW5168	113
b1144	1.14761	0.176647	NA	3.07586	1.92062	4.2479	9.24468	7.55801	2.87975	P75973	Uncharacterized protein YmfJ	ymfJ b1144 JW1130	102
b1145	0.829309	0.1697	0.571432	9.22759	9.60311	11.6817	15.1277	26.453	12.9589	P75974	Prophage repressor CohE (Putative lambdoid prophage e14 repressor protein C2)	cohE ymfK b1145 JW1131	224
b1146	-0.975496	0.811055	NA	0	0.960311	0	0	0	0	J7RQ62	Uncharacterized protein	b1146 BN16_07211	167
b1147	0.0332099	0.980118	NA	1.53793	0.960311	2.12395	0.840426	1.25967	2.87975	P75976	Uncharacterized protein YmfL	ymfL b1147 JW1133	185
b1148	-0.0137075	0.997238	NA	0	0	1.06197	0.840426	0	0	P75977	Uncharacterized protein YmfM	ymfM b1148 JW1134	112
b1150	-0.0137394	0.997313	NA	0	0	0	0	0	0	P75979	Uncharacterized protein YmfR	ymfR b1150 JW1136	60
b1151	0.948048	0.79985	NA	0	0	0	0.840426	0	0	P75980	Protein BeeE	beeE ymfO b1151 JW1137	157
b1152	0.300277	0.886797	NA	3.07586	0	0	0.840426	2.51934	0	P75981	Putative protein JayE (Putative protein JayE from lambdoid prophage e14 region)	jayE ymfP b1152 JW5170	263
b1153	-1.79408	0.531465	NA	0	0	2.12395	0	0	0	J7Q678	DUF2313 domain-containing protein (Putative phage tail protein) (YmfQ family protein)	b1153 ACN002_0296 BN17_00791 D9H70_27570 ERS085366_02821 HXS78_17745	194
b1154	-0.737542	0.679192	NA	4.6138	0.960311	0	1.68085	1.25967	0	P45581	Uncharacterized protein StfP (Uncharacterized protein StfP from lambdoid prophage e14 region)	stfP ycfK b1154 JW1140	209
b1155	-0.975488	0.811056	NA	0	0.960311	0	0	0	0	P09154	Uncharacterized protein YmfS	ymfS b1155 JW5171	137
b1156	NA	NA	NA	0	0	0	0	0	0	P09153	Prophage tail fiber assembly protein homolog TfaE (Tail fiber assembly protein homolog from lambdoid prophage e14)	tfaE ycfA b1156 JW1142	200
b1157	-0.0137313	0.997315	NA	0	0	0	0	0	0	P33227	Putative uncharacterized protein StfE (Side tail fiber protein homolog from lambdoid prophage e14)	stfE b1157 JW5172	178
b1158	1.75017	0.485699	NA	0	0	0	0.840426	1.25967	0	P03014	Serine recombinase PinE (EC 3.1.22.-) (EC 6.5.1.-) (DNA-invertase PinE) (DNA-invertase from lambdoid prophage e14) (Site-specific recombinase PinE)	pinE pin b1158 JW1144	184
b1159	1.27593	0.244842	NA	1.53793	0.960311	3.18592	3.3617	6.29834	4.31963	P24200	5-methylcytosine-specific restriction enzyme A (EC 3.1.21.-) (EcoKMcrA)	mcrA rglA b1159 JW1145	277
b1160	NA	NA	NA	0	0	0	0	0	0	P75987	Anti-adapter protein IraM (Enhancing lycopene biosynthesis protein 1)	iraM elb1 elbA ycgW b1160 JW1147	107
b1161	0.269491	0.796762	NA	1.53793	2.88093	3.18592	5.04255	3.77901	0	P75988	Uncharacterized protein YcgX	ycgX b1161 JW1148	134
b1162	-0.23347	0.322863	0.722501	173.786	180.538	159.296	140.351	173.834	122.39	P75989	HTH-type transcriptional repressor BluR	bluR ycgE b1162 JW1149	243
b1163	-0.804039	0.0390804	0.264339	50.7518	92.1899	41.417	31.9362	41.5691	33.1172	J7RFF7	Uncharacterized protein	b1163 BN16_17091	403
b1164	1.29982	0.575593	NA	0	0	1.06197	1.68085	1.25967	0	X2JA59	Spalt major, isoform B	salm 3602 B1164 Dmel\CG6464 l(2)03602 SAL Sal sal SAL[M] salII SALM SalM Salm salM slam SPALT Spalt spalt CG6464 Dmel_CG6464	1355
b1165	0.948057	0.816273	NA	0	0	0	0.840426	0	0	P75992	Probable two-component-system connector protein YmgA	ymgA b1165 JW1152	90
b1166	-2.26678	0.491853	NA	0	1.92062	1.06197	0	0	0	P75993	Probable two-component-system connector protein AriR	ariR ymgB b1166 JW1153	88
b1167	-0.975488	0.811056	NA	0	0	1.06197	0	0	0	P75994	Uncharacterized protein YmgC	ymgC b1167 JW1154	82
b1168	1.07685	0.234516	NA	4.6138	1.92062	2.12395	4.20213	6.29834	7.19938	J7RFG1	Cyclic-guanylate-specific phosphodiesterase (EC 3.1.4.52)	b1168 BN16_17141	521
b1171	1.0251	0.34843	NA	1.53793	0	5.30987	9.24468	2.51934	1.43988	Q2LD76	YmgD family protein	ymgD b1171 ACN002_1853 ACN68_24945 ACN81_08495 AWP75_15685 BE963_20160 BN17_10161 BOH76_05395 BON63_20955 BON65_03130 BON69_25745 BON72_24875 BON76_11760 BON83_26210 BON86_10815 BON87_15025 BON91_15065 BON92_24795 BON94_22480 BON95_19370 BON96_12535 BON98_00815 BTQ06_02415 BVL39_22430 BW690_08850 BXT93_20090 BZL31_06890 BZL69_28540 F9X20_014610 G3565_14805 G4280_14410 G5603_00290 G5608_00290 G561…	111
b1172	0.986778	0.62858	NA	0	0.960311	0	0	1.25967	1.43988	Q2LD75	Conserved protein, UPF0757 family (Glycine zipper family protein) (Hypothetical protein) (Protein YmgG) (UPF0757 protein YmgG) (YMGG-like Gly-zipper family protein)	ymgG b1172 ymgG_1 ymgG_2 AC789_1c12610 ACN002_1852 ACN68_24940 AWP75_15690 AZZ83_000925 BANRA_01111 BANRA_01739 BANRA_01743 BANRA_04434 BE963_20165 BN17_10171 BOH76_05390 BON63_20950 BON65_03125 BON66_12770 BON69_25740 BON72_24870 BON75_08760 BON76_11755 BON83_26215 BON86_10820 BON87_15020 BON91_15060 BON92_24790 BON94_22485 BON95_19365 BON96_12530 BON98_00810 BTQ06_02410 BUE81_19380 BvCms12BK_02…	94
b1174	0.24337	0.60069	0.886034	19.9931	21.1268	27.6113	27.7341	25.1934	28.7975	P0A734	Cell division topological specificity factor	minE b1174 JW1163	88
b1175	0.123029	0.626215	0.894059	213.773	170.935	227.262	219.351	221.702	224.621	P0AEZ3	Septum site-determining protein MinD (Cell division inhibitor MinD)	minD b1175 JW1164	270
b1176	0.247927	0.328882	0.728125	183.014	187.261	147.614	226.075	191.47	195.823	P18196	Septum site-determining protein MinC	minC b1176 JW1165	231
b1177	-0.182719	0.721343	0.917442	13.8414	9.60311	20.1775	15.1277	13.8564	8.63926	P76001	Uncharacterized protein YcgJ	ycgJ b1177 JW1166	122
b1178	0.649115	0.194448	0.59365	18.4552	9.60311	9.55777	19.3298	17.6354	20.1583	P76002	Inhibitor of g-type lysozyme	pliG ycgK b1178 JW1167	133
b1179	-0.316175	0.481902	0.841669	18.4552	16.3253	20.1775	16.8085	16.3757	10.0791	P0AB43	Protein YcgL	ycgL b1179 JW1168	108
b1180	0.153996	0.677	0.909053	30.7586	24.0078	45.6649	39.5	27.7127	44.6362	J7RQH2	Putative isomerase	b1180 BN16_17281	219
b1181	0.142215	0.727262	0.918644	18.4552	22.0872	29.7353	22.6915	30.232	25.9178	P0A8L5	UPF0260 protein YcgN	ycgN b1181 JW5180	153
b1182	0.0349717	0.934922	0.985479	47.6759	85.4677	46.7269	42.8617	60.4641	83.5129	P77335	Hemolysin E, chromosomal (Cytotoxin ClyA) (Hemolysis-inducing protein) (Latent pore-forming 34 kDa hemolysin) (Silent hemolysin SheA)	hlyE clyA hpr sheA ycgD b1182 JW5181	303
b1183	3.36599	0.0717134	NA	0	0	0	0	1.25967	5.75951	P0AG11	Protein UmuD (EC 3.4.21.-) (DNA polymerase V) (Pol V) [Cleaved into: Protein UmuD']	umuD b1183 JW1172	139
b1184	0.256184	0.604782	0.886034	15.3793	12.484	9.55777	21.0106	10.0773	11.519	P04152	Protein UmuC (DNA polymerase V) (Pol V)	umuC b1184 JW1173	422
b1185	-0.188989	0.585048	0.882004	30.7586	47.0552	33.9832	29.4149	27.7127	43.1963	P0A6M2	Disulfide bond formation protein B (Disulfide oxidoreductase)	dsbB roxB ycgA b1185 JW5182	176
b1186	-0.0640189	0.827421	0.951446	67.669	83.5471	90.2678	57.9894	98.2541	77.7533	P0AFA7	Na(+)/H(+) antiporter NhaB (Sodium/proton antiporter NhaB)	nhaB b1186 JW1175	513
b1187	-0.170836	0.496512	0.847529	126.11	87.3883	104.073	91.6064	103.293	84.9527	P0A8V6	Fatty acid metabolism regulator protein	fadR oleR thdB b1187 JW1176	239
b1188	-0.993744	0.00075028	0.0183789	504.442	563.703	687.097	358.862	250.674	270.697	P29013	Uncharacterized protein YcgB	ycgB b1188 JW1177	510
b1189	-0.819493	0.0836267	0.403236	710.525	551.219	879.315	573.17	296.022	342.691	P0A6J5	D-amino acid dehydrogenase (EC 1.4.99.-) (D-alanine dehydrogenase)	dadA dadR b1189 JW1178	432
b1190	-1.18966	0.0083586	0.0992158	419.856	358.196	395.054	279.862	108.331	123.829	P29012	Alanine racemase, catabolic (EC 5.1.1.1)	dadX alnB dadB b1190 JW1179	356
b1191	-0.538977	0.0444866	0.283022	139.952	131.563	84.9579	82.3617	88.1768	73.4337	Q8D2H7	B1191 protein	b1191	485
b1192	-0.251726	0.564511	0.872859	23.069	32.6506	23.3634	21.8511	28.9724	15.8386	J7RSG9	Uncharacterized protein	b1192 BN16_17401	304
b1193	-0.165298	0.694387	0.913194	30.7586	19.2062	24.4254	15.9681	31.4917	18.7184	P0C960	Endo-type membrane-bound lytic murein transglycosylase A (EC 4.2.2.n2) (Peptidoglycan lytic endotransglycosylase)	emtA mltE sltZ ycgP b1193 JW5821	203
b1194	1.02626	0.344745	NA	3.07586	0.960311	1.06197	0.840426	5.03867	4.31963	P76010	Flagellar brake protein YcgR (Cyclic di-GMP binding protein YcgR)	ycgR b1194 JW1183	244
b1195	-0.434951	0.340619	0.741543	18.4552	19.2062	25.4874	20.1702	10.0773	15.8386	P76011	UPF0410 protein YmgE (Transglycosylase-associated gene protein)	ymgE tag b1195 JW1184	84
b1196	-0.538687	0.46223	NA	10.7655	5.76187	7.43382	7.56383	5.03867	2.87975	P76012	Uncharacterized protein YcgY	ycgY b1196 JW1185	146
b1197	-0.0391554	0.902566	0.975297	153.793	204.546	156.11	130.266	147.381	226.061	P13482	Periplasmic trehalase (EC 3.2.1.28) (Alpha,alpha-trehalase) (Alpha,alpha-trehalose glucohydrolase) (Tre37A)	treA osmA b1197 JW1186	565
b1198	-0.106041	0.681761	0.909502	73.8208	77.7852	81.772	84.883	64.2431	66.2343	P37349	PEP-dependent dihydroxyacetone kinase, phosphoryl donor subunit DhaM (EC 2.7.1.121) (Dihydroxyacetone kinase subunit M)	dhaM ycgC b1198 JW5185	472
b1199	-0.245381	0.505074	0.854155	29.2207	50.8965	54.1607	34.4575	37.7901	43.1963	J7R3P6	Dihydroxyacetone kinase (Dihydroxyacetone kinase ADP-binding subunit DhaL) (EC 2.7.1.121) (Dihydroxyacetone kinase subunit DhaL) (EC 2.7.-.-) (Dihydroxyacetone kinase subunit L) (PTS-dependent dihydroxyacetone kinase, ADP-binding subunit dhaL,dihydroxyacetone kinase subunit DhaL,dihydroxyacetone kinase, L subunit,DAK2 domain) (Putative dihydroxyacetone kinase) (EC 2.7.1.2)	b1199 dhaL ACN68_24765 ACN81_08310 ACU90_08705 AM270_04290 AMK83_26460 AWB10_14920 BEN53_12160 BK248_11285 BN17_10451 BOH76_13270 BON63_20780 BON69_25575 BON95_19195 BvCms28BK_02840 BvCmsNSP072_02072 BvCmsSIP019_04010 C9114_05840 C9160_04080 C9201_07875 C9Z03_17250 C9Z28_09750 CO706_02030 COD46_15460 CRM83_08405 D2184_25260 D4V08_24660 DEN89_04810 DEO04_08460 DL545_14330 DL705_10605 DLU82_03925 D…	210
b1200	-0.143503	0.697522	0.913194	36.9104	43.214	44.6029	38.6596	44.0884	30.2374	J7RQJ1	Putative dihydroxyacetone kinase (EC 2.7.1.2)	b1200 BN16_17481	366
b1201	-0.562653	0.166573	0.567996	24.6069	32.6506	29.7353	22.6915	21.4144	14.3988	J7QKR7	Putative sensor-type regulator	b1201 BN16_17491	642
b1202	-0.235278	0.529585	0.86297	33.8345	27.849	35.0451	23.5319	30.232	28.7975	P76017	Uncharacterized protein YcgV	ycgV b1202 JW1193	955
b1203	-0.153478	0.569279	0.873718	110.731	138.285	84.9579	101.692	112.11	86.3926	P0ABU2	Ribosome-binding ATPase YchF	ychF engD gtp1 b1203 JW1194	363
b1204	-0.170467	0.727021	0.918644	19.9931	19.2062	11.6817	10.9255	18.895	15.8386	P0A7D1	Peptidyl-tRNA hydrolase (PTH) (EC 3.1.1.29)	pth b1204 JW1195	194
b1205	0.0588468	0.877877	0.965046	518.283	268.887	606.387	642.926	404.354	401.726	P0AB49	Uncharacterized protein YchH	ychH b1205 JW1196	92
b1206	0.28302	0.398985	0.789835	33.8345	46.0949	66.9044	60.5107	69.2818	50.3957	P0AFR2	C4-dicarboxylic acid transporter DauA (Dicarboxylic acid uptake system A)	dauA ychM b1206 JW5189	559
b1207	-0.0592058	0.823479	0.950239	109.193	117.158	107.259	76.4788	125.967	120.95	P0A717	Ribose-phosphate pyrophosphokinase (RPPK) (EC 2.7.6.1) (5-phospho-D-ribosyl alpha-1-diphosphate) (Phosphoribosyl diphosphate synthase) (Phosphoribosyl pyrophosphate synthase) (P-Rib-PP synthase) (PRPP synthase) (PRPPase)	prs prsA b1207 JW1198	315
b1208	0.302919	0.305566	0.712606	89.2001	122.92	58.4086	94.9681	117.149	123.829	P62615	4-diphosphocytidyl-2-C-methyl-D-erythritol kinase (CMK) (EC 2.7.1.148) (4-(cytidine-5'-diphospho)-2-C-methyl-D-erythritol kinase)	ispE ipk ychB b1208 JW1199	283
b1209	-0.549784	0.10576	0.460269	53.8276	67.2218	37.1691	41.1809	28.9724	37.4368	P61320	Outer-membrane lipoprotein LolB	lolB hemM ychC b1209 JW1200	207
b1210	-0.116399	0.632892	0.897337	119.959	144.047	118.941	97.4894	120.928	138.228	P0A6X1	Glutamyl-tRNA reductase (GluTR) (EC 1.2.1.70)	hemA b1210 JW1201	418
b1211	-0.303399	0.349536	0.746909	49.2138	69.1424	42.479	44.5426	54.1657	31.6773	P0A7I0	Peptide chain release factor RF1 (RF-1)	prfA sueB uar b1211 JW1202	360
b1212	-0.137856	0.784551	0.938632	16.9173	17.2856	8.49579	7.56383	16.3757	15.8386	P0ACC1	Release factor glutamine methyltransferase (RF MTase) (EC 2.1.1.297) (M.EcoKHemKP) (N5-glutamine methyltransferase PrmC) (Protein release factor methylation C) (Protein-(glutamine-N5) MTase PrmC) (Protein-glutamine N-methyltransferase PrmC)	prmC hemK b1212 JW1203	277
b1213	-0.778931	0.459806	NA	7.68966	2.88093	1.06197	3.3617	2.51934	0	J7RFK5	Uncharacterized protein	b1213 BN16_17621	130
b1214	-0.0859221	0.715675	0.913685	89.2001	85.4677	92.3917	87.4043	86.9171	76.3135	P0AGM5	UPF0162 protein YchA (Protein SirB1)	ychA sirB1 b1214 JW1205	269
b1215	-0.0502589	0.817444	0.947991	135.338	104.674	120.003	115.979	117.149	112.31	P0A715	2-dehydro-3-deoxyphosphooctonate aldolase (EC 2.5.1.55) (3-deoxy-D-manno-octulosonic acid 8-phosphate synthase) (KDO-8-phosphate synthase) (KDO 8-P synthase) (KDOPS) (Phospho-2-dehydro-3-deoxyoctonate aldolase)	kdsA b1215 JW1206	284
b1216	-0.292937	0.443525	0.816082	30.7586	21.1268	24.4254	21.8511	16.3757	23.038	P31801	Sodium-potassium/proton antiporter ChaA (Na(+)/H(+) exchanger)	chaA b1216 JW1207	366
b1217	0.144371	0.764645	0.933322	10.7655	22.0872	21.2395	16.8085	16.3757	28.7975	P0AE63	Putative cation transport regulator ChaB	chaB b1217 JW1208	76
b1218	0.0564039	0.830951	0.951631	61.5173	87.3883	64.7804	66.3936	76.8398	82.073	P39163	Glutathione-specific gamma-glutamylcyclotransferase (Gamma-GCG) (EC 4.3.2.7) (Cation transport regulatory protein ChaC)	chaC b1218 JW1209	231
b1219	0.820536	0.000827158	0.0191536	84.5863	56.6584	67.9663	120.181	117.149	128.149	P0AB52	Protein YchN	ychN b1219 JW1210	117
b1220	0.169846	0.696452	0.913194	30.7586	24.0078	20.1775	29.4149	41.5691	11.519	P39165	Uncharacterized protein YchO	ychO ychP b1220 JW1211	464
b1221	0.0654087	0.863389	0.960659	39.9862	43.214	64.7804	46.2234	31.4917	79.1932	P0AF28	Nitrate/nitrite response regulator protein NarL	narL frdR b1221 JW1212	216
b1222	-0.313713	0.381379	0.778014	30.7586	54.7377	39.293	25.2128	37.7901	40.3166	P0AFA2	Nitrate/nitrite sensor protein NarX (EC 2.7.13.3)	narX narR b1222 JW1213	598
b1223	1.26342	0.00346744	0.0521122	95.3518	72.9836	49.9128	111.777	163.757	247.659	P10903	Nitrate/nitrite transporter NarK (Nitrite extrusion protein 1) (Nitrite facilitator 1)	narK b1223 JW1214	463
b1224	0.708415	0.0289845	0.221363	512.131	540.655	759.311	800.926	1066.94	1095.75	P09152	Respiratory nitrate reductase 1 alpha chain (EC 1.7.5.1) (Nitrate reductase A subunit alpha) (Quinol-nitrate oxidoreductase subunit alpha)	narG bisD narC b1224 JW1215	1247
b1225	1.28322	0.000473704	0.0135201	130.724	177.658	262.308	359.702	326.254	708.419	P11349	Respiratory nitrate reductase 1 beta chain (EC 1.7.5.1) (Nitrate reductase A subunit beta) (Quinol-nitrate oxidoreductase subunit beta)	narH b1225 JW1216	512
b1226	1.74949	1.59091e-05	0.00120172	49.2138	57.6187	58.4086	142.032	125.967	290.855	P0AF26	Nitrate reductase molybdenum cofactor assembly chaperone NarJ (Redox enzyme maturation protein NarJ)	narJ b1226 JW1217	236
b1227	1.67736	7.12638e-05	0.00354432	79.9725	103.714	97.7016	204.223	159.978	539.954	P11350	Respiratory nitrate reductase 1 gamma chain (EC 1.7.5.1) (Cytochrome B-NR) (Nitrate reductase A subunit gamma) (Quinol-nitrate oxidoreductase subunit gamma)	narI chlI b1227 JW1218	225
b1229	NA	NA	NA	0	0	0	0	0	0	P02338	Protamine-like protein	tpr b1229 JW1219	29
b1230	0.209191	0.581973	0.88103	23.069	17.2856	27.6113	33.617	22.674	20.1583
b1231	0.507523	0.352633	0.747694	12.3035	14.4047	5.30987	13.4468	16.3757	15.8386
b1232	-0.56891	0.0497755	0.303709	84.5863	66.2615	75.4002	38.6596	62.9834	51.8356	P37051	Formyltetrahydrofolate deformylase (EC 3.5.1.10) (Formyl-FH(4) hydrolase)	purU tgs ychI b1232 JW1220	280
b1233	-0.131209	0.706503	0.913685	33.8345	54.7377	31.8592	42.8617	32.7514	34.557	P37052	UPF0225 protein YchJ	ychJ b1233 JW1221	152
b1234	-0.467518	0.00652379	0.0838658	387.559	447.505	447.091	312.638	302.32	313.893	P0AFR0	NTE family protein RssA	rssA ychK b1234 JW1222	301
b1235	-0.704213	0.00156878	0.0308891	229.152	295.776	200.713	137.83	163.757	145.428	P0AEV1	Regulator of RpoS	rssB hnr sprE ychL b1235 JW1223	337
b1236	-0.0162485	0.938528	0.986082	176.862	191.102	178.412	150.436	188.95	204.463	P0AEP3	UTP--glucose-1-phosphate uridylyltransferase (EC 2.7.7.9) (Alpha-D-glucosyl-1-phosphate uridylyltransferase) (UDP-glucose pyrophosphorylase) (UDPGP) (Uridine diphosphoglucose pyrophosphorylase)	galU ychD b1236 JW1224	302
b1237	0.206854	0.337845	0.737522	513.669	539.695	682.849	584.096	634.873	789.053	P0ACF8	DNA-binding protein H-NS (Heat-stable nucleoid-structuring protein) (Histone-like protein HLP-II) (Protein B1) (Protein H1)	hns bglY cur drdX hnsA msyA osmZ pilG topS b1237 JW1225	137
b1238	-0.462297	0.408907	0.794968	9.22759	23.0475	12.7437	7.56383	16.3757	10.0791	P23331	Thymidine kinase (EC 2.7.1.21)	tdk b1238 JW1226	205
b1241	0.0367375	0.91005	0.979878	982.739	1135.09	1317.91	1030.36	1194.17	1301.65	P0A9Q7	Aldehyde-alcohol dehydrogenase [Includes: Alcohol dehydrogenase (ADH) (EC 1.1.1.1); Acetaldehyde dehydrogenase [acetylating] (ACDH) (EC 1.2.1.10); Pyruvate-formate-lyase deactivase (PFL deactivase)]	adhE ana b1241 JW1228	891
b1242	0.127182	0.740304	0.925306	35.3724	22.0872	25.4874	37.8192	23.9337	25.9178	P25743	UPF0056 membrane protein YhcE	ychE b1242 JW1229	215
b1243	-0.268733	0.0801212	0.395019	2339.2	2674.47	2627.32	2096.02	1990.28	2259.17	P23843	Periplasmic oligopeptide-binding protein	oppA b1243 JW1235	543
b1244	-0.287836	0.24276	0.649936	376.793	490.719	284.609	278.181	302.32	365.729	P0AFH2	Oligopeptide transport system permease protein OppB	oppB b1244 JW1236	306
b1245	-0.196412	0.4711	0.832268	390.635	528.171	402.488	299.192	353.967	503.957	P0AFH6	Oligopeptide transport system permease protein OppC	oppC b1245 JW1237	302
b1246	-0.106949	0.721988	0.917527	356.8	632.845	467.269	321.043	432.066	604.748	P76027	Oligopeptide transport ATP-binding protein OppD	oppD b1246 JW1238	337
b1247	-0.101035	0.70034	0.913194	504.442	660.694	598.953	433.66	522.762	692.581	P77737	Oligopeptide transport ATP-binding protein OppF	oppF b1247 JW1239	334
b1248	-0.249858	0.59233	0.883383	15.3793	30.73	28.6733	18.4894	20.1547	25.9178	J7R3S9	UPF0263 protein YciU	b1248 yciU ACN002_1776 BN17_10951	135
b1249	-0.285151	0.181292	0.577716	133.8	136.364	122.127	100.011	113.37	109.431	P0A6H8	Cardiolipin synthase A (CL synthase) (EC 2.7.8.-)	clsA cls nov yciJ b1249 JW1241	486
b1250	0.0761674	0.859613	0.959792	19.9931	22.0872	31.8592	25.2128	30.232	23.038	P31069	Voltage-gated potassium channel Kch	kch b1250 JW1242	417
b1251	0.881439	0.033729	0.241776	23.069	23.0475	16.9916	36.9787	27.7127	51.8356	P0AB55	Protein YciI	yciI b1251 JW1243	98
b1252	0.889775	0.138427	0.521033	6.15173	4.80156	10.6197	14.2872	11.337	14.3988	P02929	Protein TonB	tonB exbA b1252 JW5195	239
b1253	-0.151326	0.775682	0.937516	13.8414	10.5634	9.55777	10.0851	12.5967	7.19938	P0A8Z0	Acyl-CoA thioester hydrolase YciA (EC 3.1.2.-) (Protein P14)	yciA b1253 JW1245	132
b1254	-0.256596	0.416513	0.79986	33.8345	54.7377	48.8508	39.5	32.7514	44.6362	P0A710	Probable intracellular septation protein A	yciB ispZ b1254 JW1246	179
b1255	0.34633	0.205706	0.605336	41.5242	53.7774	49.9128	62.1915	56.6851	67.6742	P21365	UPF0259 membrane protein YciC	yciC b1255 JW1247	247
b1256	-0.100755	0.714767	0.913685	1911.65	1064.98	1897.75	1846.42	1197.94	1497.47	P0A915	Outer membrane protein W	ompW yciD b1256 JW1248	212
b1257	1.08222	0.00731259	0.0913634	41.5242	17.2856	40.355	66.3936	47.8674	93.592	P21363	Protein YciE	yciE b1257 JW1249	168
b1258	0.894475	0.414853	NA	1.53793	2.88093	1.06197	5.88298	2.51934	1.43988	P21362	Protein YciF	yciF b1258 JW1250	166
b1259	1.01002	0.647555	NA	1.53793	0	0	0	1.25967	1.43988	P21361	Uncharacterized protein YciG	yciG b1259 JW1251	59
b1260	-0.0963751	0.818776	0.947991	59.9794	53.7774	19.1155	40.3404	31.4917	51.8356	P0A877	Tryptophan synthase alpha chain (EC 4.2.1.20)	trpA b1260 JW1252	268
b1261	-0.977497	0.00481962	0.0672369	52.2897	69.1424	66.9044	34.4575	20.1547	41.7564	P0A879	Tryptophan synthase beta chain (EC 4.2.1.20)	trpB b1261 JW1253	397
b1262	-0.640204	0.0734554	0.374623	53.8276	78.7455	77.5241	63.8724	39.0497	30.2374	P00909	Tryptophan biosynthesis protein TrpCF [Includes: Indole-3-glycerol phosphate synthase (IGPS) (EC 4.1.1.48); N-(5'-phospho-ribosyl)anthranilate isomerase (PRAI) (EC 5.3.1.24)]	trpC trpF b1262 JW1254	453
b1263	0.386153	0.51473	0.854762	9.22759	8.6428	6.37184	13.4468	11.337	5.75951	P00904	Bifunctional protein TrpGD [Includes: Anthranilate synthase component 2 (AS) (ASII) (EC 4.1.3.27) (Anthranilate synthase, glutamine amidotransferase component); Anthranilate phosphoribosyltransferase (EC 2.4.2.18)]	trpGD trpD b1263 JW1255	531
b1264	0.610959	0.599736	NA	1.53793	1.92062	1.06197	1.68085	1.25967	4.31963	P00895	Anthranilate synthase component 1 (AS) (ASI) (EC 4.1.3.27)	trpE b1264 JW1256	520
b1265	0.857366	0.765295	NA	0	0	1.06197	0.840426	0	1.43988	P0AD92	trp operon leader peptide	trpL trpEE b1265 JW1257	14
b1266	-0.305949	0.410579	0.794968	24.6069	32.6506	24.4254	24.3723	20.1547	21.5982	P77766	5'-3' exoribonuclease (EC 3.1.13.-) (3',5'-nucleotide bisphosphate phosphatase) (EC 3.1.3.97) (RNase AM)	yciV trpH b1266 JW1258	293
b1267	-0.163739	0.569165	0.873718	73.8208	64.3408	69.0283	68.0745	60.4641	54.7153	P0AFR4	Uncharacterized protein YciO	yciO b1267 JW5196	206
b1268	-0.181471	0.560087	0.87168	44.6	73.944	44.6029	52.1064	46.6077	46.0761	P45848	Uncharacterized protein YciQ	yciQ yciP b1268 JW5197	631
b1269	-0.653958	0.0149752	0.149779	98.4277	131.563	92.3917	79	60.4641	64.7945	P37765	Ribosomal large subunit pseudouridine synthase B (EC 5.4.99.22) (23S rRNA pseudouridine(2605) synthase) (rRNA pseudouridylate synthase B) (rRNA-uridine isomerase B)	rluB yciL b1269 JW1261	291
b1270	0.330775	0.425282	0.805675	16.9173	22.0872	19.1155	29.4149	16.3757	27.3577	P0A9H5	Corrinoid adenosyltransferase (EC 2.5.1.17) (Cob(II)alamin adenosyltransferase) (Cob(II)yrinic acid a,c-diamide adenosyltransferase) (Cobinamide/cobalamin adenosyltransferase)	btuR cobA b1270 JW1262	196
b1271	0.114953	0.76202	0.93259	26.1449	27.849	18.0536	27.7341	25.1934	24.4779	P31808	Uncharacterized oxidoreductase YciK (EC 1.-.-.-)	yciK b1271 JW1263	252
b1272	-0.286944	0.205263	0.605336	230.69	189.181	252.75	178.17	192.729	179.985	P0AG14	Probable protease SohB (EC 3.4.21.-)	sohB b1272 JW1264	349
b1273	0.0699169	0.833306	0.951694	72.2828	56.6584	37.1691	65.5532	40.3094	66.2343	P0AB61	Protein YciN	yciN b1273 JW1265	83
b1274	0.115864	0.619893	0.891986	224.538	321.704	203.899	254.649	250.674	311.013	P06612	DNA topoisomerase 1 (EC 5.6.2.1) (DNA topoisomerase I) (Omega-protein) (Relaxing enzyme) (Swivelase) (Untwisting enzyme)	topA supX b1274 JW1266	865
b1275	0.0336506	0.906987	0.978465	126.11	108.515	77.5241	123.543	114.63	77.7533	P0A9F3	HTH-type transcriptional regulator CysB (Cys regulon transcriptional activator)	cysB b1275 JW1267	324
b1276	-0.771879	0.00214952	0.0377806	1419.51	1421.26	1618.45	973.213	710.453	927.281	P25516	Aconitate hydratase A (ACN) (Aconitase) (EC 4.2.1.3) (Iron-responsive protein-like) (IRP-like) (RNA-binding protein) (Stationary phase enzyme)	acnA acn b1276 JW1268	891
b1277	-0.185962	0.547837	0.87168	70.7449	62.4202	81.772	79	50.3867	57.5951	P0A7I7	GTP cyclohydrolase-2 (EC 3.5.4.25) (GTP cyclohydrolase II)	ribA b1277 JW1269	196
b1278	-0.507679	0.062713	0.343979	93.8139	71.063	86.0199	63.0319	54.1657	57.5951	P0A924	Phosphatidylglycerophosphatase B (EC 3.1.3.27) (Diacylglycerol pyrophosphate phosphatase) (DGPP phosphatase) (EC 3.1.3.81) (Phosphatidate phosphatase) (EC 3.1.3.4) (Undecaprenyl pyrophosphate phosphatase) (EC 3.6.1.27) (Undecaprenyl-diphosphatase)	pgpB b1278 JW1270	254
b1279	0.163594	0.624581	0.893383	44.6	34.5712	29.7353	47.9043	35.2707	35.9969	P0ACV4	Lipopolysaccharide assembly protein A	lapA yciS b1279 JW1271	102
b1280	-0.137922	0.558864	0.87168	139.952	145.007	158.234	124.383	136.044	143.988	P0AB58	Lipopolysaccharide assembly protein B (Lipopolysaccharide regulatory protein)	lapB yciM b1280 JW1272	389
b1281	0.124845	0.736564	0.923392	18.4552	39.3728	25.4874	25.2128	31.4917	37.4368	P08244	Orotidine 5'-phosphate decarboxylase (EC 4.1.1.23) (OMP decarboxylase) (OMPDCase) (OMPdecase)	pyrF b1281 JW1273	245
b1282	0.299505	0.625395	0.893709	7.68966	5.76187	8.49579	5.88298	7.55801	14.3988	P08245	Uncharacterized protein YciH	yciH b1282 JW1274	108
b1283	0.168818	0.652201	0.904591	27.6828	44.1743	38.2311	38.6596	47.8674	38.8767	P0ADA7	Osmotically-inducible lipoprotein B	osmB b1283 JW1275	72
b1284	0.575531	0.0850848	0.406603	36.9104	25.9284	37.1691	47.9043	42.8287	57.5951	Q7UCQ7	DeoR faimly transcriptional regulator (DeoR-family transcriptional regulator) (DeoR/GlpR transcriptional regulator) (Global regulator of transcription) (GlpR_5 protein) (HTH-type transcriptional regulator) (Putative DEOR-type transcriptional regulator) (Transcriptional regulator) (Transcriptional regulatory protein YciT)	yciT b1284 glpR_1 glpR_2 glpR_3 glpR_4 glpR_5 glpR_6 srlR_1 srlR_2 srlR_3 srlR_4 A6581_19170 A6V01_10705 A8C65_07250 A9819_08645 A9P13_12050 A9R57_00430 A9X72_14460 AC789_1c13770 ACN002_1737 ACN68_13740 ACN81_07810 ACU57_02850 ACU90_19990 AM270_04735 AM446_13035 AM464_24480 AMK83_00760 AML35_28575 APT94_16110 ARC77_03525 AU473_18260 AUQ13_15930 AUS26_06325 AW059_17025 AWP75_17820 B7C53_04170 B9T5…	249
b1285	-0.0680588	0.799811	0.943577	67.669	78.7455	92.3917	73.117	73.0608	83.5129	P77334	Cyclic di-GMP phosphodiesterase PdeR (EC 3.1.4.52)	pdeR gmr yciR b1285 JW1278	661
b1286	0.159376	0.608833	0.886383	63.0552	81.6264	52.0367	51.266	90.6961	80.6331	P30850	Exoribonuclease 2 (EC 3.1.13.1) (Exoribonuclease II) (RNase II) (Ribonuclease II)	rnb b1286 JW1279	644
b1287	0.881587	0.16216	0.559401	9.22759	2.88093	8.49579	9.24468	16.3757	11.519	P76035	Uncharacterized protein YciW	yciW b1287 JW5200	375
b1288	0.154878	0.429684	0.808307	235.304	243.919	237.882	247.085	269.569	283.656	P0AEK4	Enoyl-[acyl-carrier-protein] reductase [NADH] FabI (ENR) (EC 1.3.1.9) (NADH-dependent enoyl-ACP reductase)	fabI envM b1288 JW1281	262
b1289	0.22994	0.677089	0.909053	27.6828	10.5634	9.55777	15.9681	25.1934	12.9589	P45736	Uncharacterized protein YcjD	ycjD b1289 JW1282	117
b1290	0.269665	0.51139	0.854762	13.8414	35.5315	22.3015	23.5319	30.232	35.9969	P0AAH8	Putrescine export system ATP-binding protein SapF	sapF b1290 JW1283	268
b1291	0.0139176	0.965025	0.989517	39.9862	54.7377	89.2058	62.1915	56.6851	69.1141	P0AAH4	Putrescine export system ATP-binding protein SapD	sapD trkE b1291 JW1284	330
b1292	-0.705249	0.142265	0.527303	15.3793	22.0872	20.1775	7.56383	17.6354	11.519	P0AGH5	Putrescine export system permease protein SapC	sapC b1292 JW1285	296
b1293	-0.232532	0.631072	0.896998	21.5311	30.73	23.3634	9.24468	32.7514	24.4779	P0AGH3	Putrescine export system permease protein SapB	sapB b1293 JW1286	321
b1294	-0.182831	0.431616	0.81018	90.738	114.277	95.5777	87.4043	86.9171	92.1521	Q47622	Probable ABC transporter periplasmic-binding protein SapA	sapA b1294 JW1287	547
b1295	-0.359994	0.495531	0.847529	7.68966	19.2062	18.0536	15.1277	10.0773	10.0791	P0ACV8	Uncharacterized protein YmjA	ymjA b1295 JW1288	81
b1296	0.0207377	0.973967	0.994601	7.68966	11.5237	6.37184	7.56383	7.55801	11.519	P76037	Putrescine importer PuuP	puuP ycjJ b1296 JW1289	461
b1297	-0.382818	0.437275	0.814554	13.8414	18.2459	24.4254	10.9255	15.116	18.7184	J7R0M2	Putative glutamine synthetase (EC 6.3.1.2)	b1297 BN16_18511	498
b1298	0.496374	0.405099	0.794099	9.22759	12.484	6.37184	11.766	12.5967	15.8386	P76038	Gamma-glutamyl-gamma-aminobutyrate hydrolase PuuD (Gamma-Glu-GABA hydrolase) (EC 3.5.1.94)	puuD ycjL b1298 JW1291	254
b1299	-0.697538	0.233001	0.642043	10.7655	9.60311	23.3634	12.6064	2.51934	11.519	P0A9U6	HTH-type transcriptional regulator PuuR	puuR ycjC b1299 JW1292	185
b1300	1.46723	0.178344	NA	0	0.960311	5.30987	3.3617	2.51934	12.9589	P23883	NADP/NAD-dependent aldehyde dehydrogenase PuuC (ALDH) (EC 1.2.1.5) (3-hydroxypropionaldehyde dehydrogenase) (Gamma-glutamyl-gamma-aminobutyraldehyde dehydrogenase) (Gamma-Glu-gamma-aminobutyraldehyde dehydrogenase)	puuC aldH b1300 JW1293	495
b1301	0.437816	0.688898	NA	4.6138	0.960311	1.06197	1.68085	2.51934	4.31963	P37906	Gamma-glutamylputrescine oxidoreductase (Gamma-Glu-Put oxidase) (Gamma-glutamylputrescine oxidase) (EC 1.4.3.-)	puuB ordL ycjA b1301 JW1294	426
b1302	0.838181	0.253535	NA	6.15173	6.72218	2.12395	6.72341	8.81768	11.519	P50457	4-aminobutyrate aminotransferase PuuE (EC 2.6.1.19) (GABA aminotransferase) (GABA-AT) (Gamma-amino-N-butyrate transaminase) (GABA transaminase) (Glutamate:succinic semialdehyde transaminase)	puuE goaG b1302 JW1295	421
b1303	0.00486919	0.990208	0.997583	26.1449	25.9284	21.2395	19.3298	27.7127	27.3577	P37344	Psp operon transcriptional activator (Phage shock protein F)	pspF ycjB b1303 JW1296	325
b1304	-1.08208	1.62238e-05	0.00120172	189.166	171.896	190.093	88.2447	89.4365	82.073	P0AFM6	Phage shock protein A	pspA b1304 JW1297	222
b1305	-1.97792	0.0416964	NA	6.15173	12.484	3.18592	1.68085	2.51934	1.43988	P0AFM9	Phage shock protein B	pspB b1305 JW1298	74
b1306	-0.958714	0.0589262	0.336366	33.8345	21.1268	13.8057	15.9681	6.29834	11.519	P0AFN2	Phage shock protein C	pspC b1306 JW1299	119
b1307	-0.218167	0.755076	0.930949	3.07586	6.72218	8.49579	3.3617	5.03867	8.63926	P0AFV8	Phage shock protein D	pspD b1307 JW1300	73
b1308	0.763737	0.00249762	0.0415513	107.655	78.7455	79.6481	133.628	134.785	181.424	P23857	Thiosulfate sulfurtransferase PspE (TST) (EC 2.8.1.1) (Phage shock protein E)	pspE b1308 JW1301	104
b1309	0.951707	0.160103	NA	6.15173	3.84124	7.43382	9.24468	8.81768	15.8386	P76041	Glucosylglycerate phosphorylase (GGa phosphorylase) (GGaP) (EC 2.4.1.352)	ycjM ggaP b1309 JW1302	559
b1310	0.831283	0.339995	NA	3.07586	2.88093	4.2479	5.88298	2.51934	10.0791	J7RST0	Putative transport periplasmic protein	b1310 BN16_18641	430
b1311	0.588132	0.728047	NA	0	0	2.12395	0.840426	2.51934	0	P0AFR7	Inner membrane ABC transporter permease protein YcjO	ycjO b1311 JW1304	293
b1312	1.82667	0.280736	NA	0	0	1.06197	1.68085	1.25967	1.43988	P77716	Inner membrane ABC transporter permease protein YcjP	ycjP b1312 JW1305	280
b1313	0.282986	0.719313	NA	1.53793	8.6428	3.18592	4.20213	7.55801	5.75951	P76043	D-guloside 3-dehydrogenase (EC 1.1.1.-)	ycjQ b1313 JW1306	350
b1314	0.615059	0.50159	NA	3.07586	2.88093	3.18592	6.72341	2.51934	4.31963	J7QL17	Putative transient receptor potential locus	b1314 BN16_18681	262
b1315	-0.514875	0.55033	NA	6.15173	0.960311	7.43382	4.20213	2.51934	2.87975	P77503	D-glucoside 3-dehydrogenase (EC 1.1.1.-)	ycjS b1315 JW1308	351
b1316	0.742395	0.179806	0.576977	12.3035	6.72218	6.37184	15.1277	12.5967	12.9589	P77154	Kojibiose phosphorylase (EC 2.4.1.230)	ycjT b1316 JW1309	755
b1317	-0.474986	0.784359	NA	1.53793	0.960311	1.06197	0	0	2.87975	P77366	Beta-phosphoglucomutase (Beta-PGM) (EC 5.4.2.6)	ycjU pgmB b1317 JW1310	219
b1319	1.47801	0.48598	NA	0	0	1.06197	0.840426	1.25967	1.43988	P76045	Outer membrane porin G (Outer membrane protein G)	ompG b1319 JW1312	301
b1320	0.756057	0.27052	NA	6.15173	3.84124	5.30987	10.0851	6.29834	8.63926	P77615	Uncharacterized HTH-type transcriptional regulator YcjW	ycjW b1320 JW1313	332
b1321	0.372563	0.320011	0.722501	19.9931	26.8887	29.7353	35.2979	28.9724	35.9969	P76046	Uncharacterized protein YcjX	ycjX b1321 JW1314	465
b1322	0.665872	0.0754968	0.382062	24.6069	23.0475	19.1155	37.8192	35.2707	31.6773	P0A8R7	UPF0283 membrane protein YcjF	ycjF b1322 JW1315	353
b1323	0.201013	0.302678	0.71012	241.455	218.951	250.626	261.372	268.309	287.975	P07604	Transcriptional regulatory protein TyrR	tyrR b1323 JW1316	513
b1324	-0.208344	0.405188	0.794099	179.938	207.427	242.13	213.468	141.083	190.064	P0A862	Thiol peroxidase (Tpx) (EC 1.11.1.24) (Peroxiredoxin tpx) (Prx) (Scavengase p20) (Thioredoxin peroxidase) (Thioredoxin-dependent peroxiredoxin)	tpx yzzJ b1324 JW1317	168
b1325	-0.156118	0.507785	0.854603	98.4277	116.198	116.817	108.415	84.3978	105.111	P51981	L-Ala-D/L-Glu epimerase (AE epimerase) (AEE) (EC 5.1.1.20)	ycjG ycjH b1325 JW1318	321
b1326	0.063306	0.811699	0.947017	63.0552	72.0233	97.7016	74.7979	83.1381	87.8325	P0ACV6	Murein peptide amidase A (EC 3.4.17.-) (Gamma-D-Glu-Dap amidase) (Zinc metallocarboxypeptidase MpaA)	mpaA ycjI b1326 JW1319	242
b1327	-0.820754	0.28909	NA	7.68966	4.80156	7.43382	4.20213	2.51934	4.31963	J7RQV5	Hydrolase_4 domain-containing protein	b1327 BN16_18821	310
b1328	0.579005	0.381338	0.778014	3.07586	5.76187	9.55777	12.6064	3.77901	11.519	P77333	HTH-type transcriptional regulator PgrR (Regulator of PG recycling)	pgrR ycjZ b1328 JW1321	299
b1329	0.649556	0.0223731	0.188626	112.269	112.356	133.809	186.575	187.691	188.624	J7RSU7	Putative transport periplasmic protein	b1329 BN16_18841	544
b1330	0.197248	0.567371	0.873718	27.6828	30.73	26.5494	31.9362	32.7514	33.1172	J7RFX3	Uncharacterized protein	b1330 BN16_18851	343
b1331	-2.05684	NA	NA	201.469	0	5.30987	6.72341	1.25967	41.7564	P0CE52	Transposase InsH for insertion sequence element IS5F	insH4 b1331 JW1324	326
b1332	-0.123214	0.729014	0.92044	44.6	41.2934	27.6113	32.7766	37.7901	33.1172	P64445	Uncharacterized protein YnaJ	ynaJ b1332 JW1326	85
b1333	-0.394838	0.204461	0.605336	1720.95	1357.88	1895.62	1631.27	1118.59	1030.95	P0AAC0	Universal stress protein E	uspE ydaA b1333 JW1327	316
b1334	-0.664368	0.00199465	0.0360777	264.524	313.061	304.787	180.692	226.74	149.747	P0A9E5	Fumarate and nitrate reduction regulatory protein	fnr nirR b1334 JW1328	250
b1335	0.112153	0.763066	0.933322	50.7518	29.7696	26.5494	43.7021	45.3481	23.038	P0AFH0	Methylated-DNA--protein-cysteine methyltransferase (EC 2.1.1.63) (6-O-methylguanine-DNA methyltransferase) (MGMT) (O-6-methylguanine-DNA-alkyltransferase)	ogt b1335 JW1329	171
b1336	-0.543437	0.516226	NA	4.6138	6.72218	3.18592	3.3617	3.77901	2.87975	P46133	p-aminobenzoyl-glutamate transport protein (PABA-GLU transport protein)	abgT ydaH b1336 JW5822 ECK1332	508
b1337	-0.991182	0.122984	0.504231	15.3793	8.6428	19.1155	13.4468	5.03867	1.43988	J7R0S2	Uncharacterized protein	b1337 BN16_18911	481
b1338	-0.00162648	0.998518	NA	3.07586	6.72218	7.43382	10.0851	2.51934	4.31963	P77357	p-aminobenzoyl-glutamate hydrolase subunit A (EC 3.5.1.-) (PABA-GLU hydrolase) (PGH)	abgA ydaJ b1338 JW5205	436
b1339	0.0886169	0.829822	0.951631	21.5311	31.6903	29.7353	27.7341	31.4917	30.2374	P77744	HTH-type transcriptional regulator AbgR	abgR b1339 JW1333	302
b1340	-0.130027	0.774272	0.937261	30.7586	22.0872	18.0536	17.6489	25.1934	21.5982	P76053	Probable DNA endonuclease SmrA (EC 3.1.-.-)	smrA ydaL b1340 JW1334	187
b1341	-0.64259	0.0875476	0.411421	63.0552	100.833	69.0283	41.1809	46.6077	63.3546	J7RFY2	Uncharacterized protein/YdaM	b1341 BN16_18951	430
b1342	0.230663	0.322448	0.722501	99.9656	102.753	116.817	138.67	128.486	106.551	J7R0S8	Zinc transport protein ZntB	b1342 zntB BN16_18961	327
b1343	-0.0092897	0.977307	0.994868	36.9104	64.3408	53.0987	42.8617	47.8674	66.2343	P21693	ATP-dependent RNA helicase DbpA (EC 3.6.4.13)	dbpA b1343 JW1337	457
b1344	-0.267398	0.4135	0.797026	52.2897	31.6903	50.9748	40.3404	34.011	35.9969	P76055	tRNA-cytidine(32) 2-sulfurtransferase (EC 2.8.1.-) (Two-thiocytidine biosynthesis protein A) (tRNA 2-thiocytidine biosynthesis protein TtcA)	ttcA ydaO b1344 JW1338	311
b1345	1.24706	0.123191	NA	3.07586	1.92062	5.30987	9.24468	5.03867	10.0791	Q8GC62	B1345 protein (Integrase)	b1345 B6V57_07505 B9N33_12705 CCZ14_05795 CCZ17_19055 CRT43_08450 CT146_17680	102
b1346	NA	NA	NA	0	0	0	0	0	0	P76057	Uncharacterized protein YdaQ	ydaQ b1346 JW5207	71
b1347	-0.0137132	0.996292	NA	0	0	1.06197	0	0	1.43988	P33230	Double-strand break reduction protein	rcbA ydaC b1347 JW1341	69
b1348	NA	NA	NA	0	0	0	0	0	0	P33229	Endodeoxyribonuclease toxin RalR (DNase RalR) (EC 3.1.-.-) (Restriction alleviation and modification enhancement protein) (Toxin RalR)	ralR lar ral ydaB b1348 JW5208	64
b1349	-0.862956	0.464635	NA	0	4.80156	5.30987	0.840426	3.77901	1.43988	P33228	Protein RecT (P33)	recT b1349 JW1343	269
b1350	0.92585	0.209	NA	6.15173	2.88093	6.37184	13.4468	10.0773	4.31963	P15032	Exodeoxyribonuclease 8 (EC 3.1.11.-) (Exodeoxyribonuclease VIII) (EXO VIII)	recE b1350 JW1344	866
b1351	-0.975488	0.811056	NA	0	0	1.06197	0	0	0	P15033	Protein RacC	racC b1351 JW1345	91
b1352	0.948057	0.816273	NA	0	0	0	0	0	1.43988	P38393	Killing protein KilR (FtsZ inhibitor protein KilR)	kilR kil ydaD b1352 JW1347	73
b1353	1.34345	0.59955	NA	1.53793	0	0	1.68085	0	1.43988	P38392	Superinfection exclusion protein B	sieB b1353 JW5209	162
b1355	1.28165	0.0595572	NA	9.22759	2.88093	4.2479	13.4468	15.116	8.63926	P76061	Uncharacterized protein YdaG	ydaG b1355 JW5210	44
b1356	0.322966	0.405322	0.794099	23.069	19.2062	22.3015	31.9362	20.1547	27.3577	P76062	Prophage repressor RacR (Rac prophage repressor)	racR ydaR b1356 JW1351	158
b1357	-0.728735	0.693098	NA	0	1.92062	3.18592	1.68085	0	1.43988	P76063	Uncharacterized protein YdaS	ydaS b1357 JW1352	98
b1358	-0.937265	0.642838	NA	3.07586	0.960311	0	1.68085	0	0	P76064	Uncharacterized protein YdaT	ydaT b1358 JW1353	140
b1359	0.754235	0.462592	NA	3.07586	0.960311	2.12395	4.20213	2.51934	2.87975	P76065	Uncharacterized protein YdaU	ydaU b1359 JW1354	285
b1360	0.566811	0.605979	NA	1.53793	3.84124	1.06197	0.840426	2.51934	7.19938	P77546	Uncharacterized protein YdaV	ydaV b1360 JW1355	248
b1361	-1.26612	0.451558	NA	3.07586	0	3.18592	0	0	2.87975	P76066	Protein YdaW	ydaW b1361 JW5211	186
b1362	NA	NA	NA	0	0	0	0	0	0	P77551	Putative endopeptidase RzpR (EC 3.4.-.-) (Putative Rz endopeptidase from lambdoid prophage Rac)	rzpR ydaX b1362 JW5212	99
b1363	0.644044	0.249211	0.65349	10.7655	10.5634	6.37184	16.8085	11.337	14.3988	P23849	Trk system potassium uptake protein TrkG	trkG b1363 JW1358	485
b1365	-0.826382	0.681128	NA	0	0.960311	1.06197	0	1.25967	0	P76068	Uncharacterized protein YnaK	ynaK b1365 JW1359	87
b1366	0.514736	0.743549	NA	0	0	2.12395	1.68085	1.25967	0	P76069	Protein YdaY	ydaY b1366 JW1360	119
b1368	0.377206	0.683933	NA	3.07586	1.92062	7.43382	7.56383	1.25967	7.19938	P77658	Protein YnaA	ynaA tmpR b1368 JW1361	342
b1370	0.161921	0.82905	NA	4.6138	6.72218	6.37184	6.72341	7.55801	5.75951	P76071	Transposase InsH for insertion sequence element IS5Y	insH5 b1370 JW1363	326
b1372	0.0879589	0.898291	NA	6.15173	7.68249	9.55777	5.88298	15.116	4.31963	P76072	Prophage side tail fiber protein homolog StfR (Side tail fiber protein homolog from lambdoid prophage Rac)	stfR ynaB b1372 JW1366	1120
b1373	-0.499575	0.776683	NA	0	2.88093	0	0.840426	0	1.43988	P77163	Prophage tail fiber assembly protein homolog TfaR (Tail fiber assembly protein homolog from lambdoid prophage Rac)	tfaR ynaC b1373 JW1367	191
b1374	-0.903305	0.0524217	0.313021	16.9173	22.0872	19.1155	10.9255	7.55801	12.9589	J7QLE1	Putative transposon resolvase (Rac prophage)	b1374 pinR BN16_10301 BN16_20831	196
b1375	-0.550598	0.200127	0.59825	27.6828	36.4918	18.0536	21.0106	18.895	15.8386	P76073	Uncharacterized protein YnaE	ynaE b1375 JW1369	77
b1376	0.233989	0.531618	0.86297	429.083	338.99	403.55	566.447	379.16	430.523	P37903	Universal stress protein F	uspF ynaF yzzL b1376 JW1370	144
b1377	0.553454	0.752606	NA	1.53793	0.960311	0	0.840426	1.25967	1.43988	J7R0T5	Putative outer membrane protein	b1377 BN16_19011	377
b1378	-0.50699	0.0163854	0.157933	567.497	582.909	554.35	405.926	413.171	380.127	P52647	Probable pyruvate-flavodoxin oxidoreductase (EC 1.2.7.-)	ydbK b1378 JW1372	1174
b1379	-0.431287	0.221276	0.629194	49.2138	44.1743	81.772	44.5426	32.7514	53.2754	P52644	Heat shock protein HslJ	hslJ ydbI b1379 JW1374	140
b1380	0.111623	0.666869	0.90873	78.4346	92.1899	96.6396	79	112.11	100.791	P52643	D-lactate dehydrogenase (D-LDH) (EC 1.1.1.28) (Fermentative lactate dehydrogenase)	ldhA hslI htpH b1380 JW1375	329
b1381	-0.112792	0.642249	0.900422	83.0483	82.5868	83.896	84.883	79.3591	64.7945	P52645	Uncharacterized protein YdbH	ydbH b1381 JW1376	879
b1382	-0.0137182	0.995233	NA	0	0.960311	0	0.840426	0	0	P64448	Uncharacterized protein YnbE	ynbE b1382 JW1377	61
b1383	0.003655	0.993559	0.997729	19.9931	25.9284	20.1775	24.3723	17.6354	24.4779	P76076	Uncharacterized protein YdbL	ydbL b1383 JW5216	108
b1384	0.636334	0.222721	0.629194	19.9931	8.6428	14.8676	31.9362	11.337	21.5982	Q47129	Transcriptional activator FeaR	feaR maoB maoR ydbM b1384 JW1379	301
b1385	-0.0303772	0.926166	0.98416	43.0621	37.4521	59.4705	54.6277	34.011	47.5159	P80668	Phenylacetaldehyde dehydrogenase (PAD) (EC 1.2.1.39)	feaB maoB padA ydbG b1385 JW1380	499
b1386	0.753437	0.252147	NA	3.07586	5.76187	8.49579	14.2872	5.03867	10.0791	P46883	Primary amine oxidase (EC 1.4.3.21) (2-phenylethylamine oxidase) (Copper amine oxidase) (Tyramine oxidase)	tynA maoA b1386 JW1381	757
b1387	0.829152	0.443373	NA	1.53793	2.88093	1.06197	3.3617	5.03867	1.43988	P77455	Bifunctional protein PaaZ [Includes: 2-oxepin-2(3H)-ylideneacetyl-CoA hydrolase (EC 3.3.2.12) (Oxepin-CoA hydrolase); 3-oxo-5,6-dehydrosuberyl-CoA semialdehyde dehydrogenase (EC 1.2.1.91)]	paaZ maoC ydbN b1387 JW1382	681
b1388	0.902978	0.612409	NA	1.53793	0.960311	0	1.68085	1.25967	1.43988	P76077	1,2-phenylacetyl-CoA epoxidase, subunit A (EC 1.14.13.149) (1,2-phenylacetyl-CoA epoxidase, catalytic subunit alpha) (1,2-phenylacetyl-CoA monooxygenase, subunit A)	paaA ydbO b1388 JW1383	309
b1389	-0.0137136	0.996551	NA	0	0	1.06197	0.840426	0	0	P76078	1,2-phenylacetyl-CoA epoxidase, subunit B (1,2-phenylacetyl-CoA monooxygenase, subunit B)	paaB ynbF b1389 JW1384	95
b1390	2.64638	0.0423642	NA	1.53793	0	1.06197	4.20213	7.55801	2.87975	P76079	1,2-phenylacetyl-CoA epoxidase, subunit C (1,2-phenylacetyl-CoA epoxidase, structural subunit beta) (1,2-phenylacetyl-CoA monooxygenase, subunit C)	paaC ydbP b1390 JW1385	248
b1391	-0.394262	0.805107	NA	0	2.88093	1.06197	1.68085	0	1.43988	J7RQY7	FeS_assembly_P domain-containing protein	b1391 BN16_19161	167
b1392	-0.379662	0.751102	NA	3.07586	3.84124	2.12395	5.04255	1.25967	0	J7QL53	Putative oxidoreductase	b1392 BN16_19171	356
b1393	1.38427	0.280822	NA	3.07586	0.960311	0	5.04255	2.51934	1.43988	P76082	2,3-dehydroadipyl-CoA hydratase (EC 4.2.1.17) (Enoyl-CoA hydratase)	paaF ydbR b1393 JW1388	255
b1394	-0.314726	0.820833	NA	0	1.92062	3.18592	1.68085	2.51934	0	J7RG04	Putative enzyme	b1394 BN16_19191	262
b1395	-0.331844	0.652893	NA	6.15173	10.5634	4.2479	5.04255	7.55801	4.31963	P76083	3-hydroxyadipyl-CoA dehydrogenase (EC 1.1.1.-)	paaH ydbU b1395 JW1390	475
b1396	-0.975496	0.808118	NA	0	0	1.06197	0	0	0	J7RQZ2	4HBT domain-containing protein	b1396 BN16_19211	140
b1397	-0.132605	0.813903	0.947017	13.8414	10.5634	21.2395	15.9681	15.116	10.0791	J7QL55	3-oxoadipyl-CoA thiolase (EC 2.3.1.174)	b1397 BN16_19221	401
b1398	0.041436	0.943564	0.986531	19.9931	14.4047	14.8676	23.5319	10.0773	15.8386	J7RSY5	Phenylacetate-coenzyme A ligase (EC 6.2.1.30) (Phenylacetyl-CoA ligase)	b1398 BN16_19231	437
b1399	-0.75937	0.00486915	0.0676247	98.4277	75.8646	108.321	53.7873	55.4254	57.5951	J7RG08	Uncharacterized protein	b1399 BN16_19241	316
b1400	-0.376163	0.184638	0.5812	75.3587	75.8646	87.0819	75.6383	54.1657	51.8356	J7R0W5	Putative transferase	b1400 BN16_19251	196
b1402	-1.74677	0.569598	NA	0	0.960311	1.06197	0	0	0	P0CF54	Transposase InsD for insertion element IS2D	insD2 b1402 JW1397	301
b1403	NA	NA	NA	0	0	0	0	0	0	P0CF41	Transposase InsC for insertion element IS2D	insC2 b1403 JW1400	121
b1404	5.40858	NA	NA	1.53793	0	0	52.9468	0	0	P0CF89	Transposase InsI for insertion sequence element IS30C	insI3 b1404 JW1401	383
b1406	0.156246	0.665203	0.907443	84.5863	53.7774	99.8256	118.5	91.9558	51.8356	P25906	Pyridoxine 4-dehydrogenase (EC 1.1.1.65)	pdxI ydbC b1406 JW1403	286
b1407	0.123333	0.808183	0.947017	15.3793	16.3253	15.9296	17.6489	25.1934	8.63926	P25907	Uncharacterized protein YdbD	ydbD b1407 JW5221	768
b1408	0.948061	0.735369	NA	0	0	0	0	1.25967	0	J7RSY9	Probable enzyme	b1408 BN16_19281	203
b1409	NA	NA	NA	0	0	0	0	0	0	J7RG13	Phosphatidate cytidylyltransferase (EC 2.7.7.41)	b1409 BN16_19291	298
b1410	0.851158	0.256462	NA	7.68966	0.960311	5.30987	7.56383	7.55801	8.63926	J7R0X2	Uncharacterized protein	b1410 BN16_19301	585
b1411	-0.336089	0.529576	0.86297	12.3035	19.2062	8.49579	12.6064	7.55801	11.519	P76093	Uncharacterized protein YnbD	ynbD b1411 JW1408	430
b1412	0.0281649	0.965431	0.989607	3.07586	6.72218	19.1155	10.0851	8.81768	11.519	P41407	FMN-dependent NADH:quinone oxidoreductase (EC 1.6.5.-) (Azo-dye reductase) (FMN-dependent NADH-azo compound oxidoreductase) (FMN-dependent NADH-azoreductase) (EC 1.7.1.17)	azoR acpD b1412 JW1409	201
b1413	-0.444219	0.0257367	0.206892	226.076	267.927	237.882	190.777	168.796	178.545	P43329	ATP-dependent RNA helicase HrpA (EC 3.6.4.13)	hrpA b1413 JW5905	1300
b1414	0.228252	0.637142	0.897355	13.8414	18.2459	10.6197	20.1702	16.3757	12.9589	P34209	Protein YdcF	ydcF b1414 JW1411	266
b1415	-0.212681	0.672278	0.909053	636.704	423.497	912.236	820.256	366.563	514.036	P25553	Lactaldehyde dehydrogenase (EC 1.2.1.22) (Aldehyde dehydrogenase A) (Glycolaldehyde dehydrogenase) (EC 1.2.1.21)	aldA ald b1415 JW1412	479
b1418	0.385382	0.182449	0.577716	44.6	53.7774	40.355	55.4681	68.0221	59.035	P0ABE5	Cytochrome b561 (Cytochrome b-561)	cybB b1418 JW5224	176
b1419	0.932376	0.0287506	0.221363	24.6069	16.3253	15.9296	29.4149	52.9061	24.4779	P0ACW4	Uncharacterized protein YdcA	ydcA b1419 JW1416	57
b1420	NA	NA	NA	0	0	0	0	0	0	J7RG20	Uncharacterized protein	b1420 BN16_19411	55
b1421	-0.236828	0.576296	0.879908	21.5311	14.4047	26.5494	16.8085	21.4144	14.3988	P05704	Methyl-accepting chemotaxis protein III (MCP-III) (Ribose and galactose chemoreceptor protein)	trg b1421 JW1417	546
b1422	-0.155347	0.714244	0.913685	84.5863	67.2218	103.011	114.298	49.1271	63.3546	J7RR24	Putative transcriptional regulator LYSR-type	b1422 BN16_19431	354
b1423	-0.29175	0.284239	0.691915	244.531	251.601	207.085	160.521	183.912	231.82	J7QL76	DUF1338 domain-containing protein	b1423 BN16_19441	447
b1424	-0.144512	0.597875	0.885287	75.3587	91.2295	73.2762	53.7873	84.3978	82.073	P40120	Glucans biosynthesis protein D	mdoD opgD ydcG yzzZ b1424 JW1420	551
b1426	0.569705	0.14585	0.533183	152.255	76.8249	139.119	197.5	206.586	139.668	P0ACW6	Uncharacterized protein YdcH	ydcH b1426 JW5823	74
b1427	-0.0472558	0.894273	0.971059	44.6	27.849	47.7888	47.0638	35.2707	31.6773	P13857	Ribosomal-protein-serine acetyltransferase (EC 2.3.1.-) (Acetylating enzyme for N-terminal of ribosomal protein L7/L12)	rimL b1427 JW1423	179
b1428	-0.092626	0.78579	0.938632	35.3724	34.5712	54.1607	41.1809	36.5304	38.8767	J7QL79	Uncharacterized protein	b1428 BN16_19491	326
b1429	0.201994	0.555086	0.87168	49.2138	29.7696	54.1607	48.7447	65.5028	37.4368	P25396	Tellurite resistance protein TehA	tehA b1429 JW1425	330
b1430	0.568665	0.0867873	0.410001	39.9862	25.9284	36.1071	52.1064	60.4641	35.9969	P25397	Tellurite methyltransferase (EC 2.1.1.265) (Chalcogen-detoxifying protein TehB) (Selenite methyltransferase) (Tellurite resistance protein TehB)	tehB b1430 JW1426	197
b1431	0.0538059	0.909445	0.979878	24.6069	14.4047	38.2311	23.5319	23.9337	33.1172	J7R105	Uncharacterized protein	b1431 BN16_19521	222
b1432	-0.347178	0.321117	0.722501	36.9104	37.4521	48.8508	34.4575	41.5691	20.1583	J7RR39	Putative virulence protein	b1432 BN16_19531	402
b1433	0.484117	0.349414	0.746909	18.4552	10.5634	10.6197	21.0106	12.5967	20.1583	J7QL81	Putative membrane transport protein	b1433 BN16_19541	478
b1434	0.105456	0.862611	0.960659	10.7655	9.60311	8.49579	7.56383	16.3757	7.19938	P77626	HTH-type transcriptional regulator SutR (Sulfur utilization regulator)	sutR ydcN b1434 JW1430	178
b1435	-0.139757	0.742235	0.926272	26.1449	51.8568	18.0536	28.5745	22.674	37.4368	P76104	23S rRNA 5-hydroxycytidine C2501 synthase (Large subunit ribosomal RNA hydroxylation A)	rlhA ydcP b1435 JW1431	653
b1436	-0.240284	0.686205	0.911211	9.22759	9.60311	11.6817	11.766	7.55801	5.75951	J7R108	Uncharacterized protein	b1436 BN16_19571	76
b1438	0.354546	0.697595	NA	1.53793	0.960311	11.6817	4.20213	8.81768	5.75951	J7RR43	HTH cro/C1-type domain-containing protein	b1438 BN16_19581	145
b1439	-0.0721854	0.851119	0.957736	44.6	27.849	23.3634	25.2128	42.8287	21.5982	J7QL83	Putative transcriptional regulator	b1439 BN16_19591	468
b1440	0.01353	0.961572	0.989497	235.304	276.57	235.758	201.702	240.597	315.333	J7RT34	Putative transport protein	b1440 BN16_19601	381
b1441	-0.357776	0.145132	0.533064	158.407	157.491	132.747	86.5639	131.006	135.348	J7RG55	Putative ATP-binding component of a transport system	b1441 BN16_19611	337
b1442	-0.666214	0.0413835	0.271612	55.3656	69.1424	45.6649	31.0958	28.9724	48.9558	J7R111	Putative transport system permease protein	b1442 BN16_19621	313
b1443	-0.0372367	0.931639	0.985479	39.9862	62.4202	28.6733	21.8511	45.3481	63.3546	J7RR47	Putative transport system permease protein	b1443 BN16_19631	264
b1444	-0.111722	0.793716	0.941026	302.973	356.275	334.522	147.075	234.298	541.394	J7QL85	Gamma-aminobutyraldehyde dehydrogenase (ABALDH) (EC 1.2.1.19) (1-pyrroline dehydrogenase) (4-aminobutanal dehydrogenase) (5-aminopentanal dehydrogenase) (EC 1.2.1.-)	b1444 patD BN16_19641	474
b1445	-0.833236	0.373673	NA	7.68966	4.80156	2.12395	2.52128	1.25967	4.31963	P64453	Orphan toxin OrtT	ortT ydcX b1445 JW5232	57
b1446	0.351363	0.335483	0.734991	50.7518	29.7696	31.8592	59.6702	49.1271	30.2374	P64455	Uncharacterized protein YdcY	ydcY b1446 JW1441	77
b1447	0.232425	0.653597	0.905543	15.3793	8.6428	18.0536	16.8085	18.895	12.9589	P76111	Inner membrane protein YdcZ	ydcZ b1447 JW1442	149
b1448	0.216357	0.6741	0.909053	19.9931	14.4047	11.6817	12.6064	28.9724	11.519	P76112	L-amino acid N-acyltransferase MnaT (EC 2.3.1.-) (L-methionine N-acyltransferase) (L-methionine sulfoximine/L-methionine sulfone N-acetyltransferase) (L-phenylglycine N-acetyltransferase)	mnaT yncA b1448 JW5233	172
b1449	0.0860404	0.761314	0.932549	166.097	119.079	211.333	174.809	156.199	195.823	P76113	NADPH-dependent curcumin reductase (EC 1.3.1.n3) (NADPH-dependent curcumin/dihydrocurcumin reductase)	curA yncB b1449 JW5907	345
b1450	0.0620301	0.855642	0.959792	30.7586	37.4521	35.0451	31.0958	34.011	44.6362	J7RG63	HTH gntR-type domain-containing protein	b1450 BN16_19701	240
b1451	-1.04102	0.0233463	0.194199	36.9104	46.0949	19.1155	19.3298	12.5967	17.2785	J7R119	Putative outer membrane receptor for iron transport	b1451 BN16_19711	700
b1452	-0.975402	0.107455	0.46365	15.3793	7.68249	24.4254	10.0851	6.29834	7.19938	J7RR54	Putative receptor	b1452 BN16_19721	353
b1453	0.568371	0.460496	NA	4.6138	4.80156	5.30987	9.24468	3.77901	8.63926	P77610	L-asparagine permease (L-asparagine transport protein)	ansP yncF b1453 JW5234	499
b1454	0.0257694	0.970576	NA	10.7655	5.76187	6.37184	6.72341	7.55801	8.63926	P76117	Uncharacterized GST-like protein YncG	yncG b1454 JW1449	205
b1455	-0.975488	0.811056	NA	0	0.960311	0	0	0	0	J7RG68	Uncharacterized protein	b1455 BN16_19751	70
b1456	-0.73422	0.593594	NA	1.53793	0.960311	3.18592	0.840426	1.25967	1.43988	P24211	Putative protein RhsE	rhsE b1456 JW1451	682
b1457	1.93453	0.285153	NA	0	0.960311	0	0.840426	1.25967	2.87975	P31991	Uncharacterized protein YdcD (ORF-E2)	ydcD b1457 JW1452	160
b1459	1.54203	0.145654	NA	3.07586	2.88093	0	5.88298	3.77901	7.19938	P76119	Putative transposase YncI	yncI yncM b1459 JW1453/JW5237 b1458	248
b1460	-0.12665	0.961774	NA	0	1.92062	0	1.68085	0	0	P28917	H repeat-associated putative transposase YdcC (ORF-H)	ydcC b1460 JW1455	378
b1461	0.924739	0.607795	NA	1.53793	0	1.06197	0.840426	3.77901	0	P31992	Tautomerase PptA (EC 5.3.2.-)	pptA ydcE b1461 JW1456	77
b1462	0.426065	0.485545	0.84293	6.15173	6.72218	16.9916	18.4894	11.337	10.0791	J7RT50	Flavin_Reduct domain-containing protein	b1462 BN16_19851	205
b1463	-0.0382595	0.932129	0.985479	19.9931	16.3253	18.0536	14.2872	18.895	20.1583	J7RG77	Putative N-hydroxyarylamine O-acetyltransferase	b1463 BN16_19861	281
b1464	-0.171368	0.605508	0.886034	44.6	46.0949	54.1607	37.8192	39.0497	53.2754	P37757	Uncharacterized isomerase YddE (EC 5.1.-.-) (ORFB)	yddE b1464 JW1459	297
b1465	-0.425566	0.422519	0.805675	16.9173	33.6109	26.5494	11.766	20.1547	27.3577	P0AF32	Respiratory nitrate reductase 2 gamma chain (EC 1.7.5.1)	narV b1465 JW1460	226
b1466	0.206137	0.771891	0.936491	3.07586	29.7696	7.43382	9.24468	16.3757	23.038	P19317	Probable nitrate reductase molybdenum cofactor assembly chaperone NarW (Redox enzyme maturation protein NarW)	narW b1466 JW1461	231
b1467	-0.478298	0.37924	0.778014	30.7586	87.3883	31.8592	21.0106	45.3481	43.1963	P19318	Respiratory nitrate reductase 2 beta chain (EC 1.7.5.1)	narY b1467 JW1462	514
b1468	-0.450102	0.341869	0.742548	55.3656	225.673	96.6396	61.3511	108.331	109.431	P19319	Respiratory nitrate reductase 2 alpha chain (EC 1.7.5.1)	narZ b1468 JW1463	1246
b1469	0.00234085	0.996315	0.998627	16.9173	37.4521	27.6113	17.6489	25.1934	41.7564	P37758	Nitrate/nitrite transporter NarU (Nitrite extrusion protein 2) (Nitrite facilitator 2)	narU yddF b1469 JW1464	462
b1470	NA	NA	NA	0	0	0	0	0	0	J7RR67	Uncharacterized protein	b1470 BN16_19931	111
b1471	0.948057	0.816273	NA	0	0	0	0	1.25967	0	J7R4C0	Leucine Rich repeat protein (Leucine-rich repeat domain-containing protein) (Putative glycoportein)	b1471 ACN002_1575 BN17_20921 BON72_23565 BON76_21525 BON94_19875 D9F87_19080 D9G95_24960 ELY05_21340	318
b1472	NA	NA	NA	0	0	0	0	0	0	J7RT57	Putative outer membrane porin protein	b1472 BN16_19951	96
b1473	1.00642	0.145732	NA	1.53793	8.6428	6.37184	10.9255	11.337	12.9589	P46136	Aromatic amino acid exporter YddG	yddG b1473 JW1469	293
b1474	1.17946	0.00180656	0.033654	33.8345	26.8887	29.7353	52.9468	62.9834	89.2724	P24183	Formate dehydrogenase, nitrate-inducible, major subunit (EC 1.17.5.3) (Anaerobic formate dehydrogenase major subunit) (Formate dehydrogenase-N subunit alpha) (FDH-N subunit alpha)	fdnG b1474 JW1470	1015
b1475	1.5125	0.0241574	0.198295	6.15173	7.68249	5.30987	10.0851	8.81768	37.4368	P0AAJ3	Formate dehydrogenase, nitrate-inducible, iron-sulfur subunit (Anaerobic formate dehydrogenase iron-sulfur subunit) (Formate dehydrogenase-N subunit beta) (FDH-N subunit beta)	fdnH b1475 JW1471	294
b1476	1.4237	0.0295995	0.222936	3.07586	10.5634	4.2479	10.9255	10.0773	30.2374	P0AEK7	Formate dehydrogenase, nitrate-inducible, cytochrome b556(Fdn) subunit (Anaerobic formate dehydrogenase cytochrome b556 subunit) (Formate dehydrogenase-N subunit gamma) (FDH-N subunit gamma)	fdnI b1476 JW1472	217
b1477	-0.530062	0.297542	0.706067	13.8414	13.4444	18.0536	14.2872	7.55801	8.63926	P67699	Uncharacterized HTH-type transcriptional regulator YddM	yddM b1477 JW5908	94
b1478	-0.484507	0.108479	0.465486	90.738	100.833	80.71	57.9894	49.1271	89.2724	P39451	Alcohol dehydrogenase, propanol-preferring (EC 1.1.1.1)	adhP yddN b1478 JW1474	336
b1479	-0.315139	0.108385	0.465486	338.345	314.022	271.865	255.489	239.337	246.219	P26616	NAD-dependent malic enzyme (NAD-ME) (EC 1.1.1.38)	maeA sfcA b1479 JW5238	565
b1480	0.389816	0.197207	0.595704	124.573	182.459	152.924	159.681	173.834	273.577	P68191	Stationary-phase-induced ribosome-associated protein (Protein D) (SRA) (30S ribosomal protein S22)	sra rpsV b1480 JW5962	45
b1481	1.11929	0.679401	NA	0	0.960311	0	0	0	2.87975	W8U113	Bdm protein (Biofilm-dependent modulation protein) (Biofilm-dependent modulation protein Bdm) (Biofilm-dependent modulation protein,Putative biofilm-dependent modulation protein) (Protein bdm)	bdm b1481 A8C65_10610 A9R57_21050 A9X72_12805 AC789_1c16100 ACU57_04970 AM464_25295 AUQ13_20850 BANRA_00736 BANRA_02025 BANRA_04064 BHS87_07605 BJJ90_12685 BMT91_20865 BON72_23510 BON75_04780 BON76_21475 BON94_19825 BON98_25525 BUE81_14880 BvCms12BK_02363 BvCms2454_02527 BvCmsHHP001_04721 BvCmsHHP019_03236 BvCmsHHP056_00287 BvCmsKKP061_04532 BvCmsKSP011_01957 BvCmsKSP024_02103 BvCmsKSP026_03029 B…	71
b1482	0.343209	0.194037	0.593134	146.104	193.023	161.42	168.926	180.133	290.855	P0C0L2	Peroxiredoxin OsmC (EC 1.11.1.-) (Osmotically-inducible protein C)	osmC b1482 JW1477	143
b1483	0.352079	0.462147	0.826769	9.22759	17.2856	16.9916	14.2872	16.3757	27.3577	J7R148	Putative ATP-binding component of a transport system	b1483 BN16_20061	308
b1484	-0.913572	0.320937	NA	3.07586	7.68249	4.2479	0.840426	6.29834	1.43988	J7RR78	Putative ATP-binding component of a transport system	b1484 BN16_20071	328
b1485	-0.0891483	0.912243	NA	6.15173	7.68249	2.12395	7.56383	2.51934	4.31963	J7QLA7	Putative transport protein	b1485 BN16_20081	298
b1486	1.09931	0.400614	NA	0	0.960311	2.12395	0.840426	3.77901	2.87975	J7RT67	Putative transport system permease protein	b1486 BN16_20091	340
b1487	-0.206309	0.767192	NA	6.15173	12.484	6.37184	5.88298	2.51934	14.3988	J7RGA1	Putative hemin-binding lipoprotein	b1487 BN16_20101	516
b1488	1.58602	0.15852	NA	0	0.960311	3.18592	5.04255	2.51934	5.75951	J7R152	D-alanyl-D-alanine dipeptidase (D-Ala-D-Ala dipeptidase) (EC 3.4.13.22)	b1488 ddpX BN16_20111	193
b1489	-0.213014	0.570382	0.874118	21.5311	32.6506	27.6113	27.7341	22.674	20.1583	J7RR80	Putative enzyme	b1489 BN16_20121	807
b1490	-0.349025	0.507311	0.854603	9.22759	30.73	38.2311	25.2128	26.453	10.0791	J7QQZ5	Diguanylate cyclase DosC (EC 2.7.7.65) (Direct oxygen-sensing cyclase)	b1490 dosC dosC_1 dosC_2 dosC_3 yddV A9X72_12755 AC789_1c16190 AUS26_15695 BANRA_02097 BMT91_20910 BN17_21111 BON72_23460 BON76_21425 BON94_19775 C9306_16360 COD30_24290 CR538_13180 CV83915_04918 D2184_23805 D5H35_20355 D6004_19870 D9610_18920 D9G95_24865 DIV22_12260 DL530_19500 DL545_12935 DL800_12490 DM155_12775 DMZ30_25500 DQF57_28425 DS143_20635 E2127_19590 E2128_19870 E2129_22590 E2855_01903…	460
b1491	-0.25122	0.587842	0.882004	13.8414	17.2856	30.7972	20.1702	18.895	12.9589	J7RT69	GHL10 domain-containing protein	b1491 BN16_20141	439
b1492	-0.537272	0.0106995	0.117481	1273.41	1529.78	1603.58	889.171	1247.07	902.803	P63235	Glutamate/gamma-aminobutyrate antiporter (Glu/GABA antiporter) (Extreme acid sensitivity protein)	gadC acsA xasA b1492 JW1487	511
b1493	-0.489162	0.00818784	0.0987854	967.359	1125.48	1128.88	716.883	890.586	689.701	P69910	Glutamate decarboxylase beta (GAD-beta) (EC 4.1.1.15)	gadB b1493 JW1488	466
b1494	-0.315995	0.652686	NA	3.07586	10.5634	7.43382	3.3617	5.03867	10.0791	P31828	Probable zinc protease PqqL (EC 3.4.24.-)	pqqL yddC b1494 JW1489	931
b1495	0.101167	0.899186	NA	3.07586	3.84124	7.43382	5.04255	6.29834	4.31963	P31827	Uncharacterized protein YddB (CDS103)	yddB b1495 JW1490	790
b1496	0.948062	0.723455	NA	0	0	0	0	0	1.43988	P31826	Inner membrane ABC transporter ATP-binding protein YddA (CDS102)	yddA b1496 JW5242	561
b1497	0.822147	0.265528	NA	6.15173	2.88093	4.2479	10.0851	7.55801	4.31963	J7RGB1	Putative enzyme (Fragment)	b1497 BN16_20201	332
b1498	0.400015	0.164912	0.563654	187.628	171.896	234.696	297.511	293.503	191.504	J7RT76	Putative sulfatase	b1498 BN16_20241	560
b1499	-0.013708	0.997015	NA	1.53793	0	0	0.840426	0	0	J7RGB7	Putative ARAC-type regulatory protein	b1499 BN16_20251	253
b1500	NA	NA	NA	0	0	0	0	0	0	P76136	Two-component-system connector protein SafA (Regulatory protein b1500) (Sensor associating factor A)	safA yneN b1500 JW1494.1	65
b1501	-0.0314992	0.965888	NA	10.7655	5.76187	2.12395	7.56383	5.03867	4.31963	J7RR90	Putative oxidoreductase, major subunit	b1501 BN16_20271	759
b1502	NA	NA	NA	0	0	0	0	0	0	J7QR14	Fimbrial adhesin (Fimbrial adhesin FmlD) (Fimbrial protein) (Fimbrial-like adhesin protein) (Fimbrial-like protein YdeQ) (Fml fimbrial adhesin FmlD) (Putative adhesin similar to FimH protein)	b1502 fimH fimH_1 fimH_2 fmlD ydeQ A9X72_12695 AC789_1c16310 ACN002_1542 BK292_08390 BK296_05210 BN17_21261 BOH76_22210 BON76_08045 BON94_16495 BvCmsNSP072_01102 C7B02_22960 C9160_20260 C9201_17890 C9Z37_02915 CR538_13120 CWS33_06125 D2184_21170 D9F87_19245 D9G95_21070 DAH30_18390 DEN89_02570 DL545_12870 DLU82_14040 DMZ30_02375 DNI21_07855 DOY61_18815 DS732_12915 E5S44_19335 ELV08_12490 ELY05_227…	304
b1503	2.13064	0.592935	NA	0	0	0	0	0	2.87975	J7RT80	Putative fimbrial-like protein	b1503 BN16_20291	167
b1504	2.39522	0.357394	NA	0	0	0	0.840426	2.51934	0	J7RGC1	Putative fimbrial-like protein	b1504 BN16_20301	176
b1505	-0.827038	0.679611	NA	0	0.960311	1.06197	0.840426	0	0	P76137	Fimbrial usher domain-containing protein YdeT	ydeT b1505 JW1499	382
b1506	-1.41305	0.483493	NA	1.53793	0	4.2479	0.840426	1.25967	0	J7RT83	Uncharacterized protein	b1506 BN16_20351	59
b1507	0.122019	0.750678	0.930949	33.8345	37.4521	56.2846	52.1064	47.8674	38.8767	P23874	Serine/threonine-protein kinase toxin HipA (Ser/Thr-protein kinase HipA) (EC 2.7.11.1) (Toxin HipA)	hipA b1507 JW1500	440
b1508	0.653674	0.597241	NA	0	1.92062	3.18592	4.20213	1.25967	2.87975	P23873	Antitoxin HipB	hipB b1508 JW1501	88
b1511	-0.406178	0.251398	0.65349	73.8208	67.2218	55.2227	55.4681	45.3481	46.0761	P77432	Autoinducer-2 kinase (AI-2 kinase) (EC 2.7.1.189)	lsrK ydeV b1511 JW1504	530
b1512	-0.134201	0.752434	0.930949	53.8276	45.1346	43.5409	49.5851	27.7127	51.8356	P76141	Transcriptional regulator LsrR	lsrR ydeW b1512 JW1505	317
b1513	-0.497238	0.213376	0.614073	44.6	37.4521	62.6565	39.5	25.1934	37.4368	J7R4H4	Autoinducer 2 import ATP-binding protein LsrA (EC 7.6.2.13)	b1513 lsrA rbsA A9X72_12625 AC789_1c16650 ACN002_1531 BN17_21401 BON72_03870 BON76_08115 C7B02_23010 CR538_13060 D9F87_19310 DL545_12805 ELY05_09825 GP698_09830 HHH24_003592 HJR60_003260 HJR92_004527 HNO03_19875 HV188_12125 HVW98_10880	511
b1514	-0.520712	0.263862	0.670404	29.2207	35.5315	37.1691	25.2128	20.1547	25.9178	P77672	Autoinducer 2 import system permease protein LsrC (AI-2 import system permease protein LsrC)	lsrC ydeY b1514 JW1507	342
b1515	-1.18273	0.0266161	0.212861	23.069	22.0872	24.4254	9.24468	8.81768	12.9589	P0AFS1	Autoinducer 2 import system permease protein LsrD (AI-2 import system permease protein LsrD)	lsrD ydeZ b1515 JW1508	330
b1516	-0.908033	0.0167371	0.159721	44.6	34.5712	47.7888	19.3298	18.895	30.2374	J7R177	Autoinducer 2-binding protein LsrB	b1516 BN16_20461	340
b1517	-0.95358	0.0182524	0.168856	43.0621	30.73	38.2311	21.8511	17.6354	17.2785	P76143	3-hydroxy-5-phosphonooxypentane-2,4-dione thiolase (EC 2.3.1.245)	lsrF yneB b1517 JW1510	291
b1518	-0.567895	0.237207	0.644325	27.6828	14.4047	27.6113	13.4468	18.895	14.3988	J7QLC5	(4S)-4-hydroxy-5-phosphonooxypentane-2,3-dione isomerase (EC 5.3.1.32) (Autoinducer 2-degrading protein LsrG) (AI-2-degrading protein LsrG) (Phospho-(S)-4,5-dihydroxy-2,3-pentanedione isomerase) (Phospho-AI-2 isomerase)	b1518 lsrG BN16_20481	96
b1519	-0.131583	0.665307	0.907443	95.3518	72.0233	82.834	63.8724	61.7237	103.671	J7RT93	Trans-aconitate 2-methyltransferase (EC 2.1.1.144)	b1519 tam BN16_20491	252
b1520	-0.856027	0.0346122	0.245817	36.9104	38.4124	33.9832	14.2872	18.895	28.7975	J7RGD7	Uncharacterized protein	b1520 BN16_20501	321
b1521	0.145255	0.630133	0.896772	255.297	160.372	317.53	311.798	283.425	213.102	P0A6L7	Altronate oxidoreductase (EC 1.1.1.58) (Tagaturonate dehydrogenase) (Tagaturonate reductase)	uxaB b1521 JW1514	483
b1522	0.42943	0.245808	0.651004	16.9173	23.0475	23.3634	31.0958	30.232	24.4779	P76147	Probable diguanylate cyclase DgcF (DGC) (EC 2.7.7.65)	dgcF yneF b1522 JW5825	315
b1523	-0.163367	0.725973	0.918396	13.8414	11.5237	19.1155	15.1277	13.8564	10.0791	J7QLC7	Uncharacterized protein	b1523 BN16_20541	119
b1524	-0.0135072	0.970286	0.992948	30.7586	42.2537	20.1775	31.0958	32.7514	28.7975	P0A6W0	Glutaminase 2 (EC 3.5.1.2)	glsA2 yneH b1524 JW1517	308
b1525	0.261544	0.626891	0.894291	18.4552	9.60311	9.55777	16.8085	17.6354	8.63926	J7RGE2	Putative aldehyde dehydrogenase	b1525 BN16_20561	470
b1526	-0.219033	0.790904	NA	7.68966	5.76187	7.43382	5.04255	12.5967	0	P77309	Uncharacterized HTH-type transcriptional regulator YneJ	yneJ b1526 JW1519	293
b1527	-0.751788	0.780407	NA	0	1.92062	0	0.840426	0	0	J7RRB0	Uncharacterized protein	b1527 BN16_20581	371
b1528	-0.0161036	0.978876	0.994868	6.15173	7.68249	12.7437	10.0851	5.03867	11.519	P31122	Sugar efflux transporter	sotB ydeA b1528 JW1521	396
b1529	-0.538921	0.179631	0.576977	29.2207	25.9284	40.355	26.0532	20.1547	18.7184	P0AEY1	UPF0056 inner membrane protein MarC	marC ydeB ydeC b1529 JW1522	221
b1530	0.0430587	0.958509	NA	4.6138	8.6428	3.18592	7.56383	6.29834	2.87975	P27245	Multiple antibiotic resistance protein MarR	marR cfxB inaR soxQ b1530 JW5248	144
b1531	0.705795	0.313905	NA	4.6138	3.84124	5.30987	7.56383	7.55801	7.19938	P0ACH5	Multiple antibiotic resistance protein MarA	marA b1531 JW5249	127
b1532	2.6412	0.0737198	NA	0	0	2.12395	6.72341	0	7.19938	P31121	Multiple antibiotic resistance protein MarB	marB b1532 JW1525	72
b1533	-0.213327	0.51515	0.854762	36.9104	36.4918	38.2311	35.2979	32.7514	27.3577	P31125	Probable amino-acid metabolite efflux pump	eamA ydeD b1533 JW5250	299
b1534	0.190757	0.68948	0.911722	21.5311	14.4047	10.6197	16.8085	13.8564	21.5982	P31126	Uncharacterized MFS-type transporter YdeE	ydeE ydeF b1534 JW1527	395
b1535	-0.372713	0.356625	0.752176	41.5242	48.0156	19.1155	26.8936	37.7901	18.7184	P31129	Diguanylate cyclase DgcZ (DGC) (EC 2.7.7.65) (Zinc-sensory diguanylate cyclase)	dgcZ ydeG ydeH b1535 JW1528	296
b1536	-0.0798241	0.889512	0.969389	12.3035	9.60311	10.6197	9.24468	11.337	10.0791	P31130	Uncharacterized protein YdeI	ydeI b1536 JW1529	130
b1537	-0.269154	0.832976	NA	3.07586	0.960311	2.12395	0	2.51934	2.87975	P31131	Protein YdeJ	ydeJ b1537 JW1530	172
b1538	0.110301	0.681032	0.909502	95.3518	94.1105	57.3466	88.2447	91.9558	84.9527	P24171	Dipeptidyl carboxypeptidase (EC 3.4.15.5) (Peptidyl-dipeptidase Dcp)	dcp b1538 JW1531	681
b1539	0.24413	0.337483	0.737522	215.311	138.285	266.556	229.436	259.492	244.779	P39831	NADP-dependent 3-hydroxy acid dehydrogenase YdfG (L-allo-threonine dehydrogenase) (EC 1.1.1.381) (Malonic semialdehyde reductase) (EC 1.1.1.298)	ydfG b1539 JW1532	248
b1540	-0.310161	0.264226	0.670404	123.035	87.3883	92.3917	64.7128	107.072	71.9938	P0ACM2	HTH-type transcriptional repressor RspR	rspR ydfH b1540 JW1533	228
b1541	0.906794	0.152716	0.544001	10.7655	4.80156	13.8057	26.8936	16.3757	10.0791	P64463	Putative selenoprotein YdfZ	ydfZ b1541 JW1534	67
b1542	-0.797662	0.372374	NA	9.22759	1.92062	9.55777	5.88298	3.77901	1.43988	P77260	Uncharacterized oxidoreductase YdfI (EC 1.-.-.-)	ydfI b1542 JW1535	486
b1544	-0.892455	0.12488	0.505281	23.069	32.6506	5.30987	13.4468	7.55801	11.519	P76154	Cold shock protein YdfK	ydfK b1544 JW1537	77
b1545	-1.00562	0.0369126	0.255758	18.4552	18.2459	14.8676	9.24468	8.81768	7.19938	P77170	Serine recombinase PinQ (EC 3.1.22.-) (EC 6.5.1.-) (DNA-invertase PinQ) (Putative DNA-invertase from lambdoid prophage Qin) (Site-specific recombinase PinQ)	pinQ ydfL b1545 JW1538	196
b1546	-1.81296	0.38929	NA	0	0	2.12395	0	0	0	P76155	Prophage tail fiber assembly protein homolog TfaQ (Tail fiber assembly protein homolog from lambdoid prophage Qin)	tfaQ ydfM b1546 JW1539	191
b1547	0.301582	0.801109	NA	1.53793	2.88093	1.06197	1.68085	2.51934	2.87975	P77515	Prophage side tail fiber protein homolog StfQ (Side tail fiber protein homolog from lambdoid prophage Qin)	stfQ ydfN b1547 JW1540	320
b1548	1.47225	0.45182	NA	1.53793	0	0	0.840426	1.25967	1.43988	P31061	Prophage DNA-packing protein NohA (Prophage Qin DNA-packaging protein Nu1 homolog)	nohA nohQ b1548 JW1541	189
b1549	2.63942	0.13987	NA	0	0	1.06197	2.52128	3.77901	1.43988	P76156	Uncharacterized protein YdfO	ydfO b1549 JW5252	136
b1550	0.643314	0.362413	0.757706	4.6138	3.84124	4.2479	5.04255	2.51934	12.9589	J7QLE6	Uncharacterized protein	b1550 BN16_20941	58
b1551	-2.36614	0.00864163	0.0999409	7.68966	11.5237	3.18592	2.52128	1.25967	0	J7RTC0	Uncharacterized protein	b1551 BN16_20951	63
b1552	-0.576029	0.0557822	0.324702	119.959	124.84	63.7184	76.4788	78.0994	50.3957	P0A986	Cold shock-like protein CspI (CPS-I)	cspI cspJ b1552 JW1544	70
b1553	-0.975508	0.746484	NA	0	0.960311	0	0	0	0	J7R1C5	Uncharacterized protein	b1553 BN16_20971	165
b1554	-0.191509	0.915864	NA	1.53793	0.960311	0	1.68085	0	0	J7RRD3	Lysozyme (EC 3.2.1.17)	b1554 BN16_20981	177
b1555	-0.00500937	0.996943	NA	0	0.960311	4.2479	2.52128	0	2.87975	J7QRD9	DUF1327 domain-containing protein (Putative prophage protein) (YdfR family protein)	b1555 ACN002_0558 AM465_00465 BN17_22211 BON94_02570 C5F73_10290 CT146_26950 D4U49_19100 HHH24_004529 HIT59_003764 HNO03_11850 HVW22_05135 HVW98_05580 NCTC9055_01555 NCTC9434_02978	114
b1556	0.948068	0.664108	NA	0	0	0	0	0	1.43988	J7RTC3	Uncharacterized protein	b1556 BN16_21001	96
b1557	0.16875	0.500455	0.849243	390.635	370.68	273.989	331.968	391.757	440.602	P36995	Cold shock-like protein CspB (CSP-B)	cspB b1557 JW1549	71
b1558	0.210019	0.635487	0.897337	19.9931	23.0475	21.2395	28.5745	25.1934	20.1583	P0A976	Cold shock-like protein CspF (CSP-F)	cspF b1558 JW1550	70
b1559	-0.73964	0.365229	NA	9.22759	3.84124	5.30987	5.88298	2.51934	1.43988	J7RRD6	Uncharacterized protein	b1559 BN16_21031	260
b1560	1.30854	0.248631	NA	1.53793	0.960311	2.12395	3.3617	3.77901	4.31963	J7QLF2	HNHc domain-containing protein (Fragment)	b1560 BN16_21041	362
b1561	2.2544	0.0926677	NA	1.53793	0	1.06197	4.20213	1.25967	5.75951	P07010	Uncharacterized protein Rem	rem b1561 JW1553	83
b1562	-0.567153	0.462551	0.826769	3.07586	6.72218	24.4254	10.0851	10.0773	2.87975	P0ACG6	Toxic protein HokD (Protein RelF)	hokD relF b1562 JW1554	51
b1563	-0.202432	0.614618	0.890024	63.0552	33.6109	36.1071	50.4255	31.4917	30.2374	P0C077	mRNA interferase toxin RelE (EC 3.1.-.-) (Endoribonuclease RelE) (Toxin RelE)	relE b1563 JW1555	95
b1564	0.983661	0.287624	NA	1.53793	2.88093	3.18592	5.88298	3.77901	5.75951	P0C079	Antitoxin RelB	relB b1564 JW1556	79
b1565	0.298834	0.777605	NA	6.15173	0.960311	1.06197	2.52128	3.77901	2.87975	P76163	Uncharacterized protein YdfV	ydfV b1565 JW1557	101
b1566	0.968696	0.365306	NA	0	1.92062	4.2479	5.88298	3.77901	2.87975	P77609	Protein FlxA	flxA b1566 JW1558	110
b1567	2.39496	0.372455	NA	0	0	0	0.840426	2.51934	0	P76164	Protein YdfW	ydfW intK b1567 JW1559	49
b1568	1.94362	0.48688	NA	0	0	0	0	2.51934	0	P76165	Protein YdfX	ydfX b1568 JW1560	96
b1569	NA	NA	NA	0	0	0	0	0	0	P06965	Repressor protein of division inhibition gene dicB	dicC b1569 JW1561	76
b1570	0.405119	0.308135	0.714846	24.6069	19.2062	24.4254	38.6596	26.453	23.038	P06966	HTH-type transcriptional regulator DicA (Repressor protein of division inhibition gene dicA)	dicA b1570 JW1562	135
b1571	2.28648	0.255885	NA	1.53793	0	0	3.3617	2.51934	0	P0ACW8	Uncharacterized protein YdfA	ydfA b1571 JW1563	51
b1572	0.948061	0.736389	NA	0	0	0	0	1.25967	0	P29009	Uncharacterized protein YdfB	ydfB b1572 JW1564	42
b1573	-0.483238	0.715033	NA	4.6138	0.960311	3.18592	4.20213	0	1.43988	P21418	Uncharacterized protein YdfC	ydfC rzpQ b1573 JW1565	72
b1574	-0.0137395	0.997313	NA	0	0	0	0	0	0
b1575	NA	NA	NA	0	0	0	0	0	0	P09557	Division inhibition protein DicB	dicB b1575 JW1566	62
b1576	NA	NA	NA	0	0	0	0	0	0	P29010	Uncharacterized protein YdfD	ydfD b1576 JW1567	63
b1577	-0.0137156	0.995812	NA	0	0.960311	0	0	0	1.43988	Q47138	Putative uncharacterized protein YdfE (ORF6)	ydfE b1577 JW1568	306
b1578	NA	NA	NA	0	0	0	0	0	0	P0CF60	Putative transposase InsD for insertion element IS2E	insD8 b1578 JW1570	218
b1579	0.0656387	0.934616	NA	4.6138	4.80156	8.49579	10.0851	3.77901	4.31963	P76168	Putative defective protein IntQ (Putative lambdoid prophage Qin defective integrase)	intQ b1579 JW1571	398
b1580	-0.809914	0.42589	NA	9.22759	1.92062	3.18592	2.52128	5.03867	0	P38105	Starvation-sensing protein RspB (EC 1.1.1.-)	rspB b1580 JW1572	339
b1581	0.666227	0.412098	NA	4.6138	2.88093	5.30987	6.72341	7.55801	5.75951	P38104	Starvation-sensing protein RspA	rspA b1581 JW1573	404
b1582	-0.732692	0.317215	NA	16.9173	6.72218	4.2479	4.20213	5.03867	7.19938	J7RRF4	UPF0060 membrane protein YnfA	b1582 ynfA BN16_21281	108
b1583	0.0185249	0.962613	0.989497	36.9104	52.8171	43.5409	57.9894	39.0497	37.4368	J7QLG7	UPF0482 protein YnfB	b1583 ynfB BN16_21291	113
b1584	-0.262399	0.371254	0.766914	67.669	68.1821	87.0819	61.3511	61.7237	63.3546	P0A951	Spermidine N(1)-acetyltransferase (SAT) (EC 2.3.1.57) (Spermidine/spermine N(1)-acetyltransferase) (SSAT)	speG b1584 JW1576	186
b1585	-0.195806	0.526338	0.860487	50.7518	54.7377	65.8424	57.149	55.4254	35.9969	P67553	UPF0257 lipoprotein YnfC	ynfC b1585 JW5258	236
b1586	-0.229262	0.662281	0.907443	9.22759	15.365	18.0536	12.6064	8.81768	15.8386	W8TEK0	DUF1161 domain-containing protein (Membrane protein) (Periplasmic protein) (Protein) (YnfD protein)	ynfD b1586 A8C65_12595 ACU57_26155 AM464_25770 AUQ13_03770 BANRA_00044 BANRA_00596 BMA87_14110 BMT91_02870 BON75_12670 BON98_16350 BUE81_26170 BvCms12BK_02021 BvCms2454_03319 BvCmsHHP001_00199 BvCmsHHP019_04658 BvCmsHHP056_01780 BvCmsKKP036_02251 BvCmsKKP061_00656 BvCmsKSP011_01181 BvCmsKSP024_03724 BvCmsKSP026_04482 BvCmsKSP045_00716 BvCmsKSP067_00149 BvCmsNSP047_02651 BvCmsSINP011_03135 BW690_2…	101
b1587	0.402786	0.0667147	0.356614	690.532	693.345	894.182	1128.69	869.171	1013.67	J7RRF8	Putative oxidoreductase, major subunit	b1587 BN16_21331	808
b1588	0.268611	0.162192	0.559401	1247.26	1179.26	1567.47	1660.68	1556.95	1593.94	Q8KS88	Putative oxidoreductase major subunit (Fragment)	b1588	365
b1589	0.0800886	0.71437	0.913685	278.366	305.379	336.646	362.224	348.928	260.618	Q8KS87	Oxidoreductase Fe-S subunit (Putative oxidoreductase Fe-S subunit) (Fragment)	ynfG z2577 b1589	28
b1590	0.133315	0.524929	0.860233	539.814	526.25	563.908	636.202	681.481	467.96	A0A0K2GPJ6	Oxidoreductase membrane subunit (Fragment)	ynfH b1590	46
b1591	-0.12726	0.612395	0.888822	190.704	153.65	256.998	187.415	192.729	169.905	W8TEJ5	Tat proofreading chaperone DmsD (DMSO reductase maturation protein) (Twin-arginine leader-binding protein DmsD)	dmsD b1591 A6V01_23720 A8C65_12620 A9819_09610 A9R57_02615 A9X72_12045 AC789_1c17680 ACN68_26095 ACU57_22615 ACU90_04135 AM270_04005 AM464_25795 AMK83_25035 ARC77_01590 AU473_18830 AUQ13_03795 AUS26_25360 AWB10_12730 BANRA_00049 BANRA_00591 BANRA_02225 BB545_08775 BHS81_09865 BHS87_09050 BIZ41_22770 BJJ90_13110 BK292_18860 BK296_08460 BMA87_14135 BMT91_02845 BOH76_23595 BON63_17125 BON69_09180 BO…	204
b1592	0.195148	0.592197	0.883383	50.7518	44.1743	40.355	53.7873	56.6851	43.1963	J7RRG1	Voltage-gated ClC-type chloride channel ClcB	b1592 clcB BN16_21381	438
b1593	0.579609	0.093174	0.428686	196.855	131.563	256.998	299.192	268.309	306.694	J7QLH4	ATP-dependent dethiobiotin synthetase BioD (EC 6.3.3.3) (DTB synthetase) (DTBS) (Dethiobiotin synthase)	b1593 bioD BN16_21391	235
b1594	0.496202	0.199118	0.59825	70.7449	52.8171	112.569	124.383	93.2155	115.19	P50456	Protein mlc (Making large colonies protein)	mlc b1594 JW1586	406
b1595	-0.0533221	0.926821	0.984411	9.22759	21.1268	10.6197	13.4468	13.8564	12.9589	P77559	Uncharacterized HTH-type transcriptional regulator YnfL	ynfL b1595 JW1587	297
b1596	-1.38807	0.00577634	0.076469	39.9862	43.214	26.5494	12.6064	15.116	14.3988	P43531	Inner membrane transport protein YnfM	ynfM yzyC b1596 JW1588	417
b1597	0.00679612	0.994509	NA	0	4.80156	4.2479	4.20213	3.77901	1.43988	P36560	Acid shock protein	asr b1597 JW5826	102
b1598	-0.043603	0.871233	0.963796	84.5863	77.7852	112.569	90.766	100.773	74.8736	J7QLH7	Serine protease (EC 3.4.21.-)	b1598 BN16_21441	273
b1599	-1.66906	0.00269902	0.0432817	18.4552	19.2062	29.7353	6.72341	8.81768	5.75951	J7RTE9	Spermidine export protein MdtI	b1599 mdtI BN16_21451	109
b1600	-1.19842	0.00125452	0.0260188	56.9035	61.4599	35.0451	20.1702	23.9337	23.038	J7RGN1	Spermidine export protein MdtJ	b1600 mdtJ BN16_21461	121
b1601	0.416991	0.33806	0.737522	16.9173	19.2062	26.5494	39.5	20.1547	23.038	J7R4P0	AI-2 transport protein TqsA (AI-2 transporter TqsA) (AI-2E family transporter) (Hypothetical protein) (Pheromone AI-2 transporter) (Pheromone autoinducer 2 transporter) (Putative transport protein) (TqsA protein) (Transport protein) (Transporter)	b1601 tqsA tqsA_1 tqsA_2 ydgG A6592_06495 A8C65_12675 A9R57_02670 A9X72_11980 AC789_1c17780 ACN002_1427 ACN68_26155 ACN81_11300 ACU57_22560 ACU90_04080 AML35_10590 AUQ13_03850 AUS26_25305 AWB10_12665 B7C53_11150 BANRA_00059 BANRA_00581 BANRA_02197 BANRA_02235 BB545_08710 BHS81_09925 BHS87_09110 BJJ90_13165 BK292_18805 BK296_08405 BMA87_14200 BMT91_02790 BN17_22001 BOH76_23535 BON63_17185 BON72_26…	344
b1602	0.360024	0.0312707	0.229562	359.876	361.077	410.984	461.394	502.608	490.998	P0AB67	NAD(P) transhydrogenase subunit beta (EC 7.1.1.1) (Nicotinamide nucleotide transhydrogenase subunit beta) (Pyridine nucleotide transhydrogenase subunit beta)	pntB b1602 JW1594	462
b1603	0.384914	0.0804847	0.396183	342.959	314.022	465.145	449.628	483.713	534.194	P07001	NAD(P) transhydrogenase subunit alpha (EC 7.1.1.1) (Nicotinamide nucleotide transhydrogenase subunit alpha) (Pyridine nucleotide transhydrogenase subunit alpha)	pntA b1603 JW1595	510
b1604	0.394026	0.12131	0.49986	73.8208	79.7058	73.2762	86.5639	108.331	105.111	J7RTF1	Uncharacterized protein	b1604 BN16_21501	314
b1605	-0.012712	0.98191	0.995347	6.15173	9.60311	12.7437	10.9255	6.29834	11.519	J7RGN6	Putative arginine/ornithine antiporter	b1605 BN16_21511	460
b1606	-0.0088887	0.980195	0.995055	32.2966	26.8887	29.7353	33.617	32.7514	20.1583	P0AFS3	Dihydromonapterin reductase (H(2)-MPt reductase) (EC 1.5.1.50) (Dihydrofolate reductase) (DHFR) (EC 1.5.1.3)	folM ydgB b1606 JW1598	240
b1607	0.349923	0.539598	0.869033	12.3035	8.6428	7.43382	12.6064	13.8564	8.63926	P0ACX0	Inner membrane protein YdgC	ydgC b1607 JW1599	111
b1608	0.540297	0.231643	0.638866	23.069	11.5237	21.2395	30.2553	32.7514	15.8386	P52108	Transcriptional regulatory protein RstA	rstA urpT b1608 JW1600	239
b1609	0.15552	0.706738	0.913685	26.1449	24.9681	14.8676	26.8936	25.1934	20.1583	P18392	Sensor protein RstB (EC 2.7.13.3)	rstB uspT b1609 JW1601	433
b1610	-1.23301	0.00336864	0.0511211	43.0621	38.4124	49.9128	21.8511	20.1547	12.9589	P16525	DNA replication terminus site-binding protein (Ter-binding protein)	tus tau b1610 JW1602	309
b1611	-1.25481	0.0124735	0.13199	450.614	267.927	401.426	242.883	110.851	113.75	P05042	Fumarate hydratase class II (Fumarase C) (EC 4.2.1.2) (Aerobic fumarase) (Iron-independent fumarase)	fumC b1611 JW1603	467
b1612	-0.603626	0.399071	0.789835	1236.5	739.44	1398.62	1088.35	554.254	577.391	P0AC33	Fumarate hydratase class I, aerobic (EC 4.2.1.2) (Fumarase A) (Oxaloacetate keto--enol-isomerase) (OAAKE isomerase) (Oxaloacetate tautomerase) (EC 5.3.2.2)	fumA b1612 JW1604	548
b1613	-0.0499251	0.867739	0.962058	110.731	84.5074	143.367	102.532	133.525	90.7122	P00946	Mannose-6-phosphate isomerase (EC 5.3.1.8) (Phosphohexomutase) (Phosphomannose isomerase) (PMI)	manA pmi b1613 JW1605	391
b1614	-0.469981	0.0190594	0.171042	525.973	611.718	628.689	394.16	389.238	495.318	P77804	Protein YdgA	ydgA b1614 JW1606	502
b1615	0.591824	0.632932	NA	0	0.960311	3.18592	2.52128	1.25967	2.87975	Q47706	Membrane-associated protein UidC	uidC gusC b1615 JW1607	421
b1616	2.13253	0.102306	NA	0	0.960311	1.06197	4.20213	2.51934	2.87975	P0CE44	Glucuronide carrier protein homolog	uidB gusB uidP b1616 JW1608	457
b1617	0.861038	0.0707341	0.364554	13.8414	8.6428	14.8676	21.0106	32.7514	12.9589	P05804	Beta-glucuronidase (GUS) (EC 3.2.1.31) (Beta-D-glucuronoside glucuronosohydrolase)	uidA gurA gusA b1617 JW1609	603
b1618	0.158269	0.625146	0.893709	104.579	73.944	122.127	142.872	90.6961	99.3515	P0ACT6	HTH-type transcriptional regulator UidR (Gus operon repressor) (Uid operon repressor)	uidR gusR b1618 JW1610	196
b1619	0.16432	0.574779	0.879556	59.9794	97.9517	115.755	105.053	88.1768	116.63	P0AET8	7alpha-hydroxysteroid dehydrogenase (7alpha-HSDH) (EC 1.1.1.159) (NAD-dependent 7alpha-hydroxysteroid dehydrogenase)	hdhA hsdH b1619 JW1611	255
b1620	0.147517	0.707543	0.913685	33.8345	31.6903	32.9212	46.2234	36.5304	24.4779	P18811	Maltose regulon regulatory protein MalI	malI b1620 JW1612	342
b1621	0.328751	0.520522	0.857336	13.8414	7.68249	29.7353	25.2128	21.4144	17.2785	P19642	PTS system maltose-specific EIICB component [Includes: Maltose permease IIC component (PTS system maltose-specific EIIC component); Maltose-specific phosphotransferase enzyme IIB component (EC 2.7.1.208) (PTS system maltose-specific EIIB component)]	malX b1621 JW1613	530
b1622	0.225515	0.513514	0.854762	29.2207	27.849	46.7269	36.1383	36.5304	50.3957	P23256	Protein MalY [Includes: Cystathionine beta-lyase MalY (CBL) (EC 4.4.1.13) (Beta-cystathionase MalY) (Cysteine lyase MalY) (Cysteine-S-conjugate beta-lyase MalY); Maltose regulon modulator]	malY b1622 JW1614	390
b1623	-0.356613	0.14679	0.535361	173.786	152.689	135.933	109.255	107.072	145.428	P22333	Adenosine deaminase (EC 3.5.4.4) (Adenosine aminohydrolase)	add b1623 JW1615	333
b1624	-0.053795	0.847637	0.954743	52.2897	69.1424	70.0903	52.9468	65.5028	69.1141	J7RTG3	Uncharacterized protein	b1624 BN16_21701	359
b1625	1.33639	0.308424	NA	1.53793	0.960311	1.06197	3.3617	3.77901	1.43988	P64467	OriC-binding nucleoid-associated protein (H-NS/StpA-binding protein 2) (Transcription modulator YdgT)	cnu ydgT b1625 JW1617	71
b1626	0.665985	0.205405	0.605336	7.68966	21.1268	13.8057	24.3723	30.232	14.3988	J7RRI7	Uncharacterized protein	b1626 BN16_21721	154
b1627	0.698535	0.252881	0.654503	6.15173	6.72218	6.37184	13.4468	12.5967	4.31963	J7QLJ8	Ion-translocating oxidoreductase complex subunit A (EC 7.-.-.-) (Rsx electron transport complex subunit A)	b1627 rsxA BN16_21731	193
b1628	0.275303	0.596325	0.884986	16.9173	14.4047	7.43382	21.0106	13.8564	10.0791	J7RTG6	Ion-translocating oxidoreductase complex subunit B (EC 7.-.-.-) (Rsx electron transport complex subunit B)	b1628 rsxB BN16_21741	192
b1629	0.383493	0.38815	0.785133	13.8414	15.365	14.8676	14.2872	18.895	25.9178	J7RGR3	Ion-translocating oxidoreductase complex subunit C (EC 7.-.-.-) (Rsx electron transport complex subunit C)	b1629 rsxC BN16_21751	737
b1630	0.243463	0.68491	0.911211	6.15173	7.68249	7.43382	10.0851	5.03867	10.0791	P76182	Ion-translocating oxidoreductase complex subunit D (EC 7.-.-.-) (Rsx electron transport complex subunit D)	rsxD rnfD ydgO b1630 JW1622	352
b1631	1.76068	0.0629274	NA	0	2.88093	2.12395	6.72341	8.81768	2.87975	J7RRJ0	Ion-translocating oxidoreductase complex subunit G (EC 7.-.-.-) (Rsx electron transport complex subunit G)	b1631 rsxG BN16_21771	206
b1632	0.321183	0.696044	NA	0	7.68249	5.30987	10.9255	2.51934	2.87975	P77179	Ion-translocating oxidoreductase complex subunit E (EC 7.-.-.-) (Rsx electron transport complex subunit E)	rsxE rnfE ydgQ b1632 JW1624	231
b1633	-0.362597	0.610085	NA	9.22759	4.80156	7.43382	7.56383	2.51934	5.75951	P0AB83	Endonuclease III (EC 4.2.99.18) (DNA-(apurinic or apyrimidinic site) lyase)	nth b1633 JW1625	211
b1634	0.320132	0.34301	0.743108	50.7518	70.1027	53.0987	52.9468	90.6961	76.3135	P77304	Dipeptide and tripeptide permease A	dtpA tppB ydgR b1634 JW1626	500
b1635	-0.418926	0.242448	0.649936	119.959	110.436	151.862	96.649	84.3978	105.111	P0A9D2	Glutathione S-transferase GstA (EC 2.5.1.18) (GST B1-1)	gstA gst b1635 JW1627	201
b1636	-0.0487529	0.854543	0.959395	52.2897	65.3012	79.6481	68.0745	61.7237	61.9147	P77150	Pyridoxal kinase PdxY (PL kinase) (EC 2.7.1.35) (Pyridoxal kinase 2) (PL kinase 2)	pdxY ydgS b1636 JW1628	287
b1637	0.264917	0.179722	0.576977	212.235	219.911	232.572	238.681	283.425	279.336	P0AGJ9	Tyrosine--tRNA ligase (EC 6.1.1.1) (Tyrosyl-tRNA synthetase) (TyrRS)	tyrS b1637 JW1629	424
b1638	-0.238741	0.533919	0.865116	35.3724	34.5712	42.479	21.0106	27.7127	48.9558	P0AFI7	Pyridoxine/pyridoxamine 5'-phosphate oxidase (EC 1.4.3.5) (PNP/PMP oxidase) (PNPOx) (Pyridoxal 5'-phosphate synthase)	pdxH b1638 JW1630	218
b1639	0.223549	0.871567	NA	3.07586	0	1.06197	2.52128	0	1.43988	P28224	Membrane-bound lysozyme inhibitor of C-type lysozyme	mliC ydhA b1639 JW1631	109
b1640	-0.00011279	0.999697	0.999917	46.138	39.3728	49.9128	42.8617	47.8674	44.6362	J7RRJ6	Anhydro-N-acetylmuramic acid kinase (EC 2.7.1.170) (AnhMurNAc kinase)	b1640 anmK BN16_21871	369
b1641	0.188316	0.287217	0.695816	747.435	688.543	865.509	866.479	803.668	953.198	P0A905	Outer membrane lipoprotein SlyB	slyB b1641 JW1633	155
b1642	-0.0476286	0.845586	0.954368	104.579	78.7455	97.7016	93.2873	96.9945	79.1932	P0A8W2	Transcriptional regulator SlyA	slyA b1642 JW5267	144
b1643	0.654776	0.426269	NA	4.6138	2.88093	3.18592	3.3617	5.03867	8.63926	J7RGS8	Uncharacterized protein	b1643 BN16_21901	78
b1644	-0.495315	0.351957	0.747694	13.8414	8.6428	23.3634	11.766	5.03867	15.8386	P76185	Uncharacterized protein YdhJ	ydhJ b1644 JW1636	285
b1645	-0.197352	0.580885	0.88103	27.6828	28.8093	29.7353	23.5319	28.9724	23.038	J7RRJ9	Uncharacterized protein	b1645 BN16_21921	654
b1646	-0.0160132	0.954632	0.989497	52.2897	56.6584	55.2227	57.149	49.1271	56.1552	P0AGD1	Superoxide dismutase [Cu-Zn] (EC 1.15.1.1) (Bacteriocuprein)	sodC b1646 JW1638	173
b1647	0.350308	0.193492	0.593042	146.104	95.0708	144.428	170.606	148.641	169.905	J7RTI1	Aldo_ket_red domain-containing protein	b1647 BN16_21941	298
b1648	-0.665659	0.279878	NA	15.3793	8.6428	12.7437	10.0851	6.29834	5.75951	J7RGT3	Uncharacterized protein	b1648 BN16_21951	125
b1649	-1.05275	0.0594213	0.337727	27.6828	18.2459	23.3634	14.2872	17.6354	0	J7R1M0	HTH tetR-type domain-containing protein	b1649 BN16_21961	199
b1650	-0.790433	0.00855315	0.0996586	63.0552	111.396	92.3917	53.7873	55.4254	46.0761	P77258	N-ethylmaleimide reductase (NEM reductase) (EC 1.3.1.-) (N-ethylmaleimide reducing enzyme)	nemA ydhN b1650 JW1642	365
b1651	0.186407	0.55071	0.87168	61.5173	54.7377	49.9128	47.9043	73.0608	69.1141	P0AC81	Lactoylglutathione lyase (EC 4.4.1.5) (Aldoketomutase) (Glyoxalase I) (Glx I) (Ketone-aldehyde mutase) (Methylglyoxalase) (S-D-lactoylglutathione methylglyoxal lyase)	gloA b1651 JW1643	135
b1652	0.671464	0.200654	0.5985	6.15173	8.6428	11.6817	12.6064	16.3757	14.3988	P30014	Ribonuclease T (EC 3.1.13.-) (Exoribonuclease T) (RNase T)	rnt b1652 JW1644	215
b1653	0.0245494	0.931265	0.985479	66.1311	73.944	101.95	81.5213	75.5801	90.7122	P30015	Probable ATP-dependent helicase lhr (EC 3.6.4.-) (Large helicase-related protein)	lhr rhlF b1653 JW1645	1538
b1654	0.412224	0.213616	0.614196	29.2207	28.8093	38.2311	51.266	31.4917	44.6362	P0AC69	Glutaredoxin 4 (Grx4) (Monothiol glutaredoxin)	grxD ydhD b1654 JW1646	115
b1655	0.305677	0.408136	0.794968	46.138	22.0872	28.6733	37.8192	39.0497	40.3166	P76190	Murein DD-endopeptidase MepH (EC 3.4.-.-) (Murein hydrolase MepH)	mepH ydhO b1655 JW5270	271
b1656	-0.483791	0.0400289	0.267231	813.566	757.685	803.914	689.149	505.127	501.077	P0AGD3	Superoxide dismutase [Fe] (EC 1.15.1.1)	sodB b1656 JW1648	193
b1657	-0.322888	0.264227	0.670404	64.5932	85.4677	58.4086	54.6277	70.5414	41.7564	J7RTJ0	Putative transport protein	b1657 BN16_22041	389
b1658	0.221369	0.464424	0.827979	56.9035	68.1821	53.0987	55.4681	90.6961	63.3546	P0ACP7	HTH-type transcriptional repressor PurR (Pur regulon repressor) (Purine nucleotide synthesis repressor)	purR b1658 JW1650	341
b1659	0.441155	0.414198	0.797739	9.22759	6.72218	15.9296	12.6064	12.5967	18.7184	P0ACR2	Uncharacterized HTH-type transcriptional regulator YdhB	ydhB b1659 JW1651	310
b1660	0.395962	0.191598	0.590746	47.6759	39.3728	45.6649	50.4255	68.0221	56.1552	P37597	Inner membrane transport protein YdhC	ydhC b1660 JW1652	403
b1661	-0.196356	0.549928	0.87168	295.283	291.935	537.359	371.468	316.177	293.735	P0A9H7	Cyclopropane-fatty-acyl-phospholipid synthase (CFA synthase) (Cyclopropane fatty acid synthase) (EC 2.1.1.79)	cfa cdfA b1661 JW1653	382
b1662	0.196779	0.549849	0.87168	30.7586	48.9759	42.479	43.7021	41.5691	57.5951	P0AFU8	Riboflavin synthase (RS) (EC 2.5.1.9)	ribC ribE b1662 JW1654	213
b1663	0.00245252	0.993406	0.997729	70.7449	108.515	84.9579	103.372	89.4365	71.9938	P37340	Multidrug resistance protein MdtK (Multidrug-efflux transporter)	mdtK norE norM ydhE b1663 JW1655	457
b1664	-0.420912	0.028301	0.219562	462.918	383.164	472.578	289.947	370.342	325.412	J7R4Z8	AIDA repeat-containing protein (Autotransporter) (Flu_3 protein) (Fluffing protein) (Hypothetical protein) (Possible enzyme) (Putative autotransporter) (Putative enzyme)	b1664 flu_1 flu_2 flu_3 ydhQ A9X72_11635 AC789_1c18440 ACN002_1359 ACN81_10955 ACU90_03055 AM270_03620 AMK83_24650 AWB10_12320 BANRA_02262 BB545_08365 BHS81_10270 BN17_19241 BOH76_23190 BON76_13340 BON95_03575 BON96_00965 BvCms28BK_04826 BvCmsNSP006_00212 BvCmsNSP072_01392 BvCmsOUP014_03287 BvCmsSIP019_00097 BvCmsSIP044_03243 C5P01_02320 C6669_20885 C9114_09935 C9Z28_08165 C9Z37_02220 CI641_00100…	418
b1665	0.948057	0.816273	NA	0	0	0	0	1.25967	0
b1666	0.639414	0.788683	NA	1.53793	0	0	1.68085	0	0
b1667	0.092184	0.772778	0.936491	106.117	52.8171	87.0819	92.4468	81.8784	84.9527	P0ACX3	Putative monooxygenase YdhR (EC 1.-.-.-)	ydhR b1667 JW1657	101
b1668	-0.442761	0.152476	0.544001	73.8208	64.3408	71.1523	52.1064	59.2044	41.7564	P77148	Uncharacterized protein YdhS	ydhS b1668 JW1658	534
b1669	0.417746	0.185929	0.583123	103.041	165.174	161.42	168.085	219.182	190.064	J7RGV7	Uncharacterized protein	b1669 BN16_22141	270
b1670	0.66981	0.0219909	0.186923	92.2759	127.721	117.879	176.489	209.105	154.067	P77409	Putative cytochrome YdhU (Protein PhsC homolog)	ydhU b1670 JW1660	261
b1671	0.647685	0.0309385	0.228805	152.255	193.023	262.308	303.394	284.685	367.169	J7RRM1	Putative oxidoreductase, Fe-S subunit	b1671 BN16_22161	239
b1672	0.517247	0.0780064	0.390786	159.945	254.482	248.502	245.404	361.525	347.01	J7QLN5	Uncharacterized protein	b1672 BN16_22171	215
b1673	0.689963	0.02277	0.191452	562.883	598.274	1034.36	974.894	1152.6	1418.28	J7RTK4	AFOR_N domain-containing protein	b1673 BN16_22181	700
b1674	1.22333	0.000194633	0.00704075	187.628	154.61	289.919	415.17	502.608	560.112	J7RGW2	Putative oxidoreductase, Fe-S subunit	b1674 BN16_22191	208
b1675	0.797078	0.0638575	0.346099	32.2966	16.3253	22.3015	27.7341	56.6851	37.4368	P0ACX5	Fumarase D (EC 4.2.1.2)	fumD ydhZ b1675 JW1665	69
b1676	-0.267558	0.254973	0.658274	424.469	473.433	519.305	337.011	372.862	470.84	P0AD61	Pyruvate kinase I (EC 2.7.1.40) (PK-1)	pykF b1676 JW1666	470
b1677	0.930342	6.64203e-05	0.00344389	1148.84	1346.36	820.906	1753.13	2089.79	2479.47	P69776	Major outer membrane lipoprotein Lpp (Braun lipoprotein) (BLP) (Murein-lipoprotein)	lpp mlpA mulI b1677 JW1667	78
b1678	-0.963148	0.00168263	0.0321145	625.938	525.29	692.407	397.521	269.569	276.456	P76193	Probable L,D-transpeptidase YnhG (EC 2.-.-.-)	ynhG b1678 JW1668	334
b1679	-0.993936	0.00282007	0.0445342	55.3656	62.4202	53.0987	29.4149	28.9724	27.3577	P76194	Cysteine desulfuration protein SufE	sufE ynhA b1679 JW1669	138
b1680	-1.03481	6.64141e-07	7.9467e-05	247.607	318.823	280.361	127.745	139.823	148.307	Q824T6	Cysteine desulfurase (EC 2.8.1.7)	b1680 CCA_00053	406
b1681	-0.827657	0.000527742	0.0144018	239.917	298.657	203.899	158	143.602	115.19	P77689	FeS cluster assembly protein SufD	sufD ynhC b1681 JW1671	423
b1682	-0.645254	0.0247736	0.201755	143.028	192.062	168.854	128.585	114.63	77.7533	P77499	Probable ATP-dependent transporter SufC	sufC ynhD b1682 JW1672	248
b1683	-0.603167	0.0150694	0.149779	292.207	318.823	403.55	255.489	236.818	174.225	P77522	FeS cluster assembly protein SufB	sufB ynhE b1683 JW5273	495
b1684	-0.155885	0.67821	0.909053	27.6828	49.9362	41.417	38.6596	41.5691	27.3577	P77667	Protein SufA	sufA ydiC b1684 JW1674	122
b1685	-0.110868	0.849565	0.956567	9.22759	14.4047	10.6197	7.56383	16.3757	8.63926	J7R1Q8	Uncharacterized protein	b1685 BN16_22301	89
b1686	-0.790055	0.120079	0.497427	24.6069	19.2062	18.0536	20.1702	8.81768	4.31963	J7RRN6	1,4-dihydroxy-2-naphthoyl-CoA hydrolase (DHNA-CoA hydrolase) (EC 3.1.2.28) (DHNA-CoA thioesterase)	b1686 menI BN16_22311	136
b1687	-0.202921	0.31779	0.722501	146.104	148.848	166.73	136.149	127.227	138.228	P77748	Uncharacterized protein YdiJ	ydiJ b1687 JW1677	1018
b1688	-0.377254	0.156792	0.553666	83.0483	92.1899	72.2142	73.9575	64.2431	50.3957	J7RTL6	Uncharacterized protein	b1688 BN16_22331	370
b1689	-1.8726	0.354946	NA	1.53793	1.92062	1.06197	0.840426	0	0	P76196	Uncharacterized protein YdiL	ydiL b1689 JW1679	118
b1690	0.256719	0.868132	NA	0	3.84124	1.06197	0	5.03867	1.43988	J7R516	Inner membrane transporter YdiM (MFS transporter) (Major facilitator superfamily protein) (Putative transport system permease protein) (Transport protein MFS family) (Transporter)	b1690 ydiM AC789_1c18700 ACN002_1335 BN17_19481 BON72_26840 BON76_13200 BON94_13660 CR538_11895 D9F87_01850 D9G95_06050 DL545_11840 DMZ30_01485 DQF57_01915 DS732_14155 ELY05_15945 GP650_05185 GP698_10600 GRW30_03925 HHH24_001517 HI083_001251 HJR60_000498 HJR92_001045 HNO03_03405 HVW98_11755 NCTC9055_04231 RG28_13650 RX35_00450 SAMEA3472114_02837 SAMEA3753064_02472 SAMEA3753290_03231	404
b1691	-0.0137179	0.995177	NA	0	0.960311	0	0.840426	0	0	J7RRN9	Putative amino acid/amine transport protein	b1691 BN16_22361	423
b1692	0.0342699	0.987483	NA	0	1.92062	0	0.840426	1.25967	0
b1693	0.262567	0.62286	0.892951	6.15173	13.4444	15.9296	11.766	11.337	21.5982	P05194	3-dehydroquinate dehydratase (3-dehydroquinase) (EC 4.2.1.10) (Type I DHQase) (Type I dehydroquinase) (DHQ1)	aroD b1693 JW1683	252
b1694	-0.0137075	0.997238	NA	0	0	1.06197	0.840426	0	0	P37766	Acetate CoA-transferase YdiF (EC 2.8.3.8) (Short-chain acyl-CoA:acetate CoA-transferase)	ydiF b1694 JW1684	531
b1695	0.780141	0.791109	NA	0	0.960311	0	0.840426	1.25967	0	J7R520	Putative oxidoreductase	b1695 BN17_19531	401
b1696	1.54378	0.0683083	NA	1.53793	4.80156	2.12395	10.9255	10.0773	4.31963	J7RRP5	Putative ARAC-type regulatory protein	b1696 BN16_22411	303
b1697	-0.550442	0.698948	NA	3.07586	0.960311	1.06197	1.68085	0	1.43988	P76201	Putative electron transfer flavoprotein subunit YdiQ	ydiQ b1697 JW5276	254
b1698	0.93552	0.335534	NA	6.15173	0	4.2479	1.68085	6.29834	11.519	P77378	Putative electron transfer flavoprotein subunit YdiR	ydiR b1698 JW1688	312
b1699	1.50103	0.169351	NA	0	2.88093	3.18592	3.3617	1.25967	14.3988	P77337	Probable electron transfer flavoprotein-quinone oxidoreductase YdiS (EC 1.5.5.-)	ydiS b1699 JW1689	429
b1700	-0.97551	0.732909	NA	0	0	1.06197	0	0	0	P77714	Ferredoxin-like protein YdiT	ydiT b1700 JW1690	97
b1701	-0.0271781	0.97121	NA	3.07586	8.6428	7.43382	5.88298	3.77901	10.0791	P38135	Medium-chain fatty-acid--CoA ligase (EC 6.2.1.-) (Acyl-CoA synthetase) (ACS) (Fatty acyl-CoA synthetase FadK)	fadK ydiD b1701 JW5910	566
b1702	0.301326	0.271428	0.679563	1304.17	1295.46	1550.48	1560.67	1641.35	1913.6	P23538	Phosphoenolpyruvate synthase (PEP synthase) (EC 2.7.9.2) (Pyruvate, water dikinase)	ppsA pps b1702 JW1692	792
b1703	0.371805	0.186739	0.583968	69.207	55.698	77.5241	80.6809	78.0994	103.671	P0A8A4	Phosphoenolpyruvate synthase regulatory protein (PEP synthase regulatory protein) (PSRP) (EC 2.7.11.33) (EC 2.7.4.28) (Pyruvate, water dikinase regulatory protein)	ppsR ydiA b1703 JW1693	277
b1704	0.352587	0.365728	0.762077	16.9173	24.0078	19.1155	27.7341	27.7127	21.5982	P00887	Phospho-2-dehydro-3-deoxyheptonate aldolase, Trp-sensitive (EC 2.5.1.54) (3-deoxy-D-arabino-heptulosonate 7-phosphate synthase) (DAHP synthase) (Phospho-2-keto-3-deoxyheptonate aldolase)	aroH b1704 JW1694	348
b1705	-0.448985	0.64369	NA	4.6138	1.92062	4.2479	3.3617	1.25967	2.87975	P0ACX9	Uncharacterized protein YdiE	ydiE b1705 JW1695	63
b1706	0.33429	0.189271	0.587891	69.207	72.0233	81.772	94.1277	98.2541	89.2724	J7RRQ5	Protein adenylyltransferase SelO (EC 2.7.7.n1)	b1706 selO BN16_22511	478
b1707	-0.100602	0.780168	0.937516	47.6759	47.0552	62.6565	49.5851	55.4254	41.7564	J7QLR9	EAL domain-containing protein	b1707 BN16_22521	237
b1708	-0.107388	0.766349	0.933831	26.1449	32.6506	28.6733	22.6915	35.2707	24.4779	P23898	Probable endopeptidase NlpC (EC 3.4.-.-) (ORF-17) (Probable lipoprotein NlpC)	nlpC b1708 JW1698	154
b1709	0.0427325	0.880094	0.965046	72.2828	88.3486	56.2846	66.3936	65.5028	93.592	P06611	Vitamin B12 import ATP-binding protein BtuD (EC 7.6.2.8) (Vitamin B12-transporting ATPase)	btuD b1709 JW1699	249
b1710	0.0583279	0.832872	0.951694	72.2828	81.6264	75.4002	63.0319	78.0994	100.791	P06610	Thioredoxin/glutathione peroxidase BtuE (EC 1.11.1.24) (EC 1.11.1.9)	btuE b1710 JW1700	183
b1711	0.248414	0.455356	0.825969	35.3724	35.5315	46.7269	36.1383	42.8287	63.3546	P06609	Vitamin B12 import system permease protein BtuC	btuC b1711 JW1701	326
b1712	-0.344546	0.243688	0.650183	610.559	534.893	1086.4	500.053	542.917	717.059	P0A6X7	Integration host factor subunit alpha (IHF-alpha)	ihfA hid himA b1712 JW1702	99
b1713	0.0706217	0.749835	0.930949	490.6	644.369	476.826	483.245	607.16	606.188	P07395	Phenylalanine--tRNA ligase beta subunit (EC 6.1.1.20) (Phenylalanyl-tRNA synthetase beta subunit) (PheRS)	pheT b1713 JW1703	795
b1714	0.251686	0.339554	0.740262	87.6621	125.801	86.0199	108.415	127.227	123.829	P08312	Phenylalanine--tRNA ligase alpha subunit (EC 6.1.1.20) (Phenylalanyl-tRNA synthetase alpha subunit) (PheRS)	pheS b1714 JW5277	327
b1715	-0.975508	0.746229	NA	0	0	1.06197	0	0	0	P0AD74	Phenylalanine--tRNA ligase operon leader peptide (pheST attenuator peptide)	pheM phtL b1715 JW1705	14
b1716	0.25413	0.29562	0.705813	181.476	169.015	242.13	213.468	207.845	287.975	P0A7L3	50S ribosomal protein L20 (Large ribosomal subunit protein bL20)	rplT pdzA b1716 JW1706	118
b1717	0.161471	0.495243	0.847529	130.724	164.213	204.961	161.362	209.105	192.943	P0A7Q1	50S ribosomal protein L35 (Large ribosomal subunit protein bL35) (Ribosomal protein A)	rpmI b1717 JW1707	65
b1718	-0.0992446	0.531763	0.86297	1673.27	1503.85	1817.04	1638.83	1423.43	1598.26	P0A707	Translation initiation factor IF-3 [Cleaved into: Translation initiation factor IF-3, N-terminally processed; Translation initiation factor IF-3S]	infC fit srjA b1718 JW5829	180
b1719	-0.411847	0.0459782	0.288384	2672.93	2373.89	3302.74	2336.38	1861.79	2076.3	P0A8M3	Threonine--tRNA ligase (EC 6.1.1.3) (Threonyl-tRNA synthetase) (ThrRS)	thrS b1719 JW1709	642
b1722	0.575059	0.29206	0.702168	9.22759	10.5634	9.55777	21.0106	8.81768	12.9589	J7RH13	Uncharacterized protein	b1722 BN16_22691	252
b1723	-0.303572	0.183223	0.578099	229.152	192.062	261.246	179.851	154.939	218.861	P06999	ATP-dependent 6-phosphofructokinase isozyme 2 (ATP-PFK 2) (Phosphofructokinase 2) (EC 2.7.1.11) (6-phosphofructokinase isozyme II) (Phosphohexokinase 2)	pfkB b1723 JW5280	309
b1724	-0.122082	0.662163	0.907443	121.497	86.428	72.2142	79	81.8784	95.0319	J7RRS3	Uncharacterized protein	b1724 BN16_22711	96
b1725	-0.149158	0.564393	0.872859	513.669	469.592	821.968	575.692	471.116	581.71	J7QLT7	Uncharacterized protein	b1725 BN16_22721	286
b1726	0.03186	0.933786	0.985479	47.6759	24.9681	46.7269	32.7766	41.5691	47.5159	J7RTP9	Uncharacterized protein	b1726 BN16_22731	178
b1727	0.432204	0.221295	0.629194	30.7586	31.6903	37.1691	56.3085	50.3867	25.9178	P77247	Hexitol phosphatase B (2-deoxyglucose-6-phosphate phosphatase) (EC 3.1.3.68) (Mannitol-1-phosphatase) (EC 3.1.3.22) (Sorbitol-6-phosphatase) (EC 3.1.3.50) (Sugar-phosphatase) (EC 3.1.3.23)	hxpB yniC b1727 JW1716	222
b1728	-0.953385	0.248814	NA	6.15173	4.80156	6.37184	3.3617	2.51934	2.87975	Q8D1W8	B1728 protein	b1728	198
b1729	0.037179	0.921104	0.983381	124.573	93.1502	164.606	94.9681	136.044	162.706	J7RRS7	Part of a kinase	b1729 BN16_22761	463
b1730	0.966225	0.684888	NA	0	0	1.06197	0	2.51934	0	J7QLU2	Uncharacterized protein	b1730 BN16_22771	271
b1731	-0.105756	0.929204	NA	3.07586	2.88093	2.12395	3.3617	3.77901	0	J7RTQ3	Cell division activator CedA	b1731 cedA BN16_22781	87
b1732	-0.333695	0.342295	0.742594	98.4277	127.721	105.135	59.6702	78.0994	128.149	P21179	Catalase HPII (EC 1.11.1.6) (Hydroxyperoxidase II)	katE b1732 JW1721	753
b1733	0.268461	0.507182	0.854603	18.4552	16.3253	27.6113	30.2553	25.1934	18.7184	P37794	Chitooligosaccharide deacetylase ChbG (COD) (EC 3.5.1.105) (Chitin disaccharide deacetylase) (Chitobiose deacetylase) (Chitobiose-6P deacetylase) (Chitotriose deacetylase) (Chitotriose-6P deacetylase)	chbG ydjC b1733 JW1722	249
b1734	0.520957	0.291897	0.702168	7.68966	22.0872	15.9296	11.766	32.7514	24.4779	P17411	6-phospho-beta-glucosidase (EC 3.2.1.86) (Cellobiose-6-phosphate hydrolase) (Phospho-chitobiase)	chbF celF ydjD b1734 JW1723	450
b1735	0.258844	0.543397	0.87168	18.4552	28.8093	37.1691	21.0106	30.232	53.2754	P17410	HTH-type transcriptional regulator ChbR (Chb operon repressor)	chbR celD b1735 JW1724	280
b1736	0.630801	0.242626	0.649936	9.22759	37.4521	11.6817	21.0106	36.5304	35.9969	P69791	PTS system N,N'-diacetylchitobiose-specific EIIA component (EIIA-Chb) (EIII-Chb) (IIIcel) (N,N'-diacetylchitobiose-specific phosphotransferase enzyme IIA component)	chbA celC b1736 JW1725	116
b1737	-0.271701	0.458569	0.826769	52.2897	70.1027	31.8592	31.0958	45.3481	53.2754	P17334	PTS system N,N'-diacetylchitobiose-specific EIIC component (EIIC-Chb) (IIcel) (N,N'-diacetylchitobiose-specific phosphotransferase enzyme IIC component)	chbC celB b1737 JW1726	452
b1738	-0.0580733	0.874572	0.963941	41.5242	35.5315	32.9212	36.9787	27.7127	40.3166	P69795	PTS system N,N'-diacetylchitobiose-specific EIIB component (EIIB-Chb) (IVcel) (N,N'-diacetylchitobiose-specific phosphotransferase enzyme IIB component) (EC 2.7.1.196)	chbB celA b1738 JW1727	106
b1739	-0.0364981	0.863098	0.960659	665.925	630.924	625.503	516.021	568.11	793.372	P0ADB1	Osmotically-inducible putative lipoprotein OsmE (Activator of ntr-like gene protein)	osmE anr b1739 JW1728	112
b1740	0.21017	0.344421	0.744094	98.4277	113.317	125.313	139.511	113.37	138.228	P18843	NH(3)-dependent NAD(+) synthetase (EC 6.3.1.5) (Nicotinamide adenine dinucleotide synthetase) (NADS) (Nitrogen regulatory protein)	nadE efg ntrL b1740 JW1729	275
b1741	-0.424264	0.297271	0.706067	32.2966	31.6903	28.6733	33.617	21.4144	11.519	J7RTR1	Putative excinuclease subunit	b1741 BN16_22881	295
b1742	1.67158	0.0800369	NA	1.53793	2.88093	1.06197	2.52128	7.55801	8.63926	J7RH28	Protein Ves	b1742 ves BN16_22891	212
b1743	1.28038	0.00248452	0.0415513	29.2207	17.2856	23.3634	57.149	31.4917	79.1932	P77754	Periplasmic chaperone Spy (Spheroplast protein Y)	spy b1743 JW1732	161
b1744	-0.47683	0.573434	NA	9.22759	2.88093	8.49579	2.52128	1.25967	11.519	P76215	Succinylglutamate desuccinylase (EC 3.5.1.96)	astE ydjS b1744 JW1733	322
b1745	-0.275414	0.622982	0.892951	10.7655	9.60311	12.7437	11.766	6.29834	8.63926	J7QLV7	N-succinylarginine dihydrolase (EC 3.5.3.23)	b1745 astB BN16_22921	447
b1746	-0.140356	0.829619	0.951631	13.8414	14.4047	14.8676	17.6489	2.51934	18.7184	J7RTR4	N-succinylglutamate 5-semialdehyde dehydrogenase (EC 1.2.1.71) (Succinylglutamic semialdehyde dehydrogenase) (SGSD)	b1746 astD BN16_22931	492
b1747	-0.0461919	0.944353	0.986531	3.07586	24.9681	10.6197	15.1277	6.29834	17.2785	J7RH32	Arginine N-succinyltransferase (AST) (EC 2.3.1.109) (AOST)	b1747 astA BN16_22941	344
b1748	0.219376	0.676727	0.909053	18.4552	26.8887	30.7972	45.383	12.5967	30.2374	P77581	Succinylornithine transaminase (SOAT) (EC 2.6.1.81) (Carbon starvation protein C) (Succinylornithine aminotransferase)	astC argM cstC ydjW b1748 JW1737	406
b1749	-0.015139	0.962954	0.989497	36.9104	39.3728	31.8592	37.8192	31.4917	37.4368	P09030	Exodeoxyribonuclease III (EXO III) (Exonuclease III) (EC 3.1.11.2) (AP endonuclease VI)	xthA xth b1749 JW1738	268
b1750	0.362669	0.455937	0.825969	9.22759	19.2062	16.9916	16.8085	15.116	28.7975	P76219	TVP38/TMEM64 family membrane protein YdjX	ydjX b1750 JW1739	236
b1751	0.782384	0.0154391	0.15248	70.7449	60.4996	70.0903	93.2873	129.746	123.829	P76220	Uncharacterized protein YdjY	ydjY b1751 JW5283	225
b1752	-0.0518988	0.888039	0.969365	30.7586	25.9284	38.2311	37.8192	27.7127	24.4779	P76221	TVP38/TMEM64 family inner membrane protein YdjZ	ydjZ b1752 JW1741	235
b1753	0.0890694	0.82827	0.951446	18.4552	25.9284	22.3015	21.0106	22.674	28.7975	P76222	Uncharacterized protein YnjA	ynjA b1753 JW1742	182
b1754	0.483887	0.315149	0.720904	13.8414	38.4124	26.5494	21.8511	41.5691	50.3957	J7RRU8	Uncharacterized protein	b1754 BN16_23011	388
b1755	0.332659	0.482673	0.841669	15.3793	32.6506	13.8057	16.8085	26.453	37.4368	J7QLX0	Putative transport system permease protein	b1755 BN16_23021	496
b1756	0.73024	0.34176	0.742548	3.07586	3.84124	5.30987	5.88298	5.03867	10.0791	J7RTS4	Putative ATP-binding component of a transport system	b1756 BN16_23031	217
b1757	1.21136	0.00090293	0.0200644	41.5242	33.6109	52.0367	89.0851	90.6961	115.19	J7RH43	Sulfurtransferase	b1757 BN16_23041	440
b1758	0.296266	0.48375	0.841669	21.5311	16.3253	13.8057	21.0106	25.1934	15.8386	J7R566	Putative cytochrome oxidase	b1758 ACN002_1265 BN17_20181	208
b1759	0.449828	0.567075	NA	0	7.68249	6.37184	5.04255	11.337	4.31963	J7RRV3	Nudix hydrolase domain-containing protein	b1759 BN16_23061	135
b1760	1.61313	0.201073	NA	0	2.88093	1.06197	7.56383	5.03867	0	J7QLX5	Uncharacterized protein	b1760 BN16_23071	90
b1761	0.021175	0.940461	0.986531	78.4346	82.5868	55.2227	57.149	81.8784	82.073	P00370	NADP-specific glutamate dehydrogenase (NADP-GDH) (EC 1.4.1.4)	gdhA b1761 JW1750	447
b1762	-0.633721	0.31133	0.717369	12.3035	17.2856	7.43382	7.56383	2.51934	14.3988	J7RH48	Uncharacterized protein	b1762 BN16_23091	377
b1763	-0.510422	0.0709828	0.365004	419.856	404.291	485.322	363.904	264.53	289.415	P14294	DNA topoisomerase 3 (EC 5.6.2.1) (DNA topoisomerase III)	topB b1763 JW1752	653
b1764	-0.44048	0.134606	0.51824	499.828	418.696	606.387	414.33	331.293	377.248	P16456	Selenide, water dikinase (EC 2.7.9.3) (Selenium donor protein) (Selenophosphate synthase)	selD fdhB b1764 JW1753	347
b1765	-0.488584	0.135347	0.51824	315.276	291.935	361.071	304.234	142.343	241.899	P0ACY1	Putative NAD(P)H nitroreductase YdjA (EC 1.-.-.-)	ydjA b1765 JW1754	183
b1766	-0.286932	0.289474	0.699305	103.041	95.0708	141.243	96.649	76.8398	105.111	P08395	Protease 4 (EC 3.4.21.-) (Endopeptidase IV) (Protease IV) (Signal peptide peptidase)	sppA b1766 JW1755	618
b1767	0.083384	0.82664	0.951446	19.9931	29.7696	21.2395	28.5745	25.1934	21.5982	P0A962	L-asparaginase 1 (EC 3.5.1.1) (L-asparaginase I) (L-ASNase I) (L-asparagine amidohydrolase I)	ansA b1767 JW1756	338
b1768	0.345688	0.483906	0.841669	10.7655	14.4047	8.49579	15.9681	15.116	11.519	P21369	Nicotinamidase (EC 3.5.1.19) (Nicotinamide deamidase) (NAMase) (Pyrazinamidase) (PZAase) (EC 3.5.1.-)	pncA nam ydjB b1768 JW1757	213
b1769	0.358674	0.610779	NA	6.15173	5.76187	4.2479	9.24468	6.29834	4.31963	P38055	Inner membrane metabolite transport protein YdjE	ydjE b1769 JW1758	452
b1770	1.06442	0.19315	NA	6.15173	1.92062	9.55777	17.6489	1.25967	17.2785	P77721	Uncharacterized HTH-type transcriptional regulator YdjF	ydjF b1770 JW1759	252
b1771	0.33944	0.656014	NA	4.6138	2.88093	6.37184	3.3617	8.81768	5.75951	P77256	NADH-specific methylglyoxal reductase (EC 1.1.1.-) (AKR11B2)	ydjG b1771 JW1760	326
b1772	1.25181	0.271652	NA	1.53793	1.92062	1.06197	1.68085	2.51934	7.19938	P77493	Uncharacterized sugar kinase YdjH (EC 2.7.1.-)	ydjH b1772 JW5289	315
b1773	1.61227	0.143684	NA	1.53793	1.92062	1.06197	3.3617	5.03867	5.75951	P77704	Uncharacterized protein YdjI	ydjI b1773 JW1762	278
b1774	1.04129	0.513612	NA	1.53793	0.960311	0	0.840426	0	4.31963	P77280	Uncharacterized zinc-type alcohol dehydrogenase-like protein YdjJ (EC 1.-.-.-)	ydjJ b1774 JW1763	347
b1775	0.652472	0.620478	NA	1.53793	0.960311	1.06197	2.52128	1.25967	1.43988	P76230	Putative metabolite transport protein YdjK	ydjK b1775 JW5290	459
b1776	0.542256	0.393081	0.785945	6.15173	4.80156	9.55777	11.766	5.03867	12.9589	P77539	Uncharacterized zinc-type alcohol dehydrogenase-like protein YdjL (EC 1.-.-.-)	ydjL b1776 JW1765	358
b1777	-0.173925	0.701604	0.913259	186.09	128.682	245.316	209.266	112.11	174.225	J7RRW0	Uncharacterized protein	b1777 BN16_23161	105
b1778	-0.274999	0.496539	0.847529	326.042	201.665	329.212	304.234	167.536	234.7	P0A746	Peptide methionine sulfoxide reductase MsrB (EC 1.8.4.12) (Peptide-methionine (R)-S-oxide reductase)	msrB yeaA b1778 JW1767	137
b1779	0.185154	0.502857	0.851135	1285.71	1042.9	1947.66	1465.7	1399.49	1998.55	P0A9B2	Glyceraldehyde-3-phosphate dehydrogenase A (GAPDH-A) (EC 1.2.1.12) (NAD-dependent glyceraldehyde-3-phosphate dehydrogenase)	gapA b1779 JW1768	331
b1780	-0.0100039	0.970657	0.993	103.041	88.3486	132.747	107.575	100.773	113.75	P39173	Putative glucose-6-phosphate 1-epimerase (EC 5.1.3.15) (Putative D-hexose-6-phosphate mutarotase) (Unknown protein from 2D-page spots T26/PR37)	yeaD yzzQ b1780 JW1769	294
b1781	0.0284775	0.932061	0.985479	36.9104	53.7774	45.6649	57.149	28.9724	53.2754	J7R577	Aldo/keto reductase (Methylglyoxal reductase YeaE) (EC 1.1.1.-) (Putative an aldehyde reductase)	b1781 yeaE ACN002_1251 BN17_20331 D2184_04775 DL545_11395 ELY05_11785 GP698_11015 GP945_06195 GP946_06545 HV188_13630 HVW98_12445 WQ89_08840	284
b1782	0.174414	0.515165	0.854762	75.3587	77.7852	54.1607	69.7553	88.1768	76.3135	P0A908	MltA-interacting protein	mipA yeaF b1782 JW1771	248
b1783	-0.886461	0.00059758	0.0157548	1527.17	1673.82	1960.4	963.968	753.282	1075.59	P0ACY3	Uncharacterized protein YeaG	yeaG b1783 JW1772	644
b1784	-1.25046	2.76857e-06	0.000261001	505.98	576.187	674.354	263.053	209.105	266.377	P76235	UPF0229 protein YeaH	yeaH b1784 JW1773	427
b1785	0.452574	0.580731	NA	6.15173	9.60311	2.12395	5.04255	11.337	8.63926	P76236	Probable diguanylate cyclase CdgI (DGC) (EC 2.7.7.65)	cdgI yeaI b1785 JW1774	491
b1786	0.719939	0.249424	0.65349	10.7655	2.88093	8.49579	8.40426	8.81768	18.7184	P76237	Probable diguanylate cyclase DgcJ (DGC) (EC 2.7.7.65)	dgcJ yeaJ b1786 JW5291	496
b1787	-0.0894677	0.799352	0.943394	38.4483	33.6109	53.0987	43.7021	42.8287	30.2374	P64483	Uncharacterized protein YeaK	yeaK b1787 JW1776	167
b1788	1.21393	0.33494	NA	0	0.960311	3.18592	2.52128	6.29834	1.43988	J7QLZ5	Uncharacterized protein	b1788 BN16_23271	50
b1789	1.04616	0.154199	NA	1.53793	5.76187	3.18592	9.24468	8.81768	4.31963	P0ACY6	UPF0756 membrane protein YeaL	yeaL b1789 JW1778	148
b1790	0.755926	0.319436	NA	3.07586	7.68249	7.43382	15.9681	6.29834	8.63926	P76241	HTH-type transcriptional regulator NimR (Regulator of nimT)	nimR yeaM b1790 JW1779	273
b1791	-1.29089	0.0533415	NA	13.8414	9.60311	9.55777	5.04255	5.03867	2.87975	P76242	2-nitroimidazole transporter	nimT yeaN b1791 JW1780	393
b1792	-0.155144	0.713727	0.913685	21.5311	26.8887	53.0987	33.617	25.1934	33.1172	P76243	Uncharacterized protein YeaO	yeaO b1792 JW1781	115
b1793	-0.396353	0.622353	NA	4.6138	6.72218	4.2479	5.04255	5.03867	1.43988	P64493	Uncharacterized protein YoaF	yoaF b1793 JW1782	84
b1794	-0.151712	0.59679	0.884986	70.7449	62.4202	48.8508	52.1064	61.7237	48.9558	P76245	Diguanylate cyclase DgcP (DGC) (EC 2.7.7.65)	dgcP yeaP b1794 JW5292	341
b1795	-0.343897	0.247719	0.652808	339.883	362.037	254.874	200.862	238.077	316.773	P64485	UPF0410 protein YeaQ	yeaQ b1795 JW1784	82
b1796	0.487658	0.780278	NA	1.53793	1.92062	0	0.840426	1.25967	2.87975	P64496	Protein YoaG	yoaG b1796 JW1785	60
b1797	-1.8279	0.355568	NA	0	0	4.2479	0	1.25967	0	P64488	Uncharacterized protein YeaR	yeaR b1797 JW1786	119
b1798	-0.0672781	0.871626	0.963796	38.4483	27.849	14.8676	28.5745	25.1934	21.5982	P76249	Leucine efflux protein	leuE yeaS b1798 JW1787	212
b1799	0.242086	0.442668	0.816082	50.7518	60.4996	55.2227	68.9149	56.6851	71.9938	P76250	HTH-type transcriptional regulator DmlR (D-malate degradation protein R)	dmlR yeaT b1799 JW1788	307
b1800	-0.0317997	0.923281	0.983381	39.9862	35.5315	57.3466	46.2234	39.0497	44.6362	P76251	D-malate dehydrogenase [decarboxylating] (EC 1.1.1.83) (D-malate degradation protein A) (D-malate oxidase)	dmlA yeaU b1800 JW1789	361
b1801	1.55836	0.151957	NA	0	2.88093	1.06197	5.88298	3.77901	2.87975	P0ABD1	Uncharacterized transporter YeaV	yeaV b1801 JW5293	481
b1802	1.06284	0.434985	NA	3.07586	1.92062	0	0	8.81768	1.43988	P0ABR7	Carnitine monooxygenase oxygenase subunit (EC 1.14.13.239) (Carnitine monooxygenase alpha subunit)	yeaW b1802 JW5294	374
b1803	2.65614	0.0671429	NA	0	1.92062	0	0.840426	6.29834	7.19938	P76254	Carnitine monooxygenase reductase subunit (EC 1.14.13.239) (Carnitine monooxygenase beta subunit)	yeaX b1803 JW1792	321
b1804	-0.545441	0.12106	0.49986	50.7518	33.6109	41.417	21.8511	28.9724	35.9969	P09155	Ribonuclease D (RNase D) (EC 3.1.13.5)	rnd b1804 JW1793	375
b1805	-0.423473	0.312453	0.718966	89.2001	23.0475	60.5325	52.1064	37.7901	35.9969	P69451	Long-chain-fatty-acid--CoA ligase (EC 6.2.1.3) (Long-chain acyl-CoA synthetase) (Acyl-CoA synthetase)	fadD oldD b1805 JW1794	561
b1806	-0.0864984	0.806287	0.947017	33.8345	30.73	47.7888	42.8617	30.232	31.6773	J7RRY9	Putative outer membrane protein	b1806 BN16_23451	193
b1807	0.350842	0.447259	0.819448	15.3793	27.849	9.55777	21.0106	17.6354	30.2374	P76256	tRNA threonylcarbamoyladenosine biosynthesis protein TsaB (t(6)A37 threonylcarbamoyladenosine biosynthesis protein TsaB)	tsaB yeaZ b1807 JW1796	231
b1808	-0.702075	0.0108002	0.117481	67.669	98.912	71.1523	47.9043	47.8674	51.8356	J7RTW3	Putative enzyme	b1808 BN16_23471	636
b1809	0.580934	0.134447	0.51824	23.069	27.849	21.2395	28.5745	36.5304	44.6362	J7RH90	Uncharacterized protein	b1809 BN16_23481	130
b1810	-0.162408	0.717055	0.913871	16.9173	22.0872	21.2395	15.9681	21.4144	17.2785	J7R5A3	Uncharacterized protein	b1810 BN17_20621	119
b1811	0.00871294	0.984922	0.996136	21.5311	23.0475	23.3634	18.4894	13.8564	37.4368	J7RRZ4	UPF0181 protein YoaH	b1811 yoaH BN16_23501	59
b1812	-0.110294	0.831325	0.951631	7.68966	14.4047	14.8676	14.2872	10.0773	10.0791	P05041	Aminodeoxychorismate synthase component 1 (ADC synthase) (ADCS) (EC 2.6.1.85) (4-amino-4-deoxychorismate synthase component 1)	pabB b1812 JW1801	453
b1813	0.596958	0.206355	0.605336	9.22759	11.5237	13.8057	20.1702	16.3757	15.8386	P43337	Uncharacterized Nudix hydrolase NudL (EC 3.6.1.-)	nudL yeaB b1813 JW1802	192
b1814	0.162261	0.480911	0.840986	223	235.276	324.964	306.755	243.116	328.292	P16095	L-serine dehydratase 1 (SDH 1) (EC 4.3.1.17) (L-serine deaminase 1) (L-SD1)	sdaA b1814 JW1803	454
b1815	0.216296	0.62605	0.894059	15.3793	15.365	11.6817	17.6489	12.5967	18.7184	J7R5A8	Cyclic-guanylate-specific phosphodiesterase (EC 3.1.4.52)	b1815 BN17_20671	542
b1816	-0.516717	0.00896605	0.102928	216.848	202.626	219.829	149.596	136.044	161.266	P0AEC0	UPF0053 inner membrane protein YoaE	yoaE b1816 JW1805	518
b1817	1.06518	0.00161115	0.0315238	1268.79	2266.33	985.512	2934.77	3233.57	3294.44	P69797	PTS system mannose-specific EIIAB component (EC 2.7.1.191) (EIIAB-Man) (EIII-Man) [Includes: Mannose-specific phosphotransferase enzyme IIA component (PTS system mannose-specific EIIA component); Mannose-specific phosphotransferase enzyme IIB component (PTS system mannose-specific EIIB component)]	manX gptB ptsL b1817 JW1806	323
b1818	1.05957	0.00172817	0.0327825	827.408	1478.88	621.255	1860.7	2082.23	2162.69	P69801	PTS system mannose-specific EIIC component (EII-P-Man) (EIIC-Man) (Mannose permease IIC component)	manY pel ptsP b1818 JW1807	266
b1819	1.07931	0.000512734	0.0142421	618.249	1215.75	573.466	1567.39	1667.8	1857.44	P69805	PTS system mannose-specific EIID component (EII-M-Man) (EIID-Man) (Mannose permease IID component)	manZ gptB ptsM b1819 JW1808	283
b1820	0.890272	0.273623	0.680297	6.15173	6.72218	1.06197	11.766	8.81768	4.31963	J7R5B2	UPF0266 membrane protein YobD	b1820 yobD A6592_19070 A6V01_19195 A8C65_13140 A9P13_15385 A9R57_04880 A9X72_10790 AC789_1c20050 ACN002_1211 ACN68_07940 ACU57_21415 ACU90_24955 AM270_13900 AM446_16360 AM464_27075 AM465_16430 AMK83_15270 AML35_09435 APT94_07030 AUQ13_07200 AWB10_11330 AWE53_016120 AWF59_019800 B7C53_14545 B9N33_05090 B9T59_01165 BANRA_00286 BANRA_00356 BE963_24560 BFD68_10535 BHS81_11115 BHS87_10295 BIQ87_10170 …	152
b1821	0.734551	0.273535	0.680297	10.7655	3.84124	6.37184	11.766	8.81768	12.9589	J7RS03	Probable manganese efflux pump MntP	b1821 mntP BN16_23601	206
b1822	0.402345	0.246497	0.65111	36.9104	50.8965	24.4254	40.3404	57.9447	51.8356	P36999	23S rRNA (guanine(745)-N(1))-methyltransferase (EC 2.1.1.187) (23S rRNA m1G745 methyltransferase) (Ribosomal RNA large subunit methyltransferase A)	rlmA rrmA yebH b1822 JW1811	269
b1823	0.381077	0.221858	0.629194	376.793	290.014	434.347	287.426	438.365	711.299	P0A9Y6	Cold shock-like protein CspC (CSP-C)	cspC msmB b1823 JW1812	69
b1824	0.70012	0.0932884	0.428686	123.035	125.801	53.0987	119.34	171.315	200.143	J7RHA7	Uncharacterized protein	b1824 BN16_23631	47
b1825	0.0538416	0.846443	0.954434	52.2897	52.8171	62.6565	67.2341	57.9447	47.5159	J7RS09	Uncharacterized protein YebO	b1825 BN16_23641	95
b1826	0.243522	0.621812	0.892951	41.5242	33.6109	22.3015	45.383	34.011	34.557	J7QM34	PhoP/PhoQ regulator MgrB	b1826 mgrB BN16_23651	47
b1827	0.319589	0.243482	0.650183	147.642	93.1502	159.296	141.192	176.354	181.424	J7RHB1	Putative regulator	b1827 BN16_23671	263
b1828	-0.328745	0.476242	0.836624	19.9931	17.2856	11.6817	15.1277	13.8564	8.63926	J7R247	Putative transport protein	b1828 BN16_23681	494
b1829	-0.0860584	0.709921	0.913685	190.704	163.253	266.556	201.702	181.392	201.583	P23894	Protease HtpX (EC 3.4.24.-) (Heat shock protein HtpX)	htpX b1829 JW1818	293
b1830	0.0753152	0.758262	0.931884	302.973	380.283	278.237	264.734	369.083	383.007	P23865	Tail-specific protease (EC 3.4.21.102) (C-terminal-processing peptidase) (PRC protein) (Protease Re)	prc tsp b1830 JW1819	682
b1831	0.230993	0.350726	0.746909	115.345	155.57	112.569	130.266	142.343	181.424	P45577	RNA chaperone ProQ	proQ yebJ yobE yoeC b1831 JW5300	232
b1832	0.412772	0.158069	0.554328	59.9794	65.3012	58.4086	70.5958	79.3591	96.4717	J7RHB5	GAF domain-containing protein	b1832 BN16_23731	183
b1833	-0.258756	0.429649	0.808307	69.207	50.8965	44.6029	43.7021	60.4641	31.6773	J7R252	MULTIHEME_CYTC domain-containing protein	b1833 BN16_23741	427
b1834	-0.308812	0.235889	0.64349	116.883	139.245	97.7016	76.4788	98.2541	113.75	J7RS19	Uncharacterized protein	b1834 BN16_23751	879
b1835	0.339629	0.525111	0.860233	4.6138	17.2856	12.7437	9.24468	20.1547	17.2785	P76273	Ribosomal RNA small subunit methyltransferase F (EC 2.1.1.178) (16S rRNA m5C1407 methyltransferase) (rRNA (cytosine-C(5)-)-methyltransferase RsmF)	rsmF yebU b1835 JW5301	479
b1836	-0.199647	0.497907	0.847583	112.269	100.833	113.631	61.3511	112.11	113.75	J7RTY8	Uncharacterized protein	b1836 BN16_23771	83
b1837	-0.733108	0.443809	NA	7.68966	7.68249	5.30987	6.72341	5.03867	0	J7RHB9	Uncharacterized protein	b1837 BN16_23781	91
b1838	-0.0848067	0.838813	0.952866	18.4552	24.0078	20.1775	23.5319	13.8564	21.5982	P55798	Serine/threonine-protein phosphatase 1 (EC 3.1.3.16)	pphA prpA yebX b1838 JW1827	218
b1839	-0.107256	0.691802	0.912334	59.9794	72.9836	62.6565	66.3936	62.9834	51.8356	J7RS23	Uncharacterized protein	b1839 BN16_23801	113
b1840	-0.256827	0.3241	0.723408	115.345	111.396	86.0199	105.894	66.7624	86.3926	J7QS35	Copper homeostasis membrane protein CopD (Copper resistance D family protein) (Copper resistance protein D) (Hypothetical protein) (Inner membrane protein) (Inner membrane protein YebZ) (Membrane protein) (Putative copper resistance protein) (Putative resistance protein)	b1840 copD yebZ yebZ_1 A6V01_24700 ACN002_1875 ACN68_08060 ACN81_04095 ACU90_24835 AUS26_11260 BANRA_02431 BANRA_02471 BB545_25260 BHS81_11230 BK292_17535 BK296_07135 BN17_22561 BOH76_13870 BON63_26190 BON95_13940 BTQ06_04965 BvCms28BK_04997 BvCmsKSNP081_01589 BvCmsNSP006_00040 BvCmsNSP072_02586 BvCmsOUP014_01735 C5P01_01360 C7B02_20450 C9160_10360 C9201_16500 C9306_15955 C9Z03_13970 C9Z37_00230 …	290
b1841	-0.114499	0.780817	0.93771	56.9035	45.1346	30.7972	66.3936	25.1934	27.3577	J7RTZ1	CopC domain-containing protein	b1841 BN16_23821	124
b1842	0.326088	0.608795	0.886383	12.3035	4.80156	9.55777	14.2872	7.55801	10.0791	P0ABS8	DNA polymerase III subunit theta (EC 2.7.7.7)	holE b1842 JW1831	76
b1843	-0.193109	0.679119	0.909177	27.6828	18.2459	54.1607	34.4575	23.9337	28.7975	J7R264	CN hydrolase domain-containing protein	b1843 BN16_23841	218
b1844	0.0769474	0.791102	0.940435	70.7449	51.8568	56.2846	52.1064	75.5801	60.4748	J7RS28	Exonuclease domain-containing protein	b1844 BN16_23851	220
b1845	-0.550119	0.047518	0.293907	61.5173	66.2615	70.0903	42.0213	45.3481	48.9558	P24555	Protease 2 (EC 3.4.21.83) (Oligopeptidase B) (Protease II)	ptrB tlp b1845 JW1834	686
b1846	0.669548	0.0506033	0.306875	52.2897	28.8093	28.6733	66.3936	40.3094	63.3546	P33218	Inner membrane protein YebE	yebE b1846 JW1835	219
b1847	-0.0131136	0.959391	0.989497	81.5104	99.8723	69.0283	90.766	66.7624	90.7122	P33219	Protein YebF	yebF b1847 JW1836	118
b1848	-0.111837	0.587352	0.882004	292.207	256.403	229.386	278.181	226.74	210.222	P0ACY9	Uncharacterized protein YebG	yebG b1848 JW1837	96
b1849	-1.024	0.0823223	0.400163	10.7655	16.3253	11.6817	5.04255	8.81768	5.75951	P33221	Formate-dependent phosphoribosylglycinamide formyltransferase (5'-phosphoribosylglycinamide transformylase 2) (Formate-dependent GAR transformylase) (EC 2.1.2.-) (GAR transformylase 2) (GART 2) (Non-folate glycinamide ribonucleotide transformylase) (Phosphoribosylglycinamide formyltransferase 2)	purT b1849 JW1838	392
b1850	0.0759601	0.742566	0.926272	106.117	104.674	104.073	94.9681	123.447	115.19	P0A955	KHG/KDPG aldolase [Includes: 4-hydroxy-2-oxoglutarate aldolase (EC 4.1.3.16) (2-keto-4-hydroxyglutarate aldolase) (KHG-aldolase); 2-dehydro-3-deoxy-phosphogluconate aldolase (EC 4.1.2.14) (2-keto-3-deoxy-6-phosphogluconate aldolase) (KDPG-aldolase) (Phospho-2-dehydro-3-deoxygluconate aldolase) (Phospho-2-keto-3-deoxygluconate aldolase)]	eda hga kdgA b1850 JW1839	213
b1851	0.320924	0.309303	0.71489	46.138	39.3728	52.0367	51.266	59.2044	61.9147	P0ADF6	Phosphogluconate dehydratase (EC 4.2.1.12) (6-phosphogluconate dehydratase) (Entner-Doudoroff dehydrase)	edd b1851 JW1840	603
b1852	-0.110433	0.596024	0.884986	139.952	142.126	136.995	136.989	122.188	128.149	P0AC53	Glucose-6-phosphate 1-dehydrogenase (G6PD) (EC 1.1.1.49) [Cleaved into: Extracellular death factor (EDF)]	zwf b1852 JW1841	491
b1853	0.849874	0.0165718	0.15912	27.6828	17.2856	28.6733	46.2234	44.0884	40.3166	P46118	HTH-type transcriptional regulator HexR (Hex regulon repressor)	hexR yebK b1853 JW1842	289
b1854	0.42265	0.0748955	0.380098	422.931	477.275	542.669	530.309	612.199	796.252	P21599	Pyruvate kinase II (EC 2.7.1.40) (PK-2)	pykA b1854 JW1843	480
b1855	-0.136795	0.608207	0.886383	96.8897	82.5868	69.0283	82.3617	69.2818	71.9938	P24205	Lipid A biosynthesis myristoyltransferase (EC 2.3.1.243) (Kdo(2)-lauroyl-lipid IV(A) myristoyltransferase)	lpxM msbB b1855 JW1844	323
b1856	-0.00745095	0.978644	0.994868	144.566	156.531	110.445	101.692	134.785	175.665	P0AFS9	Murein DD-endopeptidase MepM (EC 3.4.24.-) (Murein hydrolase MepM) (ORFU)	mepM yebA b1856 JW5304	440
b1857	-0.409226	0.185953	0.583123	103.041	132.523	125.313	82.3617	56.6851	135.348	P39172	High-affinity zinc uptake system protein ZnuA	znuA yebL yzzP b1857 JW5831	310
b1858	0.139762	0.599262	0.886034	96.8897	85.4677	69.0283	100.851	84.3978	89.2724	P0A9X1	Zinc import ATP-binding protein ZnuC (EC 7.2.2.20)	znuC yebM b1858 JW1847	251
b1859	-0.567745	0.0376806	0.259346	101.504	101.793	84.9579	58.8298	61.7237	74.8736	P39832	High-affinity zinc uptake system membrane protein ZnuB	znuB yebI b1859 JW1848	261
b1860	-0.113644	0.649848	0.904121	73.8208	83.5471	87.0819	73.9575	76.8398	76.3135	P0A812	Holliday junction ATP-dependent DNA helicase RuvB (EC 3.6.4.12)	ruvB b1860 JW1849	336
b1861	0.132798	0.665078	0.907443	47.6759	49.9362	40.355	48.7447	60.4641	41.7564	P0A809	Holliday junction ATP-dependent DNA helicase RuvA (EC 3.6.4.12)	ruvA b1861 JW1850	203
b1862	1.6559	0.292839	NA	0	0.960311	1.06197	5.04255	0	1.43988	P24238	Uncharacterized protein YebB	yebB b1862 JW5306	200
b1863	0.28151	0.409517	0.794968	36.9104	39.3728	35.0451	42.8617	44.0884	48.9558	P0A814	Crossover junction endodeoxyribonuclease RuvC (EC 3.1.22.4) (Holliday junction nuclease RuvC) (Holliday junction resolvase RuvC)	ruvC b1863 JW1852	173
b1864	0.20483	0.387338	0.784201	119.959	126.761	181.598	163.883	168.796	162.706	P0A8A0	Probable transcriptional regulatory protein YebC	yebC b1864 JW1853	246
b1865	0.364456	0.135092	0.51824	76.8966	108.515	114.693	133.628	124.707	131.029	P0AFC0	Dihydroneopterin triphosphate diphosphatase (EC 3.6.1.67) (Dihydroneopterin triphosphate pyrophosphatase) (dATP pyrophosphohydrolase)	nudB ntpA b1865 JW1854	150
b1866	0.0513057	0.78687	0.938632	424.469	560.822	516.119	479.043	541.657	539.954	P21889	Aspartate--tRNA ligase (EC 6.1.1.12) (Aspartyl-tRNA synthetase) (AspRS)	aspS tls b1866 JW1855	590
b1867	0.173662	0.712535	0.913685	23.069	15.365	11.6817	16.8085	21.4144	17.2785	P0ADI7	Isochorismatase family protein YecD (EC 3.-.-.-)	yecD b1867 JW5307	188
b1868	0.806869	0.252389	0.653774	9.22759	3.84124	6.37184	5.88298	17.6354	10.0791	P37348	UPF0759 protein YecE	yecE b1868 JW1857	272
b1869	-0.412917	0.337621	0.737522	26.1449	31.6903	80.71	42.8617	22.674	38.8767	P64515	Inner membrane protein YecN	yecN b1869 JW5308	131
b1870	0.561956	0.195374	0.594347	10.7655	19.2062	18.0536	21.8511	25.1934	25.9178	P76290	Carboxy-S-adenosyl-L-methionine synthase (Cx-SAM synthase) (EC 2.1.3.-)	cmoA yecO b1870 JW1859	247
b1871	0.0431653	0.88837	0.969385	53.8276	50.8965	32.9212	47.0638	50.3867	43.1963	P76291	tRNA U34 carboxymethyltransferase (EC 2.5.1.-)	cmoB yecP b1871 JW1860	323
b1872	-0.121251	0.777244	0.937516	16.9173	21.1268	21.2395	21.0106	20.1547	12.9589	P46923	Trimethylamine-N-oxide reductase 2 (TMAO reductase 2) (Trimethylamine oxidase 2) (EC 1.7.2.3)	torZ bisZ b1872 JW1861	809
b1873	-1.87453	0.276298	NA	1.53793	1.92062	1.06197	0	1.25967	0	P52005	Cytochrome c-type protein TorY	torY yecK b1873 JW1862	366
b1874	-0.18551	0.594953	0.884986	44.6	32.6506	27.6113	36.9787	25.1934	27.3577	P67826	Copper homeostasis protein CutC	cutC cutCM b1874 JW1863	248
b1875	0.296601	0.55347	0.87168	10.7655	16.3253	9.55777	16.8085	11.337	17.2785	P52007	Protein YecM	yecM yecL b1875 JW5309	188
b1876	0.190408	0.440092	0.815084	89.2001	72.9836	79.6481	88.2447	94.4751	92.1521	P11875	Arginine--tRNA ligase (EC 6.1.1.19) (Arginyl-tRNA synthetase) (ArgRS)	argS b1876 JW1865	577
b1877	0.0881794	0.967568	NA	0	1.92062	0	0.840426	0	1.43988	P76296	Uncharacterized protein YecT	yecT b1877 JW5310	162
b1878	0.409042	0.826025	NA	1.53793	0	1.06197	1.68085	0	1.43988	P76297	Flagellar protein FlhE	flhE b1878 JW1867	130
b1879	-0.0747982	0.890671	0.969758	12.3035	9.60311	18.0536	12.6064	15.116	10.0791	P76298	Flagellar biosynthesis protein FlhA	flhA b1879 JW1868	692
b1880	-2.3559	0.216264	NA	4.6138	0.960311	1.06197	0	0	1.43988	P76299	Flagellar biosynthetic protein FlhB	flhB yecQ b1880 JW1869	382
b1881	0.568719	0.527861	NA	1.53793	2.88093	6.37184	2.52128	10.0773	4.31963	P0A9H9	Protein phosphatase CheZ (EC 3.1.3.-) (Chemotaxis protein CheZ)	cheZ b1881 JW1870	214
b1882	-0.283489	0.721511	NA	7.68966	7.68249	2.12395	5.88298	5.03867	2.87975	P0AE67	Chemotaxis protein CheY	cheY b1882 JW1871	129
b1883	1.34933	0.153935	NA	3.07586	1.92062	2.12395	6.72341	5.03867	5.75951	P07330	Protein-glutamate methylesterase/protein-glutamine glutaminase (EC 3.1.1.61) (EC 3.5.1.44) (Chemotaxis response regulator protein-glutamate methylesterase/glutamine deamidase) (Methyl-accepting chemotaxis proteins-specific methylesterase/deamidase) (MCP-specific methylesterase/deamidase)	cheB b1883 JW1872	349
b1884	-1.8262	0.244505	NA	1.53793	2.88093	4.2479	0	0	2.87975	P07364	Chemotaxis protein methyltransferase (EC 2.1.1.80)	cheR cheX b1884 JW1873	286
b1885	0.129872	0.869105	NA	4.6138	5.76187	5.30987	4.20213	6.29834	7.19938	P07018	Methyl-accepting chemotaxis protein IV (MCP-IV) (Dipeptide chemoreceptor protein)	tap b1885 JW1874	533
b1886	-0.214658	0.781839	NA	9.22759	2.88093	9.55777	8.40426	5.03867	4.31963	P07017	Methyl-accepting chemotaxis protein II (MCP-II) (Aspartate chemoreceptor protein)	tar cheM b1886 JW1875	553
b1887	0.112075	0.930859	NA	0	0.960311	4.2479	0.840426	2.51934	2.87975	P0A964	Chemotaxis protein CheW	cheW b1887 JW1876	167
b1888	0.347478	0.645427	NA	4.6138	8.6428	8.49579	5.88298	11.337	11.519	P07363	Chemotaxis protein CheA (EC 2.7.13.3)	cheA b1888 JW1877	654
b1889	-0.00437423	0.996631	NA	1.53793	4.80156	2.12395	3.3617	3.77901	1.43988	P0AF06	Motility protein B (Chemotaxis protein MotB)	motB b1889 JW1878	308
b1890	-0.608973	0.573416	NA	3.07586	6.72218	3.18592	4.20213	0	4.31963	P09348	Motility protein A (Chemotaxis protein MotA)	motA flaJ b1890 JW1879	295
b1891	0.0789681	0.878725	0.965046	19.9931	12.484	7.43382	15.1277	13.8564	11.519	P0ABY7	Flagellar transcriptional regulator FlhC	flhC flaI b1891 JW1880	192
b1892	-0.705312	0.378999	NA	1.53793	7.68249	8.49579	3.3617	2.51934	5.75951	P0A8S9	Flagellar transcriptional regulator FlhD	flhD flbB b1892 JW1881	116
b1893	-0.0137697	0.997308	NA	0	0	0	0	0	0	P0CF28	Insertion element IS1 5 protein InsB (IS1h)	insB5 b1893	167
b1894	-0.0137442	0.997312	NA	0	0	0	0	0	0	P0CF11	Insertion element IS1 5 protein InsA (IS1h)	insA5 b1894	91
b1895	0.113487	0.812466	0.947017	23.069	13.4444	32.9212	32.7766	27.7127	12.9589	P46888	Universal stress protein C	uspC yecG b1895 JW1884	142
b1896	-0.365473	0.104242	0.457606	118.421	138.285	147.614	92.4468	112.11	112.31	P31677	Trehalose-6-phosphate synthase (TPS) (EC 2.4.1.15) (Alpha,alpha-trehalose-phosphate synthase [UDP-forming]) (Osmoregulatory trehalose synthesis protein A) (OtsA) (UDP-glucose-glucosephosphate glucosyltransferase)	otsA b1896 JW5312	474
b1897	-0.343365	0.215775	0.618119	107.655	121.96	90.2678	79	68.0221	106.551	P31678	Trehalose-6-phosphate phosphatase (TPP) (EC 3.1.3.12) (Osmoregulatory trehalose synthesis protein B) (Trehalose 6-phosphate phosphatase) (Trehalose-phosphatase)	otsB b1897 JW1886	266
b1900	-0.283038	0.470483	0.832268	46.138	47.0552	43.5409	51.266	27.7127	31.6773	P0AAF3	Arabinose import ATP-binding protein AraG (EC 7.5.2.12)	araG b1900 JW1888	504
b1901	-0.0011131	0.996945	0.998627	58.4414	63.3805	64.7804	60.5107	59.2044	67.6742	P02924	L-arabinose-binding periplasmic protein (ABP)	araF b1901 JW1889	329
b1902	0.124601	0.780109	0.937516	81.5104	61.4599	161.42	145.394	90.6961	95.0319	P0A9A2	Bacterial non-heme ferritin-like protein	ftnB yecI b1902 JW1890	167
b1904	-1.23086	0.256606	NA	6.15173	1.92062	6.37184	0	5.03867	1.43988	J7QS99	Lipoprotein (Protein) (YecR-like lipofamily protein)	b1904 yecR A9819_11330 ACN002_1940 ACU57_25595 AML35_08440 AUQ13_06755 AW059_03105 B7C53_16920 BE963_25040 BIZ41_18300 BK334_13055 BN17_23211 BOH76_14290 BON69_05735 BvCms2454_02998 BvCmsHHP056_03625 BvCmsKSP076_00556 C5715_18825 C6B13_05910 C7B18_07730 C9E25_12160 CR539_14275 D2188_01685 D9C99_06360 D9G11_10015 D9H36_04450 D9H94_05250 D9J60_15480 DB359_04330 DNC98_18535 DND16_00155 DNQ45_11885 D…	107
b1905	0.553495	0.037093	0.256437	93.8139	82.5868	80.71	131.106	123.447	120.95	P0A998	Bacterial non-heme ferritin (EC 1.16.3.2) (Ferritin-1)	ftnA ftn gen-165 rsgA b1905 JW1893	165
b1906	1.80874	0.00018785	0.0068753	7.68966	10.5634	9.55777	32.7766	30.232	35.9969	P46887	Uncharacterized protein YecH	yecH b1906 JW1894	79
b1907	-0.318298	0.399119	0.789835	21.5311	28.8093	25.4874	20.1702	25.1934	15.8386	P0AAD4	Tyrosine-specific transport protein (Tyrosine permease)	tyrP b1907 JW1895	403
b1908	-0.328394	0.127516	0.505324	752.049	600.194	817.72	606.787	535.359	584.59	P0AD05	Uncharacterized protein YecA	yecA b1908 JW1896	221
b1909	-0.202901	0.798227	NA	15.3793	10.5634	3.18592	7.56383	10.0773	7.19938
b1910	0.47231	0.737695	NA	4.6138	0.960311	0	0.840426	6.29834	0
b1911	0.341262	0.58704	0.882004	7.68966	11.5237	4.2479	10.9255	8.81768	10.0791
b1912	0.390648	0.274099	0.680544	29.2207	32.6506	46.7269	48.7447	56.6851	37.4368	P0ABF8	CDP-diacylglycerol--glycerol-3-phosphate 3-phosphatidyltransferase (EC 2.7.8.5) (Phosphatidylglycerophosphate synthase) (PGP synthase)	pgsA b1912 JW1897	182
b1913	-0.270766	0.197228	0.595704	412.166	451.346	322.84	330.287	340.11	312.453	P0A8G0	UvrABC system protein C (Protein UvrC) (Excinuclease ABC subunit C)	uvrC b1913 JW1898	610
b1914	0.00838541	0.971456	0.993491	201.469	176.697	235.758	203.383	181.392	233.26	P0AED5	Response regulator UvrY	uvrY yecB b1914 JW1899	218
b1915	-0.0576113	0.957155	NA	3.07586	3.84124	0	2.52128	3.77901	0	P0AD07	Uncharacterized protein YecF	yecF b1915 JW1900	74
b1916	0.241408	0.635304	0.897337	21.5311	30.73	15.9296	28.5745	27.7127	24.4779	P07026	Regulatory protein SdiA	sdiA b1916 JW1901	240
b1917	-0.478986	0.193275	0.592976	50.7518	44.1743	27.6113	22.6915	35.2707	30.2374	P37774	L-cystine transport system ATP-binding protein TcyN (EC 7.4.2.12)	tcyN yecC b1917 JW1902	250
b1918	-0.769927	0.0712558	0.3652	21.5311	26.8887	27.6113	13.4468	21.4144	10.0791	P0AFT2	L-cystine transport system permease protein TcyL	tcyL yecS b1918 JW1903	222
b1919	-0.308512	0.294927	0.70524	72.2828	61.4599	80.71	54.6277	54.1657	64.7945	P76316	D-cysteine desulfhydrase (EC 4.4.1.15)	dcyD yedO b1919 JW5313	328
b1920	0.0470452	0.858152	0.959792	292.207	266.966	468.331	331.128	324.994	407.485	P0AEM9	L-cystine-binding protein TcyJ (CBP) (Protein FliY) (Sulfate starvation-induced protein 7) (SSI7)	tcyJ fliY yzzR b1920 JW1905	266
b1921	-0.199917	0.823114	NA	4.6138	7.68249	2.12395	6.72341	2.51934	2.87975	P52627	Regulator of sigma S factor FliZ	fliZ yedH b1921 JW1906	183
b1922	0.607983	0.624052	NA	0	2.88093	2.12395	5.04255	1.25967	1.43988	P0AEM6	RNA polymerase sigma factor FliA (RNA polymerase sigma factor for flagellar operon) (Sigma F) (Sigma-27) (Sigma-28)	fliA flaD rpoF b1922 JW1907	239
b1923	-0.202513	0.48125	0.841106	81.5104	52.8171	77.5241	66.3936	59.2044	56.1552	P04949	Flagellin	fliC flaF hag b1923 JW1908	498
b1924	1.66334	0.0851686	NA	0	0.960311	5.30987	4.20213	10.0773	7.19938	P24216	Flagellar hook-associated protein 2 (HAP2) (Filament cap protein) (Flagellar cap protein)	fliD flaV flbC b1924 JW1909	468
b1925	0.948067	0.665813	NA	0	0	0	0.840426	0	0	P26608	Flagellar secretion chaperone FliS	fliS b1925 JW1910	136
b1926	-0.147954	0.94716	NA	0	3.84124	0	3.3617	0	0	P0ABY2	Flagellar protein FliT	fliT b1926 JW1911	121
b1927	-0.454865	0.0864339	0.409902	223	246.8	191.155	120.181	153.68	211.662	P26612	Cytoplasmic alpha-amylase (EC 3.2.1.1) (1,4-alpha-D-glucan glucanohydrolase)	amyA yedC b1927 JW1912	495
b1928	-0.121564	0.697082	0.913194	46.138	68.1821	39.293	44.5426	47.8674	50.3957	P31063	Uncharacterized lipoprotein YedD	yedD b1928 JW1913	137
b1929	0.89261	0.00120377	0.0253036	79.9725	86.428	64.7804	123.543	172.575	133.909	P31064	UPF0394 inner membrane protein YedE	yedE b1929 JW1914	401
b1930	1.52538	0.0223531	0.188626	4.6138	2.88093	4.2479	9.24468	11.337	12.9589	P0AA31	Putative sulfur carrier protein YedF	yedF b1930 JW1915	77
b1931	0.284853	0.654343	0.905543	10.7655	6.72218	7.43382	9.24468	3.77901	17.2785	P76318	Abasic site processing protein YedK (EC 3.4.-.-)	yedK yedG b1931 JW1916	222
b1932	-0.484375	0.652019	NA	4.6138	2.88093	2.12395	2.52128	1.25967	2.87975	P76319	Uncharacterized N-acetyltransferase YedL (EC 2.3.1.-)	yedL b1932 JW1917	159
b1936	-0.0137313	0.997315	NA	0	0	0	0	0	0	P76323	Putative protein IntG (Putative lambdoid prophage defective integrase)	intG b1936	92
b1937	-1.32895	0.451284	NA	9.22759	0.960311	0	0	1.25967	2.87975	P0A8T5	Flagellar hook-basal body complex protein FliE	fliE fla AI flaN b1937 JW1921	104
b1938	2.37347	0.170514	NA	0	0.960311	0	2.52128	3.77901	0	P25798	Flagellar M-ring protein	fliF fla AII.1 fla BI b1938 JW1922	552
b1939	1.28315	0.453709	NA	0	0	2.12395	2.52128	0	2.87975	P0ABZ1	Flagellar motor switch protein FliG	fliG fla AII.2 fla BII b1939 JW1923	331
b1940	-0.922217	0.407235	NA	6.15173	3.84124	1.06197	1.68085	2.51934	1.43988	P31068	Flagellar assembly protein FliH	fliH fla AII.3 fla BIII b1940 JW1924	228
b1941	0.829762	0.49201	NA	4.6138	1.92062	0	7.56383	2.51934	0	P52612	Flagellum-specific ATP synthase (EC 7.1.2.2)	fliI fla AIII flaC b1941 JW1925	457
b1942	NA	NA	NA	0	0	0	0	0	0	P52613	Flagellar FliJ protein	fliJ flaO flaS b1942 JW1926	147
b1943	1.04746	0.512743	NA	0	0.960311	1.06197	0.840426	3.77901	0	P52614	Flagellar hook-length control protein	fliK flaE flaR b1943 JW1927	375
b1944	-0.769006	0.593737	NA	1.53793	1.92062	4.2479	0.840426	3.77901	0	P0ABX8	Flagellar protein FliL	fliL cheC1 fla AI fla QI b1944 JW1928	154
b1945	0.619177	0.486297	NA	6.15173	0.960311	4.2479	5.88298	7.55801	2.87975	P06974	Flagellar motor switch protein FliM	fliM cheC2 fla AII fla QII b1945 JW1929	334
b1946	1.48764	0.505878	NA	0	0	2.12395	0	6.29834	0	P15070	Flagellar motor switch protein FliN	fliN flaN motD b1946 JW1930	137
b1947	3.01746	0.149381	NA	0	0	0	2.52128	2.51934	0	P22586	Flagellar protein FliO	fliO flaP flbD b1947 JW5316	121
b1948	1.2992	0.577492	NA	0	0.960311	0	1.68085	1.25967	0	P0AC05	Flagellar biosynthetic protein FliP	fliP flaR b1948 JW1932	245
b1949	-0.013716	0.995941	NA	0	0	1.06197	0.840426	0	0	P0AC07	Flagellar biosynthetic protein FliQ	fliQ flaQ b1949 JW1933	89
b1950	1.13337	0.494501	NA	0	0.960311	1.06197	0.840426	0	4.31963	P33135	Flagellar biosynthetic protein FliR	fliR flaP b1950 JW1934	261
b1951	0.304115	0.771533	NA	4.6138	0.960311	2.12395	3.3617	2.51934	2.87975	P0DMC9	Transcriptional regulatory protein RcsA (Colanic acid capsular biosynthesis activation protein A)	rcsA b1951 JW1935	207
b1952	0.418598	0.349975	0.746909	24.6069	18.2459	12.7437	18.4894	22.674	33.1172	P0AEG8	Protein DsrB	dsrB b1952 JW1936	62
b1953	-0.614308	0.0868083	0.410001	58.4414	43.214	46.7269	29.4149	32.7514	34.557	P64519	Uncharacterized protein YodD	yodD b1953 JW5317	75
b1954	-1.86592	0.115326	NA	7.68966	2.88093	5.30987	2.52128	0	1.43988
b1955	-0.742465	0.0326855	0.235927	73.8208	99.8723	89.2058	50.4255	52.9061	54.7153	J7RSD4	Mannosyl-3-phosphoglycerate phosphatase (MPGP) (EC 3.1.3.70)	b1955 BN16_24951	272
b1956	-0.388677	0.0934716	0.428894	112.269	164.213	149.738	99.1702	113.37	116.63	J7QSG3	Cellulose synthesis regulatory protein (EC 2.7.7.65)	b1956 BN17_23701 YedQ	569
b1957	0.0718581	0.814776	0.947017	158.407	213.189	107.259	133.628	177.613	194.383	P64517	Uncharacterized protein YodC	yodC b1957 JW1940	60
b1958	-0.467255	0.0434547	0.280132	112.269	125.801	111.507	75.6383	84.3978	95.0319	P46125	Inner membrane protein YedI	yedI b1958 JW1941	305
b1959	-0.201341	0.594855	0.884986	32.2966	39.3728	24.4254	30.2553	35.2707	17.2785	P0AA70	Uncharacterized inner membrane transporter YedA	yedA b1959 JW1942	306
b1960	-0.111886	0.873434	0.963941	9.22759	3.84124	6.37184	4.20213	3.77901	10.0791	P09184	Very short patch repair protein (EC 3.1.-.-) (DNA mismatch endonuclease) (V.EcoKDcm) (Vsr mismatch endonuclease)	vsr b1960 JW1943	156
b1961	0.0727895	0.838077	0.952866	49.2138	56.6584	37.1691	28.5745	66.7624	57.5951	P0AED9	DNA-cytosine methyltransferase (EC 2.1.1.37) (M.EcoDcm)	dcm mec b1961 JW1944	472
b1962	-0.0358096	0.942033	0.986531	10.7655	19.2062	12.7437	15.1277	10.0773	17.2785	P46144	Uncharacterized protein YedJ	yedJ b1962 JW1945	231
b1963	0.619544	0.512578	NA	4.6138	5.76187	1.06197	3.3617	10.0773	4.31963	J7RHS5	Uncharacterized protein	b1963 BN16_25031	127
b1967	-0.275957	0.350191	0.746909	86.1242	137.324	96.6396	73.117	89.4365	105.111	P31658	Protein/nucleic acid deglycase 1 (EC 3.1.2.-) (EC 3.5.1.-) (EC 3.5.1.124) (Glyoxalase III) (EC 4.2.1.130) (Holding molecular chaperone) (Hsp31) (Maillard deglycase)	hchA yedU yzzC b1967 JW1950	283
b1968	-0.558268	0.17443	0.571528	29.2207	32.6506	24.4254	18.4894	18.895	21.5982	P76339	Sensor histidine kinase HprS (EC 2.7.13.3) (Hydrogen peroxide response sensor)	hprS yedV b1968 JW1951	452
b1969	0.150484	0.766632	0.933831	23.069	7.68249	26.5494	25.2128	12.5967	24.4779	P76340	Transcriptional regulatory protein HprR (Hydrogen peroxide response regulator)	hprR yedW b1969 JW5322	223
b1970	1.46614	0.258441	NA	0	0.960311	2.12395	2.52128	2.51934	4.31963	J7R2K5	5-hydroxyisourate hydrolase (HIU hydrolase) (HIUHase) (EC 3.5.2.17)	b1970 BN16_25091	137
b1971	-0.388245	0.303827	0.710681	36.9104	34.5712	33.9832	26.8936	30.232	23.038	J7RSE5	Protein-methionine-sulfoxide reductase catalytic subunit MsrP (EC 1.8.5.-)	b1971 msrP BN16_25101	334
b1972	0.595667	0.303416	0.710253	9.22759	5.76187	8.49579	14.2872	12.5967	7.19938	J7QSI1	Protein-methionine-sulfoxide reductase heme-binding subunit MsrQ (Flavocytochrome MsrQ)	b1972 msrQ yedZ A8C65_13905 ACN002_2005 ACN68_23990 ACU90_25480 AMK83_16525 AWB10_10555 BB545_02175 BHS81_11950 BN17_23851 BON63_25435 BON95_14635 BUE81_10645 BvCmsHHP001_02637 BvCmsKKP036_00479 BvCmsNSP006_03745 BvCmsNSP047_03562 BvCmsOUP014_04841 BZL31_27225 C2M16_14400 C5F73_18045 C5N07_21405 C5P01_00485 C7235_09885 C9114_22665 C9E25_26055 C9Z03_04305 C9Z37_00940 CDC27_10080 CG692_20055 CI641_…	211
b1973	-0.0228601	0.97643	NA	4.6138	3.84124	5.30987	4.20213	5.03867	4.31963	P76344	Metal-binding protein ZinT (Cadmium-induced protein ZinT)	zinT yodA b1973 JW1956	216
b1974	1.44093	0.282186	NA	1.53793	1.92062	0	1.68085	6.29834	1.43988	P76345	Cytochrome b561 homolog 1	yodB b1974 JW5323	176
b1975	0.701602	0.0392055	0.264339	89.2001	60.4996	45.6649	106.734	122.188	84.9527
b1976	0.299828	0.411685	0.795498	212.235	122.92	289.919	291.628	221.702	254.858	J7RSE8	Protein MtfA (Mlc titration factor A)	b1976 mtfA BN16_25141	278
b1977	0.841359	0.271245	NA	4.6138	8.6428	2.12395	15.1277	7.55801	4.31963
b1978	-0.498029	0.104061	0.457606	78.4346	64.3408	50.9748	48.7447	34.011	53.2754	P76347	Uncharacterized protein YeeJ	yeeJ b1978 JW5833	2358
b1981	0.0258486	0.944355	0.986531	47.6759	65.3012	29.7353	63.0319	36.5304	44.6362	P76350	Shikimate transporter	shiA yeeM b1981 JW1962	438
b1982	-0.33187	0.182611	0.577716	133.8	144.047	117.879	115.979	88.1768	109.431	P0AE12	AMP nucleosidase (EC 3.2.2.4)	amn b1982 JW1963	484
b1983	0.223486	0.544872	0.87168	41.5242	45.1346	28.6733	28.5745	49.1271	59.035	J7QMJ5	Probable transcriptional regulatory protein YeeN	b1983 yeeN BN16_25301	238
b1984	-0.660982	0.722441	NA	1.53793	0	2.12395	0.840426	0	1.43988
b1985	-0.317962	0.361955	0.757258	44.6	30.73	41.417	25.2128	31.4917	37.4368	P76352	Probable FMN/FAD exporter YeeO	yeeO b1985 JW1965	547
b1986	-2.88057	0.144736	NA	1.53793	0	3.18592	0	0	0
b1987	1.12196	0.0510049	0.307512	3.07586	7.68249	8.49579	14.2872	16.3757	12.9589	Q47083	HTH-type transcriptional regulator cbl	cbl b1987 JW1966	316
b1988	-1.07804	0.0631606	0.343979	12.3035	19.2062	10.6197	6.72341	6.29834	7.19938	Q47005	Nitrogen assimilation regulatory protein nac (Nitrogen assimilation control protein)	nac b1988 JW1967	305
b1989	-0.164516	0.860982	NA	4.6138	3.84124	4.2479	4.20213	0	7.19938
b1990	-0.596857	0.0366373	0.254416	115.345	114.277	156.11	110.936	76.8398	64.7945	P39176	Probable L,D-transpeptidase ErfK/SrfK (EC 2.-.-.-)	erfK yeeG yzzT b1990 JW1968	310
b1991	-0.300008	0.233957	0.642555	103.041	103.714	104.073	74.7979	100.773	77.7533	P36562	Nicotinate-nucleotide--dimethylbenzimidazole phosphoribosyltransferase (NN:DBI PRT) (EC 2.4.2.21) (N(1)-alpha-phosphoribosyltransferase)	cobT b1991 JW1969	359
b1992	-0.1997	0.528664	0.86297	58.4414	57.6187	33.9832	40.3404	44.0884	46.0761	P36561	Adenosylcobinamide-GDP ribazoletransferase (EC 2.7.8.26) (Cobalamin synthase) (Cobalamin-5'-phosphate synthase)	cobS b1992 JW1970	247
b1993	0.257505	0.561541	0.87168	18.4552	16.3253	24.4254	29.4149	18.895	21.5982	P0AE76	Bifunctional adenosylcobalamin biosynthesis protein CobU (Adenosylcobinamide kinase) (EC 2.7.1.156) (Adenosylcobinamide-phosphate guanylyltransferase) (EC 2.7.7.62)	cobU b1993 JW1971	181
b1994	0.43786	0.507393	NA	4.6138	5.76187	7.43382	12.6064	5.03867	5.75951	P0CE53	Transposase InsH for insertion sequence element IS5H	insH6 b1994 JW1972	326
b1996	-0.0137403	0.996298	NA	0	0	1.06197	0	0	1.43988	P0CF55	Transposase InsD for insertion element IS2F	insD3 b1996 JW1975	301
b1997	-0.0137642	0.997309	NA	0	0	0	0	0	0	P0CF42	Transposase InsC for insertion element IS2F	insC3 b1997 JW1978	121
b1999	0.022656	0.96378	0.989517	13.8414	11.5237	14.8676	12.6064	12.5967	15.8386	P76359	Putative uncharacterized protein YeeP	yeeP b1999 JW5327	236
b2000	0.121174	0.604789	0.886034	4315.44	3043.23	4764.02	4403.83	4607.87	4171.32	P39180	Antigen 43 (AG43) (Fluffing protein) [Cleaved into: Antigen 43 alpha chain; Antigen 43 beta chain]	flu yeeQ yzzX b2000 JW1982	1039
b2001	0.659195	0.0232241	0.1937	44.6	44.1743	40.355	65.5532	69.2818	69.1141	P76361	Inner membrane protein YeeR	yeeR b2001 JW1983	510
b2002	0.627496	0.439195	NA	1.53793	5.76187	4.2479	4.20213	5.03867	10.0791	P76362	UPF0758 protein YeeS	yeeS b2002 JW1984	148
b2003	-1.23972	0.463131	NA	0	2.88093	2.12395	0.840426	0	1.43988	P64521	Uncharacterized protein YeeT	yeeT b2003 JW1985	73
b2004	-0.870315	0.610589	NA	1.53793	2.88093	0	0	1.25967	1.43988	P76364	Cytoskeleton bundling-enhancing antitoxin CbeA (Antitoxin CbeA) (Antitoxin YeeU)	cbeA yeeU b2004 JW1986	122
b2005	0.672492	0.655771	NA	1.53793	0.960311	1.06197	1.68085	3.77901	0	P64524	Cytoskeleton-binding toxin CbtA (Toxin CbtA) (Toxin YeeV)	cbtA yeeV b2005 JW1987	124
b2006	1.54028	0.367467	NA	0	1.92062	0	3.3617	1.25967	1.43988	P64526	Protein YeeW	yeeW b2006 JW1988	64
b2007	0.0951951	0.680001	0.909494	141.49	109.475	135.933	147.075	143.602	119.51	P0A8M6	UPF0265 protein YeeX	yeeX b2007 JW1989	109
b2008	-0.881352	0.00895063	0.102928	81.5104	93.1502	104.073	64.7128	36.5304	48.9558	P33011	Inner membrane protein YeeA	yeeA b2008 JW1990	352
b2009	-0.249902	0.264412	0.670404	212.235	228.554	186.907	181.532	154.939	191.504	P33012	DNA gyrase inhibitor	sbmC gyrI yeeB b2009 JW1991	157
b2010	0.398355	0.305536	0.712606	19.9931	21.1268	15.9296	21.8511	23.9337	30.2374	P33013	D-alanyl-D-alanine carboxypeptidase DacD (DD-carboxypeptidase) (DD-peptidase) (EC 3.4.16.4) (Penicillin-binding protein 6b) (PBP-6b)	dacD phsE yeeC b2010 JW5329	388
b2011	-0.159298	0.551893	0.87168	69.207	76.8249	74.3382	78.1596	49.1271	69.1141	P04995	Exodeoxyribonuclease I (ExoI) (Exonuclease I) (EC 3.1.11.1) (DNA deoxyribophosphodiesterase) (dRPase)	sbcB cpeA xonA b2011 JW1993	475
b2012	0.394449	0.32571	0.724103	96.8897	45.1346	136.995	129.426	98.2541	138.228	P33014	Putative sulfur carrier protein YeeD	yeeD b2012 JW1994	75
b2013	0.696017	0.101758	0.454839	159.945	80.6661	298.415	300.872	256.972	315.333	P33015	UPF0394 inner membrane protein YeeE	yeeE b2013 JW1995	352
b2014	0.359196	0.454219	0.825969	10.7655	12.484	16.9916	20.1702	8.81768	23.038	P0AA47	Low-affinity putrescine importer PlaP	plaP yeeF b2014 JW5330	452
b2015	-0.380367	0.125822	0.505324	104.579	96.9914	97.7016	77.3192	89.4365	61.9147	P76369	Uncharacterized HTH-type transcriptional regulator YeeY	yeeY b2015 JW5834	309
b2016	-0.321227	0.159376	0.556131	226.076	228.554	232.572	176.489	181.392	192.943	J7R2N2	Putative enzyme of sugar metabolism	b2016 BN16_25491	274
b2017	0.808121	0.324283	NA	4.6138	1.92062	4.2479	8.40426	5.03867	4.31963	P69346	Antitoxin YefM	yefM b2017 JW5835	83
b2018	NA	NA	NA	0	0	0	0	0	0	P60995	his operon leader peptide (his operon attenuator peptide)	hisL b2018 JW2000	16
b2019	0.150771	0.674243	0.909053	52.2897	31.6903	36.1071	48.7447	55.4254	25.9178	P60757	ATP phosphoribosyltransferase (ATP-PRT) (ATP-PRTase) (EC 2.4.2.17)	hisG b2019 JW2001	299
b2020	-0.287353	0.404858	0.794099	69.207	50.8965	55.2227	52.9468	26.453	63.3546	P06988	Histidinol dehydrogenase (HDH) (EC 1.1.1.23)	hisD b2020 JW2002	434
b2021	-0.441375	0.189676	0.587891	44.6	52.8171	32.9212	33.617	26.453	35.9969	P06986	Histidinol-phosphate aminotransferase (EC 2.6.1.9) (Imidazole acetol-phosphate transaminase) (HPAT) (HspAT)	hisC b2021 JW2003	356
b2022	-0.547329	0.11379	0.480979	38.4483	38.4124	42.479	30.2553	28.9724	21.5982	P06987	Histidine biosynthesis bifunctional protein HisB [Includes: Histidinol-phosphatase (EC 3.1.3.15); Imidazoleglycerol-phosphate dehydratase (IGPD) (EC 4.2.1.19)]	hisB b2022 JW2004	355
b2023	0.251233	0.590603	0.882077	16.9173	10.5634	23.3634	17.6489	21.4144	21.5982	P60595	Imidazole glycerol phosphate synthase subunit HisH (EC 4.3.2.10) (IGP synthase glutaminase subunit) (EC 3.5.1.2) (IGP synthase subunit HisH) (ImGP synthase subunit HisH) (IGPS subunit HisH)	hisH b2023 JW2005	196
b2024	-0.110311	0.787711	0.938937	16.9173	45.1346	37.1691	26.8936	28.9724	38.8767	P10371	1-(5-phosphoribosyl)-5-[(5-phosphoribosylamino)methylideneamino] imidazole-4-carboxamide isomerase (EC 5.3.1.16) (Phosphoribosylformimino-5-aminoimidazole carboxamide ribotide isomerase)	hisA b2024 JW2006	245
b2025	-0.0262896	0.928423	0.98544	44.6	46.0949	43.5409	45.383	40.3094	46.0761	P60664	Imidazole glycerol phosphate synthase subunit HisF (EC 4.3.2.10) (IGP synthase cyclase subunit) (IGP synthase subunit HisF) (ImGP synthase subunit HisF) (IGPS subunit HisF)	hisF b2025 JW2007	258
b2026	0.0226981	0.95403	0.989497	15.3793	24.9681	23.3634	22.6915	20.1547	23.038	P06989	Histidine biosynthesis bifunctional protein HisIE [Includes: Phosphoribosyl-AMP cyclohydrolase (PRA-CH) (EC 3.5.4.19); Phosphoribosyl-ATP pyrophosphatase (PRA-PH) (EC 3.6.1.31)]	hisI hisIE b2026 JW2008	203
b2027	-0.196114	0.351246	0.746909	278.366	241.038	317.53	247.926	256.972	224.621	P76372	Chain length determinant protein (Polysaccharide antigen chain regulator)	wzzB cld rol wzz b2027 JW5836	326
b2028	0.110378	0.846418	0.954434	15.3793	11.5237	7.43382	14.2872	8.81768	12.9589	P76373	UDP-glucose 6-dehydrogenase (UDP-Glc dehydrogenase) (UDP-GlcDH) (UDPGDH) (EC 1.1.1.22)	ugd pmrE udg yefA b2028 JW2010	388
b2029	-0.0317402	0.90611	0.978108	347.573	270.808	525.677	389.958	316.177	413.245	P00350	6-phosphogluconate dehydrogenase, decarboxylating (EC 1.1.1.44)	gnd b2029 JW2011	468
b2030	0.948057	0.816273	NA	0	0	0	0.840426	0	0	P0CE54	Transposase InsH for insertion sequence element IS5I	insH7 b2030 JW2014	326
b2032	0.776064	0.083527	0.403236	10.7655	12.484	18.0536	25.2128	17.6354	28.7975	P37751	Putative glycosyltransferase WbbK	wbbK yefI b2032 JW2017	372
b2033	-0.155226	0.688925	0.911722	16.9173	37.4521	41.417	36.9787	26.453	23.038	P37750	Putative lipopolysaccharide biosynthesis O-acetyl transferase WbbJ (EC 2.3.1.-)	wbbJ yefH b2033 JW2018	196
b2034	-0.0808144	0.857793	0.959792	13.8414	23.0475	16.9916	23.5319	13.8564	12.9589	P37749	Beta-1,6-galactofuranosyltransferase WbbI (EC 2.4.1.-) (D-Galf:alpha-D-Glc beta-1,6-galactofuranosyltransferase) (GalF transferase)	wbbI yefG b2034 JW2019	330
b2035	0.754255	0.0549412	0.321887	12.3035	17.2856	22.3015	33.617	31.4917	23.038	P37748	O-antigen polymerase	rfc yefF b2035 JW2020	388
b2036	0.522305	0.0892247	0.417103	47.6759	64.3408	56.2846	85.7234	91.9558	64.7945	P37747	UDP-galactopyranose mutase (UGM) (EC 5.4.99.9) (UDP-GALP mutase) (Uridine 5-diphosphate galactopyranose mutase)	glf yefE b2036 JW2021	367
b2037	0.599917	0.157639	0.554328	13.8414	30.73	12.7437	31.0958	31.4917	25.9178	P37746	Putative O-antigen transporter	rfbX wzx b2037 JW2022	415
b2038	0.773234	0.113521	0.480496	9.22759	13.4444	6.37184	13.4468	20.1547	17.2785	P37745	dTDP-4-dehydrorhamnose 3,5-epimerase (EC 5.1.3.13) (Thymidine diphospho-4-keto-rhamnose 3,5-epimerase) (dTDP-4-keto-6-deoxyglucose 3,5-epimerase) (dTDP-6-deoxy-D-xylo-4-hexulose 3,5-epimerase) (dTDP-L-rhamnose synthase)	rfbC rmlC b2038 JW2023	185
b2039	0.777638	0.0703294	0.363755	15.3793	53.7774	20.1775	55.4681	60.4641	40.3166	P37744	Glucose-1-phosphate thymidylyltransferase 1 (G1P-TT 1) (EC 2.7.7.24) (dTDP-glucose pyrophosphorylase 1) (dTDP-glucose synthase 1)	rfbA rmlA rmlA1 b2039 JW2024	293
b2040	0.700582	0.0311983	0.229562	32.2966	39.3728	35.0451	45.383	60.4641	70.554	P37760	dTDP-4-dehydrorhamnose reductase (EC 1.1.1.133) (dTDP-4-keto-L-rhamnose reductase) (dTDP-6-deoxy-L-lyxo-4-hexulose reductase) (dTDP-6-deoxy-L-mannose dehydrogenase) (dTDP-L-rhamnose synthase)	rfbD rmlD b2040 JW2025	299
b2041	-0.0345558	0.921239	0.983381	39.9862	56.6584	40.355	31.0958	45.3481	60.4748	P37759	dTDP-glucose 4,6-dehydratase 1 (EC 4.2.1.46)	rfbB rmlB b2041 JW2026	361
b2042	-0.161796	0.44389	0.816082	189.166	206.467	183.722	143.713	190.21	187.184	P0AAB6	UTP--glucose-1-phosphate uridylyltransferase (EC 2.7.7.9) (Alpha-D-glucosyl-1-phosphate uridylyltransferase) (UDP-glucose pyrophosphorylase) (UDPGP) (Uridine diphosphoglucose pyrophosphorylase)	galF wcaN b2042 JW2027	297
b2043	2.1235	0.0200197	NA	1.53793	1.92062	2.12395	8.40426	6.29834	10.0791	P71244	Colanic acid biosynthesis protein WcaM	wcaM yefK b2043 JW2028	464
b2044	0.156045	0.813016	0.947017	13.8414	3.84124	4.2479	5.88298	10.0773	7.19938	P71243	Putative colanic acid biosynthesis glycosyltransferase WcaL (EC 2.4.-.-)	wcaL yefL b2044 JW2029	406
b2045	1.24047	0.192105	NA	6.15173	1.92062	0	4.20213	8.81768	4.31963	P71242	Colanic acid biosynthesis protein WcaK (EC 2.-.-.-)	wcaK b2045 JW2030	426
b2046	1.22735	0.224458	NA	3.07586	0.960311	2.12395	4.20213	2.51934	7.19938	P77377	Lipopolysaccharide biosynthesis protein WzxC	wzxC wzx b2046 JW2031	492
b2047	0.767648	0.505386	NA	1.53793	3.84124	0	5.04255	2.51934	1.43988	P71241	UDP-glucose:undecaprenyl-phosphate glucose-1-phosphate transferase (UDP-Glc:Und-P Glc-1-P transferase) (EC 2.7.8.31) (Colanic acid biosynthesis UDP-glucose lipid carrier transferase) (Glucosyl-P-P-undecaprenol synthase)	wcaJ b2047 JW2032	464
b2048	0.260074	0.769324	NA	1.53793	2.88093	7.43382	5.04255	2.51934	7.19938	P24175	Phosphomannomutase (PMM) (EC 5.4.2.8)	manB cpsG rfbL b2048 JW2033	456
b2049	2.72414	0.0146319	NA	1.53793	0.960311	1.06197	7.56383	2.51934	12.9589	P24174	Mannose-1-phosphate guanylyltransferase (EC 2.7.7.13) (GDP-mannose pyrophosphorylase) (GMP) (GMPP)	manC cpsB rfbM b2049 JW2034	478
b2050	0.36344	0.819753	NA	0	3.84124	0	2.52128	1.25967	1.43988	P32057	Putative colanic acid biosynthesis glycosyl transferase WcaI	wcaI yefD b2050 JW2035	407
b2051	3.40712	0.119104	NA	0	0	0	2.52128	0	4.31963	P32056	GDP-mannose mannosyl hydrolase (GDPMH) (EC 3.6.1.-) (Colanic acid biosynthesis protein WcaH)	gmm nudD wcaH yefC b2051 JW5335	159
b2052	2.67244	0.229606	NA	0	0	0	2.52128	0	1.43988	P32055	GDP-L-fucose synthase (EC 1.1.1.271) (GDP-4-keto-6-deoxy-D-mannose-3,5-epimerase-4-reductase)	fcl wcaG yefB b2052 JW2037	321
b2053	2.07365	0.0278357	NA	0	2.88093	2.12395	5.88298	6.29834	11.519	P0AC88	GDP-mannose 4,6-dehydratase (EC 4.2.1.47) (GDP-D-mannose dehydratase)	gmd yefA yefN b2053 JW2038	373
b2054	0.948057	0.816273	NA	0	0	0	0.840426	0	0	P0ACD2	Putative colanic acid biosynthesis acetyltransferase WcaF (EC 2.3.1.-)	wcaF b2054 JW2039	182
b2055	-1.47377	0.521027	NA	1.53793	1.92062	0	0.840426	0	0	P71239	Putative colanic acid biosynthesis glycosyl transferase WcaE	wcaE b2055 JW2040	248
b2056	0.936095	0.662882	NA	0	1.92062	0	0	0	4.31963	P71238	Putative colanic acid polymerase	wcaD b2056 JW2041	405
b2057	3.15546	0.0575773	NA	0	0	0	1.68085	1.25967	2.87975	P71237	Putative colanic acid biosynthesis glycosyl transferase WcaC	wcaC b2057 JW2042	405
b2058	-0.013708	0.997009	NA	0	0.960311	0	0	0	1.43988	P0ACC9	Putative colanic acid biosynthesis acetyltransferase WcaB (EC 2.3.1.-)	wcaB b2058 JW2043	162
b2059	0.556857	0.658717	NA	1.53793	1.92062	1.06197	2.52128	1.25967	2.87975	P77414	Putative colanic acid biosynthesis glycosyl transferase WcaA	wcaA b2059 JW2044	279
b2060	2.58595	0.0602855	NA	0	1.92062	0	5.04255	3.77901	4.31963	J7RI03	Uncharacterized protein	b2060 BN16_25931	732
b2061	NA	NA	NA	0	0	0	0	0	0	P0AAB2	Low molecular weight protein-tyrosine-phosphatase Wzb (EC 3.1.3.48)	wzb b2061 JW2046	147
b2062	0.948055	0.801254	NA	0	0	0	0	0	1.43988	P0A930	Putative polysaccharide export protein Wza	wza b2062 JW2047	379
b2063	-0.655039	0.00299261	0.0467839	132.262	127.721	129.561	79	90.6961	77.7533	P76389	UPF0053 protein YegH	yegH b2063 JW5336	527
b2064	0.0256814	0.911587	0.980087	223	187.261	155.048	214.309	192.729	164.146	P28249	Protein AsmA	asmA yegA b2064 JW2049	617
b2065	0.0399542	0.871445	0.963796	193.779	148.848	175.226	186.575	200.287	142.548	P28248	dCTP deaminase (EC 3.5.4.13) (Deoxycytidine triphosphate deaminase)	dcd dus paxA b2065 JW2050	193
b2066	-0.0740158	0.895897	0.971471	7.68966	14.4047	16.9916	6.72341	15.116	17.2785	A0A6B3T3Q3	Uridine kinase (EC 2.7.1.48) (Cytidine monophosphokinase) (Uridine monophosphokinase)	udk b2066 G4D66_09445 NCTC144_03065	213
b2067	-0.304997	0.137596	0.520918	170.71	180.538	147.614	129.426	128.486	146.867	P38097	Probable diguanylate cyclase DgcE (DGC) (EC 2.7.7.65)	dgcE yegE b2067 JW2052	1105
b2068	-0.607953	0.106111	0.460407	35.3724	43.214	30.7972	22.6915	26.453	23.038	P04395	DNA-3-methyladenine glycosylase 2 (EC 3.2.2.21) (3-methyladenine-DNA glycosylase II, inducible) (TAG II) (DNA-3-methyladenine glycosidase II) (DNA-3-methyladenine glycosylase II)	alkA aidA b2068 JW2053	282
b2069	0.331108	0.611619	0.888719	9.22759	12.484	2.12395	10.9255	8.81768	10.0791	P36928	Uncharacterized chaperone protein YegD	yegD b2069 JW2054	450
b2070	0.370337	0.507804	0.854603	12.3035	6.72218	11.6817	14.2872	8.81768	15.8386	J7RUH7	Protein kinase (EC 2.7.-.-)	b2070 BN16_26031	648
b2071	-1.01119	0.500581	NA	1.53793	4.80156	0	1.68085	0	1.43988	J7RI14	DUF2314 domain-containing protein	b2071 BN16_26041	153
b2072	1.35305	0.44374	NA	0	0	1.06197	1.68085	1.25967	0	J7R2T5	Uncharacterized protein	b2072 BN16_26051	253
b2073	-0.306038	0.807911	NA	3.07586	2.88093	0	0.840426	1.25967	2.87975	J7RSL6	VWFA domain-containing protein	b2073 BN16_26061	219
b2074	0.37236	0.472743	0.833732	12.3035	10.5634	15.9296	15.9681	23.9337	10.0791	J7RUH9	Multidrug resistance protein MdtA (Multidrug transporter MdtA)	b2074 mdtA BN16_26081	464
b2075	-0.149153	0.721627	0.917442	16.9173	29.7696	23.3634	17.6489	18.895	28.7975	P76398	Multidrug resistance protein MdtB (Multidrug transporter MdtB)	mdtB yegN b2075 JW2060	1040
[truncated: 2,500 more rows]
