# Supplementary material for: An evolutionarily conserved metabolite inhibits biofilm formation in Escherichia coli K-12
Source: Nat Commun. 2024 Nov 21;15:10079. doi: 10.1038/s41467-024-54501-w (PMC11582573; doi:10.1038/s41467-024-54501-w)
Supplement: Supplementary file 6 — Supplementary Data 4 [file 41467_2024_54501_MOESM6_ESM.xlsx]

## Sheet: Abundance_changed_LiP_peptides
Annotated Sequence	Modifications	# Protein Groups	# Proteins	# PSMs	Master Protein Accessions	Positions in Master Proteins	Modifications in Master Proteins	# Missed Cleavages	Theo. MH+ [Da]	ispg-2d-1-LiP	ispg-2d-2-LiP	ispg-2d-3-LiP	ctrl-d-1-LiP	ctrl-d-2-LiP	ctrl-d-3-LiP	Proteins.Checked	Proteins.Protein FDR Confidence: Combined	Proteins.Master	Proteins.Accession	Proteins.Description	Proteins.Exp. q-value: Combined	Proteins.Sum PEP Score	Proteins.Coverage [%]	Proteins.# Peptides	Proteins.# PSMs	Proteins.# Unique Peptides	Proteins.# AAs	Proteins.MW [kDa]	Proteins.calc. pI	Proteins.Score Sequest HT: Sequest HT	Proteins.# Peptides (by Search Engine): Sequest HT	Proteins.# Razor Peptides	ispg-2d-1 protein abundance	ispg-2d-2 protein abundance	ispg-2d-3 protein abundance	ctrl-d-1 protein abundance	ctrl-d-2 protein abundance	ctrl-d-3 protein abundance	Normalized_ispg-2-1-LiP	Normalized_ispg-2-2-LiP	Normalized_ispg-2-3-LiP	Normalized_ctrl-d-1-LiP	Normalized_ctrl-d-2-LiP	Normalized_ctrl-d-3-LiP	Mean_ispg-2d _LiP_peptide_abundance	Mean_ctrl-d _LiP_peptide_abundance	Fold change (ispg-2d/ctrl-d)	Log2(Fold change)	p-value
[D].GNYLVDVILDEAANK.[G]	0	1	1	20	P00350	P00350 [246-260]	0	0	1633.84	4.35486e+06	0	5.51963e+06	1.81231e+07	1.58312e+07	2.5242e+07	FALSE	High	Master Protein	P00350	6-phosphogluconate dehydrogenase, decarboxylating OS=Escherichia coli (strain K12) OX=83333 GN=gnd PE=1 SV=2 UPId=UP000000625 PPId=UP000000625	0	397.25	87	38	1221	27	468	51.4	5.15	4756.45	38	13	2.39198e+09	2.58551e+09	2.63792e+09	2.50044e+09	3.08266e+09	2.35615e+09	0.00182061	0	0.00209242	0.00724795	0.00513556	0.0107133	0.00130434	0.00769892	0.169419	-2.56134	0.0218353
[K].QIADDYQQALRDVVAYAVQNGIPVPTFSAA.[V]	0	1	1	15	P00350	P00350 [395-424]	0	1	3220.63	5.90619e+07	3.15213e+07	5.4823e+07	2.74656e+07	0	0	FALSE	High	Master Protein	P00350	6-phosphogluconate dehydrogenase, decarboxylating OS=Escherichia coli (strain K12) OX=83333 GN=gnd PE=1 SV=2 UPId=UP000000625 PPId=UP000000625	0	397.25	87	38	1221	27	468	51.4	5.15	4756.45	38	13	2.39198e+09	2.58551e+09	2.63792e+09	2.50044e+09	3.08266e+09	2.35615e+09	0.0246916	0.0121915	0.0207827	0.0109843	0	0	0.0192219	0.00366143	5.24984	2.39227	0.0402339
[K].QQIGVVGMAVMGR.[N]	1xOxidation [M8]	1	1	2	P00350	P00350 [4-16]	0	0	1361.7	2.17974e+06	966177	1.37642e+06	0	0	0	FALSE	High	Master Protein	P00350	6-phosphogluconate dehydrogenase, decarboxylating OS=Escherichia coli (strain K12) OX=83333 GN=gnd PE=1 SV=2 UPId=UP000000625 PPId=UP000000625	0	397.25	87	38	1221	27	468	51.4	5.15	4756.45	38	13	2.39198e+09	2.58551e+09	2.63792e+09	2.50044e+09	3.08266e+09	2.35615e+09	0.000911271	0.000373689	0.000521782	0	0	0	0.000602247	0	#DIV/0!	15	0.0198332
[K].RQQAQVEQVLK.[T]	0	1	1	15	P00957	P00957 [351-361]	0	1	1326.75	2.94212e+06	599816	4.36916e+06	1.65926e+07	8.5088e+06	2.4964e+07	FALSE	High	Master Protein	P00957	Alanine--tRNA ligase OS=Escherichia coli (strain K12) OX=83333 GN=alaS PE=1 SV=2 UPId=UP000000625 PPId=UP000000625	0	529.814	68	46	1112	19	876	96	5.81	3722.49	46	32	1.13977e+09	1.02597e+09	1.28439e+09	8.13485e+08	8.63476e+08	7.69278e+08	0.00258134	0.00058463	0.00340173	0.0203969	0.00985413	0.0324512	0.00218923	0.0209007	0.104744	-3.25506	0.0467222
[K].LSGDTLDGETAFR.[L]	0	1	1	9	P00957	P00957 [385-397]	0	0	1381.66	1.88438e+06	791137	3.65913e+06	5.2626e+06	4.31992e+06	4.82285e+06	FALSE	High	Master Protein	P00957	Alanine--tRNA ligase OS=Escherichia coli (strain K12) OX=83333 GN=alaS PE=1 SV=2 UPId=UP000000625 PPId=UP000000625	0	529.814	68	46	1112	19	876	96	5.81	3722.49	46	32	1.13977e+09	1.02597e+09	1.28439e+09	8.13485e+08	8.63476e+08	7.69278e+08	0.0016533	0.000771108	0.00284892	0.0064692	0.00500294	0.00626932	0.00175778	0.00591382	0.297232	-1.75034	0.00536624
[S].GDTLDGETAFR.[L]	0	1	1	11	P00957	P00957 [387-397]	0	0	1181.54	623714	0	1.2649e+06	2.60806e+06	2.53965e+06	4.67089e+06	FALSE	High	Master Protein	P00957	Alanine--tRNA ligase OS=Escherichia coli (strain K12) OX=83333 GN=alaS PE=1 SV=2 UPId=UP000000625 PPId=UP000000625	0	529.814	68	46	1112	19	876	96	5.81	3722.49	46	32	1.13977e+09	1.02597e+09	1.28439e+09	8.13485e+08	8.63476e+08	7.69278e+08	0.00054723	0	0.000984821	0.00320603	0.0029412	0.00607179	0.000510684	0.00407301	0.125383	-2.99559	0.0268121
[K].AVDAINAGQEAVVVLDQTPFYAESGGQVGDKGELK.[G]	0	1	1	80	P00957	P00957 [479-513]	0	1	3575.79	8.31541e+06	3.80862e+07	5.83517e+06	4.18781e+07	7.955e+07	1.0887e+08	FALSE	High	Master Protein	P00957	Alanine--tRNA ligase OS=Escherichia coli (strain K12) OX=83333 GN=alaS PE=1 SV=2 UPId=UP000000625 PPId=UP000000625	0	529.814	68	46	1112	19	876	96	5.81	3722.49	46	32	1.13977e+09	1.02597e+09	1.28439e+09	8.13485e+08	8.63476e+08	7.69278e+08	0.00729571	0.0371219	0.00454313	0.0514799	0.0921277	0.141522	0.0163203	0.0950431	0.171714	-2.54192	0.0484673
[F].YAESGGQVGDKGELK.[G]	0	1	1	15	P00957	P00957 [499-513]	0	1	1537.75	0	0	1.38164e+06	3.06481e+06	3.88954e+06	4.46256e+06	FALSE	High	Master Protein	P00957	Alanine--tRNA ligase OS=Escherichia coli (strain K12) OX=83333 GN=alaS PE=1 SV=2 UPId=UP000000625 PPId=UP000000625	0	529.814	68	46	1112	19	876	96	5.81	3722.49	46	32	1.13977e+09	1.02597e+09	1.28439e+09	8.13485e+08	8.63476e+08	7.69278e+08	0	0	0.00107572	0.0037675	0.00450452	0.00580097	0.000358572	0.00469099	0.0764384	-3.70956	0.00335857
[M].GDFSTELCGGTHASR.[T]	1xCarbamidomethyl [C8]	1	1	5	P00957	P00957 [659-673]	0	0	1594.69	0	304516	545908	2.35404e+06	1.5233e+06	1.77535e+06	FALSE	High	Master Protein	P00957	Alanine--tRNA ligase OS=Escherichia coli (strain K12) OX=83333 GN=alaS PE=1 SV=2 UPId=UP000000625 PPId=UP000000625	0	529.814	68	46	1112	19	876	96	5.81	3722.49	46	32	1.13977e+09	1.02597e+09	1.28439e+09	8.13485e+08	8.63476e+08	7.69278e+08	0	0.000296807	0.000425032	0.00289378	0.00176415	0.00230782	0.000240613	0.00232191	0.103627	-3.27053	0.00399577
[K].MQHSYPCCWR.[H]	1xOxidation [M1]; 2xCarbamidomethyl [C7; C8]	1	1	6	P00956	P00956 [399-408]	0	0	1440.56	0	0	0	725889	305947	490675	FALSE	High	Master Protein	P00956	Isoleucine--tRNA ligase OS=Escherichia coli (strain K12) OX=83333 GN=ileS PE=1 SV=5 UPId=UP000000625 PPId=UP000000625	0	528.026	75	48	1115	7	938	104.2	6.01	3742.05	48	49	1.60602e+09	1.69684e+09	2.15963e+09	1.71119e+09	2.1337e+09	9.83931e+08	0	0	0	0.000424201	0.000143388	0.000498688	0	0.000355426	0	-15	0.0303411
[A].VTLYAEPELSAK.[L]	0	1	1	2	P00956	P00956 [840-851]	0	0	1320.7	0	259430	130614	426545	817753	513984	FALSE	High	Master Protein	P00956	Isoleucine--tRNA ligase OS=Escherichia coli (strain K12) OX=83333 GN=ileS PE=1 SV=5 UPId=UP000000625 PPId=UP000000625	0	528.026	75	48	1115	7	938	104.2	6.01	3742.05	48	49	1.60602e+09	1.69684e+09	2.15963e+09	1.71119e+09	2.1337e+09	9.83931e+08	0	0.00015289	6.04798e-05	0.000249268	0.000383256	0.000522378	7.11232e-05	0.000384967	0.184751	-2.43634	0.0256453
[K].VIPATILGIQSDR.[V]	0	1	1	28	P00961	P00961 [172-184]	0	0	1382.8	6.72263e+06	1.47868e+07	7.12998e+06	1.19332e+06	4.57451e+06	4.54231e+06	FALSE	High	Master Protein	P00961	Glycine--tRNA ligase beta subunit OS=Escherichia coli (strain K12) OX=83333 GN=glyS PE=1 SV=4 UPId=UP000000625 PPId=UP000000625	0	491.839	76	44	1146	40	689	76.8	5.44	3809.31	44	5	9.8658e+08	1.38507e+09	1.20619e+09	1.05223e+09	1.07111e+09	1.47902e+09	0.00681407	0.0106758	0.00591117	0.00113408	0.00427081	0.00307116	0.00780035	0.00282535	2.76084	1.46511	0.0447076
[R].PTRPADFDAR.[M]	0	1	1	1	P00961	P00961 [554-563]	0	0	1145.57	0	0	346106	1.08179e+06	1.03207e+06	576602	FALSE	High	Master Protein	P00961	Glycine--tRNA ligase beta subunit OS=Escherichia coli (strain K12) OX=83333 GN=glyS PE=1 SV=4 UPId=UP000000625 PPId=UP000000625	0	491.839	76	44	1146	40	689	76.8	5.44	3809.31	44	5	9.8658e+08	1.38507e+09	1.20619e+09	1.05223e+09	1.07111e+09	1.47902e+09	0	0	0.000286942	0.00102809	0.000963551	0.000389854	9.56473e-05	0.000793832	0.120488	-3.05304	0.0357608
[V].NASTLKEPEEIK.[L]	0	1	1	10	P00961	P00961 [602-613]	0	1	1358.72	167459	274062	0	1.71338e+06	720979	1.43484e+06	FALSE	High	Master Protein	P00961	Glycine--tRNA ligase beta subunit OS=Escherichia coli (strain K12) OX=83333 GN=glyS PE=1 SV=4 UPId=UP000000625 PPId=UP000000625	0	491.839	76	44	1146	40	689	76.8	5.44	3809.31	44	5	9.8658e+08	1.38507e+09	1.20619e+09	1.05223e+09	1.07111e+09	1.47902e+09	0.000169737	0.000197868	0	0.00162833	0.000673113	0.000970131	0.000122535	0.00109052	0.112363	-3.15376	0.0285614
[A].NLAEAQPDREIEK.[R]	0	1	1	9	P00961	P00961 [60-72]	0	1	1512.77	1.11223e+06	1.50386e+06	1.33394e+06	1.40804e+07	1.17069e+07	7.19737e+06	FALSE	High	Master Protein	P00961	Glycine--tRNA ligase beta subunit OS=Escherichia coli (strain K12) OX=83333 GN=glyS PE=1 SV=4 UPId=UP000000625 PPId=UP000000625	0	491.839	76	44	1146	40	689	76.8	5.44	3809.31	44	5	9.8658e+08	1.38507e+09	1.20619e+09	1.05223e+09	1.07111e+09	1.47902e+09	0.00112736	0.00108577	0.00110591	0.0133814	0.0109297	0.0048663	0.00110635	0.00972581	0.113754	-3.13602	0.0271301
[K].RGVLAVMPDMDKFPYTVR.[V]	1xOxidation [M7]	1	1	2	P05055	P05055 [409-426]	0	2	2111.08	7.13219e+06	0	3.57798e+07	1.04165e+08	1.04092e+08	5.81636e+07	FALSE	High	Master Protein	P05055	Polyribonucleotide nucleotidyltransferase OS=Escherichia coli (strain K12) OX=83333 GN=pnp PE=1 SV=3 UPId=UP000000625 PPId=UP000000625	0	432.661	64	35	1216	35	711	77.1	5.21	3789.63	35	0	6.00714e+08	3.79098e+08	4.73126e+08	3.74713e+08	4.69486e+08	4.75033e+08	0.0118729	0	0.0756242	0.277988	0.221716	0.122441	0.0291657	0.207382	0.140638	-2.82994	0.0252958
[R].VVSEITESNGSSSMASVCGASLALMDAGVPIK.[A]	1xOxidation [M14]; 1xCarbamidomethyl [C18]	1	1	8	P05055	P05055 [427-458]	0	0	3183.52	0	0	1.48152e+07	1.36274e+07	2.68157e+07	3.63244e+07	FALSE	High	Master Protein	P05055	Polyribonucleotide nucleotidyltransferase OS=Escherichia coli (strain K12) OX=83333 GN=pnp PE=1 SV=3 UPId=UP000000625 PPId=UP000000625	0	432.661	64	35	1216	35	711	77.1	5.21	3789.63	35	0	6.00714e+08	3.79098e+08	4.73126e+08	3.74713e+08	4.69486e+08	4.75033e+08	0	0	0.0313134	0.0363676	0.0571171	0.0764671	0.0104378	0.0566506	0.184249	-2.44027	0.0413671
[K].AGRPVLISTGDK.[D]	0	1	1	23	P00582	P00582 [128-139]	0	0	1213.69	355855	0	1.43157e+06	7.98022e+06	6.61097e+06	2.16442e+07	FALSE	High	Master Protein	P00582	DNA polymerase I OS=Escherichia coli (strain K12) OX=83333 GN=polA PE=1 SV=1 UPId=UP000000625 PPId=UP000000625	0	394.288	69	40	507	36	928	103.1	5.58	1606.32	40	4	4.05801e+08	6.54423e+08	3.53405e+08	1.92172e+08	3.29292e+08	6.6447e+08	0.000876921	0	0.0040508	0.0415265	0.0200763	0.0325736	0.00164257	0.0313922	0.0523243	-4.25637	0.00936532
[K].RFDGVLASELADPQLYK.[T]	0	1	1	48	P00959	P00959 [404-420]	0	1	1922	2.88348e+06	1.28103e+06	3.82055e+06	5.41363e+06	1.24783e+07	4.42293e+06	FALSE	High	Master Protein	P00959	Methionine--tRNA ligase OS=Escherichia coli (strain K12) OX=83333 GN=metG PE=1 SV=2 UPId=UP000000625 PPId=UP000000625	0	388.286	74	37	651	8	677	76.2	5.86	1990	37	37	4.47268e+08	6.07997e+08	6.39266e+08	4.54071e+08	7.02298e+08	4.64664e+08	0.00644688	0.00210697	0.00597646	0.0119224	0.0177679	0.00951857	0.00484344	0.0130696	0.370587	-1.43212	0.0428773
[F].NISYDNYHSTHSEENR.[Q]	0	1	1	34	P00959	P00959 [89-104]	0	0	1965.83	425592	559435	2.2444e+06	7.82767e+06	4.22431e+06	5.32624e+06	FALSE	High	Master Protein	P00959	Methionine--tRNA ligase OS=Escherichia coli (strain K12) OX=83333 GN=metG PE=1 SV=2 UPId=UP000000625 PPId=UP000000625	0	388.286	74	37	651	8	677	76.2	5.86	1990	37	37	4.47268e+08	6.07997e+08	6.39266e+08	4.54071e+08	7.02298e+08	4.64664e+08	0.000951537	0.000920128	0.0035109	0.0172389	0.00601499	0.0114626	0.00179419	0.0115721	0.155044	-2.68925	0.0433818
[V].QFHPEVTHTR.[Q]	0	1	1	8	P04079	P04079 [179-188]	0	0	1251.62	0	33638.4	464211	1.81315e+06	1.13079e+06	826842	FALSE	High	Master Protein	P04079	GMP synthase [glutamine-hydrolyzing] OS=Escherichia coli (strain K12) OX=83333 GN=guaA PE=1 SV=1 UPId=UP000000625 PPId=UP000000625	0	365.298	73	31	981	14	525	58.6	5.39	3330.03	31	22	7.10763e+08	9.56508e+08	9.66264e+08	9.72567e+08	9.69553e+08	4.63654e+08	0	3.51679e-05	0.000480418	0.00186429	0.00116631	0.00178332	0.000171862	0.00160464	0.107103	-3.22292	0.00599851
[R].VFVEVFDEEALK.[L]	0	1	1	25	P04079	P04079 [314-325]	0	0	1424.73	3.67083e+06	3.31251e+06	5.44133e+06	0	1.22044e+06	1.29085e+06	FALSE	High	Master Protein	P04079	GMP synthase [glutamine-hydrolyzing] OS=Escherichia coli (strain K12) OX=83333 GN=guaA PE=1 SV=1 UPId=UP000000625 PPId=UP000000625	0	365.298	73	31	981	14	525	58.6	5.39	3330.03	31	22	7.10763e+08	9.56508e+08	9.66264e+08	9.72567e+08	9.69553e+08	4.63654e+08	0.00516463	0.00346313	0.00563131	0	0.00125877	0.00278407	0.00475302	0.00134761	3.52699	1.81844	0.0306785
[K].MGLVEPLKELFKDEVR.[K]	1xOxidation [M1]	1	1	21	P04079	P04079 [370-385]	0	2	1919.03	1.38487e+07	1.728e+07	1.12143e+07	501302	6.36914e+06	206476	FALSE	High	Master Protein	P04079	GMP synthase [glutamine-hydrolyzing] OS=Escherichia coli (strain K12) OX=83333 GN=guaA PE=1 SV=1 UPId=UP000000625 PPId=UP000000625	0	365.298	73	31	981	14	525	58.6	5.39	3330.03	31	22	7.10763e+08	9.56508e+08	9.66264e+08	9.72567e+08	9.69553e+08	4.63654e+08	0.0194843	0.0180657	0.0116058	0.000515442	0.00656916	0.000445323	0.0163853	0.00250997	6.52806	2.70665	0.0117996
[R].RADAIFIEELRK.[A]	0	1	1	5	P04079	P04079 [426-437]	0	2	1460.82	0	954518	2.22832e+06	7.11461e+06	4.19978e+06	5.60924e+06	FALSE	High	Master Protein	P04079	GMP synthase [glutamine-hydrolyzing] OS=Escherichia coli (strain K12) OX=83333 GN=guaA PE=1 SV=1 UPId=UP000000625 PPId=UP000000625	0	365.298	73	31	981	14	525	58.6	5.39	3330.03	31	22	7.10763e+08	9.56508e+08	9.66264e+08	9.72567e+08	9.69553e+08	4.63654e+08	0	0.000997919	0.00230612	0.00731529	0.00433167	0.0120979	0.00110134	0.00791495	0.139147	-2.84531	0.0446029
[M].AMQLGGHVEASNER.[E]	1xOxidation [M2]	1	1	45	P04079	P04079 [93-106]	0	0	1514.7	0	111206	892404	6.57152e+06	3.11835e+06	2.76184e+06	FALSE	High	Master Protein	P04079	GMP synthase [glutamine-hydrolyzing] OS=Escherichia coli (strain K12) OX=83333 GN=guaA PE=1 SV=1 UPId=UP000000625 PPId=UP000000625	0	365.298	73	31	981	14	525	58.6	5.39	3330.03	31	22	7.10763e+08	9.56508e+08	9.66264e+08	9.72567e+08	9.69553e+08	4.63654e+08	0	0.000116263	0.000923562	0.00675688	0.00321628	0.0059567	0.000346608	0.00530995	0.0652752	-3.93732	0.0110848
[R].HVLLLSR.[W]	0	1	1	4	P00864	P00864 [266-272]	0	0	837.53	3.20922e+06	3.37924e+06	854687	0	0	0	FALSE	High	Master Protein	P00864	Phosphoenolpyruvate carboxylase OS=Escherichia coli (strain K12) OX=83333 GN=ppc PE=1 SV=1 UPId=UP000000625 PPId=UP000000625	0	338.061	65	43	429	43	883	99	5.68	1300.17	43	0	2.53074e+08	2.19357e+08	2.49113e+08	2.65709e+08	2.77206e+08	1.89158e+08	0.012681	0.0154052	0.00343093	0	0	0	0.0105057	0	#DIV/0!	15	0.0441568
[R].SATPEQELGKLPLGSRPAK.[R]	0	1	1	1	P00864	P00864 [684-702]	0	1	1979.09	963142	694629	788175	0	0	0	FALSE	High	Master Protein	P00864	Phosphoenolpyruvate carboxylase OS=Escherichia coli (strain K12) OX=83333 GN=ppc PE=1 SV=1 UPId=UP000000625 PPId=UP000000625	0	338.061	65	43	429	43	883	99	5.68	1300.17	43	0	2.53074e+08	2.19357e+08	2.49113e+08	2.65709e+08	2.77206e+08	1.89158e+08	0.00380578	0.00316667	0.00316393	0	0	0	0.00337879	0	#DIV/0!	15	9.31504e-05
[K].DAEGNITTIFCTYDADTLSKDPADGR.[K]	1xCarbamidomethyl [C11]	1	1	25	P00962	P00962 [426-451]	0	1	2846.28	2.78259e+07	1.62349e+07	1.39367e+07	0	2.60852e+06	494263	FALSE	High	Master Protein	P00962	Glutamine--tRNA ligase OS=Escherichia coli (strain K12) OX=83333 GN=glnS PE=1 SV=3 UPId=UP000000625 PPId=UP000000625	0	334.435	68	33	747	33	554	63.4	6.28	2668.61	33	0	7.14525e+08	6.10762e+08	6.74851e+08	6.33746e+08	5.59544e+08	4.01474e+08	0.0389432	0.0265814	0.0206515	0	0.00466187	0.00123112	0.0287254	0.00196433	14.6235	3.87022	0.00859648
[R].HSTAEKPVFNR.[T]	0	1	1	25	P00962	P00962 [531-541]	0	0	1285.66	199009	2.71879e+06	2.22147e+07	5.17183e+07	1.98419e+07	3.83207e+07	FALSE	High	Master Protein	P00962	Glutamine--tRNA ligase OS=Escherichia coli (strain K12) OX=83333 GN=glnS PE=1 SV=3 UPId=UP000000625 PPId=UP000000625	0	334.435	68	33	747	33	554	63.4	6.28	2668.61	33	0	7.14525e+08	6.10762e+08	6.74851e+08	6.33746e+08	5.59544e+08	4.01474e+08	0.00027852	0.00445147	0.032918	0.0816072	0.0354608	0.0954502	0.0125493	0.0708394	0.177152	-2.49694	0.0489187
[R].VLDWAAEGLHNVSISQVELR.[S]	0	1	1	43	P00452	P00452 [25-44]	0	0	2236.17	2.23638e+06	1.51746e+06	0	1.23025e+07	1.88423e+07	1.2499e+07	FALSE	High	Master Protein	P00452	Ribonucleoside-diphosphate reductase 1 subunit alpha OS=Escherichia coli (strain K12) OX=83333 GN=nrdA PE=1 SV=2 UPId=UP000000625 PPId=UP000000625	0	321.341	64	37	564	29	761	85.7	6.18	1707.33	37	8	9.44571e+08	5.75813e+08	6.41718e+08	7.05024e+08	6.66075e+08	7.35663e+08	0.00236762	0.00263534	0	0.0174497	0.0282886	0.0169902	0.00166765	0.0209095	0.0797558	-3.64827	0.00706713
[D].APDYQYLAAR.[L]	0	1	1	2	P00452	P00452 [74-83]	0	0	1167.58	454901	284581	256735	0	0	0	FALSE	High	Master Protein	P00452	Ribonucleoside-diphosphate reductase 1 subunit alpha OS=Escherichia coli (strain K12) OX=83333 GN=nrdA PE=1 SV=2 UPId=UP000000625 PPId=UP000000625	0	321.341	64	37	564	29	761	85.7	6.18	1707.33	37	8	9.44571e+08	5.75813e+08	6.41718e+08	7.05024e+08	6.66075e+08	7.35663e+08	0.000481595	0.000494225	0.000400074	0	0	0	0.000458631	0	#DIV/0!	15	9.9997e-05
[R].DDGYLPEALLNYLVR.[L]	0	1	1	60	P04805	P04805 [252-266]	0	0	1750.9	7.53302e+07	5.41647e+07	2.44058e+07	6.63956e+07	1.03039e+08	8.41291e+07	FALSE	High	Master Protein	P04805	Glutamate--tRNA ligase OS=Escherichia coli (strain K12) OX=83333 GN=gltX PE=1 SV=1 UPId=UP000000625 PPId=UP000000625	0	305.612	77	27	770	12	471	53.8	5.94	2458.06	27	19	4.65114e+08	6.10842e+08	2.76969e+08	3.18031e+08	4.12938e+08	3.05743e+08	0.161961	0.0886723	0.0881174	0.208771	0.249526	0.275163	0.112917	0.244486	0.461853	-1.11449	0.0135475
[R].DMEFVQYHPTGLPGSGILMTEGCR.[G]	1xCarbamidomethyl [C23]	1	1	22	P00363	P00363 [226-249]	0	0	2695.23	0	0	0	3.94989e+06	1.71656e+07	8.87599e+06	FALSE	High	Master Protein	P00363	Fumarate reductase flavoprotein subunit OS=Escherichia coli (strain K12) OX=83333 GN=frdA PE=1 SV=3 UPId=UP000000625 PPId=UP000000625	0	248.162	59	22	357	20	602	65.9	6.28	1057	22	2	3.45976e+08	1.91707e+08	1.69721e+08	1.92881e+08	2.18977e+08	1.10217e+08	0	0	0	0.0204784	0.0783901	0.0805321	0	0.0598002	0	-15	0.0383994
[R].TGIEINPQAIFDIQIK.[R]	0	1	1	19	P00490	P00490 [519-534]	0	0	1799.99	1.23115e+07	1.11524e+07	1.23586e+07	0	0	0	FALSE	High	Master Protein	P00490	Maltodextrin phosphorylase OS=Escherichia coli (strain K12) OX=83333 GN=malP PE=1 SV=7 UPId=UP000000625 PPId=UP000000625	0	284.131	54	31	358	31	797	90.5	7.39	1037.26	31	0	7.94058e+07	1.47869e+08	1.92476e+08	6.4157e+07	1.39114e+08	1.67261e+08	0.155046	0.0754203	0.0642087	0	0	0	0.0982249	0	#DIV/0!	15	0.026411
[R].ISAAAHNELTK.[L]	0	1	1	9	P00393	P00393 [228-238]	0	0	1154.62	303417	0	1.8997e+06	4.90217e+06	2.63142e+06	6.22854e+06	FALSE	High	Master Protein	P00393	Type II NADH:quinone oxidoreductase OS=Escherichia coli (strain K12) OX=83333 GN=ndh PE=1 SV=2 UPId=UP000000625 PPId=UP000000625	0	215.731	78	22	416	10	434	47.3	8.85	1208.62	22	13	3.24231e+08	3.08406e+08	3.60746e+08	3.54004e+08	3.71515e+08	3.44925e+08	0.000935805	0	0.00526605	0.0138478	0.00708293	0.0180577	0.00206728	0.0129961	0.159069	-2.65227	0.0380719
[R].DQLNPGEYGLFLGTAHPAK.[F]	0	1	1	16	P00934	P00934 [363-381]	0	0	2028.02	2.10498e+06	3.08334e+06	653984	413673	0	638130	FALSE	High	Master Protein	P00934	Threonine synthase OS=Escherichia coli (strain K12) OX=83333 GN=thrC PE=1 SV=1 UPId=UP000000625 PPId=UP000000625	0	232.584	84	22	384	22	428	47.1	5.4	1380.83	22	0	2.51594e+08	3.89267e+08	1.6762e+08	1.38518e+08	2.17529e+08	3.35445e+08	0.00836656	0.0079209	0.00390159	0.00298642	0	0.00190234	0.00672968	0.00162959	4.12969	2.04603	0.037659
[N].NANAALESLPEFANLPVEELITK.[L]	0	1	1	14	P00448	P00448 [38-60]	0	0	2483.3	8.33871e+07	4.77126e+07	9.78443e+07	0	0	1.93349e+07	FALSE	High	Master Protein	P00448	Superoxide dismutase [Mn] OS=Escherichia coli (strain K12) OX=83333 GN=sodA PE=1 SV=2 UPId=UP000000625 PPId=UP000000625	0	108.692	80	12	248	12	206	23.1	6.96	1124.05	12	0	8.50387e+08	7.88509e+08	8.77718e+08	7.28281e+08	9.62622e+08	2.13768e+09	0.0980578	0.0605099	0.111476	0	0	0.00904478	0.0900145	0.00301493	29.8563	4.89996	0.0050059
[-].MFENITAAPADPILGLADLF.[R]	0	1	1	3	P00509	P00509 [1-20]	0	0	2119.08	1.74313e+06	717708	1.69144e+06	0	0	0	FALSE	High	Master Protein	P00509	Aspartate aminotransferase OS=Escherichia coli (strain K12) OX=83333 GN=aspC PE=1 SV=1 UPId=UP000000625 PPId=UP000000625	0	206.005	65	26	532	26	396	43.5	5.77	1390.09	26	0	2.16516e+08	3.07184e+08	4.25161e+08	4.07213e+08	3.03178e+08	2.81088e+08	0.00805082	0.00233641	0.00397835	0	0	0	0.00478853	0	#DIV/0!	15	0.0478733
[R].GEGFQQAVAAHK.[F]	0	1	1	21	P02925	P02925 [167-178]	0	0	1242.62	142680	329974	3.2809e+06	5.00098e+06	3.95815e+06	3.8575e+07	FALSE	High	Master Protein	P02925	Ribose import binding protein RbsB OS=Escherichia coli (strain K12) OX=83333 GN=rbsB PE=1 SV=1 UPId=UP000000625 PPId=UP000000625	0	192.359	69	14	451	4	296	30.9	7.47	1378.98	14	14	8.26188e+07	1.06985e+08	5.45126e+07	2.96866e+07	3.03629e+07	2.11534e+08	0.00172697	0.0030843	0.0601861	0.168459	0.130361	0.182359	0.0216658	0.160393	0.135079	-2.88812	0.00497739
[K].GLNVMQNLLTAHPDVQAVFAQ.[N]	0	1	1	10	P02925	P02925 [194-214]	0	0	2266.16	1.42104e+07	1.8837e+07	3.76189e+06	0	0	0	FALSE	High	Master Protein	P02925	Ribose import binding protein RbsB OS=Escherichia coli (strain K12) OX=83333 GN=rbsB PE=1 SV=1 UPId=UP000000625 PPId=UP000000625	0	192.359	69	14	451	4	296	30.9	7.47	1378.98	14	14	8.26188e+07	1.06985e+08	5.45126e+07	2.96866e+07	3.03629e+07	2.11534e+08	0.172	0.176072	0.0690095	0	0	0	0.139027	0	#DIV/0!	15	0.0165529
[Q].DDYHCIYCIVDQHAITVR.[Q]	2xCarbamidomethyl [C5; C8]	1	1	1	P00954	P00954 [33-50]	0	0	2278.04	0	0	0	96741.4	151701	145591	FALSE	High	Master Protein	P00954	Tryptophan--tRNA ligase OS=Escherichia coli (strain K12) OX=83333 GN=trpS PE=1 SV=3 UPId=UP000000625 PPId=UP000000625	0	165.133	54	15	429	15	334	37.4	6.74	1574.7	15	0	5.26484e+08	4.4369e+08	4.05304e+08	2.51419e+08	2.84441e+08	9.06938e+08	0	0	0	0.000384782	0.00053333	0.000160531	0	0.000359548	0	-15	0.029427
[V].DQHAITVR.[Q]	0	1	1	3	P00954	P00954 [43-50]	0	0	939.501	0	0	642446	702781	1.10924e+06	2.6199e+06	FALSE	High	Master Protein	P00954	Tryptophan--tRNA ligase OS=Escherichia coli (strain K12) OX=83333 GN=trpS PE=1 SV=3 UPId=UP000000625 PPId=UP000000625	0	165.133	54	15	429	15	334	37.4	6.74	1574.7	15	0	5.26484e+08	4.4369e+08	4.05304e+08	2.51419e+08	2.84441e+08	9.06938e+08	0	0	0.0015851	0.00279526	0.00389973	0.00288873	0.000528366	0.00319457	0.165395	-2.59601	0.0137662
[K].ATLDTLALYLACGIDPEK.[S]	1xCarbamidomethyl [C12]	1	1	21	P00954	P00954 [59-76]	0	0	1964	1.95003e+07	6.26921e+06	1.31945e+07	0	3.72105e+06	0	FALSE	High	Master Protein	P00954	Tryptophan--tRNA ligase OS=Escherichia coli (strain K12) OX=83333 GN=trpS PE=1 SV=3 UPId=UP000000625 PPId=UP000000625	0	165.133	54	15	429	15	334	37.4	6.74	1574.7	15	0	5.26484e+08	4.4369e+08	4.05304e+08	2.51419e+08	2.84441e+08	9.06938e+08	0.0370388	0.0141297	0.0325546	0	0.013082	0	0.0279077	0.00436066	6.39988	2.67804	0.0462848
[R].IPVHMIETINK.[L]	1xOxidation [M5]	1	1	2	P00579	P00579 [452-462]	0	0	1310.71	0	0	692534	2.01951e+06	2.43682e+06	2.86735e+06	FALSE	High	Master Protein	P00579	RNA polymerase sigma factor RpoD OS=Escherichia coli (strain K12) OX=83333 GN=rpoD PE=1 SV=2 UPId=UP000000625 PPId=UP000000625	0	162.606	38	19	273	18	613	70.2	4.79	813.33	19	1	2.34543e+07	3.54131e+07	2.75249e+07	1.83857e+07	2.67602e+07	5.32716e+07	0	0	0.0251603	0.109842	0.0910611	0.0538252	0.00838677	0.0849093	0.0987733	-3.33973	0.0143509
[N].ELSDAAENK.[G]	0	1	1	2	P02359	P02359 [123-131]	0	0	976.458	0	0	359743	659152	366953	1.03387e+06	FALSE	High	Master Protein	P02359	30S ribosomal protein S7 OS=Escherichia coli (strain K12) OX=83333 GN=rpsG PE=1 SV=3 UPId=UP000000625 PPId=UP000000625	0	135.351	55	12	651	6	179	20	10.36	2230.08	12	6	3.14516e+09	2.7028e+09	2.62065e+09	2.10175e+09	2.20207e+09	5.11196e+09	0	0	0.000137272	0.00031362	0.00016664	0.000202246	4.57575e-05	0.000227502	0.20113	-2.3138	0.0461799
[R].AAQPQVDEGLSYPLLQQLLVQHPGK.[R]	0	1	1	14	P00562	P00562 [162-186]	0	0	2729.46	4.60798e+06	2.78616e+06	7.32751e+06	1.38961e+07	1.31352e+07	1.02862e+07	FALSE	High	Master Protein	P00562	Bifunctional aspartokinase/homoserine dehydrogenase 2 OS=Escherichia coli (strain K12) OX=83333 GN=metL PE=1 SV=3 UPId=UP000000625 PPId=UP000000625	0	76.186	34	17	78	17	810	88.8	5.59	212.85	17	0	5.98489e+07	5.7762e+07	1.04013e+08	5.78608e+07	8.04185e+07	3.06745e+07	0.0769935	0.0482352	0.0704483	0.240165	0.163335	0.335335	0.0652257	0.246278	0.264845	-1.91678	0.0230628
[R].IGLVLFGK.[G]	0	1	1	5	P00562	P00562 [459-466]	0	0	846.545	0	0	141652	553638	538015	376226	FALSE	High	Master Protein	P00562	Bifunctional aspartokinase/homoserine dehydrogenase 2 OS=Escherichia coli (strain K12) OX=83333 GN=metL PE=1 SV=3 UPId=UP000000625 PPId=UP000000625	0	76.186	34	17	78	17	810	88.8	5.59	212.85	17	0	5.98489e+07	5.7762e+07	1.04013e+08	5.78608e+07	8.04185e+07	3.06745e+07	0	0	0.00136187	0.00956845	0.00669019	0.0122651	0.000453957	0.00950792	0.0477451	-4.3885	0.00564063
[Q].SDPNCFFIDDENSR.[T]	1xCarbamidomethyl [C5]	1	1	3	P00926	P00926 [229-242]	0	0	1715.7	483135	416003	623487	0	0	0	FALSE	High	Master Protein	P00926	D-serine dehydratase OS=Escherichia coli (strain K12) OX=83333 GN=dsdA PE=1 SV=3 UPId=UP000000625 PPId=UP000000625	0	115.977	62	14	134	14	442	47.9	5.91	428.65	14	0	3.45292e+07	9.94308e+07	7.0782e+07	4.84993e+07	6.13846e+07	1.40552e+08	0.013992	0.00418384	0.00880856	0	0	0	0.00899482	0	#DIV/0!	15	0.0336925
[K].AAVHNLLAQR.[V]	0	1	1	9	P03023	P03023 [109-118]	0	0	1092.63	0	129460	272261	1.06045e+06	2.15954e+06	2.69033e+06	FALSE	High	Master Protein	P03023	Lactose operon repressor OS=Escherichia coli (strain K12) OX=83333 GN=lacI PE=1 SV=3 UPId=UP000000625 PPId=UP000000625	0	108.194	57	13	242	13	360	38.6	6.89	912.67	13	0	1.57072e+08	1.79165e+08	2.40952e+08	1.05704e+08	1.48429e+08	1.58745e+08	0	0.000722576	0.00112994	0.0100322	0.0145493	0.0169475	0.000617505	0.013843	0.0446077	-4.48656	0.00299311
[R].NQIQPIAER.[E]	0	1	1	12	P03023	P03023 [208-216]	0	0	1068.58	168159	297476	1.45489e+06	7.68006e+06	6.26283e+06	8.00126e+06	FALSE	High	Master Protein	P03023	Lactose operon repressor OS=Escherichia coli (strain K12) OX=83333 GN=lacI PE=1 SV=3 UPId=UP000000625 PPId=UP000000625	0	108.194	57	13	242	13	360	38.6	6.89	912.67	13	0	1.57072e+08	1.79165e+08	2.40952e+08	1.05704e+08	1.48429e+08	1.58745e+08	0.00107059	0.00166035	0.0060381	0.0726562	0.0421941	0.0504033	0.00292301	0.0550845	0.0530641	-4.23612	0.00483693
[R].KHTSDTPFDVSK.[L]	0	1	1	1	P00805	P00805 [218-229]	0	1	1361.67	0	0	0	1.64844e+06	1.2956e+06	740801	FALSE	High	Master Protein	P00805	L-asparaginase 2 OS=Escherichia coli (strain K12) OX=83333 GN=ansB PE=1 SV=2 UPId=UP000000625 PPId=UP000000625	0	95.082	55	14	84	14	348	36.8	6.38	220.77	14	0	1.24834e+07	3.72991e+07	7.01048e+07	7.05646e+07	7.18221e+07	1.2905e+08	0	0	0	0.0233608	0.018039	0.00574044	0	0.0157134	0	-15	0.0394914
[K].GEQVVNIGSQDMNDNVWLTLAK.[K]	0	1	1	2	P00805	P00805 [72-93]	0	0	2431.19	0	0	0	5.87538e+06	6.98468e+06	1.98265e+07	FALSE	High	Master Protein	P00805	L-asparaginase 2 OS=Escherichia coli (strain K12) OX=83333 GN=ansB PE=1 SV=2 UPId=UP000000625 PPId=UP000000625	0	95.082	55	14	84	14	348	36.8	6.38	220.77	14	0	1.24834e+07	3.72991e+07	7.01048e+07	7.05646e+07	7.18221e+07	1.2905e+08	0	0	0	0.0832624	0.0972496	0.153635	0	0.111382	0	-15	0.00661323
[R].GFEGGQMPLYR.[R]	0	1	1	26	P02413	P02413 [49-59]	0	0	1254.59	621627	0	2.60176e+06	2.9042e+06	2.4297e+06	9.80276e+06	FALSE	High	Master Protein	P02413	50S ribosomal protein L15 OS=Escherichia coli (strain K12) OX=83333 GN=rplO PE=1 SV=1 UPId=UP000000625 PPId=UP000000625	0	79.217	59	10	357	10	144	15	11.18	853.4	10	0	7.54686e+07	6.79582e+07	8.92193e+07	6.23425e+07	7.06966e+07	1.43158e+08	0.0082369	0	0.0291614	0.0465846	0.0343679	0.0684749	0.0124661	0.0498091	0.250277	-1.9984	0.047641
[KR].AAITAEIR.[LS]	0	1	2	60	P02413	P02413 [71-78]	0	0	844.489	2.7877e+06	1.77242e+06	1.15178e+07	2.89698e+07	4.28987e+07	6.68916e+07	FALSE	High	Master Protein	P02413	50S ribosomal protein L15 OS=Escherichia coli (strain K12) OX=83333 GN=rplO PE=1 SV=1 UPId=UP000000625 PPId=UP000000625	0	79.217	59	10	357	10	144	15	11.18	853.4	10	0	7.54686e+07	6.79582e+07	8.92193e+07	6.23425e+07	7.06966e+07	1.43158e+08	0.0369386	0.026081	0.129096	0.464687	0.6068	0.467256	0.0640385	0.512914	0.124852	-3.00171	0.00142459
[K].DLQQTTQLLDPAK.[A]	0	1	1	26	P03841	P03841 [167-179]	0	0	1470.78	717956	3.59333e+06	1.99565e+06	3.21582e+06	9.30013e+06	9.25042e+06	FALSE	High	Master Protein	P03841	Maltose operon periplasmic protein OS=Escherichia coli (strain K12) OX=83333 GN=malM PE=3 SV=1 UPId=UP000000625 PPId=UP000000625	0	75.073	48	8	178	8	306	31.9	8.02	625.86	8	0	1.26603e+08	2.19391e+08	3.69878e+08	1.70524e+08	2.22059e+08	2.64127e+08	0.00567091	0.0163786	0.00539544	0.0188584	0.0418814	0.0350227	0.00914833	0.0319208	0.286594	-1.80292	0.0420334
[G].RPSEGETLIAR.[L]	0	1	1	4	P05055	P05055 [83-93]	0	0	1228.66	0	0	0	500841	312249	303445	FALSE	High	Master Protein	P05055	Polyribonucleotide nucleotidyltransferase OS=Escherichia coli (strain K12) OX=83333 GN=pnp PE=1 SV=3 UPId=UP000000625 PPId=UP000000625	0	432.661	64	35	1216	35	711	77.1	5.21	3789.63	35	0	6.00714e+08	3.79098e+08	4.73126e+08	3.74713e+08	4.69486e+08	4.75033e+08	0	0	0	0.0013366	0.000665086	0.000638789	0	0.000880158	0	-15	0.0182329
[R].GTTQVFEAYSK.[F]	0	1	1	3	P05459	P05459 [266-276]	0	0	1230.6	1.05748e+06	1.37957e+06	497939	0	0	0	FALSE	High	Master Protein	P05459	Erythronate-4-phosphate dehydrogenase OS=Escherichia coli (strain K12) OX=83333 GN=pdxB PE=2 SV=2 UPId=UP000000625 PPId=UP000000625	0	133.45	68	17	198	17	378	41.3	6.7	602.85	17	0	3.99969e+07	7.9853e+07	5.31164e+07	6.07606e+07	5.39013e+07	1.01742e+08	0.026439	0.0172763	0.00937448	0	0	0	0.0176966	0	#DIV/0!	15	0.0229793
[R].APLVEELYR.[F]	0	1	1	13	P06612	P06612 [794-802]	0	0	1089.59	0	0	2.06027e+06	1.94326e+06	3.9299e+06	4.47175e+06	FALSE	High	Master Protein	P06612	DNA topoisomerase 1 OS=Escherichia coli (strain K12) OX=83333 GN=topA PE=1 SV=2 UPId=UP000000625 PPId=UP000000625	0	232.171	59	32	385	32	865	97.3	8.46	1096.62	32	0	1.20967e+08	1.45882e+08	1.21758e+08	9.69709e+07	1.22101e+08	1.16738e+08	0	0	0.0169211	0.0200396	0.0321857	0.0383058	0.00564035	0.030177	0.186909	-2.41959	0.0344724
[T].GGRPSHPDIPGVEYGIDSDGFFALPALPER.[V]	0	1	1	14	P06715	P06715 [140-169]	0	0	3166.56	5.88245e+06	2.88027e+06	1.28316e+07	8.57766e+06	1.14485e+07	2.39458e+07	FALSE	High	Master Protein	P06715	Glutathione reductase OS=Escherichia coli (strain K12) OX=83333 GN=gor PE=1 SV=1 UPId=UP000000625 PPId=UP000000625	0	181.99	64	18	303	18	450	48.7	6	1050.34	18	0	3.31179e+08	3.98125e+08	4.58435e+08	1.76082e+08	3.78341e+08	4.60787e+08	0.0177622	0.0072346	0.0279899	0.0487139	0.0302597	0.0519672	0.0176622	0.0436469	0.404661	-1.30521	0.0451598
[K].DFDNTVAIHPTAAEEFVTMR.[-]	0	1	1	6	P06715	P06715 [431-450]	0	0	2264.07	384750	610254	174529	0	0	0	FALSE	High	Master Protein	P06715	Glutathione reductase OS=Escherichia coli (strain K12) OX=83333 GN=gor PE=1 SV=1 UPId=UP000000625 PPId=UP000000625	0	181.99	64	18	303	18	450	48.7	6	1050.34	18	0	3.31179e+08	3.98125e+08	4.58435e+08	1.76082e+08	3.78341e+08	4.60787e+08	0.00116176	0.00153282	0.000380706	0	0	0	0.0010251	0	#DIV/0!	15	0.0391969
[R].FNSSLSEDGQR.[L]	0	1	1	43	P06959	P06959 [477-487]	0	0	1239.56	2.145e+07	2.06922e+07	1.21585e+07	4.65114e+07	3.64099e+07	4.04404e+07	FALSE	High	Master Protein	P06959	Dihydrolipoyllysine-residue acetyltransferase component of pyruvate dehydrogenase complex OS=Escherichia coli (strain K12) OX=83333 GN=aceF PE=1 SV=3 UPId=UP000000625 PPId=UP000000625	0	488.774	67	34	1726	27	630	66.1	5.17	5727.65	34	9	2.87741e+09	3.23093e+09	3.0453e+09	2.10023e+09	2.17434e+09	2.35334e+09	0.0074546	0.00640443	0.00399257	0.0221459	0.0167453	0.0171843	0.00595053	0.0186918	0.31835	-1.65132	0.00318431
[K].LMASHPGLVVELVPMVTR.[G]	1xOxidation [M2]	1	1	7	P06983	P06983 [27-44]	0	0	1965.07	392604	313577	152624	0	0	0	FALSE	High	Master Protein	P06983	Porphobilinogen deaminase OS=Escherichia coli (strain K12) OX=83333 GN=hemC PE=1 SV=2 UPId=UP000000625 PPId=UP000000625	0	107.455	61	14	223	14	313	33.8	5.47	650.95	14	0	1.00361e+08	1.31839e+08	7.50439e+07	9.73569e+07	5.47844e+07	6.27369e+07	0.00391191	0.00237849	0.0020338	0	0	0	0.00277473	0	#DIV/0!	15	0.00860413
[K].EIPCVEQVFDSETNYILAR.[F]	1xCarbamidomethyl [C4]	1	1	13	P06986	P06986 [285-303]	0	0	2283.1	1.17164e+07	7.58752e+06	2.94979e+06	0	0	0	FALSE	High	Master Protein	P06986	Histidinol-phosphate aminotransferase OS=Escherichia coli (strain K12) OX=83333 GN=hisC PE=1 SV=2 UPId=UP000000625 PPId=UP000000625	0	46.427	35	7	53	7	356	39.3	5.08	152.04	7	0	4.49433e+07	5.79218e+07	3.63055e+07	5.04768e+07	4.51129e+07	1.7453e+08	0.260693	0.130996	0.0812489	0	0	0	0.157646	0	#DIV/0!	15	0.0420804
[R].FGQNFLNDQFVIDSIVSAINPQK.[G]	0	1	1	18	P06992	P06992 [15-37]	0	0	2594.32	4.09879e+06	8.00963e+06	2.39769e+06	0	0	0	FALSE	High	Master Protein	P06992	Ribosomal RNA small subunit methyltransferase A OS=Escherichia coli (strain K12) OX=83333 GN=rsmA PE=1 SV=1 UPId=UP000000625 PPId=UP000000625	0	83.041	61	11	154	11	273	30.4	8.03	445.38	11	0	1.3043e+08	4.17818e+08	1.38095e+08	7.09649e+07	7.90671e+07	1.591e+08	0.0314252	0.0191701	0.0173626	0	0	0	0.0226527	0	#DIV/0!	15	0.00684662
[R].ITTEAFNQR.[R]	0	1	1	16	P06992	P06992 [213-221]	0	0	1079.55	1.14394e+06	338056	1.45639e+06	3.09067e+06	5.78106e+06	5.8815e+06	FALSE	High	Master Protein	P06992	Ribosomal RNA small subunit methyltransferase A OS=Escherichia coli (strain K12) OX=83333 GN=rsmA PE=1 SV=1 UPId=UP000000625 PPId=UP000000625	0	83.041	61	11	154	11	273	30.4	8.03	445.38	11	0	1.3043e+08	4.17818e+08	1.38095e+08	7.09649e+07	7.90671e+07	1.591e+08	0.00877049	0.0008091	0.0105463	0.0435521	0.0731159	0.0369672	0.00670864	0.0512117	0.130998	-2.93238	0.0180577
[R].LQTHPFLGPK.[L]	0	1	1	9	P06992	P06992 [75-84]	0	0	1137.64	2.21454e+06	1.1552e+06	1.48436e+06	1.98556e+06	2.82091e+06	4.39125e+06	FALSE	High	Master Protein	P06992	Ribosomal RNA small subunit methyltransferase A OS=Escherichia coli (strain K12) OX=83333 GN=rsmA PE=1 SV=1 UPId=UP000000625 PPId=UP000000625	0	83.041	61	11	154	11	273	30.4	8.03	445.38	11	0	1.3043e+08	4.17818e+08	1.38095e+08	7.09649e+07	7.90671e+07	1.591e+08	0.0169788	0.00276484	0.0107489	0.0279795	0.0356774	0.0276005	0.0101642	0.0304191	0.334137	-1.58149	0.0142853
[R].VGSLGWANK.[A]	0	1	1	2	P06996	P06996 [268-276]	0	0	931.5	0	0	137486	208149	375843	798539	FALSE	High	Master Protein	P06996	Outer membrane porin C OS=Escherichia coli (strain K12) OX=83333 GN=ompC PE=1 SV=1 UPId=UP000000625 PPId=UP000000625	0	152.177	68	16	251	16	367	40.3	4.82	767.39	16	0	1.32894e+07	2.1226e+07	2.43954e+07	1.53677e+07	1.89856e+07	1.08089e+08	0	0	0.00563571	0.0135445	0.0197963	0.00738782	0.00187857	0.0135762	0.138372	-2.85337	0.0444714
[R].QLEEQVLEIESGAILVISGSLPPGVK.[L]	0	1	1	10	P06999	P06999 [120-145]	0	0	2705.5	3.54815e+06	1.8657e+06	1.12453e+06	0	0	0	FALSE	High	Master Protein	P06999	ATP-dependent 6-phosphofructokinase isozyme 2 OS=Escherichia coli (strain K12) OX=83333 GN=pfkB PE=1 SV=2 UPId=UP000000625 PPId=UP000000625	0	71.096	65	10	94	10	309	32.4	5.36	288.11	10	0	1.689e+08	5.78136e+07	3.85771e+07	3.61568e+07	9.08739e+07	2.58585e+07	0.0210075	0.0322709	0.0291502	0	0	0	0.0274762	0	#DIV/0!	15	0.00121433
[I].VEAAHEFGR.[F]	0	1	1	4	P07001	P07001 [143-151]	0	0	1015.5	0	0	243274	796578	722022	588281	FALSE	High	Master Protein	P07001	NAD(P) transhydrogenase subunit alpha OS=Escherichia coli (strain K12) OX=83333 GN=pntA PE=1 SV=2 UPId=UP000000625 PPId=UP000000625	0	155.384	44	13	179	13	510	54.6	5.83	530.21	13	0	2.49695e+07	1.01185e+08	7.27182e+07	8.17366e+07	1.2639e+08	6.19417e+07	0	0	0.00334544	0.00974567	0.00571267	0.00949734	0.00111515	0.00831856	0.134055	-2.8991	0.0137335
[K].LAQLEFR.[R]	0	1	1	4	P07012	P07012 [110-116]	0	0	876.494	0	1.24158e+06	1.54702e+06	3.4599e+06	3.40271e+06	3.75665e+06	FALSE	High	Master Protein	P07012	Peptide chain release factor RF2 OS=Escherichia coli (strain K12) OX=83333 GN=prfB PE=1 SV=3 UPId=UP000000625 PPId=UP000000625	0	109.996	50	11	261	11	365	41.2	4.75	828.46	11	0	1.32688e+08	2.67991e+08	1.64917e+08	1.33513e+08	1.63016e+08	1.71067e+08	0	0.00463292	0.00938057	0.0259143	0.0208735	0.02196	0.00467116	0.0229159	0.203839	-2.2945	0.00422135
[R].DTETDSRLDGLSDAFSVFR.[C]	0	1	1	39	P07014	P07014 [187-205]	0	1	2130.99	5.90988e+06	0	1.12606e+07	1.46046e+07	1.4575e+07	2.17411e+07	FALSE	High	Master Protein	P07014	Succinate dehydrogenase iron-sulfur subunit OS=Escherichia coli (strain K12) OX=83333 GN=sdhB PE=1 SV=1 UPId=UP000000625 PPId=UP000000625	0	159.316	75	17	445	17	238	26.8	6.73	1119.29	17	0	1.30334e+08	2.13225e+08	1.52175e+08	8.29776e+07	1.66667e+08	1.06504e+08	0.045344	0	0.0739978	0.176007	0.0874499	0.204134	0.0397806	0.155864	0.255227	-1.97015	0.0480544
[R].MQDYTLEADEGR.[D]	0	1	1	6	P07014	P07014 [20-31]	0	0	1427.61	780503	1.28717e+06	1.19239e+06	2.95949e+06	2.7885e+06	2.05708e+06	FALSE	High	Master Protein	P07014	Succinate dehydrogenase iron-sulfur subunit OS=Escherichia coli (strain K12) OX=83333 GN=sdhB PE=1 SV=1 UPId=UP000000625 PPId=UP000000625	0	159.316	75	17	445	17	238	26.8	6.73	1119.29	17	0	1.30334e+08	2.13225e+08	1.52175e+08	8.29776e+07	1.66667e+08	1.06504e+08	0.00598846	0.00603667	0.00783563	0.0356661	0.016731	0.0193146	0.00662026	0.0239039	0.276953	-1.85229	0.0441055
[Q].LKEKDPSLSFR.[R]	0	1	1	2	P07014	P07014 [42-52]	0	2	1319.73	0	0	119370	527464	679713	497720	FALSE	High	Master Protein	P07014	Succinate dehydrogenase iron-sulfur subunit OS=Escherichia coli (strain K12) OX=83333 GN=sdhB PE=1 SV=1 UPId=UP000000625 PPId=UP000000625	0	159.316	75	17	445	17	238	26.8	6.73	1119.29	17	0	1.30334e+08	2.13225e+08	1.52175e+08	8.29776e+07	1.66667e+08	1.06504e+08	0	0	0.000784427	0.00635671	0.00407827	0.00467325	0.000261476	0.00503608	0.0519205	-4.26755	0.00283376
[K].FPLLSANIYQK.[S]	0	1	1	2	P07024	P07024 [135-145]	0	0	1293.72	355658	784055	103758	0	0	0	FALSE	High	Master Protein	P07024	Protein UshA OS=Escherichia coli (strain K12) OX=83333 GN=ushA PE=1 SV=2 UPId=UP000000625 PPId=UP000000625	0	68.042	41	12	67	12	550	60.8	5.71	187.67	12	0	3.79798e+07	7.5453e+07	3.65792e+07	4.9868e+07	4.40978e+07	1.32656e+07	0.0093644	0.0103913	0.00283652	0	0	0	0.00753074	0	#DIV/0!	15	0.0334318
[K].GNVIDPLDMVDGISLPELLEKR.[T]	0	1	1	1	P07118	P07118 [560-581]	0	1	2423.29	1.20789e+07	5.01859e+06	7.12438e+06	0	0	0	FALSE	High	Master Protein	P07118	Valine--tRNA ligase OS=Escherichia coli (strain K12) OX=83333 GN=valS PE=1 SV=2 UPId=UP000000625 PPId=UP000000625	0	528.787	55	45	1044	33	951	108.1	5.34	3568.07	45	14	1.42627e+09	1.2061e+09	8.37747e+08	1.24977e+09	1.04188e+09	8.38068e+08	0.00846891	0.004161	0.00850422	0	0	0	0.00704471	0	#DIV/0!	15	0.00812691
[R].GFLQTLAR.[L]	0	1	1	13	P07118	P07118 [842-849]	0	0	905.52	3.42156e+06	3.36696e+06	2.12055e+06	1.44654e+06	0	0	FALSE	High	Master Protein	P07118	Valine--tRNA ligase OS=Escherichia coli (strain K12) OX=83333 GN=valS PE=1 SV=2 UPId=UP000000625 PPId=UP000000625	0	528.787	55	45	1044	33	951	108.1	5.34	3568.07	45	14	1.42627e+09	1.2061e+09	8.37747e+08	1.24977e+09	1.04188e+09	8.38068e+08	0.00239896	0.0027916	0.00253126	0.00115745	0	0	0.00257394	0.000385816	6.67143	2.738	0.00556575
[R].SIDAVVDVTNYVLLELGQPMHAFDK.[D]	0	1	1	17	P07395	P07395 [245-269]	0	0	2774.41	4.11358e+06	1.43691e+07	1.26047e+07	0	0	0	FALSE	High	Master Protein	P07395	Phenylalanine--tRNA ligase beta subunit OS=Escherichia coli (strain K12) OX=83333 GN=pheT PE=1 SV=2 UPId=UP000000625 PPId=UP000000625	0	445.756	71	40	1208	31	795	87.3	5.3	4017.86	40	10	1.39651e+09	1.41926e+09	1.48707e+09	1.50053e+09	1.15598e+09	1.11412e+09	0.00294562	0.0101244	0.00847621	0	0	0	0.00718208	0	#DIV/0!	15	0.0297052
[A].GLEVDGVEPVAGSFHGVVVGEVVECAQHPNADK.[L]	1xCarbamidomethyl [C25]	1	1	7	P07395	P07395 [29-61]	0	0	3401.64	0	0	0	3.17967e+06	1.5091e+06	890845	FALSE	High	Master Protein	P07395	Phenylalanine--tRNA ligase beta subunit OS=Escherichia coli (strain K12) OX=83333 GN=pheT PE=1 SV=2 UPId=UP000000625 PPId=UP000000625	0	445.756	71	40	1208	31	795	87.3	5.3	4017.86	40	10	1.39651e+09	1.41926e+09	1.48707e+09	1.50053e+09	1.15598e+09	1.11412e+09	0	0	0	0.00211903	0.00130547	0.000799595	0	0.00140803	0	-15	0.0215111
[R].VYGYNNIPDEPVQASLIMGTHR.[E]	1xOxidation [M18]	1	1	22	P07395	P07395 [468-489]	0	0	2490.21	949170	1.23148e+06	412912	0	0	0	FALSE	High	Master Protein	P07395	Phenylalanine--tRNA ligase beta subunit OS=Escherichia coli (strain K12) OX=83333 GN=pheT PE=1 SV=2 UPId=UP000000625 PPId=UP000000625	0	445.756	71	40	1208	31	795	87.3	5.3	4017.86	40	10	1.39651e+09	1.41926e+09	1.48707e+09	1.50053e+09	1.15598e+09	1.11412e+09	0.000679674	0.000867696	0.000277668	0	0	0	0.000608346	0	#DIV/0!	15	0.0249903
[R].FVPDTQAPLGIR.[Q]	0	1	1	24	P07395	P07395 [576-587]	0	0	1313.72	1.54671e+07	1.69253e+07	1.24655e+07	3.10073e+06	2.4281e+06	4.44528e+06	FALSE	High	Master Protein	P07395	Phenylalanine--tRNA ligase beta subunit OS=Escherichia coli (strain K12) OX=83333 GN=pheT PE=1 SV=2 UPId=UP000000625 PPId=UP000000625	0	445.756	71	40	1208	31	795	87.3	5.3	4017.86	40	10	1.39651e+09	1.41926e+09	1.48707e+09	1.50053e+09	1.15598e+09	1.11412e+09	0.0110755	0.0119255	0.00838258	0.00206642	0.00210046	0.00398995	0.0104612	0.00271894	3.84752	1.94393	0.00338075
[D].GHALSDEEIR.[F]	0	1	1	2	P07650	P07650 [14-23]	0	0	1126.55	91494.3	0	548765	1.46487e+06	1.11045e+06	2.14826e+06	FALSE	High	Master Protein	P07650	Thymidine phosphorylase OS=Escherichia coli (strain K12) OX=83333 GN=deoA PE=1 SV=3 UPId=UP000000625 PPId=UP000000625	0	161.765	54	18	222	18	440	47.2	5.38	695.01	18	0	1.08497e+08	1.50008e+08	1.29722e+08	3.75914e+07	1.02829e+08	8.07606e+07	0.000843292	0	0.00423033	0.0389683	0.010799	0.0266004	0.00169121	0.0254559	0.0664368	-3.91187	0.0450464
[K].VGSGAFMPTYELSEALAEAIVGVANGAGVR.[T]	0	1	1	11	P07650	P07650 [205-234]	0	0	2936.48	5.95046e+06	4.39457e+06	4.39342e+06	0	0	0	FALSE	High	Master Protein	P07650	Thymidine phosphorylase OS=Escherichia coli (strain K12) OX=83333 GN=deoA PE=1 SV=3 UPId=UP000000625 PPId=UP000000625	0	161.765	54	18	222	18	440	47.2	5.38	695.01	18	0	1.08497e+08	1.50008e+08	1.29722e+08	3.75914e+07	1.02829e+08	8.07606e+07	0.0548447	0.0292956	0.033868	0	0	0	0.0393361	0	#DIV/0!	15	0.00748573
[K].AVHPLTGEEIPVWAANFVLMEYGTGAVMAVPGHDQR.[D]	0	1	1	9	P07813	P07813 [309-344]	0	0	3862.9	2.04561e+07	1.43884e+07	6.26005e+06	0	0	0	FALSE	High	Master Protein	P07813	Leucine--tRNA ligase OS=Escherichia coli (strain K12) OX=83333 GN=leuS PE=1 SV=2 UPId=UP000000625 PPId=UP000000625	0	420.385	64	39	923	3	860	97.2	5.3	2791.82	39	48	8.4193e+08	8.6676e+08	9.71158e+08	7.54991e+08	9.77309e+08	7.47008e+08	0.0242967	0.0166002	0.00644597	0	0	0	0.015781	0	#DIV/0!	15	0.0379237
[K].LTAMGVGER.[K]	1xOxidation [M4]	1	1	10	P07813	P07813 [403-411]	0	0	949.477	173651	186389	1.02015e+06	2.56639e+06	3.28723e+06	5.71346e+06	FALSE	High	Master Protein	P07813	Leucine--tRNA ligase OS=Escherichia coli (strain K12) OX=83333 GN=leuS PE=1 SV=2 UPId=UP000000625 PPId=UP000000625	0	420.385	64	39	923	3	860	97.2	5.3	2791.82	39	48	8.4193e+08	8.6676e+08	9.71158e+08	7.54991e+08	9.77309e+08	7.47008e+08	0.000206253	0.000215041	0.00105044	0.00339923	0.00336355	0.00764846	0.00049058	0.00480375	0.102124	-3.2916	0.0409305
[N].WVSPVDAIVER.[D]	0	1	1	4	P07813	P07813 [585-595]	0	0	1270.68	0	0	0	147932	303165	126941	FALSE	High	Master Protein	P07813	Leucine--tRNA ligase OS=Escherichia coli (strain K12) OX=83333 GN=leuS PE=1 SV=2 UPId=UP000000625 PPId=UP000000625	0	420.385	64	39	923	3	860	97.2	5.3	2791.82	39	48	8.4193e+08	8.6676e+08	9.71158e+08	7.54991e+08	9.77309e+08	7.47008e+08	0	0	0	0.000195939	0.000310204	0.000169933	0	0.000225358	0	-15	0.00637962
[R].QTFNTAIAAIMELMNK.[L]	1xOxidation [M14]	1	1	12	P07813	P07813 [720-735]	0	0	1811.9	3.86173e+06	4.35917e+06	3.07155e+06	0	0	0	FALSE	High	Master Protein	P07813	Leucine--tRNA ligase OS=Escherichia coli (strain K12) OX=83333 GN=leuS PE=1 SV=2 UPId=UP000000625 PPId=UP000000625	0	420.385	64	39	923	3	860	97.2	5.3	2791.82	39	48	8.4193e+08	8.6676e+08	9.71158e+08	7.54991e+08	9.77309e+08	7.47008e+08	0.00458676	0.00502927	0.00316277	0	0	0	0.0042596	0	#DIV/0!	15	0.00163691
[R].MLNPFTPHI.[C]	0	1	1	1	P07813	P07813 [760-768]	0	0	1069.55	0	0	0	91726.8	239374	72609.7	FALSE	High	Master Protein	P07813	Leucine--tRNA ligase OS=Escherichia coli (strain K12) OX=83333 GN=leuS PE=1 SV=2 UPId=UP000000625 PPId=UP000000625	0	420.385	64	39	923	3	860	97.2	5.3	2791.82	39	48	8.4193e+08	8.6676e+08	9.71158e+08	7.54991e+08	9.77309e+08	7.47008e+08	0	0	0	0.000121494	0.000244932	9.72007e-05	0	0.000154542	0	-15	0.0278105
[R].IQPSGTFYDYEAK.[Y]	0	1	1	7	P07862	P07862 [203-215]	0	0	1518.71	0	0	380206	859374	860137	1.27572e+06	FALSE	High	Master Protein	P07862	D-alanine--D-alanine ligase B OS=Escherichia coli (strain K12) OX=83333 GN=ddlB PE=1 SV=3 UPId=UP000000625 PPId=UP000000625	0	60.125	47	9	90	9	306	32.8	4.84	210.67	9	0	1.40168e+08	8.7522e+07	1.58213e+08	1.11309e+08	9.34567e+07	6.9189e+07	0	0	0.00240313	0.00772061	0.00920359	0.0184382	0.000801044	0.0117875	0.0679573	-3.87923	0.0333088
[R].VQGQELPESAHTA.[S]	0	1	1	4	P08192	P08192 [95-107]	0	0	1366.66	197211	698988	771634	3.24976e+06	3.84268e+06	4.30599e+06	FALSE	High	Master Protein	P08192	Dihydrofolate synthase/folylpolyglutamate synthase OS=Escherichia coli (strain K12) OX=83333 GN=folC PE=1 SV=2 UPId=UP000000625 PPId=UP000000625	0	120.396	64	16	84	16	422	45.4	5.8	238.05	16	0	1.73157e+07	3.4436e+08	1.12405e+08	4.4433e+07	5.85278e+07	2.80467e+07	0.0113891	0.00202982	0.00686476	0.0731383	0.0656556	0.153529	0.00676122	0.097441	0.0693879	-3.84917	0.0326152
[R].VQGQELPESAHTASFAEIESAR.[G]	0	1	1	10	P08192	P08192 [95-116]	0	0	2357.14	0	0	2.80451e+06	2.35997e+06	8.11067e+06	3.52793e+06	FALSE	High	Master Protein	P08192	Dihydrofolate synthase/folylpolyglutamate synthase OS=Escherichia coli (strain K12) OX=83333 GN=folC PE=1 SV=2 UPId=UP000000625 PPId=UP000000625	0	120.396	64	16	84	16	422	45.4	5.8	238.05	16	0	1.73157e+07	3.4436e+08	1.12405e+08	4.4433e+07	5.85278e+07	2.80467e+07	0	0	0.0249501	0.0531129	0.138578	0.125787	0.00831668	0.105826	0.0785881	-3.66954	0.0249623
[R].LPAAEIDPTYRR.[L]	0	1	1	11	P08194	P08194 [14-25]	0	1	1401.75	1.11026e+07	2.03736e+06	2.60603e+06	6.27239e+06	6.17849e+06	1.84649e+07	FALSE	High	Master Protein	P08194	Glycerol-3-phosphate transporter OS=Escherichia coli (strain K12) OX=83333 GN=glpT PE=1 SV=1 UPId=UP000000625 PPId=UP000000625	0	134.899	42	17	206	17	452	50.3	8.46	608.35	17	0	8.66424e+08	8.28362e+08	5.91353e+08	3.05689e+08	3.99252e+08	8.58027e+08	0.0128143	0.00245951	0.0044069	0.0205189	0.0154752	0.0215202	0.00656023	0.0191714	0.342188	-1.54714	0.0267677
[K].FIMGSVSDR.[S]	1xOxidation [M3]	1	1	7	P08194	P08194 [81-89]	0	0	1027.49	469841	288718	1.5563e+06	4.80841e+06	2.88073e+06	1.80717e+07	FALSE	High	Master Protein	P08194	Glycerol-3-phosphate transporter OS=Escherichia coli (strain K12) OX=83333 GN=glpT PE=1 SV=1 UPId=UP000000625 PPId=UP000000625	0	134.899	42	17	206	17	452	50.3	8.46	608.35	17	0	8.66424e+08	8.28362e+08	5.91353e+08	3.05689e+08	3.99252e+08	8.58027e+08	0.000542276	0.000348541	0.00263176	0.0157297	0.00721532	0.0210619	0.00117419	0.014669	0.080046	-3.64303	0.0301278
[F].RENSEDIYAGIEWK.[A]	0	1	1	8	P08200	P08200 [153-166]	0	1	1709.81	0	0	180974	388673	636573	1.96299e+06	FALSE	High	Master Protein	P08200	Isocitrate dehydrogenase [NADP] OS=Escherichia coli (strain K12) OX=83333 GN=icd PE=1 SV=1 UPId=UP000000625 PPId=UP000000625	0	295.573	57	23	800	15	416	45.7	5.26	2573.33	23	8	3.97936e+08	3.02149e+08	4.79957e+08	2.79338e+08	3.1915e+08	8.73044e+08	0	0	0.000377062	0.00139141	0.00199459	0.00224845	0.000125687	0.00187815	0.0669209	-3.9014	0.00348179
[K].IRFPEHCGIGIKPCSEEGTKR.[L]	2xCarbamidomethyl [C7; C14]	1	1	9	P08200	P08200 [188-208]	0	2	2471.23	0	0	1.1117e+06	2.25581e+06	2.27364e+06	2.27634e+06	FALSE	High	Master Protein	P08200	Isocitrate dehydrogenase [NADP] OS=Escherichia coli (strain K12) OX=83333 GN=icd PE=1 SV=1 UPId=UP000000625 PPId=UP000000625	0	295.573	57	23	800	15	416	45.7	5.26	2573.33	23	8	3.97936e+08	3.02149e+08	4.79957e+08	2.79338e+08	3.1915e+08	8.73044e+08	0	0	0.00231625	0.00807555	0.00712406	0.00260736	0.000772082	0.00593566	0.130075	-2.94258	0.049634
[I].ANDRDSVTLVHK.[G]	0	1	1	6	P08200	P08200 [219-230]	0	1	1354.71	126631	0	195574	232900	335529	1.45206e+06	FALSE	High	Master Protein	P08200	Isocitrate dehydrogenase [NADP] OS=Escherichia coli (strain K12) OX=83333 GN=icd PE=1 SV=1 UPId=UP000000625 PPId=UP000000625	0	295.573	57	23	800	15	416	45.7	5.26	2573.33	23	8	3.97936e+08	3.02149e+08	4.79957e+08	2.79338e+08	3.1915e+08	8.73044e+08	0.000318219	0	0.000407482	0.000833758	0.00105132	0.00166322	0.0002419	0.00118276	0.204521	-2.28968	0.0274837
[Y].IEGDGIGVDVTPAMLK.[V]	1xOxidation [M14]	1	1	4	P08200	P08200 [32-47]	0	0	1630.84	0	0	195583	525073	314990	943226	FALSE	High	Master Protein	P08200	Isocitrate dehydrogenase [NADP] OS=Escherichia coli (strain K12) OX=83333 GN=icd PE=1 SV=1 UPId=UP000000625 PPId=UP000000625	0	295.573	57	23	800	15	416	45.7	5.26	2573.33	23	8	3.97936e+08	3.02149e+08	4.79957e+08	2.79338e+08	3.1915e+08	8.73044e+08	0	0	0.000407501	0.00187971	0.000986964	0.00108039	0.000135834	0.00131569	0.103242	-3.2759	0.0198545
[R].YGVTDLR.[S]	0	1	1	11	P08312	P08312 [307-313]	0	0	823.431	596914	783698	1.66558e+06	4.38529e+06	5.6761e+06	3.30191e+06	FALSE	High	Master Protein	P08312	Phenylalanine--tRNA ligase alpha subunit OS=Escherichia coli (strain K12) OX=83333 GN=pheS PE=1 SV=2 UPId=UP000000625 PPId=UP000000625	0	154.511	77	17	300	12	327	36.8	6.2	810.51	17	5	7.82325e+07	1.32841e+08	1.12466e+08	1.47144e+08	1.38433e+08	7.17961e+07	0.00763	0.00589952	0.0148096	0.0298028	0.0410025	0.0459901	0.00944639	0.0389318	0.242639	-2.04311	0.00587665
[R].PAAGAVINEAK.[E]	0	1	1	7	P08312	P08312 [54-64]	0	0	1040.57	0	0	0	181192	520113	374336	FALSE	High	Master Protein	P08312	Phenylalanine--tRNA ligase alpha subunit OS=Escherichia coli (strain K12) OX=83333 GN=pheS PE=1 SV=2 UPId=UP000000625 PPId=UP000000625	0	154.511	77	17	300	12	327	36.8	6.2	810.51	17	5	7.82325e+07	1.32841e+08	1.12466e+08	1.47144e+08	1.38433e+08	7.17961e+07	0	0	0	0.00123139	0.00375715	0.00521387	0	0.0034008	0	-15	0.0431036
[K].FPYVNANVIDAR.[T]	0	1	1	6	P08331	P08331 [135-146]	0	0	1378.71	0	0	1.1686e+06	1.17212e+06	1.46542e+06	969417	FALSE	High	Master Protein	P08331	2',3'-cyclic-nucleotide 2'-phosphodiesterase/3'-nucleotidase OS=Escherichia coli (strain K12) OX=83333 GN=cpdB PE=1 SV=2 UPId=UP000000625 PPId=UP000000625	0	148.242	45	20	180	20	647	70.8	5.73	520.93	20	0	1.36757e+08	1.40793e+08	2.16116e+08	1.69658e+08	1.70915e+08	9.547e+07	0	0	0.00540728	0.00690871	0.00857397	0.0101542	0.00180243	0.00854561	0.210918	-2.24524	0.029394
[F].AGTGDSHIAFASPDENR.[S]	0	1	1	8	P08331	P08331 [552-568]	0	0	1744.79	0	0	0	191958	146660	210347	FALSE	High	Master Protein	P08331	2',3'-cyclic-nucleotide 2'-phosphodiesterase/3'-nucleotidase OS=Escherichia coli (strain K12) OX=83333 GN=cpdB PE=1 SV=2 UPId=UP000000625 PPId=UP000000625	0	148.242	45	20	180	20	647	70.8	5.73	520.93	20	0	1.36757e+08	1.40793e+08	2.16116e+08	1.69658e+08	1.70915e+08	9.547e+07	0	0	0	0.00113144	0.000858089	0.00220328	0	0.0013976	0	-15	0.0271599
[R].SLELPAIVGTGSVT.[S]	0	1	1	14	P08839	P08839 [196-209]	0	0	1343.74	0	0	2.1085e+07	4.57184e+07	5.10825e+07	3.12859e+07	FALSE	High	Master Protein	P08839	Phosphoenolpyruvate-protein phosphotransferase OS=Escherichia coli (strain K12) OX=83333 GN=ptsI PE=1 SV=1 UPId=UP000000625 PPId=UP000000625	0	476.549	73	30	1034	23	575	63.5	4.87	4270.79	30	11	1.3786e+09	1.58996e+09	1.44738e+09	1.36126e+09	1.73909e+09	1.56424e+09	0	0	0.0145677	0.0335853	0.0293731	0.0200007	0.00485591	0.0276531	0.175601	-2.50962	0.0223924
[P].TNEVIDK.[M]	0	1	1	5	P08839	P08839 [232-238]	0	0	818.425	0	0	2.1655e+06	2.60143e+06	5.54854e+06	6.61516e+06	FALSE	High	Master Protein	P08839	Phosphoenolpyruvate-protein phosphotransferase OS=Escherichia coli (strain K12) OX=83333 GN=ptsI PE=1 SV=1 UPId=UP000000625 PPId=UP000000625	0	476.549	73	30	1034	23	575	63.5	4.87	4270.79	30	11	1.3786e+09	1.58996e+09	1.44738e+09	1.36126e+09	1.73909e+09	1.56424e+09	0	0	0.00149615	0.00191105	0.00319049	0.00422899	0.000498718	0.00311017	0.16035	-2.6407	0.0353351
[W].TGMCGELAGDER.[A]	1xCarbamidomethyl [C4]	1	1	2	P08839	P08839 [499-510]	0	0	1295.54	0	0	176857	485297	579301	1.11488e+06	FALSE	High	Master Protein	P08839	Phosphoenolpyruvate-protein phosphotransferase OS=Escherichia coli (strain K12) OX=83333 GN=ptsI PE=1 SV=1 UPId=UP000000625 PPId=UP000000625	0	476.549	73	30	1034	23	575	63.5	4.87	4270.79	30	11	1.3786e+09	1.58996e+09	1.44738e+09	1.36126e+09	1.73909e+09	1.56424e+09	0	0	0.000122191	0.000356505	0.000333106	0.000712733	4.07304e-05	0.000467448	0.0871336	-3.52063	0.0300029
[K].ASAQLETIK.[T]	0	1	1	3	P08839	P08839 [50-58]	0	0	960.536	0	0	107046	845850	372320	645416	FALSE	High	Master Protein	P08839	Phosphoenolpyruvate-protein phosphotransferase OS=Escherichia coli (strain K12) OX=83333 GN=ptsI PE=1 SV=1 UPId=UP000000625 PPId=UP000000625	0	476.549	73	30	1034	23	575	63.5	4.87	4270.79	30	11	1.3786e+09	1.58996e+09	1.44738e+09	1.36126e+09	1.73909e+09	1.56424e+09	0	0	7.39588e-05	0.000621372	0.000214089	0.000412607	2.46529e-05	0.000416023	0.0592587	-4.07683	0.0311521
[R].ATLLLLGMGLDEFSMSAISIPR.[I]	0	1	1	14	P08839	P08839 [511-532]	0	0	2335.24	4.39173e+06	2.38572e+06	4.43978e+06	0	0	0	FALSE	High	Master Protein	P08839	Phosphoenolpyruvate-protein phosphotransferase OS=Escherichia coli (strain K12) OX=83333 GN=ptsI PE=1 SV=1 UPId=UP000000625 PPId=UP000000625	0	476.549	73	30	1034	23	575	63.5	4.87	4270.79	30	11	1.3786e+09	1.58996e+09	1.44738e+09	1.36126e+09	1.73909e+09	1.56424e+09	0.00318564	0.00150049	0.00306746	0	0	0	0.00258453	0	#DIV/0!	15	0.00891232
[R].ATLLLLGMGLDEFSMSAISIPR.[I]	1xOxidation [M8]	1	1	1	P08839	P08839 [511-532]	0	0	2351.23	2.28194e+06	2.13753e+06	1.20114e+06	0	0	0	FALSE	High	Master Protein	P08839	Phosphoenolpyruvate-protein phosphotransferase OS=Escherichia coli (strain K12) OX=83333 GN=ptsI PE=1 SV=1 UPId=UP000000625 PPId=UP000000625	0	476.549	73	30	1034	23	575	63.5	4.87	4270.79	30	11	1.3786e+09	1.58996e+09	1.44738e+09	1.36126e+09	1.73909e+09	1.56424e+09	0.00165525	0.00134439	0.000829871	0	0	0	0.0012765	0	#DIV/0!	15	0.00607116
[R].LMEQITTSDELIDFLTLPGYR.[L]	1xOxidation [M2]	1	1	10	P08997	P08997 [510-530]	0	0	2471.24	1.17746e+07	7.00007e+06	8.16599e+06	0	0	0	FALSE	High	Master Protein	P08997	Malate synthase A OS=Escherichia coli (strain K12) OX=83333 GN=aceB PE=1 SV=1 UPId=UP000000625 PPId=UP000000625	0	187.51	71	23	325	16	533	60.2	5.59	1130.38	23	7	3.83897e+08	1.88168e+08	2.38143e+08	5.70863e+07	1.13166e+08	3.21784e+08	0.0306712	0.0372011	0.0342902	0	0	0	0.0340542	0	#DIV/0!	15	5.56269e-05
[R].RGFPGDDEEAQR.[R]	0	1	1	4	P09030	P09030 [78-89]	0	1	1376.62	695281	248448	2.77594e+06	8.38572e+06	1.08274e+07	7.85913e+06	FALSE	High	Master Protein	P09030	Exodeoxyribonuclease III OS=Escherichia coli (strain K12) OX=83333 GN=xthA PE=1 SV=4 UPId=UP000000625 PPId=UP000000625	0	75.468	60	12	80	12	268	31	6.19	208.64	12	0	5.92396e+07	5.221e+07	7.77049e+07	5.78046e+07	8.98187e+07	4.53672e+07	0.0117368	0.00475864	0.0357241	0.14507	0.120547	0.173234	0.0174065	0.146284	0.118992	-3.07107	0.00196328
[A].IFGNDYPTEDGTGVR.[D]	0	1	1	2	P09147	P09147 [217-231]	0	0	1640.76	0	0	347532	1.60918e+06	967165	1.93042e+06	FALSE	High	Master Protein	P09147	UDP-glucose 4-epimerase OS=Escherichia coli (strain K12) OX=83333 GN=galE PE=1 SV=1 UPId=UP000000625 PPId=UP000000625	0	151.404	78	16	238	13	338	37.2	6.35	685.09	16	3	3.52415e+08	1.66592e+08	1.34511e+08	1.11784e+08	1.4678e+08	1.0145e+08	0	0	0.00258367	0.0143955	0.00658922	0.0190282	0.000861222	0.0133376	0.0645708	-3.95297	0.0287135
[K].GQPMLNTAIDAAEMILTLAPETNGQVAVK.[A]	0	1	1	6	P09152	P09152 [942-970]	0	0	2996.54	1.51604e+07	1.21923e+07	3.11102e+07	0	1.22071e+07	0	FALSE	High	Master Protein	P09152	Respiratory nitrate reductase 1 alpha chain OS=Escherichia coli (strain K12) OX=83333 GN=narG PE=1 SV=4 UPId=UP000000625 PPId=UP000000625	0	296.122	49	38	315	38	1247	140.4	6.51	934.95	38	0	3.97105e+08	3.06774e+08	4.36265e+08	5.30756e+08	4.45313e+08	2.60787e+08	0.0381774	0.0397434	0.0713102	0	0.0274124	0	0.0497436	0.00913746	5.44392	2.44465	0.0454018
[N].IDDFSGLIIK.[A]	0	1	1	9	P09323	P09323 [622-631]	0	0	1120.62	4.04958e+06	4.58026e+06	661774	379312	1.92733e+06	0	FALSE	High	Master Protein	P09323	PTS system N-acetylglucosamine-specific EIICBA component OS=Escherichia coli (strain K12) OX=83333 GN=nagE PE=1 SV=1 UPId=UP000000625 PPId=UP000000625	0	128.874	31	16	171	16	648	68.3	6.16	488.53	16	0	2.20188e+07	4.08776e+07	1.04608e+07	1.94469e+07	9.82143e+07	4.79605e+07	0.183915	0.112048	0.0632621	0.019505	0.0196237	0	0.119742	0.0130429	9.18059	3.19859	0.0401968
[K].SMLDVVR.[K]	0	1	1	8	P09372	P09372 [129-135]	0	0	819.439	312037	1.52782e+06	1.4736e+06	3.74329e+06	3.5901e+06	6.2119e+06	FALSE	High	Master Protein	P09372	Protein GrpE OS=Escherichia coli (strain K12) OX=83333 GN=grpE PE=1 SV=1 UPId=UP000000625 PPId=UP000000625	0	94.882	51	7	304	4	197	21.8	4.75	950.26	7	5	7.10897e+08	6.61062e+08	5.52159e+08	7.52681e+08	6.01209e+08	8.16369e+08	0.000438934	0.00231117	0.00266879	0.00497327	0.00597146	0.00760918	0.0018063	0.00618464	0.292062	-1.77565	0.0133083
[M].VESDDVAPGNVLGIMQK.[G]	1xOxidation [M15]	1	1	15	P09372	P09372 [160-176]	0	0	1787.88	702558	295065	377225	0	0	0	FALSE	High	Master Protein	P09372	Protein GrpE OS=Escherichia coli (strain K12) OX=83333 GN=grpE PE=1 SV=1 UPId=UP000000625 PPId=UP000000625	0	94.882	51	7	304	4	197	21.8	4.75	950.26	7	5	7.10897e+08	6.61062e+08	5.52159e+08	7.52681e+08	6.01209e+08	8.16369e+08	0.000988271	0.00044635	0.000683183	0	0	0	0.000705934	0	#DIV/0!	15	0.0108173
[P].EASAEQVDPR.[D]	0	1	1	3	P09372	P09372 [31-40]	0	0	1101.52	255647	357705	283263	0	0	43551	FALSE	High	Master Protein	P09372	Protein GrpE OS=Escherichia coli (strain K12) OX=83333 GN=grpE PE=1 SV=1 UPId=UP000000625 PPId=UP000000625	0	94.882	51	7	304	4	197	21.8	4.75	950.26	7	5	7.10897e+08	6.61062e+08	5.52159e+08	7.52681e+08	6.01209e+08	8.16369e+08	0.000359612	0.000541106	0.00051301	0	0	5.33472e-05	0.000471243	1.77824e-05	26.5005	4.72795	0.00155511
[K].VANLEAQLAEAQTR.[E]	0	1	1	25	P09372	P09372 [44-57]	0	0	1513.8	1.81078e+06	718890	1.32263e+06	4.96435e+06	3.98835e+06	9.92585e+06	FALSE	High	Master Protein	P09372	Protein GrpE OS=Escherichia coli (strain K12) OX=83333 GN=grpE PE=1 SV=1 UPId=UP000000625 PPId=UP000000625	0	94.882	51	7	304	4	197	21.8	4.75	950.26	7	5	7.10897e+08	6.61062e+08	5.52159e+08	7.52681e+08	6.01209e+08	8.16369e+08	0.00254717	0.00108748	0.00239538	0.00659556	0.00663388	0.0121585	0.00201001	0.00846265	0.237515	-2.07391	0.0276087
[K].TPEGQAPEEIIMDQHEEIEAVEPEASAE.[Q]	0	1	1	15	P09372	P09372 [8-35]	0	0	3078.37	1.49341e+06	1.68614e+06	3.19431e+06	0	0	0	FALSE	High	Master Protein	P09372	Protein GrpE OS=Escherichia coli (strain K12) OX=83333 GN=grpE PE=1 SV=1 UPId=UP000000625 PPId=UP000000625	0	94.882	51	7	304	4	197	21.8	4.75	950.26	7	5	7.10897e+08	6.61062e+08	5.52159e+08	7.52681e+08	6.01209e+08	8.16369e+08	0.00210074	0.00255065	0.00578512	0	0	0	0.00347884	0	#DIV/0!	15	0.0400256
[K].IFTEYRK.[T]	0	1	1	3	P09373	P09373 [137-143]	0	1	956.52	0	0	1.93712e+06	5.56282e+06	4.12996e+06	4.82495e+06	FALSE	High	Master Protein	P09373	Formate acetyltransferase 1 OS=Escherichia coli (strain K12) OX=83333 GN=pflB PE=1 SV=2 UPId=UP000000625 PPId=UP000000625	0	636.693	74	43	2298	12	760	85.3	6.01	8023.48	43	52	4.8407e+09	6.30953e+09	5.19051e+09	6.75468e+09	6.50227e+09	6.50769e+09	0	0	0.000373204	0.000823551	0.000635156	0.000741423	0.000124401	0.000733377	0.169628	-2.55955	0.0109613
[R].LREEIAEQHR.[A]	0	1	1	67	P09373	P09373 [220-229]	0	1	1280.67	3.4158e+07	4.56911e+06	1.43188e+08	4.70733e+08	1.95442e+08	3.42922e+08	FALSE	High	Master Protein	P09373	Formate acetyltransferase 1 OS=Escherichia coli (strain K12) OX=83333 GN=pflB PE=1 SV=2 UPId=UP000000625 PPId=UP000000625	0	636.693	74	43	2298	12	760	85.3	6.01	8023.48	43	52	4.8407e+09	6.30953e+09	5.19051e+09	6.75468e+09	6.50227e+09	6.50769e+09	0.00705641	0.000724161	0.0275864	0.0696899	0.0300576	0.0526949	0.011789	0.0508141	0.232002	-2.10779	0.0499798
[K].SEPIKGDVLNYDEVMER.[M]	0	1	1	23	P09373	P09373 [463-479]	0	1	1993.95	8.13381e+06	9.84978e+06	6.21737e+06	1.00953e+06	6.63933e+06	3.71899e+06	FALSE	High	Master Protein	P09373	Formate acetyltransferase 1 OS=Escherichia coli (strain K12) OX=83333 GN=pflB PE=1 SV=2 UPId=UP000000625 PPId=UP000000625	0	636.693	74	43	2298	12	760	85.3	6.01	8023.48	43	52	4.8407e+09	6.30953e+09	5.19051e+09	6.75468e+09	6.50227e+09	6.50769e+09	0.0016803	0.0015611	0.00119783	0.000149457	0.00102108	0.000571477	0.00147974	0.000580671	2.54833	1.34955	0.036396
[K].SEPIKGDVLNYDEVMER.[M]	1xOxidation [M15]	1	1	30	P09373	P09373 [463-479]	0	1	2009.95	1.25662e+07	1.52154e+07	1.39293e+07	5.23966e+06	1.22858e+07	6.23627e+06	FALSE	High	Master Protein	P09373	Formate acetyltransferase 1 OS=Escherichia coli (strain K12) OX=83333 GN=pflB PE=1 SV=2 UPId=UP000000625 PPId=UP000000625	0	636.693	74	43	2298	12	760	85.3	6.01	8023.48	43	52	4.8407e+09	6.30953e+09	5.19051e+09	6.75468e+09	6.50227e+09	6.50769e+09	0.00259595	0.0024115	0.00268361	0.000775709	0.00188946	0.000958293	0.00256369	0.00120782	2.12257	1.08581	0.0186283
[I].TSNVVYGK.[K]	0	1	1	3	P09373	P09373 [608-615]	0	0	867.457	427270	0	1.04339e+06	2.06755e+06	1.85573e+06	2.50058e+06	FALSE	High	Master Protein	P09373	Formate acetyltransferase 1 OS=Escherichia coli (strain K12) OX=83333 GN=pflB PE=1 SV=2 UPId=UP000000625 PPId=UP000000625	0	636.693	74	43	2298	12	760	85.3	6.01	8023.48	43	52	4.8407e+09	6.30953e+09	5.19051e+09	6.75468e+09	6.50227e+09	6.50769e+09	8.82661e-05	0	0.000201018	0.000306092	0.000285398	0.00038425	9.64281e-05	0.000325247	0.296477	-1.75401	0.0250434
[A].STITSHDAGYINK.[Q]	0	1	1	26	P09373	P09373 [80-92]	0	0	1406.69	656499	51165.7	3.03062e+06	1.46843e+07	6.47071e+06	1.02843e+07	FALSE	High	Master Protein	P09373	Formate acetyltransferase 1 OS=Escherichia coli (strain K12) OX=83333 GN=pflB PE=1 SV=2 UPId=UP000000625 PPId=UP000000625	0	636.693	74	43	2298	12	760	85.3	6.01	8023.48	43	52	4.8407e+09	6.30953e+09	5.19051e+09	6.75468e+09	6.50227e+09	6.50769e+09	0.000135621	8.10927e-06	0.000583877	0.00217395	0.000995146	0.00158034	0.000242536	0.00158314	0.153199	-2.70652	0.0247807
[S].TITSHDAGYINK.[Q]	0	1	1	16	P09373	P09373 [81-92]	0	0	1319.66	1.49864e+07	3.50008e+07	1.33733e+07	1.1023e+08	4.90833e+07	1.33548e+08	FALSE	High	Master Protein	P09373	Formate acetyltransferase 1 OS=Escherichia coli (strain K12) OX=83333 GN=pflB PE=1 SV=2 UPId=UP000000625 PPId=UP000000625	0	636.693	74	43	2298	12	760	85.3	6.01	8023.48	43	52	4.8407e+09	6.30953e+09	5.19051e+09	6.75468e+09	6.50227e+09	6.50769e+09	0.00309591	0.00554729	0.00257648	0.0163191	0.00754863	0.0205215	0.00373989	0.0147964	0.252757	-1.98418	0.0481453
[K].NIGIYPEIK.[A]	0	1	1	13	P09394	P09394 [165-173]	0	0	1046.59	785883	618198	7.80955e+06	1.79909e+07	2.20007e+07	1.90593e+07	FALSE	High	Master Protein	P09394	Glycerophosphodiester phosphodiesterase, periplasmic OS=Escherichia coli (strain K12) OX=83333 GN=glpQ PE=1 SV=2 UPId=UP000000625 PPId=UP000000625	0	228.509	66	19	573	19	358	40.8	5.6	1787.09	19	0	1.16033e+09	8.97351e+08	1.54634e+09	1.66856e+09	1.56689e+09	8.53124e+08	0.000677294	0.000688915	0.00505034	0.0107823	0.014041	0.0223406	0.00213885	0.0157213	0.136048	-2.87781	0.0220517
[L].VVLHDHYLDR.[V]	0	1	1	5	P09394	P09394 [75-84]	0	0	1266.66	159194	74256	253402	487333	442839	314411	FALSE	High	Master Protein	P09394	Glycerophosphodiester phosphodiesterase, periplasmic OS=Escherichia coli (strain K12) OX=83333 GN=glpQ PE=1 SV=2 UPId=UP000000625 PPId=UP000000625	0	228.509	66	19	573	19	358	40.8	5.6	1787.09	19	0	1.16033e+09	8.97351e+08	1.54634e+09	1.66856e+09	1.56689e+09	8.53124e+08	0.000137198	8.27503e-05	0.000163872	0.000292068	0.000282623	0.000368541	0.00012794	0.000314411	0.40692	-1.29718	0.006733
[N].AVSSIGDDVVDLIAQVDLVTTAVGPVVLER.[I]	0	1	1	11	P09424	P09424 [65-94]	0	0	3050.66	5.08446e+06	3.67507e+06	5.93001e+06	0	0	0	FALSE	High	Master Protein	P09424	Mannitol-1-phosphate 5-dehydrogenase OS=Escherichia coli (strain K12) OX=83333 GN=mtlD PE=1 SV=3 UPId=UP000000625 PPId=UP000000625	0	166.163	59	14	189	14	382	41.1	5.58	585.3	14	0	1.63353e+08	1.48303e+08	1.59921e+08	1.48313e+08	1.38139e+08	1.03525e+08	0.0311255	0.0247808	0.0370809	0	0	0	0.0309958	0	#DIV/0!	15	0.00094933
[K].LAQQEGQTGLPHPK.[I]	0	1	1	39	P09546	P09546 [591-604]	0	0	1503.79	3.81296e+06	3.13585e+06	1.60227e+06	1.13151e+07	7.25881e+06	1.76119e+07	FALSE	High	Master Protein	P09546	Bifunctional protein PutA OS=Escherichia coli (strain K12) OX=83333 GN=putA PE=1 SV=3 UPId=UP000000625 PPId=UP000000625	0	468.608	56	46	582	25	1320	143.7	5.99	1778.43	46	22	2.87659e+08	3.27448e+08	3.10389e+08	3.22089e+08	3.86822e+08	3.9961e+08	0.0132551	0.00957665	0.00516212	0.0351304	0.0187652	0.0440727	0.00933131	0.0326561	0.285745	-1.8072	0.03987
[D].NSAGLDLANEHR.[L]	0	1	1	12	P09546	P09546 [618-629]	0	0	1296.63	2.3598e+06	3.7214e+06	1.8001e+06	141832	1.50738e+06	1.22919e+06	FALSE	High	Master Protein	P09546	Bifunctional protein PutA OS=Escherichia coli (strain K12) OX=83333 GN=putA PE=1 SV=3 UPId=UP000000625 PPId=UP000000625	0	468.608	56	46	582	25	1320	143.7	5.99	1778.43	46	22	2.87659e+08	3.27448e+08	3.10389e+08	3.22089e+08	3.86822e+08	3.9961e+08	0.00820348	0.0113649	0.00579951	0.00044035	0.00389682	0.00307597	0.00845595	0.00247105	3.42201	1.77484	0.0355916
[R].IIAPEGSDNAFQTSNPK.[I]	0	1	1	13	P09832	P09832 [422-438]	0	0	1788.88	1.83317e+06	1.60386e+06	739014	1.07448e+06	434002	1.21077e+06	FALSE	High	Master Protein	P09832	Glutamate synthase [NADPH] small chain OS=Escherichia coli (strain K12) OX=83333 GN=gltD PE=1 SV=3 UPId=UP000000625 PPId=UP000000625	0	71.036	33	9	52	9	472	52	5.72	157.33	9	0	9.0504e+06	9.52235e+06	5.42211e+06	8.3631e+06	1.12173e+07	2.37258e+07	0.202552	0.168431	0.136296	0.128478	0.0386902	0.0510316	0.169093	0.0727334	2.32483	1.21713	0.0471186
[R].LGQSATTLSGGEAQR.[V]	0	1	1	6	P0A698	P0A698 [823-837]	0	0	1475.74	1.02251e+06	2.12832e+06	131790	2.53051e+06	1.89606e+06	1.02293e+06	FALSE	High	Master Protein	P0A698	UvrABC system protein A OS=Escherichia coli (strain K12) OX=83333 GN=uvrA PE=1 SV=1 UPId=UP000000625 PPId=UP000000625	0	76.495	26	18	71	18	940	103.8	6.64	188.75	18	0	1.89923e+07	3.9357e+07	2.93152e+07	2.30503e+07	2.41789e+07	8.58898e+06	0.0538382	0.0540772	0.00449562	0.109782	0.078418	0.119098	0.0374704	0.102433	0.365804	-1.45086	0.0342609
[H].FYVTQEAAK.[M]	0	1	1	2	P0A6A3	P0A6A3 [187-195]	0	0	1056.54	372277	186722	93827.7	0	0	0	FALSE	High	Master Protein	P0A6A3	Acetate kinase OS=Escherichia coli (strain K12) OX=83333 GN=ackA PE=1 SV=1 UPId=UP000000625 PPId=UP000000625	0	392.921	84	19	1073	5	400	43.3	6.28	4446.73	19	21	4.15502e+09	3.42435e+09	3.16897e+09	3.82332e+09	3.29437e+09	2.44808e+09	8.9597e-05	5.45278e-05	2.96083e-05	0	0	0	5.7911e-05	0	#DIV/0!	15	0.0291523
[F].TGGIGENAAMVR.[E]	1xOxidation [M10]	1	1	11	P0A6A3	P0A6A3 [331-342]	0	0	1191.58	778500	1.26443e+06	980836	7.78989e+06	3.5306e+06	4.27616e+06	FALSE	High	Master Protein	P0A6A3	Acetate kinase OS=Escherichia coli (strain K12) OX=83333 GN=ackA PE=1 SV=1 UPId=UP000000625 PPId=UP000000625	0	392.921	84	19	1073	5	400	43.3	6.28	4446.73	19	21	4.15502e+09	3.42435e+09	3.16897e+09	3.82332e+09	3.29437e+09	2.44808e+09	0.000187364	0.000369245	0.000309513	0.00203747	0.00107171	0.00174674	0.000288707	0.00161864	0.178364	-2.4871	0.0102614
[F].MTMDGTFGNPASR.[S]	2xOxidation [M1; M3]	1	1	3	P0A6B7	P0A6B7 [27-39]	0	0	1416.59	0	0	151575	288696	403179	269518	FALSE	High	Master Protein	P0A6B7	Cysteine desulfurase IscS OS=Escherichia coli (strain K12) OX=83333 GN=iscS PE=1 SV=1 UPId=UP000000625 PPId=UP000000625	0	284.519	66	22	675	20	404	45.1	6.37	2002.4	22	2	5.13952e+08	5.07826e+08	4.10445e+08	4.56103e+08	3.46213e+08	4.97926e+08	0	0	0.000369294	0.000632963	0.00116454	0.000541281	0.000123098	0.000779594	0.1579	-2.66292	0.0461921
[R].ALGLNDELAHSSIR.[F]	0	1	1	41	P0A6B7	P0A6B7 [341-354]	0	0	1495.79	325410	469953	1.64457e+07	4.0187e+07	2.34734e+07	4.76061e+07	FALSE	High	Master Protein	P0A6B7	Cysteine desulfurase IscS OS=Escherichia coli (strain K12) OX=83333 GN=iscS PE=1 SV=1 UPId=UP000000625 PPId=UP000000625	0	284.519	66	22	675	20	404	45.1	6.37	2002.4	22	2	5.13952e+08	5.07826e+08	4.10445e+08	4.56103e+08	3.46213e+08	4.97926e+08	0.000633153	0.000925421	0.0400679	0.0881096	0.0678005	0.0956088	0.0138755	0.0838396	0.1655	-2.59509	0.0107294
[L].TGIHNEDTIEQYHAHGR.[Q]	0	1	1	6	P0A6E4	P0A6E4 [309-325]	0	0	1977.92	107410	51802.6	0	1.17457e+06	746121	463156	FALSE	High	Master Protein	P0A6E4	Argininosuccinate synthase OS=Escherichia coli (strain K12) OX=83333 GN=argG PE=1 SV=2 UPId=UP000000625 PPId=UP000000625	0	67.956	31	8	80	8	447	49.9	5.39	191.44	8	0	8.41507e+07	4.95194e+07	7.4488e+07	7.03453e+07	5.78769e+07	1.85624e+07	0.0012764	0.00104611	0	0.0166972	0.0128915	0.0249513	0.00077417	0.01818	0.0425836	-4.55356	0.00827597
[R].KAEEHISSSHGDVDYAQASAELAK.[A]	0	1	1	9	P0A6E6	P0A6E6 [101-124]	0	1	2543.2	0	227621	0	266803	324859	499376	FALSE	High	Master Protein	P0A6E6	ATP synthase epsilon chain OS=Escherichia coli (strain K12) OX=83333 GN=atpC PE=1 SV=2 UPId=UP000000625 PPId=UP000000625	0	124.586	77	5	305	5	139	15.1	5.72	1209.39	5	0	1.0939e+08	1.18592e+08	1.30195e+08	8.06007e+07	1.55295e+08	1.57885e+08	0	0.00191936	0	0.00331018	0.00209188	0.0031629	0.000639785	0.00285499	0.224094	-2.15783	0.0411888
[I].SSSHGDVDYAQASAELAK.[A]	0	1	1	6	P0A6E6	P0A6E6 [107-124]	0	0	1835.84	0	0	0	516217	494639	827686	FALSE	High	Master Protein	P0A6E6	ATP synthase epsilon chain OS=Escherichia coli (strain K12) OX=83333 GN=atpC PE=1 SV=2 UPId=UP000000625 PPId=UP000000625	0	124.586	77	5	305	5	139	15.1	5.72	1209.39	5	0	1.0939e+08	1.18592e+08	1.30195e+08	8.06007e+07	1.55295e+08	1.57885e+08	0	0	0	0.00640462	0.00318516	0.00524232	0	0.00494404	0	-15	0.00628641
[K].FLETDIPVFGICLGHQLLALASGAK.[T]	1xCarbamidomethyl [C12]	1	1	5	P0A6F1	P0A6F1 [258-282]	0	0	2670.43	6.93856e+06	4.27796e+06	7.29103e+06	0	0	0	FALSE	High	Master Protein	P0A6F1	Carbamoyl-phosphate synthase small chain OS=Escherichia coli (strain K12) OX=83333 GN=carA PE=1 SV=1 UPId=UP000000625 PPId=UP000000625	0	58.969	52	10	32	10	382	41.4	6.38	100.99	10	0	3.1745e+07	3.90939e+07	2.85458e+07	6.89303e+07	4.82672e+07	6.77345e+06	0.218572	0.109428	0.255415	0	0	0	0.194471	0	#DIV/0!	15	0.0113623
[T].AEICEHLK.[R]	1xCarbamidomethyl [C4]	1	1	2	P0A6F3	P0A6F3 [110-117]	0	0	999.493	0	0	0	347505	279346	977411	FALSE	High	Master Protein	P0A6F3	Glycerol kinase OS=Escherichia coli (strain K12) OX=83333 GN=glpK PE=1 SV=2 UPId=UP000000625 PPId=UP000000625	0	396.837	88	36	1204	11	502	56.2	5.5	3663.36	36	28	2.85438e+08	9.30866e+08	4.35943e+08	2.57189e+08	4.33745e+08	7.02439e+08	0	0	0	0.00135116	0.000644034	0.00139145	0	0.00112888	0	-15	0.00965219
[R].EFEQIYPK.[P]	0	1	1	17	P0A6F3	P0A6F3 [35-42]	0	0	1053.53	1.80689e+06	801781	5.89068e+06	1.43478e+07	1.23355e+07	2.06318e+07	FALSE	High	Master Protein	P0A6F3	Glycerol kinase OS=Escherichia coli (strain K12) OX=83333 GN=glpK PE=1 SV=2 UPId=UP000000625 PPId=UP000000625	0	396.837	88	36	1204	11	502	56.2	5.5	3663.36	36	28	2.85438e+08	9.30866e+08	4.35943e+08	2.57189e+08	4.33745e+08	7.02439e+08	0.00633025	0.000861328	0.0135125	0.055787	0.0284396	0.0293716	0.00690136	0.0378661	0.182257	-2.45595	0.0329797
[E].REFRPGIETTER.[N]	0	1	1	6	P0A6F3	P0A6F3 [469-480]	0	1	1490.77	0	0	750078	6.0386e+06	5.1461e+06	6.60325e+06	FALSE	High	Master Protein	P0A6F3	Glycerol kinase OS=Escherichia coli (strain K12) OX=83333 GN=glpK PE=1 SV=2 UPId=UP000000625 PPId=UP000000625	0	396.837	88	36	1204	11	502	56.2	5.5	3663.36	36	28	2.85438e+08	9.30866e+08	4.35943e+08	2.57189e+08	4.33745e+08	7.02439e+08	0	0	0.00172059	0.0234792	0.0118644	0.00940046	0.000573529	0.0149147	0.038454	-4.70072	0.0306377
[R].ETTIVWEK.[E]	0	1	1	8	P0A6F3	P0A6F3 [85-92]	0	0	1005.53	627907	358221	1.19384e+06	1.37398e+06	2.30879e+06	6.23557e+06	FALSE	High	Master Protein	P0A6F3	Glycerol kinase OS=Escherichia coli (strain K12) OX=83333 GN=glpK PE=1 SV=2 UPId=UP000000625 PPId=UP000000625	0	396.837	88	36	1204	11	502	56.2	5.5	3663.36	36	28	2.85438e+08	9.30866e+08	4.35943e+08	2.57189e+08	4.33745e+08	7.02439e+08	0.0021998	0.000384825	0.00273852	0.00534227	0.00532291	0.00887702	0.00177438	0.00651407	0.272392	-1.87624	0.0263906
[M].LPVLEAVAK.[A]	0	1	1	14	P0A6F5	P0A6F5 [234-242]	0	0	939.587	1.00997e+06	709981	40541.9	1.59126e+06	1.4025e+06	3.00449e+06	FALSE	High	Master Protein	P0A6F5	Chaperonin GroEL OS=Escherichia coli (strain K12) OX=83333 GN=groEL PE=1 SV=2 UPId=UP000000625 PPId=UP000000625	0	463.514	83	36	2250	2	548	57.3	4.94	7640.33	36	48	6.0082e+09	6.48458e+09	4.84871e+09	3.78125e+09	3.86082e+09	6.26605e+09	0.000168099	0.000109488	8.36138e-06	0.000420829	0.000363266	0.000479487	9.53159e-05	0.000421194	0.226299	-2.1437	0.00476945
[K].AMLQDIATLTGGTVISEEIGMELEK.[A]	0	1	1	57	P0A6F5	P0A6F5 [287-311]	0	0	2649.34	2.03151e+08	2.27868e+08	3.07642e+08	5.27169e+07	3.66861e+07	7.70471e+07	FALSE	High	Master Protein	P0A6F5	Chaperonin GroEL OS=Escherichia coli (strain K12) OX=83333 GN=groEL PE=1 SV=2 UPId=UP000000625 PPId=UP000000625	0	463.514	83	36	2250	2	548	57.3	4.94	7640.33	36	48	6.0082e+09	6.48458e+09	4.84871e+09	3.78125e+09	3.86082e+09	6.26605e+09	0.0338124	0.0351401	0.0634483	0.0139417	0.00950215	0.012296	0.0441336	0.0119133	3.70458	1.88931	0.029817
[K].ATLEDLGQAK.[R]	0	1	1	22	P0A6F5	P0A6F5 [312-321]	0	0	1045.55	0	299078	2.10884e+07	4.21278e+07	4.43591e+07	7.11748e+07	FALSE	High	Master Protein	P0A6F5	Chaperonin GroEL OS=Escherichia coli (strain K12) OX=83333 GN=groEL PE=1 SV=2 UPId=UP000000625 PPId=UP000000625	0	463.514	83	36	2250	2	548	57.3	4.94	7640.33	36	48	6.0082e+09	6.48458e+09	4.84871e+09	3.78125e+09	3.86082e+09	6.26605e+09	0	4.61215e-05	0.00434928	0.0111412	0.0114896	0.0113588	0.00146514	0.0113299	0.129316	-2.95102	0.00241199
[T].TTIIDGVGEEAAIQGR.[V]	0	1	1	7	P0A6F5	P0A6F5 [330-345]	0	0	1629.84	1.79203e+06	319986	1.25278e+06	4.07241e+06	3.88362e+06	5.25269e+06	FALSE	High	Master Protein	P0A6F5	Chaperonin GroEL OS=Escherichia coli (strain K12) OX=83333 GN=groEL PE=1 SV=2 UPId=UP000000625 PPId=UP000000625	0	463.514	83	36	2250	2	548	57.3	4.94	7640.33	36	48	6.0082e+09	6.48458e+09	4.84871e+09	3.78125e+09	3.86082e+09	6.26605e+09	0.000298265	4.93457e-05	0.000258373	0.001077	0.00100591	0.000838277	0.000201994	0.000973728	0.207444	-2.2692	0.0018066
[K].VGAATEVEMK.[E]	0	1	1	14	P0A6F5	P0A6F5 [381-390]	0	0	1034.52	3.95534e+06	7.1769e+06	1.42062e+06	7.53294e+06	7.75677e+06	1.21986e+07	FALSE	High	Master Protein	P0A6F5	Chaperonin GroEL OS=Escherichia coli (strain K12) OX=83333 GN=groEL PE=1 SV=2 UPId=UP000000625 PPId=UP000000625	0	463.514	83	36	2250	2	548	57.3	4.94	7640.33	36	48	6.0082e+09	6.48458e+09	4.84871e+09	3.78125e+09	3.86082e+09	6.26605e+09	0.000658323	0.00110676	0.000292989	0.00199218	0.0020091	0.00194677	0.000686026	0.00198269	0.346008	-1.53112	0.00535287
[K].LADLRGQNEDQNVGIK.[V]	0	1	1	2	P0A6F5	P0A6F5 [426-441]	0	1	1769.91	528880	561365	238406	0	0	0	FALSE	High	Master Protein	P0A6F5	Chaperonin GroEL OS=Escherichia coli (strain K12) OX=83333 GN=groEL PE=1 SV=2 UPId=UP000000625 PPId=UP000000625	0	463.514	83	36	2250	2	548	57.3	4.94	7640.33	36	48	6.0082e+09	6.48458e+09	4.84871e+09	3.78125e+09	3.86082e+09	6.26605e+09	8.80265e-05	8.65693e-05	4.9169e-05	0	0	0	7.45882e-05	0	#DIV/0!	15	0.00421847
[A].GLMITTECMVTDLPK.[N]	2xOxidation [M3; M9]; 1xCarbamidomethyl [C8]	1	1	7	P0A6F5	P0A6F5 [512-526]	0	0	1740.82	1.01775e+07	1.24897e+07	3.97797e+06	2.75478e+06	712937	1.27447e+06	FALSE	High	Master Protein	P0A6F5	Chaperonin GroEL OS=Escherichia coli (strain K12) OX=83333 GN=groEL PE=1 SV=2 UPId=UP000000625 PPId=UP000000625	0	463.514	83	36	2250	2	548	57.3	4.94	7640.33	36	48	6.0082e+09	6.48458e+09	4.84871e+09	3.78125e+09	3.86082e+09	6.26605e+09	0.00169394	0.00192606	0.000820418	0.000728536	0.00018466	0.000203393	0.00148014	0.000372196	3.97678	1.9916	0.0437272
[K].FENMGAQMVK.[E]	2xOxidation [M4; M8]	1	1	29	P0A6F5	P0A6F5 [66-75]	0	0	1186.52	0	0	3.65792e+06	7.41488e+06	6.51448e+06	5.20995e+06	FALSE	High	Master Protein	P0A6F5	Chaperonin GroEL OS=Escherichia coli (strain K12) OX=83333 GN=groEL PE=1 SV=2 UPId=UP000000625 PPId=UP000000625	0	463.514	83	36	2250	2	548	57.3	4.94	7640.33	36	48	6.0082e+09	6.48458e+09	4.84871e+09	3.78125e+09	3.86082e+09	6.26605e+09	0	0	0.000754411	0.00196096	0.00168733	0.000831457	0.00025147	0.00149325	0.168405	-2.56999	0.0425873
[R].EEIKEVAPHR.[E]	0	1	1	10	P0A6H1	P0A6H1 [50-59]	0	1	1207.64	0	445191	1.16477e+06	4.88235e+06	2.0427e+06	4.15984e+06	FALSE	High	Master Protein	P0A6H1	ATP-dependent Clp protease ATP-binding subunit ClpX OS=Escherichia coli (strain K12) OX=83333 GN=clpX PE=1 SV=2 UPId=UP000000625 PPId=UP000000625	0	253.27	79	27	535	27	424	46.3	5.35	2000.08	27	0	5.79418e+08	3.37748e+08	4.92318e+08	5.64402e+08	4.17176e+08	5.128e+08	0	0.00131812	0.0023659	0.00865047	0.00489649	0.00811201	0.001228	0.00721966	0.170092	-2.55561	0.0115575
[A].SQVAAFPR.[V]	0	1	1	6	P0A6I0	P0A6I0 [101-108]	0	0	875.473	0	340277	829174	3.60705e+06	5.5441e+06	7.24054e+06	FALSE	High	Master Protein	P0A6I0	Cytidylate kinase OS=Escherichia coli (strain K12) OX=83333 GN=cmk PE=1 SV=1 UPId=UP000000625 PPId=UP000000625	0	104.979	71	9	232	9	227	24.7	5.85	786.03	9	0	2.11136e+08	1.88775e+08	1.54857e+08	1.74147e+08	4.89919e+08	4.27911e+08	0	0.00180255	0.00535446	0.0207126	0.0113164	0.0169207	0.00238567	0.0163166	0.146212	-2.77387	0.0114894
[R].DMGTVVFPDAPVK.[I]	1xOxidation [M2]	1	1	14	P0A6I0	P0A6I0 [132-144]	0	0	1391.69	5.42677e+06	5.17123e+06	1.74382e+06	918414	2.57115e+06	741062	FALSE	High	Master Protein	P0A6I0	Cytidylate kinase OS=Escherichia coli (strain K12) OX=83333 GN=cmk PE=1 SV=1 UPId=UP000000625 PPId=UP000000625	0	104.979	71	9	232	9	227	24.7	5.85	786.03	9	0	2.11136e+08	1.88775e+08	1.54857e+08	1.74147e+08	4.89919e+08	4.27911e+08	0.0257027	0.0273936	0.0112608	0.00527378	0.00524812	0.00173181	0.0214524	0.00408457	5.25205	2.39288	0.0297499
[R].TQEVANAASQVAAFPR.[V]	0	1	1	16	P0A6I0	P0A6I0 [93-108]	0	0	1659.84	6.53841e+06	5.55937e+06	1.17295e+06	228462	315468	0	FALSE	High	Master Protein	P0A6I0	Cytidylate kinase OS=Escherichia coli (strain K12) OX=83333 GN=cmk PE=1 SV=1 UPId=UP000000625 PPId=UP000000625	0	104.979	71	9	232	9	227	24.7	5.85	786.03	9	0	2.11136e+08	1.88775e+08	1.54857e+08	1.74147e+08	4.89919e+08	4.27911e+08	0.0309677	0.0294496	0.00757442	0.00131189	0.000643919	0	0.0226639	0.000651937	34.764	5.11952	0.0437235
[R].DAGLNIAPFITLTR.[A]	0	1	1	17	P0A6J8	P0A6J8 [150-163]	0	0	1501.84	0	0	0	6.42465e+07	4.9364e+07	5.48823e+07	FALSE	High	Master Protein	P0A6J8	D-alanine--D-alanine ligase A OS=Escherichia coli (strain K12) OX=83333 GN=ddlA PE=1 SV=1 UPId=UP000000625 PPId=UP000000625	0	171.47	75	16	192	13	364	39.3	5.19	654.29	16	3	1.12238e+08	2.21492e+08	1.58949e+08	1.81891e+08	2.16894e+08	9.1105e+07	0	0	0	0.353215	0.227595	0.602407	0	0.394406	0	-15	0.023149
[Y].TSADSVFQIACHEETFGLDK.[L]	1xCarbamidomethyl [C11]	1	1	20	P0A6K6	P0A6K6 [170-189]	0	0	2255.03	2.31672e+06	3.5082e+06	655617	243810	597743	264491	FALSE	High	Master Protein	P0A6K6	Phosphopentomutase OS=Escherichia coli (strain K12) OX=83333 GN=deoB PE=1 SV=1 UPId=UP000000625 PPId=UP000000625	0	239.734	75	23	574	23	407	44.3	5.29	1781.39	23	0	4.29556e+08	5.97839e+08	3.06127e+08	2.92415e+08	4.80724e+08	2.5453e+08	0.0053933	0.00586815	0.00214165	0.00083378	0.00124342	0.00103913	0.0044677	0.00103878	4.30092	2.10464	0.0435387
[I].ACHEETFGLDK.[L]	1xCarbamidomethyl [C2]	1	1	5	P0A6K6	P0A6K6 [179-189]	0	0	1306.57	194735	100445	83596.1	1.09436e+06	852034	854468	FALSE	High	Master Protein	P0A6K6	Phosphopentomutase OS=Escherichia coli (strain K12) OX=83333 GN=deoB PE=1 SV=1 UPId=UP000000625 PPId=UP000000625	0	239.734	75	23	574	23	407	44.3	5.29	1781.39	23	0	4.29556e+08	5.97839e+08	3.06127e+08	2.92415e+08	4.80724e+08	2.5453e+08	0.00045334	0.000168014	0.000273076	0.0037425	0.0017724	0.00335704	0.000298143	0.00295731	0.100816	-3.31021	0.0119708
[K].VAVNATPESAR.[I]	0	1	1	10	P0A6L0	P0A6L0 [173-183]	0	0	1114.59	0	0	0	7.28687e+06	1.94426e+07	7.61509e+06	FALSE	High	Master Protein	P0A6L0	Deoxyribose-phosphate aldolase OS=Escherichia coli (strain K12) OX=83333 GN=deoC PE=1 SV=1 UPId=UP000000625 PPId=UP000000625	0	115.469	62	12	198	12	259	27.7	5.73	555.3	12	0	1.15717e+08	1.88178e+08	2.78446e+08	2.47547e+08	2.4494e+08	1.89165e+08	0	0	0	0.0294363	0.0793773	0.0402563	0	0.04969	0	-15	0.0306209
[R].EHPDLVLYNGYDEIFAS.[G]	0	1	1	7	P0A6L4	P0A6L4 [180-196]	0	0	1981.92	1.04082e+07	9.33604e+06	3.267e+06	0	0	0	FALSE	High	Master Protein	P0A6L4	N-acetylneuraminate lyase OS=Escherichia coli (strain K12) OX=83333 GN=nanA PE=1 SV=2 UPId=UP000000625 PPId=UP000000625	0	223.482	73	14	428	9	297	32.6	5.9	1569.49	14	6	2.65629e+08	1.5835e+08	1.41332e+08	1.65333e+08	1.65261e+08	2.01386e+08	0.0391834	0.0589583	0.0231158	0	0	0	0.0404192	0	#DIV/0!	15	0.0175492
[R].GVMAALLTPFDQQQALDK.[A]	0	1	1	27	P0A6L4	P0A6L4 [7-24]	0	0	1946.01	7.2362e+06	1.24029e+07	1.40937e+07	4.60098e+07	5.16864e+07	2.62693e+07	FALSE	High	Master Protein	P0A6L4	N-acetylneuraminate lyase OS=Escherichia coli (strain K12) OX=83333 GN=nanA PE=1 SV=2 UPId=UP000000625 PPId=UP000000625	0	223.482	73	14	428	9	297	32.6	5.9	1569.49	14	6	2.65629e+08	1.5835e+08	1.41332e+08	1.65333e+08	1.65261e+08	2.01386e+08	0.0272418	0.0783257	0.0997207	0.278285	0.312756	0.130443	0.0684294	0.240495	0.284536	-1.81332	0.045373
[M].EQLELREELDEIEQAK.[D]	0	1	1	4	P0A6L9	P0A6L9 [94-109]	0	1	1971.99	1.25541e+06	1.6637e+06	497757	0	674354	412530	FALSE	High	Master Protein	P0A6L9	Co-chaperone protein HscB OS=Escherichia coli (strain K12) OX=83333 GN=hscB PE=1 SV=1 UPId=UP000000625 PPId=UP000000625	0	57.853	66	8	38	8	171	20.1	5.19	115.77	8	0	3.52763e+07	3.19682e+07	2.05954e+07	3.87351e+07	4.36398e+07	5.59274e+07	0.0355878	0.0520423	0.0241683	0	0.0154527	0.00737616	0.0372662	0.00760962	4.89724	2.29197	0.0325935
[E].SAAEASEELMEK.[Y]	1xOxidation [M10]	1	1	12	P0A6M8	P0A6M8 [225-236]	0	0	1310.58	281047	0	463379	1.23539e+06	1.83718e+06	1.65255e+06	FALSE	High	Master Protein	P0A6M8	Elongation factor G OS=Escherichia coli (strain K12) OX=83333 GN=fusA PE=1 SV=2 UPId=UP000000625 PPId=UP000000625	0	664.337	72	37	3706	13	704	77.5	5.38	12908.1	37	32	1.06378e+10	1.18857e+10	1.26587e+10	1.51998e+10	1.29462e+10	1.8987e+10	2.64197e-05	0	3.66056e-05	8.12768e-05	0.000141909	8.70358e-05	2.10084e-05	0.000103407	0.203162	-2.2993	0.0205904
[S].AAEASEELMEK.[Y]	1xOxidation [M9]	1	1	3	P0A6M8	P0A6M8 [226-236]	0	0	1223.55	219580	259220	249838	1.85255e+06	1.78472e+06	1.3999e+06	FALSE	High	Master Protein	P0A6M8	Elongation factor G OS=Escherichia coli (strain K12) OX=83333 GN=fusA PE=1 SV=2 UPId=UP000000625 PPId=UP000000625	0	664.337	72	37	3706	13	704	77.5	5.38	12908.1	37	32	1.06378e+10	1.18857e+10	1.26587e+10	1.51998e+10	1.29462e+10	1.8987e+10	2.06416e-05	2.18095e-05	1.97365e-05	0.00012188	0.000137856	7.37293e-05	2.07292e-05	0.000111155	0.186488	-2.42284	0.00938059
[M].LDAVIDYLPSPVDVPAINGILDDGK.[D]	0	1	1	17	P0A6M8	P0A6M8 [279-303]	0	0	2609.37	1.02889e+08	1.01114e+08	1.28301e+08	6.28819e+07	2.90877e+07	4.39485e+07	FALSE	High	Master Protein	P0A6M8	Elongation factor G OS=Escherichia coli (strain K12) OX=83333 GN=fusA PE=1 SV=2 UPId=UP000000625 PPId=UP000000625	0	664.337	72	37	3706	13	704	77.5	5.38	12908.1	37	32	1.06378e+10	1.18857e+10	1.26587e+10	1.51998e+10	1.29462e+10	1.8987e+10	0.00967203	0.00850724	0.0101354	0.00413704	0.00224681	0.00231466	0.00943823	0.0028995	3.25512	1.70271	0.00114079
[K].IGEVHDGAATM.[D]	1xOxidation [M11]	1	1	77	P0A6M8	P0A6M8 [40-50]	0	0	1116.5	7.96492e+07	5.45295e+07	7.40072e+07	2.98076e+08	1.70956e+08	2.22217e+08	FALSE	High	Master Protein	P0A6M8	Elongation factor G OS=Escherichia coli (strain K12) OX=83333 GN=fusA PE=1 SV=2 UPId=UP000000625 PPId=UP000000625	0	664.337	72	37	3706	13	704	77.5	5.38	12908.1	37	32	1.06378e+10	1.18857e+10	1.26587e+10	1.51998e+10	1.29462e+10	1.8987e+10	0.00748738	0.00458784	0.00584636	0.0196106	0.0132051	0.0117037	0.00597386	0.0148398	0.402557	-1.31273	0.0259217
[V].GKPQVAYR.[E]	0	1	1	15	P0A6M8	P0A6M8 [484-491]	0	0	918.516	3.44391e+06	884030	2.33942e+06	9.11701e+06	6.8056e+06	9.2065e+06	FALSE	High	Master Protein	P0A6M8	Elongation factor G OS=Escherichia coli (strain K12) OX=83333 GN=fusA PE=1 SV=2 UPId=UP000000625 PPId=UP000000625	0	664.337	72	37	3706	13	704	77.5	5.38	12908.1	37	32	1.06378e+10	1.18857e+10	1.26587e+10	1.51998e+10	1.29462e+10	1.8987e+10	0.000323743	7.43779e-05	0.000184807	0.000599813	0.000525682	0.000484885	0.00019431	0.000536793	0.361982	-1.46601	0.0126197
[M].DWMEQEQER.[G]	0	1	1	11	P0A6M8	P0A6M8 [51-59]	0	0	1250.51	829358	711069	474633	252991	0	0	FALSE	High	Master Protein	P0A6M8	Elongation factor G OS=Escherichia coli (strain K12) OX=83333 GN=fusA PE=1 SV=2 UPId=UP000000625 PPId=UP000000625	0	664.337	72	37	3706	13	704	77.5	5.38	12908.1	37	32	1.06378e+10	1.18857e+10	1.26587e+10	1.51998e+10	1.29462e+10	1.8987e+10	7.79634e-05	5.98258e-05	3.74946e-05	1.66444e-05	0	0	5.84279e-05	5.54813e-06	10.5311	3.39658	0.0150633
[L].KYDEAPSNVAQAVIEAR.[G]	0	1	1	41	P0A6M8	P0A6M8 [686-702]	0	1	1860.95	1.97763e+07	2.06052e+07	1.70584e+07	8.41445e+06	1.64063e+07	6.90056e+06	FALSE	High	Master Protein	P0A6M8	Elongation factor G OS=Escherichia coli (strain K12) OX=83333 GN=fusA PE=1 SV=2 UPId=UP000000625 PPId=UP000000625	0	664.337	72	37	3706	13	704	77.5	5.38	12908.1	37	32	1.06378e+10	1.18857e+10	1.26587e+10	1.51998e+10	1.29462e+10	1.8987e+10	0.00185906	0.00173362	0.00134756	0.000553591	0.00126727	0.000363437	0.00164675	0.000728098	2.26171	1.17741	0.0434992
[V].AQAVIEAR.[G]	0	1	1	6	P0A6M8	P0A6M8 [695-702]	0	0	857.484	0	0	79367.9	151793	313397	310067	FALSE	High	Master Protein	P0A6M8	Elongation factor G OS=Escherichia coli (strain K12) OX=83333 GN=fusA PE=1 SV=2 UPId=UP000000625 PPId=UP000000625	0	664.337	72	37	3706	13	704	77.5	5.38	12908.1	37	32	1.06378e+10	1.18857e+10	1.26587e+10	1.51998e+10	1.29462e+10	1.8987e+10	0	0	6.26984e-06	9.98656e-06	2.42076e-05	1.63305e-05	2.08995e-06	1.68416e-05	0.124095	-3.01049	0.0329841
[R].INIIDTPGHVD.[F]	0	1	1	1	P0A6M8	P0A6M8 [84-94]	0	0	1193.62	1.07195e+06	621029	0	4.57029e+06	4.19384e+06	5.67895e+06	FALSE	High	Master Protein	P0A6M8	Elongation factor G OS=Escherichia coli (strain K12) OX=83333 GN=fusA PE=1 SV=2 UPId=UP000000625 PPId=UP000000625	0	664.337	72	37	3706	13	704	77.5	5.38	12908.1	37	32	1.06378e+10	1.18857e+10	1.26587e+10	1.51998e+10	1.29462e+10	1.8987e+10	0.000100768	5.22503e-05	0	0.000300682	0.000323943	0.000299097	5.10061e-05	0.000307907	0.165654	-2.59375	0.00104529
[K].GDTAGTGGKPATLSTGAVVK.[V]	0	1	1	70	P0A6N4	P0A6N4 [144-163]	0	0	1787.95	6.23238e+07	3.02124e+07	1.15734e+07	2.61778e+07	4.6155e+07	9.39043e+07	FALSE	High	Master Protein	P0A6N4	Elongation factor P OS=Escherichia coli (strain K12) OX=83333 GN=efp PE=1 SV=2 UPId=UP000000625 PPId=UP000000625	0	60.278	64	5	202	5	188	20.6	5.02	622.49	5	0	1.6087e+08	7.71867e+07	1.4998e+08	1.62606e+07	5.68298e+07	7.60624e+07	0.387418	0.39142	0.0771659	1.60989	0.812162	1.23457	0.285335	1.21887	0.234097	-2.09482	0.0209777
[A].GTGGKPATLSTGAVVK.[V]	0	1	1	23	P0A6N4	P0A6N4 [148-163]	0	0	1443.82	4.8109e+06	3.19045e+06	2.84922e+06	5.15053e+06	9.23743e+06	2.09842e+07	FALSE	High	Master Protein	P0A6N4	Elongation factor P OS=Escherichia coli (strain K12) OX=83333 GN=efp PE=1 SV=2 UPId=UP000000625 PPId=UP000000625	0	60.278	64	5	202	5	188	20.6	5.02	622.49	5	0	1.6087e+08	7.71867e+07	1.4998e+08	1.62606e+07	5.68298e+07	7.60624e+07	0.0299056	0.0413341	0.0189973	0.316749	0.162545	0.275881	0.030079	0.251725	0.119492	-3.06502	0.00891079
[K].PATLSTGAVVK.[V]	0	1	1	28	P0A6N4	P0A6N4 [153-163]	0	0	1043.61	1.52422e+07	9.30804e+06	2.15367e+06	6.04682e+06	1.26423e+07	2.00564e+07	FALSE	High	Master Protein	P0A6N4	Elongation factor P OS=Escherichia coli (strain K12) OX=83333 GN=efp PE=1 SV=2 UPId=UP000000625 PPId=UP000000625	0	60.278	64	5	202	5	188	20.6	5.02	622.49	5	0	1.6087e+08	7.71867e+07	1.4998e+08	1.62606e+07	5.68298e+07	7.60624e+07	0.0947487	0.120591	0.0143597	0.371869	0.222458	0.263683	0.0765665	0.286003	0.267712	-1.90125	0.0187986
[V].AASKPEFIKPEDVSAEVVEK.[E]	0	1	1	3	P0A6P1	P0A6P1 [174-193]	0	0	2173.14	0	0	0	506092	378352	532743	FALSE	High	Master Protein	P0A6P1	Elongation factor Ts OS=Escherichia coli (strain K12) OX=83333 GN=tsf PE=1 SV=2 UPId=UP000000625 PPId=UP000000625	0	396.228	76	19	1873	2	283	30.4	5.29	6394.12	19	22	2.84299e+09	2.6069e+09	2.66073e+09	2.80346e+09	2.56235e+09	4.00031e+09	0	0	0	0.000180524	0.000147658	0.000133176	0	0.000153786	0	-15	0.000391103
[T].GQPFVMEPSK.[T]	0	1	1	8	P0A6P1	P0A6P1 [231-240]	0	0	1119.55	0	0	0	2.14585e+06	809025	1.85396e+06	FALSE	High	Master Protein	P0A6P1	Elongation factor Ts OS=Escherichia coli (strain K12) OX=83333 GN=tsf PE=1 SV=2 UPId=UP000000625 PPId=UP000000625	0	396.228	76	19	1873	2	283	30.4	5.29	6394.12	19	22	2.84299e+09	2.6069e+09	2.66073e+09	2.80346e+09	2.56235e+09	4.00031e+09	0	0	0	0.00076543	0.000315736	0.000463455	0	0.000514874	0	-15	0.0176812
[F].IRFEVGEGIEK.[V]	0	1	1	14	P0A6P1	P0A6P1 [257-267]	0	1	1276.69	4.01131e+07	3.25103e+07	2.05314e+07	1.06488e+07	1.13304e+07	2.6749e+07	FALSE	High	Master Protein	P0A6P1	Elongation factor Ts OS=Escherichia coli (strain K12) OX=83333 GN=tsf PE=1 SV=2 UPId=UP000000625 PPId=UP000000625	0	396.228	76	19	1873	2	283	30.4	5.29	6394.12	19	22	2.84299e+09	2.6069e+09	2.66073e+09	2.80346e+09	2.56235e+09	4.00031e+09	0.0141095	0.0124709	0.00771644	0.00379844	0.00442188	0.00668673	0.0114323	0.00496902	2.30071	1.20208	0.0374612
[Q].EFMIQPVGAK.[T]	1xOxidation [M3]	1	1	11	P0A6P9	P0A6P9 [168-177]	0	0	1135.58	1.08477e+06	549338	833953	1.62128e+06	3.03914e+06	2.1066e+06	FALSE	High	Master Protein	P0A6P9	Enolase OS=Escherichia coli (strain K12) OX=83333 GN=eno PE=1 SV=2 UPId=UP000000625 PPId=UP000000625	0	415.268	78	25	1836	17	432	45.6	5.48	6142.55	25	12	1.38836e+10	1.19276e+10	1.30492e+10	1.46647e+10	1.24923e+10	1.04306e+10	7.81331e-05	4.60561e-05	6.39084e-05	0.000110557	0.000243282	0.000201964	6.26992e-05	0.000185267	0.338425	-1.56309	0.0383394
[K].GPQLPAPNMLMMDR.[V]	3xOxidation [M9; M11; M12]	1	1	3	P0A6Q3	P0A6Q3 [26-39]	0	0	1618.74	2.56182e+06	3.58924e+06	3.60746e+06	0	1.16447e+06	194389	FALSE	High	Master Protein	P0A6Q3	3-hydroxydecanoyl-[acyl-carrier-protein] dehydratase OS=Escherichia coli (strain K12) OX=83333 GN=fabA PE=1 SV=2 UPId=UP000000625 PPId=UP000000625	0	68.911	28	5	304	5	172	19	6.57	808.03	5	0	3.89092e+08	2.31741e+08	2.91821e+08	2.22312e+08	2.90214e+08	1.96453e+08	0.00658411	0.0154881	0.0123619	0	0.00401245	0.000989493	0.0114781	0.00166732	6.88416	2.78328	0.0269313
[R].FAAYFQQGNMESNGK.[Y]	1xOxidation [M10]	1	1	3	P0A6T1	P0A6T1 [345-359]	0	0	1707.74	413499	0	235902	1.25239e+06	825681	1.50092e+06	FALSE	High	Master Protein	P0A6T1	Glucose-6-phosphate isomerase OS=Escherichia coli (strain K12) OX=83333 GN=pgi PE=1 SV=1 UPId=UP000000625 PPId=UP000000625	0	342.728	63	28	494	22	549	61.5	6.29	1593.67	28	8	7.39454e+07	2.17648e+08	1.34923e+08	9.60547e+07	1.28276e+08	1.01882e+08	0.00559194	0	0.00174843	0.0130383	0.00643675	0.014732	0.00244679	0.0114023	0.214587	-2.22037	0.041403
[K].EISSHDSSTNGLINR.[Y]	0	1	1	12	P0A6T1	P0A6T1 [529-543]	0	0	1629.78	0	695949	298600	1.9509e+06	1.66596e+06	2.57978e+06	FALSE	High	Master Protein	P0A6T1	Glucose-6-phosphate isomerase OS=Escherichia coli (strain K12) OX=83333 GN=pgi PE=1 SV=1 UPId=UP000000625 PPId=UP000000625	0	342.728	63	28	494	22	549	61.5	6.29	1593.67	28	8	7.39454e+07	2.17648e+08	1.34923e+08	9.60547e+07	1.28276e+08	1.01882e+08	0	0.00319759	0.00221312	0.0203103	0.0129873	0.0253213	0.00180357	0.0195396	0.0923033	-3.43747	0.00872222
[R].TLVGSEYNTR.[R]	0	1	1	6	P0A6T3	P0A6T3 [217-226]	0	0	1139.57	0	239227	912744	2.41785e+06	4.03161e+06	2.06392e+06	FALSE	High	Master Protein	P0A6T3	Galactokinase OS=Escherichia coli (strain K12) OX=83333 GN=galK PE=1 SV=2 UPId=UP000000625 PPId=UP000000625	0	106.094	54	15	146	15	382	41.4	5.45	435.15	15	0	1.236e+08	1.07276e+08	1.41371e+08	7.28624e+07	1.12228e+08	9.28915e+07	0	0.00223001	0.0064564	0.0331838	0.0359235	0.0222186	0.00289547	0.030442	0.0951144	-3.39419	0.00389526
[K].LNDHKPASIGQASR.[I]	0	1	1	14	P0A6U3	P0A6U3 [590-603]	0	0	1493.78	0	281548	610170	2.37776e+06	1.03654e+06	1.44221e+06	FALSE	High	Master Protein	P0A6U3	tRNA uridine 5-carboxymethylaminomethyl modification enzyme MnmG OS=Escherichia coli (strain K12) OX=83333 GN=mnmG PE=1 SV=1 UPId=UP000000625 PPId=UP000000625	0	115.508	45	19	109	19	629	69.5	6.64	335.22	19	0	5.12102e+07	3.16252e+07	2.47845e+07	1.11438e+07	1.53479e+07	8.69219e+06	0	0.00890263	0.024619	0.213371	0.067536	0.165921	0.0111739	0.148942	0.0750214	-3.73655	0.0340591
[K].AIDQAGIQFR.[I]	0	1	1	7	P0A6U3	P0A6U3 [73-82]	0	0	1118.6	0	299458	1.21732e+06	1.59167e+06	2.50452e+06	1.24538e+06	FALSE	High	Master Protein	P0A6U3	tRNA uridine 5-carboxymethylaminomethyl modification enzyme MnmG OS=Escherichia coli (strain K12) OX=83333 GN=mnmG PE=1 SV=1 UPId=UP000000625 PPId=UP000000625	0	115.508	45	19	109	19	629	69.5	6.64	335.22	19	0	5.12102e+07	3.16252e+07	2.47845e+07	1.11438e+07	1.53479e+07	8.69219e+06	0	0.00946894	0.0491163	0.14283	0.163183	0.143276	0.0195284	0.149763	0.130395	-2.93904	0.0013849
[R].VEEFPSEPPFDGVISR.[A]	0	1	1	36	P0A6U5	P0A6U5 [124-139]	0	0	1804.88	5.98667e+06	5.93182e+06	4.42411e+06	0	0	0	FALSE	High	Master Protein	P0A6U5	Ribosomal RNA small subunit methyltransferase G OS=Escherichia coli (strain K12) OX=83333 GN=rsmG PE=1 SV=1 UPId=UP000000625 PPId=UP000000625	0	49.496	56	7	83	7	207	23.4	6.54	203.12	7	0	9.19346e+07	3.06856e+07	3.65239e+07	5.76053e+07	4.02401e+07	6.43106e+07	0.0651188	0.193309	0.121129	0	0	0	0.126519	0	#DIV/0!	15	0.0270297
[R].FIDVGTGPGLPGIPLSIVRPEAHFTLLDSLGK.[R]	0	1	1	15	P0A6U5	P0A6U5 [69-100]	0	0	3316.83	8.70282e+06	6.84575e+06	3.37723e+06	0	0	0	FALSE	High	Master Protein	P0A6U5	Ribosomal RNA small subunit methyltransferase G OS=Escherichia coli (strain K12) OX=83333 GN=rsmG PE=1 SV=1 UPId=UP000000625 PPId=UP000000625	0	49.496	56	7	83	7	207	23.4	6.54	203.12	7	0	9.19346e+07	3.06856e+07	3.65239e+07	5.76053e+07	4.02401e+07	6.43106e+07	0.0946632	0.223093	0.0924663	0	0	0	0.136741	0	#DIV/0!	15	0.0339648
[E].EPLEILR.[E]	0	1	1	4	P0A6W9	P0A6W9 [478-484]	0	0	869.509	59705.2	525827	725891	2.432e+06	1.20541e+06	1.4196e+06	FALSE	High	Master Protein	P0A6W9	Glutamate--cysteine ligase OS=Escherichia coli (strain K12) OX=83333 GN=gshA PE=1 SV=1 UPId=UP000000625 PPId=UP000000625	0	172.401	52	17	282	17	518	58.2	5.39	951.74	17	0	1.84771e+08	1.23984e+08	1.72504e+08	1.91671e+08	1.32219e+08	1.27782e+08	0.000323131	0.00424109	0.00420796	0.0126884	0.00911675	0.0111096	0.00292406	0.0109716	0.266513	-1.90772	0.00837083
[L].FENFAVR.[G]	0	1	1	1	P0A6Y5	P0A6Y5 [12-18]	0	0	882.447	0	0	0	684633	525566	500961	FALSE	High	Master Protein	P0A6Y5	33 kDa chaperonin OS=Escherichia coli (strain K12) OX=83333 GN=hslO PE=1 SV=1 UPId=UP000000625 PPId=UP000000625	0	131.347	60	10	275	10	292	32.5	4.49	1049.26	10	0	6.55317e+09	2.34819e+08	1.76985e+08	5.1195e+08	1.50653e+08	2.41737e+08	0	0	0	0.0013373	0.00348858	0.00207234	0	0.00229941	0	-15	0.0219208
[C].VAIMDGTTPR.[V]	1xOxidation [M4]	1	1	47	P0A6Y8	P0A6Y8 [16-25]	0	0	1076.54	4.95081e+06	3.97436e+06	1.23709e+07	4.71376e+07	1.9341e+07	2.58186e+07	FALSE	High	Master Protein	P0A6Y8	Chaperone protein DnaK OS=Escherichia coli (strain K12) OX=83333 GN=dnaK PE=1 SV=2 UPId=UP000000625 PPId=UP000000625	0	662.044	82	47	2418	45	638	69.1	4.97	8571.14	47	2	7.32161e+09	9.7318e+09	8.62329e+09	1.24402e+10	9.53632e+09	9.49668e+09	0.000676192	0.000408388	0.00143459	0.00378914	0.00202814	0.0027187	0.000839722	0.00284533	0.295123	-1.76061	0.0283769
[D].THLGGEDFDSR.[L]	0	1	1	4	P0A6Y8	P0A6Y8 [225-235]	0	0	1233.55	0	0	906453	5.83075e+06	3.79725e+06	2.49332e+06	FALSE	High	Master Protein	P0A6Y8	Chaperone protein DnaK OS=Escherichia coli (strain K12) OX=83333 GN=dnaK PE=1 SV=2 UPId=UP000000625 PPId=UP000000625	0	662.044	82	47	2418	45	638	69.1	4.97	8571.14	47	2	7.32161e+09	9.7318e+09	8.62329e+09	1.24402e+10	9.53632e+09	9.49668e+09	0	0	0.000105117	0.000468703	0.000398188	0.000262546	3.50389e-05	0.000376479	0.0930701	-3.42554	0.00813676
[R].NDPLAMQR.[L]	1xOxidation [M6]	1	1	31	P0A6Y8	P0A6Y8 [254-261]	0	0	960.457	9.21869e+06	8.96356e+06	2.01048e+07	6.39758e+07	3.49026e+07	4.47397e+07	FALSE	High	Master Protein	P0A6Y8	Chaperone protein DnaK OS=Escherichia coli (strain K12) OX=83333 GN=dnaK PE=1 SV=2 UPId=UP000000625 PPId=UP000000625	0	662.044	82	47	2418	45	638	69.1	4.97	8571.14	47	2	7.32161e+09	9.7318e+09	8.62329e+09	1.24402e+10	9.53632e+09	9.49668e+09	0.00125911	0.000921059	0.00233145	0.00514268	0.00365996	0.00471108	0.00150387	0.00450457	0.333855	-1.58271	0.00802862
[L].PYITADATGPK.[H]	0	1	1	8	P0A6Y8	P0A6Y8 [284-294]	0	0	1133.58	1.03526e+07	1.349e+07	5.47212e+06	5.65698e+06	437391	153400	FALSE	High	Master Protein	P0A6Y8	Chaperone protein DnaK OS=Escherichia coli (strain K12) OX=83333 GN=dnaK PE=1 SV=2 UPId=UP000000625 PPId=UP000000625	0	662.044	82	47	2418	45	638	69.1	4.97	8571.14	47	2	7.32161e+09	9.7318e+09	8.62329e+09	1.24402e+10	9.53632e+09	9.49668e+09	0.00141398	0.00138617	0.000634575	0.000454735	4.58658e-05	1.6153e-05	0.00114491	0.000172251	6.64675	2.73265	0.0290428
[K].DVLLLDVTPLSLGIETMGGVM.[T]	1xOxidation [M21]	1	1	4	P0A6Y8	P0A6Y8 [388-408]	0	0	2189.14	2.16625e+06	2.58598e+06	1.28601e+06	0	0	0	FALSE	High	Master Protein	P0A6Y8	Chaperone protein DnaK OS=Escherichia coli (strain K12) OX=83333 GN=dnaK PE=1 SV=2 UPId=UP000000625 PPId=UP000000625	0	662.044	82	47	2418	45	638	69.1	4.97	8571.14	47	2	7.32161e+09	9.7318e+09	8.62329e+09	1.24402e+10	9.53632e+09	9.49668e+09	0.000295872	0.000265724	0.000149132	0	0	0	0.000236909	0	#DIV/0!	15	0.00610823
[S].LGIETMGGVMTTLIAK.[N]	0	1	1	4	P0A6Y8	P0A6Y8 [399-414]	0	0	1634.89	0	0	0	9.83834e+06	4.70917e+06	6.95033e+06	FALSE	High	Master Protein	P0A6Y8	Chaperone protein DnaK OS=Escherichia coli (strain K12) OX=83333 GN=dnaK PE=1 SV=2 UPId=UP000000625 PPId=UP000000625	0	662.044	82	47	2418	45	638	69.1	4.97	8571.14	47	2	7.32161e+09	9.7318e+09	8.62329e+09	1.24402e+10	9.53632e+09	9.49668e+09	0	0	0	0.000790852	0.000493814	0.000731869	0	0.000672178	0	-15	0.00177567
[A].YTQDGETLVGQPAK.[R]	0	1	1	4	P0A6Y8	P0A6Y8 [42-55]	0	0	1506.74	0	0	96463.8	1.1093e+06	594277	302852	FALSE	High	Master Protein	P0A6Y8	Chaperone protein DnaK OS=Escherichia coli (strain K12) OX=83333 GN=dnaK PE=1 SV=2 UPId=UP000000625 PPId=UP000000625	0	662.044	82	47	2418	45	638	69.1	4.97	8571.14	47	2	7.32161e+09	9.7318e+09	8.62329e+09	1.24402e+10	9.53632e+09	9.49668e+09	0	0	1.11864e-05	8.9171e-05	6.23172e-05	3.18903e-05	3.72881e-06	6.11261e-05	0.0610018	-4.035	0.0276818
[A].SSGLNEDEIQK.[M]	0	1	1	3	P0A6Y8	P0A6Y8 [504-514]	0	0	1219.58	0	0	137488	1.64742e+06	395484	1.07864e+06	FALSE	High	Master Protein	P0A6Y8	Chaperone protein DnaK OS=Escherichia coli (strain K12) OX=83333 GN=dnaK PE=1 SV=2 UPId=UP000000625 PPId=UP000000625	0	662.044	82	47	2418	45	638	69.1	4.97	8571.14	47	2	7.32161e+09	9.7318e+09	8.62329e+09	1.24402e+10	9.53632e+09	9.49668e+09	0	0	1.59438e-05	0.000132427	4.14714e-05	0.000113581	5.3146e-06	9.58265e-05	0.0554607	-4.17239	0.0326768
[Q].VEEAGDKLPADDK.[T]	0	1	1	6	P0A6Y8	P0A6Y8 [550-562]	0	1	1386.67	59738.9	0	0	709243	1.0909e+06	444879	FALSE	High	Master Protein	P0A6Y8	Chaperone protein DnaK OS=Escherichia coli (strain K12) OX=83333 GN=dnaK PE=1 SV=2 UPId=UP000000625 PPId=UP000000625	0	662.044	82	47	2418	45	638	69.1	4.97	8571.14	47	2	7.32161e+09	9.7318e+09	8.62329e+09	1.24402e+10	9.53632e+09	9.49668e+09	8.15926e-06	0	0	5.70123e-05	0.000114395	4.68458e-05	2.71975e-06	7.27509e-05	0.0373845	-4.74142	0.0298518
[V].EEAGDKLPADDK.[T]	0	1	1	11	P0A6Y8	P0A6Y8 [551-562]	0	1	1287.61	0	304151	525599	2.47566e+06	1.85456e+06	4.00067e+06	FALSE	High	Master Protein	P0A6Y8	Chaperone protein DnaK OS=Escherichia coli (strain K12) OX=83333 GN=dnaK PE=1 SV=2 UPId=UP000000625 PPId=UP000000625	0	662.044	82	47	2418	45	638	69.1	4.97	8571.14	47	2	7.32161e+09	9.7318e+09	8.62329e+09	1.24402e+10	9.53632e+09	9.49668e+09	0	3.12533e-05	6.09511e-05	0.000199005	0.000194473	0.00042127	3.07348e-05	0.000271583	0.113169	-3.14345	0.0351127
[A].GDKLPADDK.[T]	0	1	1	7	P0A6Y8	P0A6Y8 [554-562]	0	1	958.484	324660	517583	584762	4.40485e+06	1.74891e+06	5.11466e+06	FALSE	High	Master Protein	P0A6Y8	Chaperone protein DnaK OS=Escherichia coli (strain K12) OX=83333 GN=dnaK PE=1 SV=2 UPId=UP000000625 PPId=UP000000625	0	662.044	82	47	2418	45	638	69.1	4.97	8571.14	47	2	7.32161e+09	9.7318e+09	8.62329e+09	1.24402e+10	9.53632e+09	9.49668e+09	4.43427e-05	5.31847e-05	6.78119e-05	0.000354083	0.000183394	0.000538573	5.51131e-05	0.000358683	0.153654	-2.70224	0.0418259
[L].TALETALKGEDK.[A]	0	1	1	2	P0A6Y8	P0A6Y8 [570-581]	0	1	1275.68	469903	268400	1.46938e+06	4.16174e+06	3.95018e+06	2.93337e+06	FALSE	High	Master Protein	P0A6Y8	Chaperone protein DnaK OS=Escherichia coli (strain K12) OX=83333 GN=dnaK PE=1 SV=2 UPId=UP000000625 PPId=UP000000625	0	662.044	82	47	2418	45	638	69.1	4.97	8571.14	47	2	7.32161e+09	9.7318e+09	8.62329e+09	1.24402e+10	9.53632e+09	9.49668e+09	6.41803e-05	2.75796e-05	0.000170397	0.00033454	0.000414224	0.000308884	8.73857e-05	0.000352549	0.247868	-2.01236	0.00762129
[K].MQELAQVSQK.[L]	1xOxidation [M1]	1	1	95	P0A6Y8	P0A6Y8 [588-597]	0	0	1177.59	1.18631e+07	1.38815e+07	2.71635e+07	1.06684e+08	6.47096e+07	1.07973e+08	FALSE	High	Master Protein	P0A6Y8	Chaperone protein DnaK OS=Escherichia coli (strain K12) OX=83333 GN=dnaK PE=1 SV=2 UPId=UP000000625 PPId=UP000000625	0	662.044	82	47	2418	45	638	69.1	4.97	8571.14	47	2	7.32161e+09	9.7318e+09	8.62329e+09	1.24402e+10	9.53632e+09	9.49668e+09	0.00162028	0.0014264	0.00315002	0.00857579	0.00678559	0.0113695	0.00206557	0.0089103	0.231818	-2.10894	0.00896849
[R].RFQDEEVQR.[D]	0	1	1	15	P0A6Y8	P0A6Y8 [76-84]	0	1	1206.59	4.70814e+06	3.928e+06	5.94873e+06	2.76083e+07	2.0339e+07	1.78121e+07	FALSE	High	Master Protein	P0A6Y8	Chaperone protein DnaK OS=Escherichia coli (strain K12) OX=83333 GN=dnaK PE=1 SV=2 UPId=UP000000625 PPId=UP000000625	0	662.044	82	47	2418	45	638	69.1	4.97	8571.14	47	2	7.32161e+09	9.7318e+09	8.62329e+09	1.24402e+10	9.53632e+09	9.49668e+09	0.000643047	0.000403625	0.000689844	0.00221929	0.00213279	0.00187562	0.000578839	0.0020759	0.278838	-1.8425	0.000387637
[R].SGQAETLADHEGR.[H]	0	1	1	18	P0A6Z1	P0A6Z1 [38-50]	0	0	1370.63	278144	476473	1.26143e+06	3.79541e+06	1.23848e+06	2.72884e+06	FALSE	High	Master Protein	P0A6Z1	Chaperone protein HscA OS=Escherichia coli (strain K12) OX=83333 GN=hscA PE=1 SV=1 UPId=UP000000625 PPId=UP000000625	0	225.499	60	20	277	18	616	65.6	5.16	916.55	20	2	2.81419e+08	2.89634e+08	3.02317e+08	2.62435e+08	2.21478e+08	1.68829e+08	0.000988363	0.00164509	0.00417256	0.0144623	0.00559189	0.0161633	0.00226867	0.0120725	0.18792	-2.41181	0.0455475
[K].DSMSYAEQDVK.[A]	0	1	1	5	P0A6Z1	P0A6Z1 [515-525]	0	0	1272.54	660475	480753	742378	1.71471e+06	1.50487e+06	778952	FALSE	High	Master Protein	P0A6Z1	Chaperone protein HscA OS=Escherichia coli (strain K12) OX=83333 GN=hscA PE=1 SV=1 UPId=UP000000625 PPId=UP000000625	0	225.499	60	20	277	18	616	65.6	5.16	916.55	20	2	2.81419e+08	2.89634e+08	3.02317e+08	2.62435e+08	2.21478e+08	1.68829e+08	0.00234695	0.00165986	0.00245563	0.00653383	0.00679464	0.00461384	0.00215415	0.00598077	0.360179	-1.47321	0.00637341
[M].KAIDDLVK.[G]	0	1	1	1	P0A715	P0A715 [268-275]	0	1	901.535	0	0	584570	2.59021e+06	2.85286e+06	788643	FALSE	High	Master Protein	P0A715	2-dehydro-3-deoxyphosphooctonate aldolase OS=Escherichia coli (strain K12) OX=83333 GN=kdsA PE=1 SV=1 UPId=UP000000625 PPId=UP000000625	0	193.678	70	14	412	14	284	30.8	6.8	1501.8	14	0	5.8348e+08	4.88955e+08	4.90169e+08	4.35211e+08	3.96771e+08	3.02164e+08	0	0	0.00119259	0.00595162	0.0071902	0.00260999	0.00039753	0.0052506	0.0757112	-3.72335	0.0271032
[K].LILASTSPWR.[R]	0	1	1	2	P0A729	P0A729 [4-13]	0	0	1143.65	9.72301e+06	7.59542e+06	922760	636732	690222	293297	FALSE	High	Master Protein	P0A729	7-methyl-GTP pyrophosphatase OS=Escherichia coli (strain K12) OX=83333 GN=yceF PE=1 SV=1 UPId=UP000000625 PPId=UP000000625	0	47.043	49	7	57	7	194	21.7	6.29	234.48	7	0	6.15942e+07	6.44726e+07	2.34371e+07	1.20313e+08	1.16954e+08	1.16008e+08	0.157856	0.117809	0.0393718	0.00529231	0.00590164	0.00252824	0.105012	0.00457406	22.9582	4.52093	0.044781
[D].FIIQSPHFNDAVDILIPDYQR.[Y]	0	1	1	6	P0A731	P0A731 [125-145]	0	0	2501.28	3.59987e+07	0	2.3422e+07	4.73062e+07	4.00439e+07	4.305e+07	FALSE	High	Master Protein	P0A731	Methylglyoxal synthase OS=Escherichia coli (strain K12) OX=83333 GN=mgsA PE=1 SV=1 UPId=UP000000625 PPId=UP000000625	0	63.79	85	6	107	6	152	16.9	6.64	294.27	6	0	5.86423e+07	3.11749e+07	5.81439e+07	4.87903e+07	3.86436e+07	4.6643e+07	0.61387	0	0.402827	0.969583	1.03624	0.92297	0.338899	0.976263	0.347139	-1.52641	0.0253052
[M].SLLAQLDQK.[I]	0	1	1	2	P0A761	P0A761 [2-10]	0	0	1015.58	0	0	265666	544830	592776	523997	FALSE	High	Master Protein	P0A761	Putative N-acetylmannosamine-6-phosphate 2-epimerase OS=Escherichia coli (strain K12) OX=83333 GN=nanE PE=1 SV=1 UPId=UP000000625 PPId=UP000000625	0	44.989	72	8	70	5	229	24.1	5.05	257.19	8	3	1.43256e+07	1.06342e+08	5.4476e+07	1.8444e+07	2.56767e+07	2.36269e+07	0	0	0.00487676	0.0295397	0.0230861	0.022178	0.00162559	0.0249346	0.0651941	-3.93912	0.00118605
[S].VLEGENAVQR.[H]	0	1	1	12	P0A763	P0A763 [76-85]	0	0	1114.59	0	0	948694	1.03171e+07	3.18825e+06	6.7715e+06	FALSE	High	Master Protein	P0A763	Nucleoside diphosphate kinase OS=Escherichia coli (strain K12) OX=83333 GN=ndk PE=1 SV=2 UPId=UP000000625 PPId=UP000000625	0	105.362	87	8	268	8	143	15.5	5.81	901.56	8	0	1.60543e+08	1.40686e+08	1.75951e+08	2.52941e+08	2.56519e+08	1.937e+08	0	0	0.0053918	0.0407887	0.0124289	0.0349588	0.00179727	0.0293921	0.0611478	-4.03155	0.0353725
[R].YSVSDMINR.[G]	1xOxidation [M6]	1	1	7	P0A796	P0A796 [56-64]	0	0	1100.5	436110	0	1.29825e+06	4.11286e+06	2.38807e+06	6.14592e+06	FALSE	High	Master Protein	P0A796	ATP-dependent 6-phosphofructokinase isozyme 1 OS=Escherichia coli (strain K12) OX=83333 GN=pfkA PE=1 SV=1 UPId=UP000000625 PPId=UP000000625	0	214.607	76	19	417	9	320	34.8	5.72	1299.27	19	11	3.09914e+08	5.51836e+08	6.29271e+08	3.71308e+08	3.29718e+08	9.83253e+08	0.0014072	0	0.00206309	0.0110767	0.00724278	0.0062506	0.00115676	0.00819001	0.141241	-2.82377	0.0115388
[R].AVAIENLK.[K]	0	1	1	9	P0A796	P0A796 [84-91]	0	0	857.509	0	0	0	5.57916e+06	7.4841e+06	1.50002e+07	FALSE	High	Master Protein	P0A796	ATP-dependent 6-phosphofructokinase isozyme 1 OS=Escherichia coli (strain K12) OX=83333 GN=pfkA PE=1 SV=1 UPId=UP000000625 PPId=UP000000625	0	214.607	76	19	417	9	320	34.8	5.72	1299.27	19	11	3.09914e+08	5.51836e+08	6.29271e+08	3.71308e+08	3.29718e+08	9.83253e+08	0	0	0	0.0150257	0.0226985	0.0152557	0	0.01766	0	-15	0.00218334
[L].KEPARPMVAIVGGSK.[V]	1xOxidation [M7]	1	1	2	P0A799	P0A799 [179-193]	0	1	1555.86	0	0	514336	795600	1.36363e+06	848818	FALSE	High	Master Protein	P0A799	Phosphoglycerate kinase OS=Escherichia coli (strain K12) OX=83333 GN=pgk PE=1 SV=2 UPId=UP000000625 PPId=UP000000625	0	463.162	85	30	1963	28	387	41.1	5.22	7010.22	30	3	7.57605e+09	5.46189e+09	7.77163e+09	6.88094e+09	6.78293e+09	9.5196e+09	0	0	6.61813e-05	0.000115624	0.000201039	8.91653e-05	2.20604e-05	0.000135276	0.163077	-2.61637	0.04844
[L].LTTCNIPVPSDVR.[V]	1xCarbamidomethyl [C4]	1	1	14	P0A799	P0A799 [246-258]	0	0	1471.76	2.30276e+06	1.45889e+06	1.67977e+06	0	1.31816e+06	0	FALSE	High	Master Protein	P0A799	Phosphoglycerate kinase OS=Escherichia coli (strain K12) OX=83333 GN=pgk PE=1 SV=2 UPId=UP000000625 PPId=UP000000625	0	463.162	85	30	1963	28	387	41.1	5.22	7010.22	30	3	7.57605e+09	5.46189e+09	7.77163e+09	6.88094e+09	6.78293e+09	9.5196e+09	0.000303952	0.000267103	0.000216142	0	0.000194335	0	0.000262399	6.47785e-05	4.05071	2.01818	0.0468997
[I].LDIGDASAQELAEILK.[N]	0	1	1	10	P0A799	P0A799 [284-299]	0	0	1685.9	2.96817e+06	4.05918e+06	2.156e+06	0	0	0	FALSE	High	Master Protein	P0A799	Phosphoglycerate kinase OS=Escherichia coli (strain K12) OX=83333 GN=pgk PE=1 SV=2 UPId=UP000000625 PPId=UP000000625	0	463.162	85	30	1963	28	387	41.1	5.22	7010.22	30	3	7.57605e+09	5.46189e+09	7.77163e+09	6.88094e+09	6.78293e+09	9.5196e+09	0.000391784	0.000743183	0.000277419	0	0	0	0.000470795	0	#DIV/0!	15	0.0283177
[K].LFHDYLDLHR.[S]	0	1	1	3	P0A7A7	P0A7A7 [104-113]	0	0	1328.67	0	0	75483	346088	362809	828142	FALSE	High	Master Protein	P0A7A7	Glycerol-3-phosphate acyltransferase OS=Escherichia coli (strain K12) OX=83333 GN=plsB PE=1 SV=2 UPId=UP000000625 PPId=UP000000625	0	151.441	44	24	216	24	807	91.3	8.38	590.52	24	0	9.50696e+07	1.19898e+08	1.2143e+08	1.11661e+08	1.42756e+08	1.95626e+08	0	0	0.00062162	0.00309944	0.00254146	0.0042333	0.000207207	0.0032914	0.0629539	-3.98956	0.0046208
[E].GYISDSGDAEPAETMK.[V]	1xOxidation [M15]	1	1	1	P0A7A7	P0A7A7 [767-782]	0	0	1686.72	0	0	108497	435715	982844	411626	FALSE	High	Master Protein	P0A7A7	Glycerol-3-phosphate acyltransferase OS=Escherichia coli (strain K12) OX=83333 GN=plsB PE=1 SV=2 UPId=UP000000625 PPId=UP000000625	0	151.441	44	24	216	24	807	91.3	8.38	590.52	24	0	9.50696e+07	1.19898e+08	1.2143e+08	1.11661e+08	1.42756e+08	1.95626e+08	0	0	0.000893501	0.00390211	0.00688478	0.00210415	0.000297834	0.00429701	0.0693118	-3.85076	0.0485469
[K].DLPEDIYVVIEIPANAD.[P]	0	1	1	18	P0A7A9	P0A7A9 [11-27]	0	0	1885.94	3.7174e+07	1.92543e+07	7.0727e+06	2.21984e+07	3.13969e+07	2.09878e+07	FALSE	High	Master Protein	P0A7A9	Inorganic pyrophosphatase OS=Escherichia coli (strain K12) OX=83333 GN=ppa PE=1 SV=2 UPId=UP000000625 PPId=UP000000625	0	112.984	54	10	302	10	176	19.7	5.17	970.33	10	0	1.33914e+08	5.62315e+07	1.37969e+07	1.81343e+07	3.96411e+07	2.64282e+07	0.277597	0.342411	0.512628	1.22411	0.792029	0.794146	0.377545	0.936762	0.403032	-1.31103	0.0249366
[K].VEGWENAEAAK.[A]	0	1	1	18	P0A7A9	P0A7A9 [153-163]	0	0	1203.56	9.14133e+06	5.40679e+06	1.64801e+06	4.70893e+06	7.80918e+06	4.77942e+06	FALSE	High	Master Protein	P0A7A9	Inorganic pyrophosphatase OS=Escherichia coli (strain K12) OX=83333 GN=ppa PE=1 SV=2 UPId=UP000000625 PPId=UP000000625	0	112.984	54	10	302	10	176	19.7	5.17	970.33	10	0	1.33914e+08	5.62315e+07	1.37969e+07	1.81343e+07	3.96411e+07	2.64282e+07	0.0682628	0.0961524	0.119448	0.25967	0.196997	0.180845	0.0946209	0.212504	0.445266	-1.16726	0.0139616
[K].VLDDTMAVADILTSMVVDVSDLLDQAR.[Q]	2xOxidation [M6; M15]	1	1	36	P0A7D4	P0A7D4 [187-213]	0	0	2937.44	500352	666500	1.72184e+06	0	0	0	FALSE	High	Master Protein	P0A7D4	Adenylosuccinate synthetase OS=Escherichia coli (strain K12) OX=83333 GN=purA PE=1 SV=2 UPId=UP000000625 PPId=UP000000625	0	424.586	79	27	1264	21	432	47.3	5.49	4392.72	27	6	1.8067e+09	1.49323e+09	2.04848e+09	1.98625e+09	1.99583e+09	1.21872e+09	0.000276943	0.000446349	0.000840544	0	0	0	0.000521279	0	#DIV/0!	15	0.0354491
[K].DVDSIYKIPGLLK.[S]	0	1	1	11	P0A7E5	P0A7E5 [240-252]	0	1	1460.84	2.3186e+06	2.63416e+06	2.03431e+06	0	975827	613609	FALSE	High	Master Protein	P0A7E5	CTP synthase OS=Escherichia coli (strain K12) OX=83333 GN=pyrG PE=1 SV=2 UPId=UP000000625 PPId=UP000000625	0	305.955	67	27	725	27	545	60.3	5.94	2462.18	27	0	3.61638e+08	3.07691e+08	4.223e+08	3.64952e+08	3.87758e+08	6.6765e+08	0.00641137	0.00856105	0.00481722	0	0.00251659	0.000919058	0.00659655	0.00114522	5.7601	2.52609	0.0141445
[K].YIELPDAYK.[S]	0	1	1	13	P0A7E5	P0A7E5 [298-306]	0	0	1111.57	1.03862e+06	1.00129e+06	3.64466e+06	8.03632e+06	8.68712e+06	8.56718e+06	FALSE	High	Master Protein	P0A7E5	CTP synthase OS=Escherichia coli (strain K12) OX=83333 GN=pyrG PE=1 SV=2 UPId=UP000000625 PPId=UP000000625	0	305.955	67	27	725	27	545	60.3	5.94	2462.18	27	0	3.61638e+08	3.07691e+08	4.223e+08	3.64952e+08	3.87758e+08	6.6765e+08	0.002872	0.00325421	0.0086305	0.0220202	0.0224035	0.0128318	0.0049189	0.0190852	0.257734	-1.95604	0.0176519
[K].ALNYLIHQLESDIVTIDYR.[V]	0	1	1	16	P0A7F6	P0A7F6 [148-166]	0	0	2276.19	3.99404e+07	2.42081e+07	2.28347e+07	0	1.87894e+07	0	FALSE	High	Master Protein	P0A7F6	S-adenosylmethionine decarboxylase proenzyme OS=Escherichia coli (strain K12) OX=83333 GN=speD PE=1 SV=1 UPId=UP000000625 PPId=UP000000625	0	143.908	72	12	258	12	264	30.4	5.39	917.21	12	0	1.18089e+08	8.04247e+07	3.49529e+07	1.06808e+08	1.0262e+08	1.52255e+08	0.338224	0.301004	0.6533	0	0.183097	0	0.430843	0.0610322	7.05927	2.81952	0.0439233
[K].APKPGAELLLGDDESINAT.[M]	0	1	1	5	P0A7F9	P0A7F9 [100-118]	0	0	1910.97	0	0	377429	587774	1.02966e+06	170337	FALSE	High	Master Protein	P0A7F9	S-adenosylmethionine:tRNA ribosyltransferase-isomerase OS=Escherichia coli (strain K12) OX=83333 GN=queA PE=1 SV=1 UPId=UP000000625 PPId=UP000000625	0	96.277	63	11	85	11	356	39.4	5.24	331.58	11	0	9.39794e+07	1.28254e+08	1.04928e+08	5.49054e+07	5.72849e+07	1.18306e+07	0	0	0.00359703	0.0107052	0.0179744	0.014398	0.00119901	0.0143592	0.083501	-3.58206	0.00552443
[Y].GEGINFYGELVDLGVK.[E]	0	1	1	4	P0A7G6	P0A7G6 [266-281]	0	0	1709.87	1.0637e+07	1.15087e+07	1.98022e+07	1.6913e+07	4.1285e+07	2.8643e+07	FALSE	High	Master Protein	P0A7G6	Protein RecA OS=Escherichia coli (strain K12) OX=83333 GN=recA PE=1 SV=2 UPId=UP000000625 PPId=UP000000625	0	143.369	66	13	382	13	353	38	5.19	1276.98	13	0	5.18428e+08	6.17351e+08	4.80469e+08	2.03914e+08	3.09868e+08	4.52477e+08	0.0205179	0.0186421	0.0412144	0.0829419	0.133234	0.0633027	0.0267914	0.0931595	0.287587	-1.79793	0.0395217
[E].AAEGVTTGVSAADR.[I]	0	1	1	15	P0A7J0	P0A7J0 [101-114]	0	0	1304.64	0	0	1.39122e+06	9.62704e+06	9.33698e+06	7.52746e+06	FALSE	High	Master Protein	P0A7J0	3,4-dihydroxy-2-butanone 4-phosphate synthase OS=Escherichia coli (strain K12) OX=83333 GN=ribB PE=1 SV=1 UPId=UP000000625 PPId=UP000000625	0	87.863	55	7	125	7	217	23.3	5.01	362.98	7	0	1.4412e+08	1.29452e+08	1.18633e+08	1.42164e+08	1.19365e+08	6.07026e+07	0	0	0.0117271	0.0677178	0.078222	0.124006	0.00390905	0.0899818	0.0434427	-4.52474	0.00828949
[-].MNQTLLSSFGTPFER.[V]	1xOxidation [M1]	1	1	18	P0A7J0	P0A7J0 [1-15]	0	0	1743.84	1.21377e+07	9.94542e+06	9.47653e+06	1.89028e+06	6.2776e+06	419659	FALSE	High	Master Protein	P0A7J0	3,4-dihydroxy-2-butanone 4-phosphate synthase OS=Escherichia coli (strain K12) OX=83333 GN=ribB PE=1 SV=1 UPId=UP000000625 PPId=UP000000625	0	87.863	55	7	125	7	217	23.3	5.01	362.98	7	0	1.4412e+08	1.29452e+08	1.18633e+08	1.42164e+08	1.19365e+08	6.07026e+07	0.0842193	0.0768269	0.0798813	0.0132965	0.0525915	0.00691335	0.0803092	0.0242671	3.30938	1.72656	0.0178327
[V].AEVSEVAK.[G]	0	1	1	1	P0A7J3	P0A7J3 [13-20]	0	0	832.441	0	0	0	60462.3	79482.5	72349.6	FALSE	High	Master Protein	P0A7J3	50S ribosomal protein L10 OS=Escherichia coli (strain K12) OX=83333 GN=rplJ PE=1 SV=2 UPId=UP000000625 PPId=UP000000625	0	98.586	56	8	601	8	165	17.7	8.98	1798.43	8	0	3.39726e+08	1.33511e+09	9.35764e+08	3.60144e+08	4.20052e+08	8.63999e+08	0	0	0	0.000167884	0.00018922	8.37381e-05	0	0.000146947	0	-15	0.01031
[G].TPFECLK.[D]	1xCarbamidomethyl [C5]	1	1	1	P0A7J3	P0A7J3 [67-73]	0	0	894.439	0	0	0	165018	109498	100482	FALSE	High	Master Protein	P0A7J3	50S ribosomal protein L10 OS=Escherichia coli (strain K12) OX=83333 GN=rplJ PE=1 SV=2 UPId=UP000000625 PPId=UP000000625	0	98.586	56	8	601	8	165	17.7	8.98	1798.43	8	0	3.39726e+08	1.33511e+09	9.35764e+08	3.60144e+08	4.20052e+08	8.63999e+08	0	0	0	0.000458201	0.000260677	0.000116299	0	0.000278392	0	-15	0.0483495
[I].AYSMEHPGAAAR.[L]	1xOxidation [M4]	1	1	13	P0A7J3	P0A7J3 [83-94]	0	0	1276.57	21391.3	17006.1	290426	219851	697265	765179	FALSE	High	Master Protein	P0A7J3	50S ribosomal protein L10 OS=Escherichia coli (strain K12) OX=83333 GN=rplJ PE=1 SV=2 UPId=UP000000625 PPId=UP000000625	0	98.586	56	8	601	8	165	17.7	8.98	1798.43	8	0	3.39726e+08	1.33511e+09	9.35764e+08	3.60144e+08	4.20052e+08	8.63999e+08	6.29664e-05	1.27376e-05	0.000310362	0.000610454	0.00165995	0.000885625	0.000128689	0.00105201	0.122327	-3.03119	0.0478064
[A].YSMEHPGAAAR.[L]	1xOxidation [M3]	1	1	21	P0A7J3	P0A7J3 [84-94]	0	0	1205.54	0	26442.2	444340	403673	646692	702448	FALSE	High	Master Protein	P0A7J3	50S ribosomal protein L10 OS=Escherichia coli (strain K12) OX=83333 GN=rplJ PE=1 SV=2 UPId=UP000000625 PPId=UP000000625	0	98.586	56	8	601	8	165	17.7	8.98	1798.43	8	0	3.39726e+08	1.33511e+09	9.35764e+08	3.60144e+08	4.20052e+08	8.63999e+08	0	1.98053e-05	0.000474842	0.00112087	0.00153955	0.000813019	0.000164882	0.00115781	0.142409	-2.81189	0.0191512
[R].AQLQEIAQTK.[A]	0	1	1	50	P0A7J7	P0A7J7 [104-113]	0	0	1129.62	0	0	1.31033e+07	3.05096e+07	5.52184e+07	1.37773e+08	FALSE	High	Master Protein	P0A7J7	50S ribosomal protein L11 OS=Escherichia coli (strain K12) OX=83333 GN=rplK PE=1 SV=2 UPId=UP000000625 PPId=UP000000625	0	59.181	38	5	426	5	142	14.9	9.63	979.48	5	0	1.05033e+08	1.72874e+08	8.84301e+07	6.44627e+07	1.20779e+08	2.22634e+08	0	0	0.148177	0.473291	0.457184	0.618835	0.0493923	0.516436	0.0956405	-3.38623	0.00280714
[A].MSVMDVVELISAMEEK.[F]	1xOxidation [M]	1	1	61	P0A7K2	P0A7K2 [15-30]	0	0	1826.86	3.39302e+07	2.23981e+07	2.47794e+07	1.22518e+07	5.87478e+06	1.07045e+07	FALSE	High	Master Protein	P0A7K2	50S ribosomal protein L7/L12 OS=Escherichia coli (strain K12) OX=83333 GN=rplL PE=1 SV=2 UPId=UP000000625 PPId=UP000000625	0	169.61	79	11	1474	11	121	12.3	4.65	5303.31	11	0	5.10274e+09	3.20063e+09	6.81008e+09	6.62855e+09	4.34658e+09	8.28023e+09	0.00664941	0.00699803	0.00363863	0.00184833	0.00135159	0.00129277	0.00576203	0.00149756	3.8476	1.94396	0.0168854
[Q].IIEAVAAMSVMDVVELISAMEEK.[F]	3xOxidation [M8; M11; M20]	1	1	28	P0A7K2	P0A7K2 [8-30]	0	0	2526.24	3.05583e+06	0	1.07796e+07	3.11549e+07	9.30973e+06	3.89896e+07	FALSE	High	Master Protein	P0A7K2	50S ribosomal protein L7/L12 OS=Escherichia coli (strain K12) OX=83333 GN=rplL PE=1 SV=2 UPId=UP000000625 PPId=UP000000625	0	169.61	79	11	1474	11	121	12.3	4.65	5303.31	11	0	5.10274e+09	3.20063e+09	6.81008e+09	6.62855e+09	4.34658e+09	8.28023e+09	0.000598861	0	0.00158288	0.0047001	0.00214185	0.00470876	0.000727248	0.00385024	0.188884	-2.40443	0.032381
[A].FEGVVIAIR.[N]	0	1	1	7	P0A7K6	P0A7K6 [43-51]	0	0	1003.59	0	0	235522	178294	280357	218855	FALSE	High	Master Protein	P0A7K6	50S ribosomal protein L19 OS=Escherichia coli (strain K12) OX=83333 GN=rplS PE=1 SV=2 UPId=UP000000625 PPId=UP000000625	0	56.407	60	7	294	7	115	13.1	10.62	808.77	7	0	7.28691e+07	3.35942e+07	3.67138e+07	1.37281e+07	1.93344e+07	2.06711e+07	0	0	0.00641507	0.0129875	0.0145004	0.0105875	0.00213836	0.0126918	0.168483	-2.56932	0.0121025
[R].GLHSAFTVR.[K]	0	1	1	12	P0A7K6	P0A7K6 [54-62]	0	0	987.537	0	0	3.15287e+06	5.22186e+06	1.89263e+07	3.10494e+07	FALSE	High	Master Protein	P0A7K6	50S ribosomal protein L19 OS=Escherichia coli (strain K12) OX=83333 GN=rplS PE=1 SV=2 UPId=UP000000625 PPId=UP000000625	0	56.407	60	7	294	7	115	13.1	10.62	808.77	7	0	7.28691e+07	3.35942e+07	3.67138e+07	1.37281e+07	1.93344e+07	2.06711e+07	0	0	0.0858769	0.380378	0.978889	1.50207	0.0286256	0.953779	0.0300129	-5.05828	0.0466823
[L].HSAFTVR.[K]	0	1	1	7	P0A7K6	P0A7K6 [56-62]	0	0	817.432	0	0	368976	1.12934e+06	1.28508e+06	810211	FALSE	High	Master Protein	P0A7K6	50S ribosomal protein L19 OS=Escherichia coli (strain K12) OX=83333 GN=rplS PE=1 SV=2 UPId=UP000000625 PPId=UP000000625	0	56.407	60	7	294	7	115	13.1	10.62	808.77	7	0	7.28691e+07	3.35942e+07	3.67138e+07	1.37281e+07	1.93344e+07	2.06711e+07	0	0	0.01005	0.0822645	0.0664657	0.0391953	0.00335001	0.0626418	0.0534789	-4.22489	0.0103801
[R].VVGQLGQVLGPR.[G]	0	1	1	82	P0A7L0	P0A7L0 [123-134]	0	0	1222.73	1.42161e+07	1.16122e+07	4.37007e+07	9.25779e+07	1.10202e+08	8.56522e+07	FALSE	High	Master Protein	P0A7L0	50S ribosomal protein L1 OS=Escherichia coli (strain K12) OX=83333 GN=rplA PE=1 SV=2 UPId=UP000000625 PPId=UP000000625	0	317.225	76	20	1488	5	234	24.7	9.64	4930	20	21	2.78949e+09	2.02154e+09	3.82781e+09	2.69646e+09	2.48081e+09	2.40562e+09	0.00509631	0.00574425	0.0114166	0.0343331	0.0444217	0.035605	0.00741907	0.0381199	0.194624	-2.36124	0.00121747
[I].NEAIALLK.[E]	0	1	1	9	P0A7L0	P0A7L0 [24-31]	0	0	871.525	0	0	632396	1.14078e+06	1.35018e+06	757729	FALSE	High	Master Protein	P0A7L0	50S ribosomal protein L1 OS=Escherichia coli (strain K12) OX=83333 GN=rplA PE=1 SV=2 UPId=UP000000625 PPId=UP000000625	0	317.225	76	20	1488	5	234	24.7	9.64	4930	20	21	2.78949e+09	2.02154e+09	3.82781e+09	2.69646e+09	2.48081e+09	2.40562e+09	0	0	0.000165211	0.000423067	0.00054425	0.000314982	5.50704e-05	0.000427433	0.12884	-2.95635	0.0124139
[R].GATVLPHGTGR.[S]	0	1	1	18	P0A7L0	P0A7L0 [61-71]	0	0	1065.58	1.02602e+07	7.81484e+06	1.46943e+07	2.67016e+07	2.22581e+07	3.36161e+07	FALSE	High	Master Protein	P0A7L0	50S ribosomal protein L1 OS=Escherichia coli (strain K12) OX=83333 GN=rplA PE=1 SV=2 UPId=UP000000625 PPId=UP000000625	0	317.225	76	20	1488	5	234	24.7	9.64	4930	20	21	2.78949e+09	2.02154e+09	3.82781e+09	2.69646e+09	2.48081e+09	2.40562e+09	0.00367816	0.00386578	0.00383884	0.00990246	0.0089721	0.0139739	0.00379426	0.0109495	0.346523	-1.52898	0.00962309
[K].AAGAELVGMEDLADQIKK.[G]	0	1	1	40	P0A7L0	P0A7L0 [89-106]	0	1	1858.96	1.64685e+06	1.10129e+06	6.97448e+06	8.27259e+06	8.20789e+06	6.32729e+06	FALSE	High	Master Protein	P0A7L0	50S ribosomal protein L1 OS=Escherichia coli (strain K12) OX=83333 GN=rplA PE=1 SV=2 UPId=UP000000625 PPId=UP000000625	0	317.225	76	20	1488	5	234	24.7	9.64	4930	20	21	2.78949e+09	2.02154e+09	3.82781e+09	2.69646e+09	2.48081e+09	2.40562e+09	0.000590376	0.000544775	0.00182206	0.00306794	0.00330855	0.00263021	0.000985736	0.00300223	0.328334	-1.60676	0.0121152
[E].SVLAGSIIVR.[Q]	0	1	1	15	P0A7L8	P0A7L8 [30-39]	0	0	1014.63	0	0	789673	1.55159e+06	2.24437e+06	998489	FALSE	High	Master Protein	P0A7L8	50S ribosomal protein L27 OS=Escherichia coli (strain K12) OX=83333 GN=rpmA PE=1 SV=2 UPId=UP000000625 PPId=UP000000625	0	21.975	31	3	135	3	85	9.1	10.58	335.91	3	0	4.58083e+07	5.07933e+07	4.1689e+07	5.19898e+07	7.35479e+07	2.92227e+07	0	0	0.018942	0.0298442	0.0305157	0.0341683	0.006314	0.0315094	0.200385	-2.31916	0.0174967
[R].RFLPNLHSHR.[F]	0	1	1	12	P0A7M2	P0A7M2 [28-37]	0	1	1276.7	211019	161511	0	3.11708e+06	1.8893e+06	6.66429e+06	FALSE	High	Master Protein	P0A7M2	50S ribosomal protein L28 OS=Escherichia coli (strain K12) OX=83333 GN=rpmB PE=1 SV=2 UPId=UP000000625 PPId=UP000000625	0	28.621	27	4	148	4	78	9	11.41	338.91	4	0	1.73762e+08	6.48799e+07	1.15783e+08	5.97025e+07	6.72482e+07	8.33856e+07	0.00121441	0.00248939	0	0.0522103	0.0280944	0.0799213	0.0012346	0.0534087	0.0231161	-5.43496	0.0253403
[R].FLPNLHSHR.[F]	0	1	1	29	P0A7M2	P0A7M2 [29-37]	0	0	1120.6	2.24365e+07	7.83006e+06	7.28132e+06	2.80109e+07	2.88504e+07	3.33691e+07	FALSE	High	Master Protein	P0A7M2	50S ribosomal protein L28 OS=Escherichia coli (strain K12) OX=83333 GN=rpmB PE=1 SV=2 UPId=UP000000625 PPId=UP000000625	0	28.621	27	4	148	4	78	9	11.41	338.91	4	0	1.73762e+08	6.48799e+07	1.15783e+08	5.97025e+07	6.72482e+07	8.33856e+07	0.129122	0.120685	0.0628875	0.469175	0.429014	0.400179	0.104232	0.432789	0.240837	-2.05387	0.000340037
[F].LPNLHSHR.[F]	0	1	1	10	P0A7M2	P0A7M2 [30-37]	0	0	973.533	0	86904.4	402283	6.16358e+06	2.53682e+06	7.50067e+06	FALSE	High	Master Protein	P0A7M2	50S ribosomal protein L28 OS=Escherichia coli (strain K12) OX=83333 GN=rpmB PE=1 SV=2 UPId=UP000000625 PPId=UP000000625	0	28.621	27	4	148	4	78	9	11.41	338.91	4	0	1.73762e+08	6.48799e+07	1.15783e+08	5.97025e+07	6.72482e+07	8.33856e+07	0	0.00133947	0.00347445	0.103238	0.0377233	0.0899516	0.00160464	0.076971	0.0208473	-5.584	0.0196995
[L].PNLHSHR.[F]	0	1	1	26	P0A7M2	P0A7M2 [31-37]	0	0	860.449	5.4413e+06	3.92409e+06	6.65082e+06	1.78906e+07	1.63391e+07	2.33637e+07	FALSE	High	Master Protein	P0A7M2	50S ribosomal protein L28 OS=Escherichia coli (strain K12) OX=83333 GN=rpmB PE=1 SV=2 UPId=UP000000625 PPId=UP000000625	0	28.621	27	4	148	4	78	9	11.41	338.91	4	0	1.73762e+08	6.48799e+07	1.15783e+08	5.97025e+07	6.72482e+07	8.33856e+07	0.0313147	0.0604823	0.057442	0.299662	0.242967	0.280189	0.0497463	0.274273	0.181376	-2.46295	0.000295606
[K].CHPFFTGK.[Q]	1xCarbamidomethyl [C1]	1	1	20	P0A7M9	P0A7M9 [40-47]	0	0	993.461	8.39114e+06	1.21259e+06	3.52944e+06	1.00375e+07	1.15014e+07	3.10118e+07	FALSE	High	Master Protein	P0A7M9	50S ribosomal protein L31 OS=Escherichia coli (strain K12) OX=83333 GN=rpmE PE=1 SV=1 UPId=UP000000625 PPId=UP000000625	0	50.58	64	4	231	4	70	7.9	9.32	672.91	4	0	3.837e+07	4.43137e+06	7.01395e+07	8.06091e+06	1.53e+07	2.57705e+07	0.21869	0.273638	0.0503202	1.2452	0.751728	1.20338	0.180883	1.06677	0.169561	-2.56012	0.00669666
[R].RSHDALTAVTSLSVDK.[T]	0	1	1	2	P0A7N4	P0A7N4 [17-32]	0	1	1699.9	1.46197e+06	970292	1.14033e+06	0	0	1.40598e+06	FALSE	High	Master Protein	P0A7N4	50S ribosomal protein L32 OS=Escherichia coli (strain K12) OX=83333 GN=rpmF PE=1 SV=2 UPId=UP000000625 PPId=UP000000625	0	30.981	46	3	122	3	57	6.4	11.03	322.9	3	0	4.78676e+06	1.38609e+06	1.89434e+06	773846	3.06382e+06	1.78654e+07	0.305421	0.700018	0.601969	0	0	0.0786987	0.535803	0.0262329	20.4248	4.35225	0.0137559
[R].ALNAAGFR.[I]	0	1	1	11	P0A7R9	P0A7R9 [99-106]	0	0	819.447	0	0	632080	422385	1.65055e+06	9.92459e+06	FALSE	High	Master Protein	P0A7R9	30S ribosomal protein S11 OS=Escherichia coli (strain K12) OX=83333 GN=rpsK PE=1 SV=2 UPId=UP000000625 PPId=UP000000625	0	74.972	67	7	232	7	129	13.8	11.33	719.46	7	0	4.27785e+07	2.41773e+07	5.23038e+07	5.85097e+06	3.71155e+07	1.38436e+08	0	0	0.0120848	0.0721906	0.0444705	0.071691	0.00402826	0.062784	0.0641606	-3.96217	0.00419913
[M].ATVNQLVR.[K]	0	1	1	18	P0A7S3	P0A7S3 [2-9]	0	0	900.526	0	54896.4	8.40482e+06	4.09333e+07	6.80412e+07	7.27562e+07	FALSE	High	Master Protein	P0A7S3	30S ribosomal protein S12 OS=Escherichia coli (strain K12) OX=83333 GN=rpsL PE=1 SV=2 UPId=UP000000625 PPId=UP000000625	0	59.875	53	6	193	3	124	13.7	10.87	746.69	6	3	1.08508e+09	5.73079e+08	5.65418e+08	9.69523e+08	8.18768e+08	1.28574e+09	0	9.57922e-05	0.0148648	0.04222	0.0831019	0.0565871	0.00498686	0.0606363	0.0822421	-3.60398	0.0126819
[K].KRPFYQVVVADSR.[N]	0	1	1	57	P0A7T3	P0A7T3 [13-25]	0	1	1564.86	2.00568e+07	4.69768e+07	1.23851e+07	2.49717e+07	3.73072e+07	7.90392e+07	FALSE	High	Master Protein	P0A7T3	30S ribosomal protein S16 OS=Escherichia coli (strain K12) OX=83333 GN=rpsP PE=1 SV=1 UPId=UP000000625 PPId=UP000000625	0	73.709	59	7	335	7	82	9.2	10.55	956.93	7	0	1.13296e+08	3.61512e+08	2.64947e+08	1.48257e+07	3.49033e+07	6.97213e+07	0.17703	0.129945	0.0467454	1.68435	1.06887	1.13364	0.117907	1.29562	0.091004	-3.45793	0.00407839
[R].VGFFNPIASEKEEGTR.[L]	0	1	1	86	P0A7T3	P0A7T3 [36-51]	0	1	1780.89	3.97255e+07	5.37063e+07	2.51867e+07	1.50985e+07	5.71822e+07	4.72067e+07	FALSE	High	Master Protein	P0A7T3	30S ribosomal protein S16 OS=Escherichia coli (strain K12) OX=83333 GN=rpsP PE=1 SV=1 UPId=UP000000625 PPId=UP000000625	0	73.709	59	7	335	7	82	9.2	10.55	956.93	7	0	1.13296e+08	3.61512e+08	2.64947e+08	1.48257e+07	3.49033e+07	6.97213e+07	0.350635	0.14856	0.0950631	1.0184	1.6383	0.677077	0.198086	1.11126	0.178253	-2.488	0.0352417
[K].EEGTRLDLDR.[I]	0	1	1	7	P0A7T3	P0A7T3 [47-56]	0	1	1203.6	712299	1.0257e+06	4.06753e+06	1.40692e+07	1.40095e+07	2.41694e+07	FALSE	High	Master Protein	P0A7T3	30S ribosomal protein S16 OS=Escherichia coli (strain K12) OX=83333 GN=rpsP PE=1 SV=1 UPId=UP000000625 PPId=UP000000625	0	73.709	59	7	335	7	82	9.2	10.55	956.93	7	0	1.13296e+08	3.61512e+08	2.64947e+08	1.48257e+07	3.49033e+07	6.97213e+07	0.00628706	0.00283725	0.0153522	0.948976	0.401381	0.346657	0.00815885	0.565671	0.0144233	-6.11545	0.0441799
[I].GLTIAVHNGR.[Q]	0	1	1	6	P0A7U3	P0A7U3 [46-55]	0	0	1037.59	0	0	0	371475	239734	244852	FALSE	High	Master Protein	P0A7U3	30S ribosomal protein S19 OS=Escherichia coli (strain K12) OX=83333 GN=rpsS PE=1 SV=2 UPId=UP000000625 PPId=UP000000625	0	155.679	71	9	517	9	92	10.4	10.52	1487.72	9	0	5.099e+08	2.18297e+08	5.53606e+08	2.79864e+08	2.85347e+08	2.90441e+08	0	0	0	0.00132734	0.000840147	0.000843035	0	0.00100351	0	-15	0.00344671
[H].VPVFVTDEMVGHK.[L]	0	1	1	6	P0A7U3	P0A7U3 [58-70]	0	0	1457.75	0	0	174688	490758	360031	606292	FALSE	High	Master Protein	P0A7U3	30S ribosomal protein S19 OS=Escherichia coli (strain K12) OX=83333 GN=rpsS PE=1 SV=2 UPId=UP000000625 PPId=UP000000625	0	155.679	71	9	517	9	92	10.4	10.52	1487.72	9	0	5.099e+08	2.18297e+08	5.53606e+08	2.79864e+08	2.85347e+08	2.90441e+08	0	0	0.000315546	0.00175356	0.00126173	0.00208749	0.000105182	0.00170093	0.0618381	-4.01536	0.00366831
[K].AGVHFGHQTR.[Y]	0	1	1	7	P0A7V0	P0A7V0 [12-21]	0	0	1109.56	3.07177e+06	0	4.37893e+06	8.11249e+06	9.2272e+06	6.62432e+06	FALSE	High	Master Protein	P0A7V0	30S ribosomal protein S2 OS=Escherichia coli (strain K12) OX=83333 GN=rpsB PE=1 SV=2 UPId=UP000000625 PPId=UP000000625	0	209.129	73	14	1169	14	241	26.7	7.14	3789.43	14	0	9.33426e+08	9.19461e+08	1.02423e+09	1.07472e+09	8.90332e+08	9.97632e+08	0.00329086	0	0.00427533	0.00754849	0.0103638	0.00664004	0.00252206	0.0081841	0.308166	-1.69822	0.029676
[F].VIDADHEHIAIK.[E]	0	1	1	25	P0A7V0	P0A7V0 [163-174]	0	0	1360.72	0	304982	284458	1.71638e+06	4.16533e+06	2.51894e+06	FALSE	High	Master Protein	P0A7V0	30S ribosomal protein S2 OS=Escherichia coli (strain K12) OX=83333 GN=rpsB PE=1 SV=2 UPId=UP000000625 PPId=UP000000625	0	209.129	73	14	1169	14	241	26.7	7.14	3789.43	14	0	9.33426e+08	9.19461e+08	1.02423e+09	1.07472e+09	8.90332e+08	9.97632e+08	0	0.000331696	0.000277728	0.00159706	0.00467839	0.00252492	0.000203141	0.00293346	0.0692499	-3.85205	0.0410294
[V].IDADHEHIAIK.[E]	0	1	1	18	P0A7V0	P0A7V0 [164-174]	0	0	1261.65	437219	756764	3.24565e+06	6.79116e+06	6.45612e+06	7.81486e+06	FALSE	High	Master Protein	P0A7V0	30S ribosomal protein S2 OS=Escherichia coli (strain K12) OX=83333 GN=rpsB PE=1 SV=2 UPId=UP000000625 PPId=UP000000625	0	209.129	73	14	1169	14	241	26.7	7.14	3789.43	14	0	9.33426e+08	9.19461e+08	1.02423e+09	1.07472e+09	8.90332e+08	9.97632e+08	0.000468402	0.000823052	0.00316886	0.00631902	0.00725136	0.00783341	0.00148677	0.0071346	0.208389	-2.26265	0.00409614
[N].NLGIPVFAIVDTNSDPDGVDFVIPGNDDAIR.[A]	0	1	1	31	P0A7V0	P0A7V0 [178-208]	0	0	3255.62	8.40773e+07	5.09296e+07	6.33377e+07	3.10395e+07	3.1392e+07	0	FALSE	High	Master Protein	P0A7V0	30S ribosomal protein S2 OS=Escherichia coli (strain K12) OX=83333 GN=rpsB PE=1 SV=2 UPId=UP000000625 PPId=UP000000625	0	209.129	73	14	1169	14	241	26.7	7.14	3789.43	14	0	9.33426e+08	9.19461e+08	1.02423e+09	1.07472e+09	8.90332e+08	9.97632e+08	0.0900738	0.0553907	0.0618391	0.0288815	0.0352588	0	0.0691012	0.0213801	3.23204	1.69244	0.0348753
[L].SCDQFFVNHR.[W]	1xCarbamidomethyl [C2]	1	1	19	P0A7V0	P0A7V0 [86-95]	0	0	1309.57	436158	1.36988e+06	2.12517e+06	3.1489e+06	3.49722e+06	2.63727e+06	FALSE	High	Master Protein	P0A7V0	30S ribosomal protein S2 OS=Escherichia coli (strain K12) OX=83333 GN=rpsB PE=1 SV=2 UPId=UP000000625 PPId=UP000000625	0	209.129	73	14	1169	14	241	26.7	7.14	3789.43	14	0	9.33426e+08	9.19461e+08	1.02423e+09	1.07472e+09	8.90332e+08	9.97632e+08	0.000467266	0.00148987	0.00207489	0.00292998	0.00392799	0.00264353	0.00134401	0.00316716	0.424358	-1.23665	0.0404098
[D].SITSQLER.[R]	0	1	1	18	P0A7V3	P0A7V3 [119-126]	0	0	933.5	2.02733e+06	245214	870514	3.71736e+06	1.87426e+06	1.90058e+06	FALSE	High	Master Protein	P0A7V3	30S ribosomal protein S3 OS=Escherichia coli (strain K12) OX=83333 GN=rpsC PE=1 SV=2 UPId=UP000000625 PPId=UP000000625	0	177.192	61	14	921	14	233	26	10.27	2960.95	14	0	1.8038e+09	1.49679e+09	1.97706e+09	1.4521e+09	1.24923e+09	9.17153e+08	0.00112392	0.000163827	0.000440307	0.00255998	0.00150033	0.00207226	0.000576018	0.00204419	0.281783	-1.82734	0.0247228
[R].VPLHTLR.[A]	0	1	1	18	P0A7V3	P0A7V3 [173-179]	0	0	835.515	2.31142e+07	2.35937e+07	3.12179e+07	1.07682e+08	3.51349e+07	6.00284e+07	FALSE	High	Master Protein	P0A7V3	30S ribosomal protein S3 OS=Escherichia coli (strain K12) OX=83333 GN=rpsC PE=1 SV=2 UPId=UP000000625 PPId=UP000000625	0	177.192	61	14	921	14	233	26	10.27	2960.95	14	0	1.8038e+09	1.49679e+09	1.97706e+09	1.4521e+09	1.24923e+09	9.17153e+08	0.0128141	0.0157629	0.01579	0.0741555	0.0281252	0.0654507	0.014789	0.0559105	0.264512	-1.91859	0.0438718
[M].AAVEQPEKPAAQPK.[K]	0	1	1	26	P0A7V3	P0A7V3 [212-225]	0	0	1463.79	3.93586e+06	2.39774e+06	7.38837e+06	2.94075e+07	1.04117e+07	1.14793e+07	FALSE	High	Master Protein	P0A7V3	30S ribosomal protein S3 OS=Escherichia coli (strain K12) OX=83333 GN=rpsC PE=1 SV=2 UPId=UP000000625 PPId=UP000000625	0	177.192	61	14	921	14	233	26	10.27	2960.95	14	0	1.8038e+09	1.49679e+09	1.97706e+09	1.4521e+09	1.24923e+09	9.17153e+08	0.00218198	0.00160192	0.00373704	0.0202517	0.00833447	0.0125162	0.00250698	0.0137008	0.182981	-2.45023	0.0343654
[A].AVEQPEKPAAQPK.[K]	0	1	1	24	P0A7V3	P0A7V3 [213-225]	0	0	1392.75	5.3117e+06	3.94802e+06	1.46172e+07	5.18189e+07	2.43109e+07	3.27704e+07	FALSE	High	Master Protein	P0A7V3	30S ribosomal protein S3 OS=Escherichia coli (strain K12) OX=83333 GN=rpsC PE=1 SV=2 UPId=UP000000625 PPId=UP000000625	0	177.192	61	14	921	14	233	26	10.27	2960.95	14	0	1.8038e+09	1.49679e+09	1.97706e+09	1.4521e+09	1.24923e+09	9.17153e+08	0.00294472	0.00263766	0.00739338	0.0356854	0.0194607	0.0357305	0.00432525	0.0302922	0.142784	-2.80809	0.00993608
[V].EQPEKPAAQPK.[K]	0	1	1	16	P0A7V3	P0A7V3 [215-225]	0	0	1222.64	432042	350589	1.2519e+06	3.79803e+06	2.23218e+06	3.51657e+06	FALSE	High	Master Protein	P0A7V3	30S ribosomal protein S3 OS=Escherichia coli (strain K12) OX=83333 GN=rpsC PE=1 SV=2 UPId=UP000000625 PPId=UP000000625	0	177.192	61	14	921	14	233	26	10.27	2960.95	14	0	1.8038e+09	1.49679e+09	1.97706e+09	1.4521e+09	1.24923e+09	9.17153e+08	0.000239518	0.000234227	0.000633211	0.00261553	0.00178684	0.00383423	0.000368985	0.00274554	0.134395	-2.89545	0.0175151
[V].NIASYQVSPNDVVSIR.[E]	0	1	1	7	P0A7V8	P0A7V8 [131-146]	0	0	1761.91	6.90172e+06	4.9473e+06	8.22922e+06	0	616691	121101	FALSE	High	Master Protein	P0A7V8	30S ribosomal protein S4 OS=Escherichia coli (strain K12) OX=83333 GN=rpsD PE=1 SV=2 UPId=UP000000625 PPId=UP000000625	0	108.942	51	13	891	13	206	23.5	10.05	2824.69	13	0	1.60194e+09	1.15753e+09	1.66444e+09	8.39912e+08	1.32585e+09	1.16911e+09	0.00430835	0.00427402	0.00494413	0	0.000465128	0.000103583	0.00450883	0.00018957	23.7845	4.57195	7.63393e-05
[K].AAVTMPSSK.[L]	1xOxidation [M5]	1	1	3	P0A7W7	P0A7W7 [23-31]	0	0	907.455	0	0	97064.7	211453	245935	124889	FALSE	High	Master Protein	P0A7W7	30S ribosomal protein S8 OS=Escherichia coli (strain K12) OX=83333 GN=rpsH PE=1 SV=2 UPId=UP000000625 PPId=UP000000625	0	144.715	51	9	694	9	130	14.1	9.42	2559.66	9	0	9.14424e+08	6.96177e+08	1.07728e+09	4.26688e+08	6.70263e+08	2.92524e+08	0	0	9.01014e-05	0.000495568	0.000366923	0.000426937	3.00338e-05	0.000429809	0.069877	-3.83904	0.00111612
[F].KVEGDTKPELELTLK.[Y]	0	1	1	28	P0A7W7	P0A7W7 [50-64]	0	1	1699.95	6.67303e+06	3.54513e+06	8.91502e+06	1.40542e+07	1.12845e+07	8.45649e+06	FALSE	High	Master Protein	P0A7W7	30S ribosomal protein S8 OS=Escherichia coli (strain K12) OX=83333 GN=rpsH PE=1 SV=2 UPId=UP000000625 PPId=UP000000625	0	144.715	51	9	694	9	130	14.1	9.42	2559.66	9	0	9.14424e+08	6.96177e+08	1.07728e+09	4.26688e+08	6.70263e+08	2.92524e+08	0.00729753	0.00509229	0.00827546	0.0329378	0.0168359	0.0289087	0.00688843	0.0262275	0.262642	-1.92883	0.01719
[K].DLMGCQVVTTEGYDLGK.[V]	1xCarbamidomethyl [C5]	1	1	6	P0A7X6	P0A7X6 [110-126]	0	0	1885.87	1.4306e+06	2.31542e+06	613868	0	1.18447e+06	296574	FALSE	High	Master Protein	P0A7X6	Ribosome maturation factor RimM OS=Escherichia coli (strain K12) OX=83333 GN=rimM PE=1 SV=1 UPId=UP000000625 PPId=UP000000625	0	47.351	60	8	63	8	182	20.6	4.81	140.53	8	0	2.74611e+07	5.28282e+07	1.2306e+07	2.21921e+07	3.50232e+07	2.57565e+07	0.0520956	0.0438292	0.0498838	0	0.0338197	0.0115145	0.0486029	0.0151114	3.21631	1.6854	0.0306779
[K].MGSSYGIR.[G]	1xOxidation [M1]	1	1	2	P0A7X6	P0A7X6 [19-26]	0	0	886.409	0	311620	792299	3.29935e+06	2.57298e+06	2.75925e+06	FALSE	High	Master Protein	P0A7X6	Ribosome maturation factor RimM OS=Escherichia coli (strain K12) OX=83333 GN=rimM PE=1 SV=1 UPId=UP000000625 PPId=UP000000625	0	47.351	60	8	63	8	182	20.6	4.81	140.53	8	0	2.74611e+07	5.28282e+07	1.2306e+07	2.21921e+07	3.50232e+07	2.57565e+07	0	0.00589874	0.0643834	0.148673	0.0734651	0.107128	0.0234274	0.109755	0.213451	-2.22802	0.0447824
[H].LTDENASISMR.[I]	1xOxidation [M10]	1	1	5	P0A7Z4	P0A7Z4 [133-143]	0	0	1252.58	619650	490542	1.95992e+06	7.08301e+06	6.19183e+06	3.27215e+06	FALSE	High	Master Protein	P0A7Z4	DNA-directed RNA polymerase subunit alpha OS=Escherichia coli (strain K12) OX=83333 GN=rpoA PE=1 SV=1 UPId=UP000000625 PPId=UP000000625	0	310.541	84	23	1109	7	329	36.5	5.06	3827.42	23	21	2.64956e+09	2.39891e+09	2.5918e+09	2.19281e+09	1.95067e+09	2.96948e+09	0.000233869	0.000204486	0.000756201	0.0032301	0.00317421	0.00110193	0.000398185	0.00250208	0.159142	-2.65162	0.0436504
[I].HSEEDERPIGR.[L]	0	1	1	7	P0A7Z4	P0A7Z4 [160-170]	0	0	1324.62	0	0	418287	1.38901e+06	667809	941265	FALSE	High	Master Protein	P0A7Z4	DNA-directed RNA polymerase subunit alpha OS=Escherichia coli (strain K12) OX=83333 GN=rpoA PE=1 SV=1 UPId=UP000000625 PPId=UP000000625	0	310.541	84	23	1109	7	329	36.5	5.06	3827.42	23	21	2.64956e+09	2.39891e+09	2.5918e+09	2.19281e+09	1.95067e+09	2.96948e+09	0	0	0.000161389	0.000633436	0.000342349	0.00031698	5.37962e-05	0.000430922	0.12484	-3.00185	0.0304328
[Q].ISDAVLDAILEQDPK.[A]	0	1	1	20	P0A817	P0A817 [23-37]	0	0	1626.86	0	0	315436	533799	642038	1.28329e+06	FALSE	High	Master Protein	P0A817	S-adenosylmethionine synthase OS=Escherichia coli (strain K12) OX=83333 GN=metK PE=1 SV=2 UPId=UP000000625 PPId=UP000000625	0	190.013	63	16	445	12	384	41.9	5.26	1575.75	16	5	3.75263e+08	3.70268e+08	3.35938e+08	2.49201e+08	3.52006e+08	3.82057e+08	0	0	0.000938973	0.00214204	0.00182394	0.00335889	0.000312991	0.00244162	0.12819	-2.96365	0.0193982
[K].ETAAYGHFGR.[E]	0	1	1	8	P0A817	P0A817 [354-363]	0	0	1108.52	1.65509e+06	3.44436e+06	1.63629e+06	5.64055e+06	6.51182e+06	9.14598e+06	FALSE	High	Master Protein	P0A817	S-adenosylmethionine synthase OS=Escherichia coli (strain K12) OX=83333 GN=metK PE=1 SV=2 UPId=UP000000625 PPId=UP000000625	0	190.013	63	16	445	12	384	41.9	5.26	1575.75	16	5	3.75263e+08	3.70268e+08	3.35938e+08	2.49201e+08	3.52006e+08	3.82057e+08	0.00441048	0.00930235	0.00487081	0.0226346	0.0184992	0.0239388	0.00619454	0.0216908	0.285583	-1.80802	0.00237985
[L].LEPGDTVLGMNLAHGGHLTHGSPVNFSGK.[L]	1xOxidation [M10]	1	1	5	P0A825	P0A825 [110-138]	0	0	2958.45	1.42791e+06	1.17582e+06	406528	0	0	276231	FALSE	High	Master Protein	P0A825	Serine hydroxymethyltransferase OS=Escherichia coli (strain K12) OX=83333 GN=glyA PE=1 SV=1 UPId=UP000000625 PPId=UP000000625	0	257.95	62	21	685	17	417	45.3	6.48	2406.66	21	4	1.58439e+09	2.09817e+09	1.52059e+09	1.57502e+09	1.48749e+09	2.40286e+09	0.00090124	0.000560404	0.000267348	0	0	0.00011496	0.000576331	3.83198e-05	15.04	3.91073	0.0452356
[N].LAHGGHLTHGSPVNFSGK.[L]	0	1	1	22	P0A825	P0A825 [121-138]	0	0	1815.92	1.60685e+06	194871	1.78885e+06	5.50322e+06	5.94291e+06	7.68585e+06	FALSE	High	Master Protein	P0A825	Serine hydroxymethyltransferase OS=Escherichia coli (strain K12) OX=83333 GN=glyA PE=1 SV=1 UPId=UP000000625 PPId=UP000000625	0	257.95	62	21	685	17	417	45.3	6.48	2406.66	21	4	1.58439e+09	2.09817e+09	1.52059e+09	1.57502e+09	1.48749e+09	2.40286e+09	0.00101418	9.28766e-05	0.00117642	0.00349405	0.00399527	0.00319863	0.000761157	0.00356265	0.213649	-2.22669	0.00239433
[G].IDATGHIDYADLEK.[Q]	0	1	1	4	P0A825	P0A825 [147-160]	0	0	1560.75	0	0	0	190355	642944	712971	FALSE	High	Master Protein	P0A825	Serine hydroxymethyltransferase OS=Escherichia coli (strain K12) OX=83333 GN=glyA PE=1 SV=1 UPId=UP000000625 PPId=UP000000625	0	257.95	62	21	685	17	417	45.3	6.48	2406.66	21	4	1.58439e+09	2.09817e+09	1.52059e+09	1.57502e+09	1.48749e+09	2.40286e+09	0	0	0	0.000120858	0.000432235	0.000296718	0	0.00028327	0	-15	0.0347595
[K].KLNSAVFPGGQGGPLMHVIAGK.[A]	1xOxidation [M16]	1	1	1	P0A825	P0A825 [251-272]	0	1	2194.18	781242	685573	254154	0	0	258198	FALSE	High	Master Protein	P0A825	Serine hydroxymethyltransferase OS=Escherichia coli (strain K12) OX=83333 GN=glyA PE=1 SV=1 UPId=UP000000625 PPId=UP000000625	0	257.95	62	21	685	17	417	45.3	6.48	2406.66	21	4	1.58439e+09	2.09817e+09	1.52059e+09	1.57502e+09	1.48749e+09	2.40286e+09	0.000493088	0.000326748	0.000167141	0	0	0.000107454	0.000328992	3.58182e-05	9.18507	3.19929	0.0436008
[K].EAMEPEFK.[T]	0	1	1	2	P0A825	P0A825 [278-285]	0	0	980.439	221880	0	95657.9	652176	339708	1.22552e+06	FALSE	High	Master Protein	P0A825	Serine hydroxymethyltransferase OS=Escherichia coli (strain K12) OX=83333 GN=glyA PE=1 SV=1 UPId=UP000000625 PPId=UP000000625	0	257.95	62	21	685	17	417	45.3	6.48	2406.66	21	4	1.58439e+09	2.09817e+09	1.52059e+09	1.57502e+09	1.48749e+09	2.40286e+09	0.000140041	0	6.29082e-05	0.000414074	0.000228377	0.000510028	6.76499e-05	0.00038416	0.176098	-2.50555	0.0263359
[K].VVSGGTDNHLFLVDLVDKNLTGK.[E]	0	1	1	44	P0A825	P0A825 [309-331]	0	1	2441.3	3.82249e+07	3.57746e+07	4.70047e+07	1.93778e+07	1.68319e+07	8.41659e+06	FALSE	High	Master Protein	P0A825	Serine hydroxymethyltransferase OS=Escherichia coli (strain K12) OX=83333 GN=glyA PE=1 SV=1 UPId=UP000000625 PPId=UP000000625	0	257.95	62	21	685	17	417	45.3	6.48	2406.66	21	4	1.58439e+09	2.09817e+09	1.52059e+09	1.57502e+09	1.48749e+09	2.40286e+09	0.024126	0.0170504	0.0309121	0.0123032	0.0113157	0.00350274	0.0240295	0.00904053	2.65797	1.41033	0.0371169
[R].VGTPAITR.[R]	0	1	1	7	P0A825	P0A825 [364-371]	0	0	814.478	0	0	7.19198e+06	2.64981e+07	1.84598e+07	4.51638e+07	FALSE	High	Master Protein	P0A825	Serine hydroxymethyltransferase OS=Escherichia coli (strain K12) OX=83333 GN=glyA PE=1 SV=1 UPId=UP000000625 PPId=UP000000625	0	257.95	62	21	685	17	417	45.3	6.48	2406.66	21	4	1.58439e+09	2.09817e+09	1.52059e+09	1.57502e+09	1.48749e+09	2.40286e+09	0	0	0.00472972	0.0168239	0.01241	0.0187959	0.00157657	0.01601	0.0984745	-3.34411	0.00421105
[K].REMNIADYDAELWQAMEQEK.[V]	0	1	1	30	P0A825	P0A825 [4-23]	0	1	2470.1	0	0	0	4.57251e+06	9.02836e+06	4.56568e+06	FALSE	High	Master Protein	P0A825	Serine hydroxymethyltransferase OS=Escherichia coli (strain K12) OX=83333 GN=glyA PE=1 SV=1 UPId=UP000000625 PPId=UP000000625	0	257.95	62	21	685	17	417	45.3	6.48	2406.66	21	4	1.58439e+09	2.09817e+09	1.52059e+09	1.57502e+09	1.48749e+09	2.40286e+09	0	0	0	0.00290314	0.00606953	0.00190011	0	0.00362426	0	-15	0.0448094
[R].VMQAQGSQLTNK.[Y]	1xOxidation [M2]	1	1	12	P0A825	P0A825 [43-54]	0	0	1320.66	0	304484	319748	926340	477087	1.13756e+06	FALSE	High	Master Protein	P0A825	Serine hydroxymethyltransferase OS=Escherichia coli (strain K12) OX=83333 GN=glyA PE=1 SV=1 UPId=UP000000625 PPId=UP000000625	0	257.95	62	21	685	17	417	45.3	6.48	2406.66	21	4	1.58439e+09	2.09817e+09	1.52059e+09	1.57502e+09	1.48749e+09	2.40286e+09	0	0.000145119	0.000210278	0.000588143	0.000320733	0.000473418	0.000118466	0.000460765	0.257107	-1.95956	0.0261267
[V].AEETPHLIHK.[V]	0	1	1	24	P0A836	P0A836 [137-146]	0	0	1174.62	162024	0	1.75864e+06	2.57568e+06	2.30013e+06	4.13038e+06	FALSE	High	Master Protein	P0A836	Succinate--CoA ligase [ADP-forming] subunit beta OS=Escherichia coli (strain K12) OX=83333 GN=sucC PE=1 SV=1 UPId=UP000000625 PPId=UP000000625	0	262.062	68	25	1018	16	388	41.4	5.52	3264.14	25	11	1.67603e+09	9.78114e+08	1.87161e+09	1.09753e+09	1.44452e+09	1.02724e+09	9.6671e-05	0	0.000939639	0.0023468	0.00159231	0.00402085	0.000345437	0.00265332	0.13019	-2.94131	0.0411632
[A].EETPHLIHK.[V]	0	1	1	25	P0A836	P0A836 [138-146]	0	0	1103.58	876207	0	863850	3.6502e+06	4.83131e+06	4.00939e+06	FALSE	High	Master Protein	P0A836	Succinate--CoA ligase [ADP-forming] subunit beta OS=Escherichia coli (strain K12) OX=83333 GN=sucC PE=1 SV=1 UPId=UP000000625 PPId=UP000000625	0	262.062	68	25	1018	16	388	41.4	5.52	3264.14	25	11	1.67603e+09	9.78114e+08	1.87161e+09	1.09753e+09	1.44452e+09	1.02724e+09	0.000522787	0	0.000461554	0.00332584	0.00334458	0.00390307	0.000328114	0.0035245	0.0930952	-3.42515	0.000219642
[M].NLHEYQAK.[Q]	0	1	1	3	P0A836	P0A836 [2-9]	0	0	1002.5	64918.6	48658.1	457241	2.79133e+06	1.85193e+06	1.92472e+06	FALSE	High	Master Protein	P0A836	Succinate--CoA ligase [ADP-forming] subunit beta OS=Escherichia coli (strain K12) OX=83333 GN=sucC PE=1 SV=1 UPId=UP000000625 PPId=UP000000625	0	262.062	68	25	1018	16	388	41.4	5.52	3264.14	25	11	1.67603e+09	9.78114e+08	1.87161e+09	1.09753e+09	1.44452e+09	1.02724e+09	3.87335e-05	4.97468e-05	0.000244304	0.00254329	0.00128204	0.00187368	0.000110928	0.00189967	0.0583933	-4.09805	0.00846542
[Q].QVVAAVEGK.[-]	0	1	1	19	P0A836	P0A836 [380-388]	0	0	900.515	0	0	0	2.01923e+06	2.2646e+06	2.93424e+06	FALSE	High	Master Protein	P0A836	Succinate--CoA ligase [ADP-forming] subunit beta OS=Escherichia coli (strain K12) OX=83333 GN=sucC PE=1 SV=1 UPId=UP000000625 PPId=UP000000625	0	262.062	68	25	1018	16	388	41.4	5.52	3264.14	25	11	1.67603e+09	9.78114e+08	1.87161e+09	1.09753e+09	1.44452e+09	1.02724e+09	0	0	0	0.0018398	0.00156771	0.00285643	0	0.00208798	0	-15	0.00598875
[Y].QTDANGQPVNQILVEAATDIAK.[E]	0	1	1	23	P0A836	P0A836 [85-106]	0	0	2296.18	0	0	1.8844e+07	2.71137e+07	4.58224e+07	1.92738e+07	FALSE	High	Master Protein	P0A836	Succinate--CoA ligase [ADP-forming] subunit beta OS=Escherichia coli (strain K12) OX=83333 GN=sucC PE=1 SV=1 UPId=UP000000625 PPId=UP000000625	0	262.062	68	25	1018	16	388	41.4	5.52	3264.14	25	11	1.67603e+09	9.78114e+08	1.87161e+09	1.09753e+09	1.44452e+09	1.02724e+09	0	0	0.0100684	0.0247044	0.0317215	0.0187627	0.00335612	0.0250629	0.133908	-2.90069	0.0124828
[K].FELDTTDGR.[A]	0	1	1	6	P0A847	P0A847 [3-11]	0	0	1053.48	0	484894	1.65064e+06	4.22402e+06	2.30639e+06	1.0786e+06	FALSE	High	Master Protein	P0A847	Queuine tRNA-ribosyltransferase OS=Escherichia coli (strain K12) OX=83333 GN=tgt PE=1 SV=1 UPId=UP000000625 PPId=UP000000625	0	140.566	55	18	191	18	375	42.6	6.4	489.3	18	0	3.93199e+07	8.21724e+07	8.64914e+07	8.43835e+07	4.55064e+07	2.4679e+07	0	0.00590094	0.0190845	0.0500575	0.0506829	0.0437053	0.00832847	0.0481486	0.172974	-2.53137	0.00278551
[Q].GLEAIEVEKPIVEVTDADVDGMLDTLRK.[Q]	0	1	1	26	P0A850	P0A850 [119-146]	0	1	3055.59	1.35419e+07	1.74214e+07	2.20455e+07	0	0	0	FALSE	High	Master Protein	P0A850	Trigger factor OS=Escherichia coli (strain K12) OX=83333 GN=tig PE=1 SV=1 UPId=UP000000625 PPId=UP000000625	0	300.859	68	34	1387	3	432	48.2	4.88	4129.64	34	37	2.8738e+09	2.95557e+09	2.76934e+09	2.67765e+09	3.25e+09	3.39309e+09	0.00471218	0.00589443	0.00796056	0	0	0	0.00618906	0	#DIV/0!	15	0.00285707
[L].EAIEVEKPIVEVTDADVDGMLDTLR.[K]	0	1	1	14	P0A850	P0A850 [121-145]	0	0	2757.39	1.34584e+07	2.28041e+07	1.73075e+07	0	0	0	FALSE	High	Master Protein	P0A850	Trigger factor OS=Escherichia coli (strain K12) OX=83333 GN=tig PE=1 SV=1 UPId=UP000000625 PPId=UP000000625	0	300.859	68	34	1387	3	432	48.2	4.88	4129.64	34	37	2.8738e+09	2.95557e+09	2.76934e+09	2.67765e+09	3.25e+09	3.39309e+09	0.00468313	0.00771563	0.00624967	0	0	0	0.00621614	0	#DIV/0!	15	0.00207903
[L].EAIEVEKPIVEVTDADVDGMLDTLRK.[Q]	1xOxidation [M20]	1	1	28	P0A850	P0A850 [121-146]	0	1	2901.48	1.60243e+06	0	0	7.55486e+06	1.03604e+07	8.60154e+06	FALSE	High	Master Protein	P0A850	Trigger factor OS=Escherichia coli (strain K12) OX=83333 GN=tig PE=1 SV=1 UPId=UP000000625 PPId=UP000000625	0	300.859	68	34	1387	3	432	48.2	4.88	4129.64	34	37	2.8738e+09	2.95557e+09	2.76934e+09	2.67765e+09	3.25e+09	3.39309e+09	0.000557599	0	0	0.00282145	0.00318782	0.00253502	0.000185866	0.00284809	0.0652599	-3.93766	0.000552249
[E].YHAENLK.[G]	0	1	1	1	P0A850	P0A850 [221-227]	0	0	874.442	261820	265262	200693	0	0	126955	FALSE	High	Master Protein	P0A850	Trigger factor OS=Escherichia coli (strain K12) OX=83333 GN=tig PE=1 SV=1 UPId=UP000000625 PPId=UP000000625	0	300.859	68	34	1387	3	432	48.2	4.88	4129.64	34	37	2.8738e+09	2.95557e+09	2.76934e+09	2.67765e+09	3.25e+09	3.39309e+09	9.11058e-05	8.97499e-05	7.24695e-05	0	0	3.74156e-05	8.44417e-05	1.24719e-05	6.77057	2.75928	0.00651488
[N].DIDVPAALIDSEIDVLR.[R]	0	1	1	70	P0A850	P0A850 [299-315]	0	0	1853.99	1.09062e+09	7.69256e+08	1.19297e+09	2.7699e+08	8.09157e+08	3.47196e+08	FALSE	High	Master Protein	P0A850	Trigger factor OS=Escherichia coli (strain K12) OX=83333 GN=tig PE=1 SV=1 UPId=UP000000625 PPId=UP000000625	0	300.859	68	34	1387	3	432	48.2	4.88	4129.64	34	37	2.8738e+09	2.95557e+09	2.76934e+09	2.67765e+09	3.25e+09	3.39309e+09	0.379505	0.260273	0.430775	0.103445	0.248971	0.102324	0.356851	0.15158	2.3542	1.23524	0.0429934
[K].NKELMDNMR.[N]	2xOxidation [M5; M8]	1	1	7	P0A850	P0A850 [391-399]	0	1	1182.52	180343	171094	322349	0	0	0	FALSE	High	Master Protein	P0A850	Trigger factor OS=Escherichia coli (strain K12) OX=83333 GN=tig PE=1 SV=1 UPId=UP000000625 PPId=UP000000625	0	300.859	68	34	1387	3	432	48.2	4.88	4129.64	34	37	2.8738e+09	2.95557e+09	2.76934e+09	2.67765e+09	3.25e+09	3.39309e+09	6.27542e-05	5.78888e-05	0.000116399	0	0	0	7.90139e-05	0	#DIV/0!	15	0.01353
[I].TSNSAGGQPVSLANLK.[A]	0	1	1	4	P0A853	P0A853 [196-211]	0	0	1543.81	2.67261e+06	6.87638e+06	5.75629e+06	659967	0	0	FALSE	High	Master Protein	P0A853	Tryptophanase OS=Escherichia coli (strain K12) OX=83333 GN=tnaA PE=1 SV=1 UPId=UP000000625 PPId=UP000000625	0	404.259	83	32	1562	14	471	52.7	6.23	5286.44	32	25	1.58196e+10	1.19246e+10	1.57241e+10	1.2657e+10	1.17623e+10	1.21369e+10	0.000168944	0.000576653	0.00036608	5.21426e-05	0	0	0.000370559	1.73809e-05	21.3199	4.41413	0.0412237
[K].SGMNPFLLDSEDVFIDLL.[T]	0	1	1	1	P0A853	P0A853 [34-51]	0	0	2024.99	2.72658e+06	977874	1.8156e+06	0	0	0	FALSE	High	Master Protein	P0A853	Tryptophanase OS=Escherichia coli (strain K12) OX=83333 GN=tnaA PE=1 SV=1 UPId=UP000000625 PPId=UP000000625	0	404.259	83	32	1562	14	471	52.7	6.23	5286.44	32	25	1.58196e+10	1.19246e+10	1.57241e+10	1.2657e+10	1.17623e+10	1.21369e+10	0.000172355	8.20045e-05	0.000115466	0	0	0	0.000123275	0	#DIV/0!	15	0.00948755
[K].SGMNPFLLDSEDVFIDLL.[T]	1xOxidation [M3]	1	1	3	P0A853	P0A853 [34-51]	0	0	2040.98	4.41408e+06	2.62639e+06	1.41683e+06	0	0	0	FALSE	High	Master Protein	P0A853	Tryptophanase OS=Escherichia coli (strain K12) OX=83333 GN=tnaA PE=1 SV=1 UPId=UP000000625 PPId=UP000000625	0	404.259	83	32	1562	14	471	52.7	6.23	5286.44	32	25	1.58196e+10	1.19246e+10	1.57241e+10	1.2657e+10	1.17623e+10	1.21369e+10	0.000279027	0.000220249	9.01058e-05	0	0	0	0.000196461	0	#DIV/0!	15	0.0244586
[K].SGMNPFLLDSEDVFIDLLTDSGTGAVT.[Q]	1xOxidation [M3]	1	1	6	P0A853	P0A853 [34-60]	0	0	2830.33	9.25062e+06	7.17615e+06	1.12275e+07	0	0	0	FALSE	High	Master Protein	P0A853	Tryptophanase OS=Escherichia coli (strain K12) OX=83333 GN=tnaA PE=1 SV=1 UPId=UP000000625 PPId=UP000000625	0	404.259	83	32	1562	14	471	52.7	6.23	5286.44	32	25	1.58196e+10	1.19246e+10	1.57241e+10	1.2657e+10	1.17623e+10	1.21369e+10	0.000584758	0.000601792	0.000714033	0	0	0	0.000633528	0	#DIV/0!	15	9.80309e-05
[K].SGMNPFLLDSEDVFIDLLTDSGTGAVTQS.[M]	0	1	1	3	P0A853	P0A853 [34-62]	0	0	3029.43	3.39136e+06	1.36211e+06	3.6764e+06	0	0	0	FALSE	High	Master Protein	P0A853	Tryptophanase OS=Escherichia coli (strain K12) OX=83333 GN=tnaA PE=1 SV=1 UPId=UP000000625 PPId=UP000000625	0	404.259	83	32	1562	14	471	52.7	6.23	5286.44	32	25	1.58196e+10	1.19246e+10	1.57241e+10	1.2657e+10	1.17623e+10	1.21369e+10	0.000214377	0.000114226	0.000233806	0	0	0	0.00018747	0	#DIV/0!	15	0.00718023
[K].SGMNPFLLDSEDVFIDLLTDSGTGAVTQSMQAA.[M]	0	1	1	9	P0A853	P0A853 [34-66]	0	0	3430.6	1.89762e+06	1.31542e+06	1.25609e+06	0	0	0	FALSE	High	Master Protein	P0A853	Tryptophanase OS=Escherichia coli (strain K12) OX=83333 GN=tnaA PE=1 SV=1 UPId=UP000000625 PPId=UP000000625	0	404.259	83	32	1562	14	471	52.7	6.23	5286.44	32	25	1.58196e+10	1.19246e+10	1.57241e+10	1.2657e+10	1.17623e+10	1.21369e+10	0.000119954	0.000110311	7.98829e-05	0	0	0	0.000103383	0	#DIV/0!	15	0.00102195
[K].GLTFTYEPK.[V]	0	1	1	29	P0A853	P0A853 [451-459]	0	0	1055.54	3.63476e+06	8.89653e+06	9.53993e+07	1.08655e+08	1.12549e+08	1.868e+08	FALSE	High	Master Protein	P0A853	Tryptophanase OS=Escherichia coli (strain K12) OX=83333 GN=tnaA PE=1 SV=1 UPId=UP000000625 PPId=UP000000625	0	404.259	83	32	1562	14	471	52.7	6.23	5286.44	32	25	1.58196e+10	1.19246e+10	1.57241e+10	1.2657e+10	1.17623e+10	1.21369e+10	0.000229763	0.000746063	0.00606706	0.00858458	0.00956859	0.0153912	0.00234763	0.0111814	0.209958	-2.25183	0.0353618
[K].TGSLNLYVMDLASGQIR.[Q]	0	1	1	27	P0A855	P0A855 [265-281]	0	0	1837.95	6.28808e+06	4.00272e+06	5.19689e+06	4.4695e+07	3.01058e+07	4.42416e+07	FALSE	High	Master Protein	P0A855	Tol-Pal system protein TolB OS=Escherichia coli (strain K12) OX=83333 GN=tolB PE=1 SV=1 UPId=UP000000625 PPId=UP000000625	0	144.151	54	14	278	14	430	45.9	7.59	841.46	14	0	2.39134e+08	1.40142e+08	2.22115e+08	1.75909e+08	1.69832e+08	8.74501e+07	0.0262952	0.0285618	0.0233973	0.25408	0.177268	0.505907	0.0260848	0.312418	0.0834932	-3.5822	0.0448072
[R].SNNTEPTWFPDSQNLAFTSDQAGRPQVYK.[V]	0	1	1	27	P0A855	P0A855 [288-316]	0	0	3298.54	1.74538e+06	1.64908e+06	2.86054e+06	1.25988e+06	305017	0	FALSE	High	Master Protein	P0A855	Tol-Pal system protein TolB OS=Escherichia coli (strain K12) OX=83333 GN=tolB PE=1 SV=1 UPId=UP000000625 PPId=UP000000625	0	144.151	54	14	278	14	430	45.9	7.59	841.46	14	0	2.39134e+08	1.40142e+08	2.22115e+08	1.75909e+08	1.69832e+08	8.74501e+07	0.00729877	0.0117672	0.0128786	0.00716211	0.00179599	0	0.0106482	0.00298603	3.566	1.83431	0.0492577
[E].QGLTPVLCIGETEAENEAGK.[T]	1xCarbamidomethyl [C8]	1	1	9	P0A858	P0A858 [119-138]	0	0	2116.02	886321	0	2.40772e+06	2.83606e+06	5.8493e+06	3.46516e+06	FALSE	High	Master Protein	P0A858	Triosephosphate isomerase OS=Escherichia coli (strain K12) OX=83333 GN=tpiA PE=1 SV=1 UPId=UP000000625 PPId=UP000000625	0	213.719	83	13	415	13	255	27	5.96	1633.89	13	0	1.08962e+09	5.9607e+08	1.03907e+09	8.12466e+08	6.51757e+08	5.16103e+08	0.00081342	0	0.00231719	0.00349068	0.00897467	0.00671409	0.00104354	0.00639315	0.163227	-2.61505	0.0364888
[K].KEYAPAEDPGVVSVS.[E]	0	1	1	5	P0A870	P0A870 [193-207]	0	1	1547.76	0	0	2.97296e+06	5.53398e+06	8.68176e+06	8.351e+06	FALSE	High	Master Protein	P0A870	Transaldolase B OS=Escherichia coli (strain K12) OX=83333 GN=talB PE=1 SV=2 UPId=UP000000625 PPId=UP000000625	0	226.805	74	22	946	20	317	35.2	5.21	2836.08	22	2	1.56169e+09	1.6558e+09	1.78346e+09	1.82726e+09	2.06306e+09	1.60748e+09	0	0	0.00166696	0.00302857	0.0042082	0.00519509	0.000555653	0.00414395	0.134088	-2.89875	0.0127868
[L].WQHNQDPMAVDK.[L]	1xOxidation [M8]	1	1	2	P0A870	P0A870 [283-294]	0	0	1484.66	0	0	273046	1.36559e+06	2.1214e+06	3.05767e+06	FALSE	High	Master Protein	P0A870	Transaldolase B OS=Escherichia coli (strain K12) OX=83333 GN=talB PE=1 SV=2 UPId=UP000000625 PPId=UP000000625	0	226.805	74	22	946	20	317	35.2	5.21	2836.08	22	2	1.56169e+09	1.6558e+09	1.78346e+09	1.82726e+09	2.06306e+09	1.60748e+09	0	0	0.000153099	0.000747346	0.00102828	0.00190215	5.1033e-05	0.00122592	0.0416282	-4.5863	0.0287501
[N].AAQIPEYR.[K]	0	1	1	13	P0A870	P0A870 [42-49]	0	0	947.495	444941	1.53246e+06	574903	2.02985e+06	2.72309e+06	1.95043e+06	FALSE	High	Master Protein	P0A870	Transaldolase B OS=Escherichia coli (strain K12) OX=83333 GN=talB PE=1 SV=2 UPId=UP000000625 PPId=UP000000625	0	226.805	74	22	946	20	317	35.2	5.21	2836.08	22	2	1.56169e+09	1.6558e+09	1.78346e+09	1.82726e+09	2.06306e+09	1.60748e+09	0.00028491	0.000925514	0.000322352	0.00111087	0.00131993	0.00121334	0.000510925	0.00121472	0.420613	-1.24943	0.0312072
[K].IIDTLIEAGADALELGIPFSDPLADGPTIQ.[N]	0	1	1	10	P0A877	P0A877 [36-65]	0	0	3065.59	3.0932e+06	1.8531e+06	2.78251e+06	0	0	0	FALSE	High	Master Protein	P0A877	Tryptophan synthase alpha chain OS=Escherichia coli (strain K12) OX=83333 GN=trpA PE=1 SV=1 UPId=UP000000625 PPId=UP000000625	0	98.905	69	12	176	12	268	28.7	5.48	591.47	12	0	4.97919e+07	5.25632e+07	6.14551e+07	6.64903e+07	6.3495e+07	4.13257e+07	0.0621225	0.0352547	0.0452772	0	0	0	0.0475514	0	#DIV/0!	15	0.00372978
[K].KGVISFEK.[G]	0	1	1	5	P0A8A0	P0A8A0 [137-144]	0	1	907.525	0	0	4.12591e+06	1.26365e+07	1.61806e+07	2.75179e+07	FALSE	High	Master Protein	P0A8A0	Probable transcriptional regulatory protein YebC OS=Escherichia coli (strain K12) OX=83333 GN=yebC PE=1 SV=1 UPId=UP000000625 PPId=UP000000625	0	27.793	31	5	42	5	246	26.4	4.88	99.7	5	0	5.70894e+07	4.73008e+07	4.49275e+07	1.84596e+07	1.33041e+07	2.48754e+07	0	0	0.0918348	0.684552	1.21621	1.10623	0.0306116	1.00233	0.0305404	-5.03314	0.00414705
[K].ADSAEVSMIPSTK.[A]	1xOxidation [M8]	1	1	22	P0A8A0	P0A8A0 [193-205]	0	0	1351.64	6.24271e+06	4.24748e+06	1.99375e+06	3.93793e+06	2.90456e+06	5.71052e+06	FALSE	High	Master Protein	P0A8A0	Probable transcriptional regulatory protein YebC OS=Escherichia coli (strain K12) OX=83333 GN=yebC PE=1 SV=1 UPId=UP000000625 PPId=UP000000625	0	27.793	31	5	42	5	246	26.4	4.88	99.7	5	0	5.70894e+07	4.73008e+07	4.49275e+07	1.84596e+07	1.33041e+07	2.48754e+07	0.10935	0.0897972	0.0443771	0.213328	0.21832	0.229565	0.0811747	0.220404	0.368299	-1.44105	0.00216955
[A].EVSMIPSTK.[A]	1xOxidation [M4]	1	1	1	P0A8A0	P0A8A0 [197-205]	0	0	1007.51	0	0	0	479859	390782	275074	FALSE	High	Master Protein	P0A8A0	Probable transcriptional regulatory protein YebC OS=Escherichia coli (strain K12) OX=83333 GN=yebC PE=1 SV=1 UPId=UP000000625 PPId=UP000000625	0	27.793	31	5	42	5	246	26.4	4.88	99.7	5	0	5.70894e+07	4.73008e+07	4.49275e+07	1.84596e+07	1.33041e+07	2.48754e+07	0	0	0	0.0259951	0.0293731	0.011058	0	0.0221421	0	-15	0.0170331
[R].LIDMLEDCDDVQEVYHNGEISDEVAATL.[-]	1xOxidation [M4]; 1xCarbamidomethyl [C8]	1	1	4	P0A8A0	P0A8A0 [219-246]	0	0	3209.41	0	0	6.3038e+06	1.66891e+07	1.14863e+07	1.33215e+07	FALSE	High	Master Protein	P0A8A0	Probable transcriptional regulatory protein YebC OS=Escherichia coli (strain K12) OX=83333 GN=yebC PE=1 SV=1 UPId=UP000000625 PPId=UP000000625	0	27.793	31	5	42	5	246	26.4	4.88	99.7	5	0	5.70894e+07	4.73008e+07	4.49275e+07	1.84596e+07	1.33041e+07	2.48754e+07	0	0	0.14031	0.904087	0.863366	0.535527	0.0467701	0.76766	0.0609256	-4.03681	0.00457689
[R].ADALAGWVNHFLLGLGVTQPK.[L]	0	1	1	2	P0A8C4	P0A8C4 [102-122]	0	0	2207.2	7.57917e+06	2.33654e+06	4.1689e+06	0	0	0	FALSE	High	Master Protein	P0A8C4	UPF0149 protein YgfB OS=Escherichia coli (strain K12) OX=83333 GN=ygfB PE=3 SV=1 UPId=UP000000625 PPId=UP000000625	0	60.591	46	4	104	4	192	21.2	4.35	372.87	4	0	8.94886e+06	2.48412e+06	1.49909e+07	8.181e+06	8.42428e+06	1.14286e+07	0.846942	0.940589	0.278095	0	0	0	0.688542	0	#DIV/0!	15	0.029205
[Y].LHGFDSNSPGNHEK.[V]	0	1	1	4	P0A8E1	P0A8E1 [5-18]	0	0	1538.7	0	0	514983	1.27852e+06	716830	868057	FALSE	High	Master Protein	P0A8E1	UPF0227 protein YcfP OS=Escherichia coli (strain K12) OX=83333 GN=ycfP PE=1 SV=1 UPId=UP000000625 PPId=UP000000625	0	61.185	43	6	101	6	180	21.2	6.61	236.52	6	0	6.70669e+07	5.80472e+07	1.12945e+08	9.53582e+07	5.15952e+07	5.5692e+07	0	0	0.00455961	0.0134076	0.0138933	0.0155867	0.00151987	0.0142959	0.106315	-3.23358	0.00152349
[S].IDQGLNEHGYIIPGLGDAGDK.[I]	0	1	1	29	P0A8F0	P0A8F0 [183-203]	0	0	2182.08	2.2393e+06	1.49754e+06	2.46344e+06	5.28639e+06	6.60079e+06	3.24972e+06	FALSE	High	Master Protein	P0A8F0	Uracil phosphoribosyltransferase OS=Escherichia coli (strain K12) OX=83333 GN=upp PE=1 SV=1 UPId=UP000000625 PPId=UP000000625	0	234.459	80	13	612	13	208	22.5	5.47	2201.73	13	0	1.11082e+09	1.27146e+09	8.31489e+08	1.44407e+09	1.14932e+09	8.36479e+08	0.00201589	0.00117781	0.00296268	0.00366075	0.00574319	0.003885	0.00205213	0.00442965	0.463271	-1.11007	0.0469181
[E].LASEVGSLLTYEATADLETEK.[V]	0	1	1	17	P0A8F0	P0A8F0 [31-51]	0	0	2240.12	2.20775e+06	1.69759e+06	0	6.03159e+06	6.77616e+06	5.84754e+06	FALSE	High	Master Protein	P0A8F0	Uracil phosphoribosyltransferase OS=Escherichia coli (strain K12) OX=83333 GN=upp PE=1 SV=1 UPId=UP000000625 PPId=UP000000625	0	234.459	80	13	612	13	208	22.5	5.47	2201.73	13	0	1.11082e+09	1.27146e+09	8.31489e+08	1.44407e+09	1.14932e+09	8.36479e+08	0.00198749	0.00133515	0	0.00417678	0.00589579	0.00699065	0.00110755	0.00568774	0.194725	-2.36049	0.0104079
[K].SEKPMLSPQAELELLETDER.[L]	0	1	1	11	P0A8H6	P0A8H6 [88-107]	0	0	2315.14	2.78077e+06	3.91412e+06	1.11463e+06	126974	360044	111786	FALSE	High	Master Protein	P0A8H6	Der GTPase-activating protein YihI OS=Escherichia coli (strain K12) OX=83333 GN=yihI PE=1 SV=1 UPId=UP000000625 PPId=UP000000625	0	45.301	32	3	47	3	169	19	6.83	142.8	3	0	5.95905e+07	5.37281e+07	5.18974e+07	3.71764e+07	5.09661e+07	3.31712e+07	0.0466647	0.0728505	0.0214777	0.00341546	0.00706438	0.00336996	0.0469976	0.0046166	10.1801	3.34769	0.0464936
[L].ASAHEEGLSNLR.[V]	0	1	1	7	P0A8I5	P0A8I5 [105-116]	0	0	1283.63	0	0	867747	4.11621e+06	1.64874e+06	1.99044e+06	FALSE	High	Master Protein	P0A8I5	tRNA (guanine-N(7)-)-methyltransferase OS=Escherichia coli (strain K12) OX=83333 GN=trmB PE=1 SV=1 UPId=UP000000625 PPId=UP000000625	0	63.789	48	6	76	6	239	27.3	6.92	280.83	6	0	1.63682e+07	6.08206e+07	9.94661e+07	1.23976e+08	8.52294e+07	5.80746e+07	0	0	0.00872405	0.0332018	0.0193447	0.0342738	0.00290802	0.0289401	0.100484	-3.31496	0.00978459
[M].PFELIEIPAGK.[R]	0	1	1	3	P0A8I8	P0A8I8 [32-42]	0	0	1213.68	0	0	229202	1.25795e+06	784586	886125	FALSE	High	Master Protein	P0A8I8	Ribosomal RNA large subunit methyltransferase H OS=Escherichia coli (strain K12) OX=83333 GN=rlmH PE=1 SV=1 UPId=UP000000625 PPId=UP000000625	0	26.586	60	6	47	6	155	17.3	8.66	144.81	6	0	4.59451e+07	2.68805e+07	3.83087e+07	3.40517e+07	3.2125e+07	4.31655e+07	0	0	0.00598302	0.0369425	0.0244229	0.0205285	0.00199434	0.027298	0.0730582	-3.77481	0.00903598
[R].HAPGDYTPTVKPS.[S]	0	1	1	8	P0A8J4	P0A8J4 [38-50]	0	0	1369.67	0	398302	836332	2.2898e+06	2.47555e+06	2.53508e+06	FALSE	High	Master Protein	P0A8J4	UPF0250 protein YbeD OS=Escherichia coli (strain K12) OX=83333 GN=ybeD PE=1 SV=1 UPId=UP000000625 PPId=UP000000625	0	87.354	86	4	233	3	87	9.8	5.76	926.88	4	1	2.30257e+08	1.65447e+08	1.34741e+08	1.4937e+08	1.96386e+08	1.69994e+08	0	0.00240743	0.00620696	0.0153298	0.0126055	0.0149128	0.00287146	0.0142827	0.201045	-2.31441	0.00462707
[K].LNELLEFPTPFTY.[K]	0	1	1	8	P0A8J4	P0A8J4 [5-17]	0	0	1583.8	2.10604e+07	9.56206e+06	8.17236e+06	0	0	0	FALSE	High	Master Protein	P0A8J4	UPF0250 protein YbeD OS=Escherichia coli (strain K12) OX=83333 GN=ybeD PE=1 SV=1 UPId=UP000000625 PPId=UP000000625	0	87.354	86	4	233	3	87	9.8	5.76	926.88	4	1	2.30257e+08	1.65447e+08	1.34741e+08	1.4937e+08	1.96386e+08	1.69994e+08	0.0914649	0.0577953	0.0606524	0	0	0	0.0699708	0	#DIV/0!	15	0.00290385
[K].LGLAYGGDGYDK.[Q]	0	1	1	5	P0A8J8	P0A8J8 [115-126]	0	0	1228.58	0	598398	680796	1.634e+06	1.61242e+06	770217	FALSE	High	Master Protein	P0A8J8	ATP-dependent RNA helicase RhlB OS=Escherichia coli (strain K12) OX=83333 GN=rhlB PE=1 SV=2 UPId=UP000000625 PPId=UP000000625	0	164.444	64	18	279	18	421	47.1	7.68	927.09	18	0	1.82202e+08	1.55598e+08	1.7982e+08	1.8345e+08	1.44762e+08	1.43752e+08	0	0.0038458	0.00378599	0.00890706	0.0111384	0.00535794	0.00254393	0.00846781	0.300424	-1.73493	0.0484207
[K].YNPDALMTDLPKPLR.[L]	1xOxidation [M7]	1	1	12	P0A8J8	P0A8J8 [384-398]	0	0	1759.9	7.80807e+06	7.04108e+06	5.61171e+06	656834	3.02016e+06	557664	FALSE	High	Master Protein	P0A8J8	ATP-dependent RNA helicase RhlB OS=Escherichia coli (strain K12) OX=83333 GN=rhlB PE=1 SV=2 UPId=UP000000625 PPId=UP000000625	0	164.444	64	18	279	18	421	47.1	7.68	927.09	18	0	1.82202e+08	1.55598e+08	1.7982e+08	1.8345e+08	1.44762e+08	1.43752e+08	0.0428539	0.0452518	0.0312074	0.00358045	0.020863	0.00387933	0.039771	0.00944092	4.21262	2.07472	0.0133807
[-].MLDPNLLR.[N]	0	1	1	5	P0A8L1	P0A8L1 [1-8]	0	0	971.534	0	556818	238717	2.77613e+06	1.0912e+06	2.96764e+06	FALSE	High	Master Protein	P0A8L1	Serine--tRNA ligase OS=Escherichia coli (strain K12) OX=83333 GN=serS PE=1 SV=1 UPId=UP000000625 PPId=UP000000625	0	254.385	70	20	717	20	430	48.4	5.5	2316.82	20	0	1.07743e+09	8.96679e+08	1.1177e+09	1.02376e+09	1.06247e+09	9.35068e+08	0	0.000620978	0.000213578	0.00271171	0.00102704	0.00317371	0.000278185	0.00230415	0.120732	-3.05012	0.0402866
[R].TNLIGAVAR.[V]	0	1	1	9	P0A8M0	P0A8M0 [131-139]	0	0	914.542	258895	0	4.51953e+06	1.1327e+07	1.25178e+07	1.04461e+07	FALSE	High	Master Protein	P0A8M0	Asparagine--tRNA ligase OS=Escherichia coli (strain K12) OX=83333 GN=asnS PE=1 SV=2 UPId=UP000000625 PPId=UP000000625	0	234.471	62	23	449	23	466	52.5	5.31	1249.96	23	0	1.95136e+08	5.38447e+08	2.02087e+08	2.03656e+08	4.21106e+08	1.82476e+08	0.00132674	0	0.0223643	0.0556183	0.0297259	0.0572466	0.00789701	0.0475302	0.166147	-2.58947	0.0260452
[R].VAVDSEVTVR.[G]	0	1	1	21	P0A8M0	P0A8M0 [14-23]	0	0	1074.58	1.50322e+06	0	3.9469e+06	8.05244e+06	2.57672e+07	6.24513e+06	FALSE	High	Master Protein	P0A8M0	Asparagine--tRNA ligase OS=Escherichia coli (strain K12) OX=83333 GN=asnS PE=1 SV=2 UPId=UP000000625 PPId=UP000000625	0	234.471	62	23	449	23	466	52.5	5.31	1249.96	23	0	1.95136e+08	5.38447e+08	2.02087e+08	2.03656e+08	4.21106e+08	1.82476e+08	0.00770345	0	0.0195307	0.0395394	0.0611894	0.0342244	0.00907806	0.0449844	0.201805	-2.30897	0.0230461
[T].LTQEDVEALEK.[R]	0	1	1	10	P0A8M3	P0A8M3 [112-122]	0	0	1274.65	6.75384e+06	6.47684e+06	707568	1.9715e+06	2.11434e+06	0	FALSE	High	Master Protein	P0A8M3	Threonine--tRNA ligase OS=Escherichia coli (strain K12) OX=83333 GN=thrS PE=1 SV=1 UPId=UP000000625 PPId=UP000000625	0	277.862	62	29	527	0	642	74	6.19	1551.23	29	2	1.88731e+08	8.65481e+07	1.23246e+07	2.31415e+08	1.29671e+08	5.67731e+06	0.0357854	0.0748351	0.0574109	0.00851932	0.0163054	0	0.0560105	0.00827491	6.76871	2.75888	0.0175258
[R].NEPSGSLHGLMR.[V]	0	1	1	1	P0A8M3	P0A8M3 [364-375]	0	0	1297.63	6.03598e+06	5.00761e+06	225399	414068	547722	0	FALSE	High	Master Protein	P0A8M3	Threonine--tRNA ligase OS=Escherichia coli (strain K12) OX=83333 GN=thrS PE=1 SV=1 UPId=UP000000625 PPId=UP000000625	0	277.862	62	29	527	0	642	74	6.19	1551.23	29	2	1.88731e+08	8.65481e+07	1.23246e+07	2.31415e+08	1.29671e+08	5.67731e+06	0.0319818	0.0578593	0.0182885	0.00178929	0.00422393	0	0.0360432	0.0020044	17.982	4.16848	0.0433459
[R].VLLLDNLSDYIKPGMSVEAIQGIIASMK.[G]	0	1	1	38	P0A8M6	P0A8M6 [42-69]	0	0	3018.63	1.07882e+07	1.12213e+07	1.72868e+07	0	0	0	FALSE	High	Master Protein	P0A8M6	UPF0265 protein YeeX OS=Escherichia coli (strain K12) OX=83333 GN=yeeX PE=1 SV=1 UPId=UP000000625 PPId=UP000000625	0	103.266	53	5	243	5	109	12.8	9.31	855.96	5	0	1.33839e+08	9.23466e+07	1.67675e+08	2.02487e+08	1.97537e+08	2.12969e+08	0.0806058	0.121512	0.103097	0	0	0	0.101738	0	#DIV/0!	15	0.00100402
[K].TLSETIVQLIEDAENKEK.[Y]	0	1	1	9	P0A8N0	P0A8N0 [114-131]	0	1	2060.08	2.20105e+07	3.68611e+07	1.04196e+07	1.73887e+08	1.73045e+07	1.24167e+08	FALSE	High	Master Protein	P0A8N0	Macrodomain Ter protein OS=Escherichia coli (strain K12) OX=83333 GN=matP PE=1 SV=1 UPId=UP000000625 PPId=UP000000625	0	3.741	12	1	9	1	150	17.7	9.52	22.95	1	0	2.91798e+07	1.72979e+07	5.55335e+06	1.22949e+07	2.00336e+06	1.07421e+07	0.754307	2.13095	1.87627	14.143	8.63774	11.5589	1.58718	11.4466	0.13866	-2.85038	0.00390218
[K].FHGLQDQEAR.[Y]	0	1	1	32	P0A8N3	P0A8N3 [157-166]	0	0	1200.58	7.82078e+06	5.40974e+06	7.63157e+06	3.6641e+07	1.68636e+07	2.65029e+07	FALSE	High	Master Protein	P0A8N3	Lysine--tRNA ligase OS=Escherichia coli (strain K12) OX=83333 GN=lysS PE=1 SV=2 UPId=UP000000625 PPId=UP000000625	0	449.477	78	39	995	28	505	57.6	5.24	3194.06	39	11	1.07087e+09	1.0974e+09	1.81088e+09	1.48232e+09	1.37763e+09	7.58749e+08	0.00730321	0.00492962	0.00421428	0.0247188	0.012241	0.0349297	0.00548237	0.0239632	0.228783	-2.12795	0.0493691
[K].FHGLQDQEVR.[Y]	0	1	1	33	P0A8N5	P0A8N5 [157-166]	0	0	1228.61	0	319371	2.38948e+06	1.24914e+07	1.25028e+07	1.73404e+07	FALSE	High	Master Protein	P0A8N5	Lysine--tRNA ligase, heat inducible OS=Escherichia coli (strain K12) OX=83333 GN=lysU PE=1 SV=2 UPId=UP000000625 PPId=UP000000625	0	299.446	64	30	649	21	505	57.8	5.24	1800.77	30	0	3.27553e+08	1.51405e+08	2.65867e+08	3.18255e+08	2.50644e+08	3.46891e+08	0	0.00210938	0.00898753	0.0392495	0.0498826	0.0499879	0.00369897	0.0463734	0.079765	-3.6481	0.000676919
[R].GFMEVETPMMQVIPGGASAR.[P]	1xOxidation [M]	1	1	2	P0A8N5	P0A8N5 [202-221]	0	0	2123.99	0	0	2.78597e+06	4.61341e+06	5.81402e+06	4.69638e+06	FALSE	High	Master Protein	P0A8N5	Lysine--tRNA ligase, heat inducible OS=Escherichia coli (strain K12) OX=83333 GN=lysU PE=1 SV=2 UPId=UP000000625 PPId=UP000000625	0	299.446	64	30	649	21	505	57.8	5.24	1800.77	30	0	3.27553e+08	1.51405e+08	2.65867e+08	3.18255e+08	2.50644e+08	3.46891e+08	0	0	0.0104788	0.0144959	0.0231964	0.0135385	0.00349294	0.0170769	0.204542	-2.28953	0.0432356
[R].TLAQEVLGTTK.[V]	0	1	1	25	P0A8N5	P0A8N5 [300-310]	0	0	1160.65	357237	402872	9.20719e+06	1.41787e+07	1.81305e+07	2.98611e+07	FALSE	High	Master Protein	P0A8N5	Lysine--tRNA ligase, heat inducible OS=Escherichia coli (strain K12) OX=83333 GN=lysU PE=1 SV=2 UPId=UP000000625 PPId=UP000000625	0	299.446	64	30	649	21	505	57.8	5.24	1800.77	30	0	3.27553e+08	1.51405e+08	2.65867e+08	3.18255e+08	2.50644e+08	3.46891e+08	0.00109063	0.00266089	0.0346309	0.0445513	0.0723359	0.0860819	0.0127941	0.0676564	0.189105	-2.40274	0.0286393
[F].TDMIDGQTITR.[Q]	1xOxidation [M3]	1	1	16	P0A8T7	P0A8T7 [1038-1048]	0	0	1266.6	432919	586097	325859	2.47298e+06	2.63121e+06	2.40968e+06	FALSE	High	Master Protein	P0A8T7	DNA-directed RNA polymerase subunit beta' OS=Escherichia coli (strain K12) OX=83333 GN=rpoC PE=1 SV=1 UPId=UP000000625 PPId=UP000000625	0	1096.59	69	80	2957	62	1407	155.1	7.08	10147.9	80	22	2.48355e+09	3.0778e+09	2.5788e+09	2.09814e+09	2.52137e+09	2.0421e+09	0.000174315	0.000190428	0.000126361	0.00117865	0.00104356	0.00118	0.000163701	0.00113407	0.144348	-2.79238	3.89079e-05
[K].SMDLEQECEQLR.[E]	1xOxidation [M2]; 1xCarbamidomethyl [C8]	1	1	4	P0A8T7	P0A8T7 [191-202]	0	0	1553.66	0	242189	263349	692076	615328	542172	FALSE	High	Master Protein	P0A8T7	DNA-directed RNA polymerase subunit beta' OS=Escherichia coli (strain K12) OX=83333 GN=rpoC PE=1 SV=1 UPId=UP000000625 PPId=UP000000625	0	1096.59	69	80	2957	62	1407	155.1	7.08	10147.9	80	22	2.48355e+09	3.0778e+09	2.5788e+09	2.09814e+09	2.52137e+09	2.0421e+09	0	7.86891e-05	0.000102121	0.000329852	0.000244045	0.000265497	6.02701e-05	0.000279798	0.215406	-2.21487	0.00548243
[S].MDLEQECEQLREELNETNSETK.[R]	1xOxidation [M1]; 1xCarbamidomethyl [C7]	1	1	2	P0A8T7	P0A8T7 [192-213]	0	1	2741.19	0	0	0	238328	295708	71315.4	FALSE	High	Master Protein	P0A8T7	DNA-directed RNA polymerase subunit beta' OS=Escherichia coli (strain K12) OX=83333 GN=rpoC PE=1 SV=1 UPId=UP000000625 PPId=UP000000625	0	1096.59	69	80	2957	62	1407	155.1	7.08	10147.9	80	22	2.48355e+09	3.0778e+09	2.5788e+09	2.09814e+09	2.52137e+09	2.0421e+09	0	0	0	0.00011359	0.000117281	3.49225e-05	0	8.85978e-05	0	-15	0.0299712
[R].LGIQAFEPVLIEGK.[A]	0	1	1	51	P0A8T7	P0A8T7 [432-445]	0	0	1513.86	6.76313e+07	1.30115e+08	1.11008e+08	1.49916e+08	1.7574e+08	2.0525e+08	FALSE	High	Master Protein	P0A8T7	DNA-directed RNA polymerase subunit beta' OS=Escherichia coli (strain K12) OX=83333 GN=rpoC PE=1 SV=1 UPId=UP000000625 PPId=UP000000625	0	1096.59	69	80	2957	62	1407	155.1	7.08	10147.9	80	22	2.48355e+09	3.0778e+09	2.5788e+09	2.09814e+09	2.52137e+09	2.0421e+09	0.0272317	0.0422753	0.0430466	0.071452	0.0697002	0.100509	0.0375179	0.0805539	0.465749	-1.10238	0.0186307
[K].VPYGAVLAK.[G]	0	1	1	1	P0A8T7	P0A8T7 [997-1005]	0	0	917.545	0	0	761193	1.17489e+06	955701	1.27106e+06	FALSE	High	Master Protein	P0A8T7	DNA-directed RNA polymerase subunit beta' OS=Escherichia coli (strain K12) OX=83333 GN=rpoC PE=1 SV=1 UPId=UP000000625 PPId=UP000000625	0	1096.59	69	80	2957	62	1407	155.1	7.08	10147.9	80	22	2.48355e+09	3.0778e+09	2.5788e+09	2.09814e+09	2.52137e+09	2.0421e+09	0	0	0.000295174	0.000559969	0.000379041	0.000622429	9.83913e-05	0.00052048	0.18904	-2.40324	0.0261616
[Y].SLVTQQPLGGK.[A]	0	1	1	8	P0A8V2	P0A8V2 [1252-1262]	0	0	1127.64	311064	0	635076	1.31179e+06	1.10656e+06	1.36619e+06	FALSE	High	Master Protein	P0A8V2	DNA-directed RNA polymerase subunit beta OS=Escherichia coli (strain K12) OX=83333 GN=rpoB PE=1 SV=1 UPId=UP000000625 PPId=UP000000625	0	979.622	73	77	3154	60	1342	150.5	5.26	10405.1	77	20	2.5619e+09	2.40471e+09	2.34733e+09	2.20164e+09	1.93372e+09	1.82746e+09	0.000121419	0	0.000270552	0.000595824	0.000572242	0.000747592	0.000130657	0.000638553	0.204615	-2.28902	0.0060358
[K].NIVDGNHQMEPGMPESFNVLLK.[E]	1xOxidation [M]	1	1	41	P0A8V2	P0A8V2 [1307-1328]	0	0	2485.19	0	0	0	144040	251349	305053	FALSE	High	Master Protein	P0A8V2	DNA-directed RNA polymerase subunit beta OS=Escherichia coli (strain K12) OX=83333 GN=rpoB PE=1 SV=1 UPId=UP000000625 PPId=UP000000625	0	979.622	73	77	3154	60	1342	150.5	5.26	10405.1	77	20	2.5619e+09	2.40471e+09	2.34733e+09	2.20164e+09	1.93372e+09	1.82746e+09	0	0	0	6.54242e-05	0.000129982	0.000166928	0	0.000120778	0	-15	0.0151982
[R].LSALVEIYR.[M]	0	1	1	32	P0A8V2	P0A8V2 [360-368]	0	0	1063.61	3.28396e+07	2.8841e+07	1.61869e+07	4.12735e+06	1.11637e+07	58220.2	FALSE	High	Master Protein	P0A8V2	DNA-directed RNA polymerase subunit beta OS=Escherichia coli (strain K12) OX=83333 GN=rpoB PE=1 SV=1 UPId=UP000000625 PPId=UP000000625	0	979.622	73	77	3154	60	1342	150.5	5.26	10405.1	77	20	2.5619e+09	2.40471e+09	2.34733e+09	2.20164e+09	1.93372e+09	1.82746e+09	0.0128185	0.0119935	0.00689588	0.00187467	0.00577316	3.18586e-05	0.0105693	0.0025599	4.1288	2.04572	0.0331394
[R].MMRPGEPPTR.[E]	2xOxidation [M1; M2]	1	1	40	P0A8V2	P0A8V2 [369-378]	0	0	1203.56	1.22485e+06	2.84869e+06	1.20469e+07	2.81716e+07	2.06136e+07	2.38786e+07	FALSE	High	Master Protein	P0A8V2	DNA-directed RNA polymerase subunit beta OS=Escherichia coli (strain K12) OX=83333 GN=rpoB PE=1 SV=1 UPId=UP000000625 PPId=UP000000625	0	979.622	73	77	3154	60	1342	150.5	5.26	10405.1	77	20	2.5619e+09	2.40471e+09	2.34733e+09	2.20164e+09	1.93372e+09	1.82746e+09	0.000478104	0.00118463	0.00513217	0.0127957	0.0106601	0.0130666	0.00226497	0.0121741	0.186047	-2.42626	0.00374908
[K].EFFGSSQLSQFMDQNNPLSEITHK.[R]	0	1	1	33	P0A8V2	P0A8V2 [504-527]	0	0	2784.29	0	0	1.35125e+07	4.30501e+07	3.84206e+07	3.4782e+07	FALSE	High	Master Protein	P0A8V2	DNA-directed RNA polymerase subunit beta OS=Escherichia coli (strain K12) OX=83333 GN=rpoB PE=1 SV=1 UPId=UP000000625 PPId=UP000000625	0	979.622	73	77	3154	60	1342	150.5	5.26	10405.1	77	20	2.5619e+09	2.40471e+09	2.34733e+09	2.20164e+09	1.93372e+09	1.82746e+09	0	0	0.00575654	0.0195537	0.0198688	0.019033	0.00191885	0.0194852	0.0984773	-3.34406	0.000815028
[N].EYGFLETPYRK.[V]	0	1	1	3	P0A8V2	P0A8V2 [583-593]	0	1	1402.7	452566	573036	222734	161900	0	0	FALSE	High	Master Protein	P0A8V2	DNA-directed RNA polymerase subunit beta OS=Escherichia coli (strain K12) OX=83333 GN=rpoB PE=1 SV=1 UPId=UP000000625 PPId=UP000000625	0	979.622	73	77	3154	60	1342	150.5	5.26	10405.1	77	20	2.5619e+09	2.40471e+09	2.34733e+09	2.20164e+09	1.93372e+09	1.82746e+09	0.000176653	0.000238297	9.48879e-05	7.35359e-05	0	0	0.000169946	2.4512e-05	6.93317	2.79352	0.0393347
[R].ADKPLVGTGMER.[A]	1xOxidation [M10]	1	1	80	P0A8V2	P0A8V2 [695-706]	0	0	1289.65	1.19918e+07	7.19021e+06	6.78821e+06	4.42139e+07	1.39452e+07	3.00762e+07	FALSE	High	Master Protein	P0A8V2	DNA-directed RNA polymerase subunit beta OS=Escherichia coli (strain K12) OX=83333 GN=rpoB PE=1 SV=1 UPId=UP000000625 PPId=UP000000625	0	979.622	73	77	3154	60	1342	150.5	5.26	10405.1	77	20	2.5619e+09	2.40471e+09	2.34733e+09	2.20164e+09	1.93372e+09	1.82746e+09	0.00468083	0.00299005	0.00289188	0.0200823	0.00721158	0.016458	0.00352092	0.0145839	0.241425	-2.05036	0.0461813
[V].NEDEMYPGEAGIDIYNLTK.[Y]	1xOxidation [M5]	1	1	5	P0A8V2	P0A8V2 [737-755]	0	0	2187.98	0	0	0	156248	411033	342514	FALSE	High	Master Protein	P0A8V2	DNA-directed RNA polymerase subunit beta OS=Escherichia coli (strain K12) OX=83333 GN=rpoB PE=1 SV=1 UPId=UP000000625 PPId=UP000000625	0	979.622	73	77	3154	60	1342	150.5	5.26	10405.1	77	20	2.5619e+09	2.40471e+09	2.34733e+09	2.20164e+09	1.93372e+09	1.82746e+09	0	0	0	7.09688e-05	0.000212561	0.000187427	0	0.000156986	0	-15	0.0227732
[R].GVTYSAPLR.[V]	0	1	1	24	P0A8V2	P0A8V2 [89-97]	0	0	963.526	1.70607e+06	609448	2.4342e+06	5.22659e+06	6.0895e+06	5.87477e+06	FALSE	High	Master Protein	P0A8V2	DNA-directed RNA polymerase subunit beta OS=Escherichia coli (strain K12) OX=83333 GN=rpoB PE=1 SV=1 UPId=UP000000625 PPId=UP000000625	0	979.622	73	77	3154	60	1342	150.5	5.26	10405.1	77	20	2.5619e+09	2.40471e+09	2.34733e+09	2.20164e+09	1.93372e+09	1.82746e+09	0.000665941	0.000253439	0.00103701	0.00237396	0.00314912	0.00321473	0.000652128	0.0029126	0.223899	-2.15908	0.00303176
[K].RALEIEEMQLK.[Q]	1xOxidation [M8]	1	1	6	P0A8V2	P0A8V2 [944-954]	0	1	1375.72	5.02305e+06	2.80141e+06	3.03669e+06	1.072e+06	1.05711e+06	551889	FALSE	High	Master Protein	P0A8V2	DNA-directed RNA polymerase subunit beta OS=Escherichia coli (strain K12) OX=83333 GN=rpoB PE=1 SV=1 UPId=UP000000625 PPId=UP000000625	0	979.622	73	77	3154	60	1342	150.5	5.26	10405.1	77	20	2.5619e+09	2.40471e+09	2.34733e+09	2.20164e+09	1.93372e+09	1.82746e+09	0.00196067	0.00116496	0.00129368	0.000486909	0.000546673	0.000301998	0.00147311	0.000445194	3.30891	1.72636	0.0162104
[A].LEIEEMQLK.[Q]	0	1	1	2	P0A8V2	P0A8V2 [946-954]	0	0	1132.59	0	0	58610.9	675116	233778	783997	FALSE	High	Master Protein	P0A8V2	DNA-directed RNA polymerase subunit beta OS=Escherichia coli (strain K12) OX=83333 GN=rpoB PE=1 SV=1 UPId=UP000000625 PPId=UP000000625	0	979.622	73	77	3154	60	1342	150.5	5.26	10405.1	77	20	2.5619e+09	2.40471e+09	2.34733e+09	2.20164e+09	1.93372e+09	1.82746e+09	0	0	2.49691e-05	0.000306643	0.000120895	0.00042901	8.32305e-06	0.000285516	0.0291509	-5.10032	0.0368803
[R].AVLVAGGVEAEK.[L]	0	1	1	34	P0A8V2	P0A8V2 [977-988]	0	0	1142.64	1.07425e+06	0	6.61898e+06	1.03476e+07	1.16764e+07	8.88571e+06	FALSE	High	Master Protein	P0A8V2	DNA-directed RNA polymerase subunit beta OS=Escherichia coli (strain K12) OX=83333 GN=rpoB PE=1 SV=1 UPId=UP000000625 PPId=UP000000625	0	979.622	73	77	3154	60	1342	150.5	5.26	10405.1	77	20	2.5619e+09	2.40471e+09	2.34733e+09	2.20164e+09	1.93372e+09	1.82746e+09	0.000419317	0	0.00281979	0.00469994	0.00603833	0.00486234	0.0010797	0.0052002	0.207627	-2.26794	0.013383
[L].GAEIVDLGK.[N]	0	1	1	1	P0A8X0	P0A8X0 [43-51]	0	0	901.499	4.20437e+06	723652	580727	174298	0	227987	FALSE	High	Master Protein	P0A8X0	UPF0307 protein YjgA OS=Escherichia coli (strain K12) OX=83333 GN=yjgA PE=1 SV=1 UPId=UP000000625 PPId=UP000000625	0	51.326	54	7	87	7	183	21.3	5.45	228.77	7	0	1.52933e+07	2.53526e+06	1.04681e+06	1.31871e+06	6.28792e+06	3.23672e+07	0.274915	0.285435	0.554758	0.132173	0	0.00704376	0.371703	0.0464057	8.00986	3.00178	0.0323958
[K].EGQHAFVNFR.[I]	0	1	1	2	P0A8X2	P0A8X2 [30-39]	0	0	1204.59	0	0	189169	724712	356903	621238	FALSE	High	Master Protein	P0A8X2	Protein YceI OS=Escherichia coli (strain K12) OX=83333 GN=yceI PE=1 SV=1 UPId=UP000000625 PPId=UP000000625	0	75.028	61	9	101	9	191	20.9	5.91	375.43	9	0	2.97639e+07	3.86511e+08	3.65921e+07	2.06639e+07	1.50414e+07	9.07244e+06	0	0	0.00516966	0.0350714	0.0237281	0.0684753	0.00172322	0.0424249	0.0406181	-4.62173	0.0397103
[K].QVQNVSYGTIVNVRPVQIQ.[G]	0	1	1	13	P0A905	P0A905 [36-54]	0	0	2142.17	2.24247e+06	3.4445e+06	1.6243e+06	640696	3.19687e+06	759578	FALSE	High	Master Protein	P0A905	Outer membrane lipoprotein SlyB OS=Escherichia coli (strain K12) OX=83333 GN=slyB PE=2 SV=1 UPId=UP000000625 PPId=UP000000625	0	67.157	70	5	75	5	155	15.6	9.31	214.83	5	0	5.88301e+07	7.08879e+08	6.56939e+08	3.04608e+06	1.85298e+07	1.17044e+07	0.0381178	0.00485908	0.00247253	0.210334	0.172526	0.064897	0.0151498	0.149252	0.101504	-3.30038	0.0408978
[R].SLATAAGAVAGGVAGQGVQSAMNK.[T]	1xOxidation [M22]	1	1	12	P0A905	P0A905 [85-108]	0	0	2132.08	2.45175e+06	1.48838e+06	1.48857e+06	486572	3.06639e+06	1.31974e+06	FALSE	High	Master Protein	P0A905	Outer membrane lipoprotein SlyB OS=Escherichia coli (strain K12) OX=83333 GN=slyB PE=2 SV=1 UPId=UP000000625 PPId=UP000000625	0	67.157	70	5	75	5	155	15.6	9.31	214.83	5	0	5.88301e+07	7.08879e+08	6.56939e+08	3.04608e+06	1.85298e+07	1.17044e+07	0.0416751	0.00209962	0.00226592	0.159737	0.165485	0.112757	0.0153469	0.145993	0.105121	-3.24988	0.00355946
[Q].SVVDYLISK.[G]	0	1	1	5	P0A910	P0A910 [280-288]	0	0	1023.57	4.80863e+06	3.5482e+06	2.37034e+06	1.06159e+06	858150	474967	FALSE	High	Master Protein	P0A910	Outer membrane protein A OS=Escherichia coli (strain K12) OX=83333 GN=ompA PE=1 SV=1 UPId=UP000000625 PPId=UP000000625	0	97.681	61	13	207	6	346	37.2	6.42	593.15	13	7	3.16974e+08	2.74515e+08	2.09542e+08	2.22355e+08	2.94175e+08	1.21945e+08	0.0151704	0.0129254	0.011312	0.00477428	0.00291714	0.00389494	0.0131359	0.00386212	3.40123	1.76605	0.00171273
[K].IHGVNYSISSACATSAHCIGNAVEQIQLGK.[Q]	2xCarbamidomethyl [C12; C18]	1	1	46	P0A953	P0A953 [152-181]	0	0	3185.55	2.25424e+06	3.62585e+06	1.33122e+06	476872	1.76964e+06	1.74457e+06	FALSE	High	Master Protein	P0A953	3-oxoacyl-[acyl-carrier-protein] synthase 1 OS=Escherichia coli (strain K12) OX=83333 GN=fabB PE=1 SV=1 UPId=UP000000625 PPId=UP000000625	0	300.637	66	16	561	16	406	42.6	5.54	2009.37	16	0	3.70634e+08	6.78008e+08	3.01427e+08	4.33562e+08	6.92568e+08	4.42368e+08	0.00608213	0.0053478	0.00441638	0.00109989	0.00255518	0.00394371	0.00528211	0.00253293	2.08537	1.06031	0.0446668
[M].VVVEELEHALAR.[G]	0	1	1	19	P0A953	P0A953 [238-249]	0	0	1364.75	4.72114e+06	5.1538e+06	2.14223e+06	690480	2.15176e+06	804305	FALSE	High	Master Protein	P0A953	3-oxoacyl-[acyl-carrier-protein] synthase 1 OS=Escherichia coli (strain K12) OX=83333 GN=fabB PE=1 SV=1 UPId=UP000000625 PPId=UP000000625	0	300.637	66	16	561	16	406	42.6	5.54	2009.37	16	0	3.70634e+08	6.78008e+08	3.01427e+08	4.33562e+08	6.92568e+08	4.42368e+08	0.012738	0.00760139	0.00710695	0.00159258	0.00310694	0.00181818	0.00914879	0.00217257	4.21105	2.07418	0.0199726
[R].GAHIYAEIVGYGATSDGADMVAPSGEGAVR.[C]	0	1	1	40	P0A953	P0A953 [250-279]	0	0	2921.37	4.58125e+06	9.73948e+06	2.99735e+06	0	2.34487e+06	3.20311e+06	FALSE	High	Master Protein	P0A953	3-oxoacyl-[acyl-carrier-protein] synthase 1 OS=Escherichia coli (strain K12) OX=83333 GN=fabB PE=1 SV=1 UPId=UP000000625 PPId=UP000000625	0	300.637	66	16	561	16	406	42.6	5.54	2009.37	16	0	3.70634e+08	6.78008e+08	3.01427e+08	4.33562e+08	6.92568e+08	4.42368e+08	0.0123606	0.0143648	0.00994386	0	0.00338576	0.00724083	0.0122231	0.0035422	3.45071	1.78689	0.0239835
[T].SDGADMVAPSGEGAVR.[C]	0	1	1	3	P0A953	P0A953 [264-279]	0	0	1518.69	705430	456932	251937	0	0	0	FALSE	High	Master Protein	P0A953	3-oxoacyl-[acyl-carrier-protein] synthase 1 OS=Escherichia coli (strain K12) OX=83333 GN=fabB PE=1 SV=1 UPId=UP000000625 PPId=UP000000625	0	300.637	66	16	561	16	406	42.6	5.54	2009.37	16	0	3.70634e+08	6.78008e+08	3.01427e+08	4.33562e+08	6.92568e+08	4.42368e+08	0.00190331	0.000673933	0.000835814	0	0	0	0.00113769	0	#DIV/0!	15	0.0419686
[V].APSGEGAVR.[C]	0	1	1	1	P0A953	P0A953 [271-279]	0	0	843.432	0	0	0	53203.1	77163.2	27102.8	FALSE	High	Master Protein	P0A953	3-oxoacyl-[acyl-carrier-protein] synthase 1 OS=Escherichia coli (strain K12) OX=83333 GN=fabB PE=1 SV=1 UPId=UP000000625 PPId=UP000000625	0	300.637	66	16	561	16	406	42.6	5.54	2009.37	16	0	3.70634e+08	6.78008e+08	3.01427e+08	4.33562e+08	6.92568e+08	4.42368e+08	0	0	0	0.000122712	0.000111416	6.12675e-05	0	9.84651e-05	0	-15	0.00645114
[D].AGLSPEAYQNNPR.[V]	0	1	1	5	P0A953	P0A953 [86-98]	0	0	1416.69	0	0	0	643882	355441	719093	FALSE	High	Master Protein	P0A953	3-oxoacyl-[acyl-carrier-protein] synthase 1 OS=Escherichia coli (strain K12) OX=83333 GN=fabB PE=1 SV=1 UPId=UP000000625 PPId=UP000000625	0	300.637	66	16	561	16	406	42.6	5.54	2009.37	16	0	3.70634e+08	6.78008e+08	3.01427e+08	4.33562e+08	6.92568e+08	4.42368e+08	0	0	0	0.0014851	0.000513222	0.00162555	0	0.00120796	0	-15	0.0259593
[R].FCPTGGISPANYR.[D]	1xCarbamidomethyl [C2]	1	1	19	P0A955	P0A955 [158-170]	0	0	1439.67	1.34567e+06	527589	3.42588e+06	7.17419e+06	6.66411e+06	1.68477e+07	FALSE	High	Master Protein	P0A955	KHG/KDPG aldolase OS=Escherichia coli (strain K12) OX=83333 GN=eda PE=1 SV=1 UPId=UP000000625 PPId=UP000000625	0	99.358	81	11	346	11	213	22.3	5.67	1126.21	11	0	3.25108e+08	2.18889e+08	3.0486e+08	1.09429e+08	2.08474e+08	3.92754e+08	0.00413914	0.00241031	0.0112375	0.0655605	0.0319662	0.0428963	0.005929	0.0468077	0.126667	-2.98088	0.0163169
[F].SAIQTNGFK.[T]	0	1	1	6	P0A972	P0A972 [34-42]	0	0	965.505	725075	491749	4.68032e+06	7.41537e+06	7.01683e+06	1.5938e+07	FALSE	High	Master Protein	P0A972	Cold shock-like protein CspE OS=Escherichia coli (strain K12) OX=83333 GN=cspE PE=1 SV=2 UPId=UP000000625 PPId=UP000000625	0	34.416	64	5	180	4	69	7.5	8.54	433.08	5	1	6.59239e+07	1.41492e+08	1.03138e+08	4.6593e+07	1.08082e+08	1.45099e+08	0.0109987	0.00347544	0.0453794	0.159152	0.0649211	0.109842	0.0199512	0.111305	0.179247	-2.47998	0.0386437
[L].GASGAENVQGEVQQK.[L]	0	1	1	16	P0A993	P0A993 [50-64]	0	0	1501.72	49728.6	1.3034e+06	1.34776e+06	7.51118e+06	2.00749e+06	3.83883e+06	FALSE	High	Master Protein	P0A993	Fructose-1,6-bisphosphatase class 1 OS=Escherichia coli (strain K12) OX=83333 GN=fbp PE=1 SV=1 UPId=UP000000625 PPId=UP000000625	0	162.744	56	14	353	14	332	36.8	5.99	1090.97	14	0	5.58048e+08	6.85001e+08	8.30998e+08	5.74805e+08	4.76962e+08	4.25787e+08	8.91116e-05	0.00190276	0.00162186	0.0130673	0.00420891	0.00901587	0.00120458	0.00876404	0.137445	-2.86307	0.0448539
[-].MNDTSFENCIK.[C]	1xCarbamidomethyl [C9]	1	1	1	P0A996	P0A996 [1-11]	0	0	1358.57	0	0	0	311565	349601	400267	FALSE	High	Master Protein	P0A996	Anaerobic glycerol-3-phosphate dehydrogenase subunit C OS=Escherichia coli (strain K12) OX=83333 GN=glpC PE=1 SV=1 UPId=UP000000625 PPId=UP000000625	0	47.098	41	11	49	11	396	44.1	8.43	109.62	11	0	1.88167e+07	2.93224e+07	1.48703e+07	2.08921e+07	2.80479e+07	2.99652e+07	0	0	0	0.0149131	0.0124644	0.0133577	0	0.0135784	0	-15	4.53941e-05
[K].CTVCTTACPVSR.[V]	3xCarbamidomethyl [C1; C4; C8]	1	1	9	P0A996	P0A996 [12-23]	0	0	1411.61	373797	0	421642	4.90272e+06	2.2207e+06	4.1549e+06	FALSE	High	Master Protein	P0A996	Anaerobic glycerol-3-phosphate dehydrogenase subunit C OS=Escherichia coli (strain K12) OX=83333 GN=glpC PE=1 SV=1 UPId=UP000000625 PPId=UP000000625	0	47.098	41	11	49	11	396	44.1	8.43	109.62	11	0	1.88167e+07	2.93224e+07	1.48703e+07	2.08921e+07	2.80479e+07	2.99652e+07	0.0198651	0	0.0283547	0.234669	0.0791753	0.138658	0.0160733	0.150834	0.106563	-3.23022	0.0430244
[K].VVYHTPCHMEK.[M]	1xCarbamidomethyl [C7]; 1xOxidation [M9]	1	1	2	P0A996	P0A996 [293-303]	0	0	1416.64	0	0	85682.2	456924	837989	375259	FALSE	High	Master Protein	P0A996	Anaerobic glycerol-3-phosphate dehydrogenase subunit C OS=Escherichia coli (strain K12) OX=83333 GN=glpC PE=1 SV=1 UPId=UP000000625 PPId=UP000000625	0	47.098	41	11	49	11	396	44.1	8.43	109.62	11	0	1.88167e+07	2.93224e+07	1.48703e+07	2.08921e+07	2.80479e+07	2.99652e+07	0	0	0.00576197	0.0218707	0.0298771	0.0125231	0.00192066	0.0214236	0.0896514	-3.47953	0.0221221
[K].GAVQGIAELITRPGLMNVDFADVR.[T]	1xOxidation [M16]	1	1	49	P0A9A6	P0A9A6 [191-214]	0	0	2558.34	1.07366e+08	1.08231e+08	6.50944e+07	3.34553e+07	1.33843e+07	2.67825e+07	FALSE	High	Master Protein	P0A9A6	Cell division protein FtsZ OS=Escherichia coli (strain K12) OX=83333 GN=ftsZ PE=1 SV=1 UPId=UP000000625 PPId=UP000000625	0	334.02	89	23	622	23	383	40.3	4.78	2149.03	23	0	3.94847e+08	4.95894e+08	3.92959e+08	3.41973e+08	3.8102e+08	4.44351e+08	0.271918	0.218255	0.165652	0.0978302	0.0351276	0.0602734	0.218608	0.0644104	3.39399	1.76298	0.0124295
[H].GMAPLTQEQKPVAK.[V]	1xOxidation [M2]	1	1	28	P0A9A6	P0A9A6 [343-356]	0	0	1513.8	1.18241e+06	483651	1.53218e+06	8.76009e+06	7.6943e+06	5.14072e+06	FALSE	High	Master Protein	P0A9A6	Cell division protein FtsZ OS=Escherichia coli (strain K12) OX=83333 GN=ftsZ PE=1 SV=1 UPId=UP000000625 PPId=UP000000625	0	334.02	89	23	622	23	383	40.3	4.78	2149.03	23	0	3.94847e+08	4.95894e+08	3.92959e+08	3.41973e+08	3.8102e+08	4.44351e+08	0.0029946	0.000975312	0.00389909	0.0256163	0.020194	0.0115691	0.002623	0.0191264	0.13714	-2.86628	0.0168486
[Q].HHHDHLICLDCGK.[V]	2xCarbamidomethyl [C8; C11]	1	1	1	P0A9A9	P0A9A9 [86-98]	0	0	1641.74	0	0	152998	611791	517038	667516	FALSE	High	Master Protein	P0A9A9	Ferric uptake regulation protein OS=Escherichia coli (strain K12) OX=83333 GN=fur PE=1 SV=1 UPId=UP000000625 PPId=UP000000625	0	113.027	73	7	236	7	148	16.8	6.11	655.84	7	0	1.50421e+08	1.29936e+08	1.6361e+08	8.67052e+07	8.82215e+07	5.94859e+07	0	0	0.00093514	0.007056	0.00586068	0.0112214	0.000311713	0.00804603	0.0387413	-4.68999	0.00948269
[L].FLTDETAR.[K]	0	1	1	16	P0A9B2	P0A9B2 [100-107]	0	0	952.473	4.51865e+06	3.08915e+06	1.00917e+07	3.64943e+07	5.70199e+07	6.06954e+07	FALSE	High	Master Protein	P0A9B2	Glyceraldehyde-3-phosphate dehydrogenase A OS=Escherichia coli (strain K12) OX=83333 GN=gapA PE=1 SV=2 UPId=UP000000625 PPId=UP000000625	0	220.909	81	24	1104	9	331	35.5	7.11	3706.85	24	16	3.44584e+08	1.12104e+09	8.9052e+08	1.80558e+08	4.92912e+08	4.76045e+08	0.0131134	0.00275561	0.0113324	0.202119	0.11568	0.127499	0.00906713	0.148433	0.0610858	-4.03302	0.00691105
[E].GLMTTVHATTATQK.[T]	0	1	1	3	P0A9B2	P0A9B2 [171-184]	0	0	1459.76	0	0	0	158219	339096	347552	FALSE	High	Master Protein	P0A9B2	Glyceraldehyde-3-phosphate dehydrogenase A OS=Escherichia coli (strain K12) OX=83333 GN=gapA PE=1 SV=2 UPId=UP000000625 PPId=UP000000625	0	220.909	81	24	1104	9	331	35.5	7.11	3706.85	24	16	3.44584e+08	1.12104e+09	8.9052e+08	1.80558e+08	4.92912e+08	4.76045e+08	0	0	0	0.000876274	0.000687943	0.000730082	0	0.000764766	0	-15	0.000179298
[T].TVHATTATQK.[T]	0	1	1	4	P0A9B2	P0A9B2 [175-184]	0	0	1057.56	0	0	1.13336e+06	4.65217e+06	5.62403e+06	8.28313e+06	FALSE	High	Master Protein	P0A9B2	Glyceraldehyde-3-phosphate dehydrogenase A OS=Escherichia coli (strain K12) OX=83333 GN=gapA PE=1 SV=2 UPId=UP000000625 PPId=UP000000625	0	220.909	81	24	1104	9	331	35.5	7.11	3706.85	24	16	3.44584e+08	1.12104e+09	8.9052e+08	1.80558e+08	4.92912e+08	4.76045e+08	0	0	0.0012727	0.0257654	0.0114098	0.0173999	0.000424233	0.0181917	0.0233201	-5.42228	0.0132004
[P].TPNVSVVDLTVR.[L]	0	1	1	5	P0A9B2	P0A9B2 [235-246]	0	0	1299.73	0	0	581025	264425	1.07203e+06	743356	FALSE	High	Master Protein	P0A9B2	Glyceraldehyde-3-phosphate dehydrogenase A OS=Escherichia coli (strain K12) OX=83333 GN=gapA PE=1 SV=2 UPId=UP000000625 PPId=UP000000625	0	220.909	81	24	1104	9	331	35.5	7.11	3706.85	24	16	3.44584e+08	1.12104e+09	8.9052e+08	1.80558e+08	4.92912e+08	4.76045e+08	0	0	0.000652456	0.00146448	0.00217489	0.00156152	0.000217485	0.00173363	0.125451	-2.99481	0.00819576
[K].GVLGYTEDDVVSTDFNGEVCTS.[V]	1xCarbamidomethyl [C20]	1	1	15	P0A9B2	P0A9B2 [270-291]	0	0	2364.02	0	9.67323e+06	4.38156e+07	3.27551e+07	5.56827e+07	3.59708e+07	FALSE	High	Master Protein	P0A9B2	Glyceraldehyde-3-phosphate dehydrogenase A OS=Escherichia coli (strain K12) OX=83333 GN=gapA PE=1 SV=2 UPId=UP000000625 PPId=UP000000625	0	220.909	81	24	1104	9	331	35.5	7.11	3706.85	24	16	3.44584e+08	1.12104e+09	8.9052e+08	1.80558e+08	4.92912e+08	4.76045e+08	0	0.0086288	0.0492022	0.18141	0.112967	0.0755618	0.019277	0.123313	0.156326	-2.67737	0.039348
[A].HHHEVATAGQNEVATR.[F]	0	1	1	2	P0A9C5	P0A9C5 [210-225]	0	0	1756.85	0	0	607063	2.35801e+06	2.5048e+06	2.64648e+06	FALSE	High	Master Protein	P0A9C5	Glutamine synthetase OS=Escherichia coli (strain K12) OX=83333 GN=glnA PE=1 SV=2 UPId=UP000000625 PPId=UP000000625	0	284.751	73	24	524	12	469	51.9	5.47	1811.53	24	16	3.25706e+08	2.03512e+08	2.47196e+08	2.06266e+08	2.11533e+08	1.7302e+08	0	0	0.0024558	0.0114319	0.0118411	0.0152958	0.0008186	0.0128563	0.0636731	-3.97317	0.00122306
[R].IGEQELAR.[C]	0	1	1	3	P0A9C9	P0A9C9 [248-255]	0	0	915.489	0	0	321554	1.30299e+06	6.44255e+06	2.49823e+06	FALSE	High	Master Protein	P0A9C9	Fructose-1,6-bisphosphatase 1 class 2 OS=Escherichia coli (strain K12) OX=83333 GN=glpX PE=1 SV=1 UPId=UP000000625 PPId=UP000000625	0	58.587	39	10	117	10	336	35.8	5.5	322.87	10	0	6.28549e+06	8.19906e+06	7.24824e+06	3.24647e+06	1.58433e+07	2.54154e+07	0	0	0.044363	0.401354	0.406641	0.0982962	0.0147877	0.302097	0.04895	-4.35255	0.0493133
[L].FRPDTPEEYKPTVR.[A]	0	1	1	12	P0A9D2	P0A9D2 [113-126]	0	0	1734.88	0	427488	477949	1.25956e+06	934708	2.65657e+06	FALSE	High	Master Protein	P0A9D2	Glutathione S-transferase GstA OS=Escherichia coli (strain K12) OX=83333 GN=gstA PE=1 SV=1 UPId=UP000000625 PPId=UP000000625	0	79.176	68	8	82	8	201	22.9	6.21	249.8	8	0	1.29463e+07	2.98808e+07	3.45292e+07	1.66987e+07	2.37816e+07	4.11957e+07	0	0.0143064	0.0138419	0.0754282	0.0393038	0.0644865	0.00938278	0.0597395	0.157062	-2.6706	0.0125303
[R].RAEITPANADTVTR.[E]	0	1	1	51	P0A9D8	P0A9D8 [15-28]	0	1	1514.79	3.76598e+07	1.41933e+07	4.90542e+06	2.89219e+07	4.51926e+07	4.26285e+07	FALSE	High	Master Protein	P0A9D8	2,3,4,5-tetrahydropyridine-2,6-dicarboxylate N-succinyltransferase OS=Escherichia coli (strain K12) OX=83333 GN=dapD PE=1 SV=1 UPId=UP000000625 PPId=UP000000625	0	183.232	61	14	619	14	274	29.9	5.74	2234.73	14	0	1.51396e+09	9.10706e+08	1.29806e+09	5.63682e+08	8.02523e+08	6.38877e+08	0.024875	0.015585	0.00377906	0.0513088	0.0563131	0.0667241	0.0147464	0.0581154	0.253743	-1.97856	0.00467972
[I].YDRETGEIHYGR.[V]	0	1	1	4	P0A9D8	P0A9D8 [215-226]	0	1	1495.69	0	0	137163	546070	607331	602570	FALSE	High	Master Protein	P0A9D8	2,3,4,5-tetrahydropyridine-2,6-dicarboxylate N-succinyltransferase OS=Escherichia coli (strain K12) OX=83333 GN=dapD PE=1 SV=1 UPId=UP000000625 PPId=UP000000625	0	183.232	61	14	619	14	274	29.9	5.74	2234.73	14	0	1.51396e+09	9.10706e+08	1.29806e+09	5.63682e+08	8.02523e+08	6.38877e+08	0	0	0.000105668	0.000968755	0.000756778	0.000943171	3.52226e-05	0.000889568	0.0395952	-4.65853	0.000348022
[K].FADYDEAR.[F]	0	1	1	11	P0A9D8	P0A9D8 [90-97]	0	0	986.421	6.06928e+06	6.48815e+06	1.65189e+06	7.60838e+06	7.35114e+06	1.24426e+07	FALSE	High	Master Protein	P0A9D8	2,3,4,5-tetrahydropyridine-2,6-dicarboxylate N-succinyltransferase OS=Escherichia coli (strain K12) OX=83333 GN=dapD PE=1 SV=1 UPId=UP000000625 PPId=UP000000625	0	183.232	61	14	619	14	274	29.9	5.74	2234.73	14	0	1.51396e+09	9.10706e+08	1.29806e+09	5.63682e+08	8.02523e+08	6.38877e+08	0.00400887	0.00712431	0.00127259	0.0134977	0.00916004	0.0194758	0.00413526	0.0140445	0.29444	-1.76395	0.0448022
[R].AIVVTPDHPLAGK.[K]	0	1	1	5	P0A9F3	P0A9F3 [169-181]	0	0	1317.75	1.10077e+06	0	447109	755106	976606	435760	FALSE	High	Master Protein	P0A9F3	HTH-type transcriptional regulator CysB OS=Escherichia coli (strain K12) OX=83333 GN=cysB PE=3 SV=1 UPId=UP000000625 PPId=UP000000625	0	57.175	52	10	60	10	324	36.1	7.42	171.48	10	0	6.04784e+07	1.15652e+07	4.69734e+07	3.28186e+07	2.53524e+07	7.94497e+06	0.018201	0	0.00951835	0.0230085	0.0385212	0.0548473	0.00923978	0.0387924	0.238186	-2.06984	0.0492638
[S].DCDPYDSEFITGER.[T]	1xCarbamidomethyl [C2]	1	1	11	P0A9G6	P0A9G6 [244-257]	0	0	1703.69	2.63319e+06	3.51948e+06	4.29496e+06	847453	2.6624e+06	0	FALSE	High	Master Protein	P0A9G6	Isocitrate lyase OS=Escherichia coli (strain K12) OX=83333 GN=aceA PE=1 SV=1 UPId=UP000000625 PPId=UP000000625	0	290.18	79	24	626	8	434	47.5	5.31	2067.47	24	19	6.03789e+08	6.54177e+08	6.41667e+08	7.20422e+08	6.81682e+08	8.74394e+08	0.00436112	0.00538002	0.00669344	0.00117633	0.00390563	0	0.00547819	0.00169399	3.2339	1.69328	0.0475671
[K].LLAYNCSPSFNWQK.[N]	1xCarbamidomethyl [C6]	1	1	20	P0A9G6	P0A9G6 [313-326]	0	0	1727.82	821027	1.04117e+06	628595	0	0	734702	FALSE	High	Master Protein	P0A9G6	Isocitrate lyase OS=Escherichia coli (strain K12) OX=83333 GN=aceA PE=1 SV=1 UPId=UP000000625 PPId=UP000000625	0	290.18	79	24	626	8	434	47.5	5.31	2067.47	24	19	6.03789e+08	6.54177e+08	6.41667e+08	7.20422e+08	6.81682e+08	8.74394e+08	0.00135979	0.00159157	0.000979628	0	0	0.000840242	0.00131033	0.000280081	4.67841	2.22602	0.0361295
[R].ELPDELLALVDIITPNETEAEK.[L]	0	1	1	23	P0A9J6	P0A9J6 [172-193]	0	0	2452.27	3.18175e+07	1.95127e+07	1.68522e+07	0	0	0	FALSE	High	Master Protein	P0A9J6	Ribokinase OS=Escherichia coli (strain K12) OX=83333 GN=rbsK PE=1 SV=1 UPId=UP000000625 PPId=UP000000625	0	109.491	71	9	130	9	309	32.3	5.08	514.62	9	0	6.41825e+07	1.21531e+08	7.19808e+07	1.59429e+08	1.18117e+08	1.21554e+08	0.495734	0.160558	0.23412	0	0	0	0.296804	0	#DIV/0!	15	0.0433198
[L].SLCGPFDDNIK.[Q]	1xCarbamidomethyl [C3]	1	1	6	P0A9K3	P0A9K3 [20-30]	0	0	1265.58	500081	474095	268842	595899	1.0958e+06	732204	FALSE	High	Master Protein	P0A9K3	PhoH-like protein OS=Escherichia coli (strain K12) OX=83333 GN=ybeZ PE=1 SV=2 UPId=UP000000625 PPId=UP000000625	0	137.819	70	18	177	18	346	39	5.97	596.27	18	0	5.97504e+07	1.39327e+08	5.28979e+07	3.38284e+07	6.83329e+07	7.25743e+07	0.0083695	0.00340274	0.00508227	0.0176153	0.0160362	0.010089	0.00561817	0.0145802	0.385329	-1.37584	0.0299497
[R].HAIEVLADVEEISFNFFHSEDVVR.[H]	0	1	1	9	P0A9K3	P0A9K3 [286-309]	0	0	2802.37	1.10781e+07	9.75233e+06	8.88799e+06	0	0	0	FALSE	High	Master Protein	P0A9K3	PhoH-like protein OS=Escherichia coli (strain K12) OX=83333 GN=ybeZ PE=1 SV=2 UPId=UP000000625 PPId=UP000000625	0	137.819	70	18	177	18	346	39	5.97	596.27	18	0	5.97504e+07	1.39327e+08	5.28979e+07	3.38284e+07	6.83329e+07	7.25743e+07	0.185406	0.0699959	0.168022	0	0	0	0.141141	0	#DIV/0!	15	0.0171205
[R].GDPASALLEVLDPEQNVAFSD.[H]	0	1	1	3	P0A9M0	P0A9M0 [434-454]	0	0	2187.05	6.68109e+06	1.56835e+06	5.66067e+06	0	0	0	FALSE	High	Master Protein	P0A9M0	Lon protease OS=Escherichia coli (strain K12) OX=83333 GN=lon PE=1 SV=1 UPId=UP000000625 PPId=UP000000625	0	371.282	59	44	665	44	784	87.4	6.39	2092.17	44	0	5.1526e+08	4.59803e+08	4.94739e+08	5.32258e+08	4.13296e+08	3.49141e+08	0.0129665	0.0034109	0.0114417	0	0	0	0.00927303	0	#DIV/0!	15	0.0352318
[N].AEIVFVMSQGTDTPEQLK.[E]	0	1	1	5	P0A9M8	P0A9M8 [132-149]	0	0	1992.99	0	0	0	364306	968224	577334	FALSE	High	Master Protein	P0A9M8	Phosphate acetyltransferase OS=Escherichia coli (strain K12) OX=83333 GN=pta PE=1 SV=2 UPId=UP000000625 PPId=UP000000625	0	405.16	64	29	880	12	714	77.1	5.41	2938.22	29	20	9.32532e+08	7.59583e+08	7.80381e+08	8.77833e+08	9.60454e+08	7.26156e+08	0	0	0	0.000415006	0.00100809	0.000795054	0	0.000739383	0	-15	0.0130262
[M].SQGTDTPEQLKER.[I]	0	1	1	25	P0A9M8	P0A9M8 [139-151]	0	1	1488.73	3.09363e+06	2.45661e+06	4.01674e+06	1.23542e+07	6.7069e+06	1.02523e+07	FALSE	High	Master Protein	P0A9M8	Phosphate acetyltransferase OS=Escherichia coli (strain K12) OX=83333 GN=pta PE=1 SV=2 UPId=UP000000625 PPId=UP000000625	0	405.16	64	29	880	12	714	77.1	5.41	2938.22	29	20	9.32532e+08	7.59583e+08	7.80381e+08	8.77833e+08	9.60454e+08	7.26156e+08	0.00331746	0.00323415	0.00514715	0.0140735	0.00698305	0.0141186	0.00389958	0.0117251	0.332585	-1.5882	0.0331632
[K].LQESSPLPVLGAVPWSFDLIATR.[A]	0	1	1	6	P0A9M8	P0A9M8 [209-231]	0	0	2496.35	3.29492e+07	4.28973e+07	2.67837e+07	0	1.24137e+07	0	FALSE	High	Master Protein	P0A9M8	Phosphate acetyltransferase OS=Escherichia coli (strain K12) OX=83333 GN=pta PE=1 SV=2 UPId=UP000000625 PPId=UP000000625	0	405.16	64	29	880	12	714	77.1	5.41	2938.22	29	20	9.32532e+08	7.59583e+08	7.80381e+08	8.77833e+08	9.60454e+08	7.26156e+08	0.0353331	0.0564748	0.0343213	0	0.0129248	0	0.0420431	0.00430827	9.75869	3.28669	0.0109284
[H].KGVHEGHVAAEVIAGK.[K]	0	1	1	17	P0A9P0	P0A9P0 [323-338]	0	1	1601.88	0	0	356112	1.44912e+06	1.67965e+06	2.93518e+06	FALSE	High	Master Protein	P0A9P0	Dihydrolipoyl dehydrogenase OS=Escherichia coli (strain K12) OX=83333 GN=lpdA PE=1 SV=2 UPId=UP000000625 PPId=UP000000625	0	349.409	67	24	1232	7	474	50.7	6.15	4109.76	24	20	1.36306e+09	1.21179e+09	1.12491e+09	7.28754e+08	9.29265e+08	7.39557e+08	0	0	0.000316569	0.00198849	0.0018075	0.00396884	0.000105523	0.00258828	0.0407696	-4.61636	0.0238946
[I].FDKESHR.[V]	0	1	1	2	P0A9P0	P0A9P0 [401-407]	0	1	918.443	0	0	0	1.79279e+06	1.58656e+06	510020	FALSE	High	Master Protein	P0A9P0	Dihydrolipoyl dehydrogenase OS=Escherichia coli (strain K12) OX=83333 GN=lpdA PE=1 SV=2 UPId=UP000000625 PPId=UP000000625	0	349.409	67	24	1232	7	474	50.7	6.15	4109.76	24	20	1.36306e+09	1.21179e+09	1.12491e+09	7.28754e+08	9.29265e+08	7.39557e+08	0	0	0	0.00246008	0.00170733	0.000689629	0	0.00161901	0	-15	0.0343145
[H].AHPTLHESVGLAAEVFEGSITDLPNPK.[A]	0	1	1	79	P0A9P0	P0A9P0 [444-470]	0	0	2829.44	2.93205e+07	4.03181e+07	6.86376e+07	5.09788e+07	8.11873e+07	5.75538e+07	FALSE	High	Master Protein	P0A9P0	Dihydrolipoyl dehydrogenase OS=Escherichia coli (strain K12) OX=83333 GN=lpdA PE=1 SV=2 UPId=UP000000625 PPId=UP000000625	0	349.409	67	24	1232	7	474	50.7	6.15	4109.76	24	20	1.36306e+09	1.21179e+09	1.12491e+09	7.28754e+08	9.29265e+08	7.39557e+08	0.0215109	0.0332717	0.0610161	0.0699535	0.0873673	0.077822	0.0385995	0.0783809	0.492461	-1.02192	0.0355022
[E].VFEGSITDLPNPK.[A]	0	1	1	15	P0A9P0	P0A9P0 [458-470]	0	0	1416.74	4.44363e+06	4.24476e+06	3.24021e+06	945110	1.75586e+06	668107	FALSE	High	Master Protein	P0A9P0	Dihydrolipoyl dehydrogenase OS=Escherichia coli (strain K12) OX=83333 GN=lpdA PE=1 SV=2 UPId=UP000000625 PPId=UP000000625	0	349.409	67	24	1232	7	474	50.7	6.15	4109.76	24	20	1.36306e+09	1.21179e+09	1.12491e+09	7.28754e+08	9.29265e+08	7.39557e+08	0.00326005	0.00350289	0.00288042	0.00129689	0.00188952	0.000903388	0.00321445	0.00136326	2.35791	1.23751	0.00546996
[I].NQLTGGLAGMAK.[G]	1xOxidation [M10]	1	1	1	P0A9P0	P0A9P0 [95-106]	0	0	1176.6	0	0	0	627498	425409	1.21796e+06	FALSE	High	Master Protein	P0A9P0	Dihydrolipoyl dehydrogenase OS=Escherichia coli (strain K12) OX=83333 GN=lpdA PE=1 SV=2 UPId=UP000000625 PPId=UP000000625	0	349.409	67	24	1232	7	474	50.7	6.15	4109.76	24	20	1.36306e+09	1.21179e+09	1.12491e+09	7.28754e+08	9.29265e+08	7.39557e+08	0	0	0	0.000861056	0.000457791	0.00164687	0	0.000988574	0	-15	0.0472713
[A].SEVHLIHR.[R]	0	1	1	3	P0A9P4	P0A9P4 [170-177]	0	0	990.548	0	0	349574	4.3889e+06	1.39958e+06	2.43686e+06	FALSE	High	Master Protein	P0A9P4	Thioredoxin reductase OS=Escherichia coli (strain K12) OX=83333 GN=trxB PE=1 SV=2 UPId=UP000000625 PPId=UP000000625	0	184.318	72	13	311	8	321	34.6	5.5	1137.15	13	7	3.19332e+08	5.77885e+08	4.03622e+08	4.7831e+08	2.67675e+08	1.94547e+08	0	0	0.000866091	0.00917584	0.00522865	0.0125258	0.000288697	0.00897678	0.0321604	-4.95857	0.0150772
[F].AAGDVMDHIYR.[Q]	0	1	1	2	P0A9P4	P0A9P4 [284-294]	0	0	1247.58	164194	179363	42279.9	326311	214606	155968	FALSE	High	Master Protein	P0A9P4	Thioredoxin reductase OS=Escherichia coli (strain K12) OX=83333 GN=trxB PE=1 SV=2 UPId=UP000000625 PPId=UP000000625	0	184.318	72	13	311	8	321	34.6	5.5	1137.15	13	7	3.19332e+08	5.77885e+08	4.03622e+08	4.7831e+08	2.67675e+08	1.94547e+08	0.000514179	0.000310379	0.000104751	0.000682215	0.000801742	0.000801699	0.00030977	0.000761886	0.406583	-1.29838	0.0222599
[K].GGQLTTTTEVENWPGDPNDLTGPLLMER.[M]	0	1	1	22	P0A9P4	P0A9P4 [41-68]	0	0	3041.45	2.13003e+07	0	5.89355e+06	4.81591e+07	6.11539e+07	2.42079e+07	FALSE	High	Master Protein	P0A9P4	Thioredoxin reductase OS=Escherichia coli (strain K12) OX=83333 GN=trxB PE=1 SV=2 UPId=UP000000625 PPId=UP000000625	0	184.318	72	13	311	8	321	34.6	5.5	1137.15	13	7	3.19332e+08	5.77885e+08	4.03622e+08	4.7831e+08	2.67675e+08	1.94547e+08	0.0667026	0	0.0146017	0.100686	0.228463	0.124432	0.0271014	0.151194	0.17925	-2.47996	0.0482911
[L].DILIATDVAAR.[G]	0	1	1	4	P0A9P6	P0A9P6 [297-307]	0	0	1157.65	3.92958e+06	2.85265e+06	2.13438e+06	626542	290872	0	FALSE	High	Master Protein	P0A9P6	ATP-dependent RNA helicase DeaD OS=Escherichia coli (strain K12) OX=83333 GN=deaD PE=1 SV=2 UPId=UP000000625 PPId=UP000000625	0	312.385	67	28	553	27	629	70.5	8.72	1673.15	28	1	1.35084e+08	1.02745e+08	1.58075e+08	1.31304e+08	1.64386e+08	1.39941e+08	0.0290899	0.0277643	0.0135023	0.00477167	0.00176945	0	0.0234522	0.00218037	10.756	3.42708	0.0147773
[K].HFESTPDTPEIIATIHGEGYR.[F]	0	1	1	13	P0A9Q1	P0A9Q1 [211-231]	0	0	2370.14	804846	1.38316e+06	335047	306544	126271	550212	FALSE	High	Master Protein	P0A9Q1	Aerobic respiration control protein ArcA OS=Escherichia coli (strain K12) OX=83333 GN=arcA PE=1 SV=1 UPId=UP000000625 PPId=UP000000625	0	97.882	51	12	140	9	238	27.3	5.33	432.3	12	3	8.92727e+07	1.1692e+08	5.58751e+07	1.48906e+08	7.17689e+07	1.09562e+08	0.00901558	0.01183	0.00599636	0.00205865	0.00175941	0.00502191	0.00894731	0.00294666	3.03643	1.60237	0.0387688
[K].ILGLEIGADDYITKPFNPR.[E]	0	1	1	59	P0A9Q1	P0A9Q1 [90-108]	0	0	2132.14	2.34592e+08	2.18524e+08	5.54128e+07	7.70877e+08	2.72266e+08	5.10132e+08	FALSE	High	Master Protein	P0A9Q1	Aerobic respiration control protein ArcA OS=Escherichia coli (strain K12) OX=83333 GN=arcA PE=1 SV=1 UPId=UP000000625 PPId=UP000000625	0	97.882	51	12	140	9	238	27.3	5.33	432.3	12	3	8.92727e+07	1.1692e+08	5.58751e+07	1.48906e+08	7.17689e+07	1.09562e+08	2.62781	1.86901	0.991725	5.17695	3.79365	4.65609	1.82951	4.54223	0.402779	-1.31194	0.0120112
[R].GLPYISVLTDPTMGGVSASFAMLGDLNIAEPK.[A]	0	1	1	11	P0A9Q5	P0A9Q5 [191-222]	0	0	3264.65	2.45829e+06	2.31968e+06	4.04535e+06	0	0	0	FALSE	High	Master Protein	P0A9Q5	Acetyl-coenzyme A carboxylase carboxyl transferase subunit beta OS=Escherichia coli (strain K12) OX=83333 GN=accD PE=1 SV=1 UPId=UP000000625 PPId=UP000000625	0	97.784	46	9	211	9	304	33.3	7.68	725.08	9	0	3.11814e+08	3.81206e+08	2.8079e+08	2.3832e+08	3.40574e+08	4.25971e+08	0.00788383	0.00608511	0.014407	0	0	0	0.00945865	0	#DIV/0!	15	0.020096
[K].CDSCGQVLYR.[A]	2xCarbamidomethyl [C1; C4]	1	1	13	P0A9Q5	P0A9Q5 [27-36]	0	0	1257.54	816794	622751	242410	1.3263e+06	2.28594e+06	2.3321e+06	FALSE	High	Master Protein	P0A9Q5	Acetyl-coenzyme A carboxylase carboxyl transferase subunit beta OS=Escherichia coli (strain K12) OX=83333 GN=accD PE=1 SV=1 UPId=UP000000625 PPId=UP000000625	0	97.784	46	9	211	9	304	33.3	7.68	725.08	9	0	3.11814e+08	3.81206e+08	2.8079e+08	2.3832e+08	3.40574e+08	4.25971e+08	0.00261949	0.00163363	0.000863314	0.0055652	0.00671203	0.00547479	0.00170548	0.00591734	0.288217	-1.79477	0.00285171
[L].HSLLDEGSLVELGSELEPK.[D]	0	1	1	16	P0A9Q5	P0A9Q5 [62-80]	0	0	2052.05	0	0	0	2.27763e+06	1.88288e+06	4.11117e+06	FALSE	High	Master Protein	P0A9Q5	Acetyl-coenzyme A carboxylase carboxyl transferase subunit beta OS=Escherichia coli (strain K12) OX=83333 GN=accD PE=1 SV=1 UPId=UP000000625 PPId=UP000000625	0	97.784	46	9	211	9	304	33.3	7.68	725.08	9	0	3.11814e+08	3.81206e+08	2.8079e+08	2.3832e+08	3.40574e+08	4.25971e+08	0	0	0	0.00955702	0.00552856	0.00965129	0	0.00824562	0	-15	0.00372464
[L].PASYHEGSK.[N]	0	1	1	3	P0A9Q7	P0A9Q7 [687-695]	0	0	975.453	0	0	790351	1.61252e+06	1.41731e+06	784309	FALSE	High	Master Protein	P0A9Q7	Bifunctional aldehyde-alcohol dehydrogenase AdhE OS=Escherichia coli (strain K12) OX=83333 GN=adhE PE=1 SV=2 UPId=UP000000625 PPId=UP000000625	0	528.176	81	47	1232	29	891	96.1	6.79	3942.34	47	19	1.49876e+09	2.48458e+09	1.42697e+09	2.11841e+09	1.73864e+09	1.27554e+09	0	0	0.000553866	0.000761196	0.00081518	0.000614884	0.000184622	0.00073042	0.252762	-1.98415	0.0482042
[R].SVAELVIGELLLLLR.[G]	0	1	1	34	P0A9T0	P0A9T0 [111-125]	0	0	1638.02	2.81844e+06	5.21649e+06	5.84851e+06	0	0	0	FALSE	High	Master Protein	P0A9T0	D-3-phosphoglycerate dehydrogenase OS=Escherichia coli (strain K12) OX=83333 GN=serA PE=1 SV=2 UPId=UP000000625 PPId=UP000000625	0	79.715	38	11	109	11	410	44.1	6.35	326.51	11	0	1.6145e+08	6.60278e+07	8.50133e+07	5.31386e+07	7.44804e+07	6.74972e+07	0.017457	0.0790045	0.0687953	0	0	0	0.0550856	0	#DIV/0!	15	0.0444474
[R].VLLAQALFADPDILLLDEPTNNLDIDTIR.[W]	0	1	1	32	P0A9U3	P0A9U3 [164-192]	0	0	3221.73	6.74813e+06	6.5571e+06	5.49815e+06	0	0	0	FALSE	High	Master Protein	P0A9U3	Probable ATP-binding protein YbiT OS=Escherichia coli (strain K12) OX=83333 GN=ybiT PE=1 SV=1 UPId=UP000000625 PPId=UP000000625	0	129.548	57	21	201	13	530	59.8	5.08	592.47	21	9	1.85759e+08	9.33339e+07	1.16308e+08	1.11689e+08	1.21107e+08	5.53997e+07	0.0363274	0.0702541	0.0472724	0	0	0	0.0512846	0	#DIV/0!	15	0.00683887
[K].AQIAELQSFVSR.[F]	0	1	1	4	P0A9U3	P0A9U3 [260-271]	0	0	1348.72	0	0	263725	299467	525525	311523	FALSE	High	Master Protein	P0A9U3	Probable ATP-binding protein YbiT OS=Escherichia coli (strain K12) OX=83333 GN=ybiT PE=1 SV=1 UPId=UP000000625 PPId=UP000000625	0	129.548	57	21	201	13	530	59.8	5.08	592.47	21	9	1.85759e+08	9.33339e+07	1.16308e+08	1.11689e+08	1.21107e+08	5.53997e+07	0	0	0.00226748	0.00268126	0.00433934	0.00562319	0.000755825	0.0042146	0.179335	-2.47927	0.0384873
[N].ETNELFIPPGPR.[L]	0	1	1	3	P0A9W3	P0A9W3 [307-318]	0	0	1369.71	1.14402e+06	2.4211e+06	2.12798e+06	394490	0	634290	FALSE	High	Master Protein	P0A9W3	Energy-dependent translational throttle protein EttA OS=Escherichia coli (strain K12) OX=83333 GN=ettA PE=1 SV=2 UPId=UP000000625 PPId=UP000000625	0	350.608	65	29	778	4	555	62.4	5.6	2278.75	29	31	6.34789e+08	1.07859e+09	8.51611e+08	3.11069e+08	3.89285e+08	9.99472e+08	0.00180221	0.00224468	0.00249877	0.00126817	0	0.000634625	0.00218189	0.000634266	3.44002	1.78242	0.0209293
[R].ALENALLEFPGCAMVISHDR.[W]	1xCarbamidomethyl [C12]	1	1	28	P0A9W3	P0A9W3 [482-501]	0	0	2243.09	0	0	1.25293e+06	8.76071e+06	3.14219e+07	3.87459e+07	FALSE	High	Master Protein	P0A9W3	Energy-dependent translational throttle protein EttA OS=Escherichia coli (strain K12) OX=83333 GN=ettA PE=1 SV=2 UPId=UP000000625 PPId=UP000000625	0	350.608	65	29	778	4	555	62.4	5.6	2278.75	29	31	6.34789e+08	1.07859e+09	8.51611e+08	3.11069e+08	3.89285e+08	9.99472e+08	0	0	0.00147125	0.0281632	0.0807168	0.0387664	0.000490415	0.0492155	0.00996466	-6.64896	0.0385797
[R].ALENALLEFPGCAMVISHDR.[W]	1xCarbamidomethyl [C12]; 1xOxidation [M14]	1	1	39	P0A9W3	P0A9W3 [482-501]	0	0	2259.09	2.59249e+06	2.21954e+06	2.14198e+07	2.89298e+07	4.83597e+07	4.38391e+07	FALSE	High	Master Protein	P0A9W3	Energy-dependent translational throttle protein EttA OS=Escherichia coli (strain K12) OX=83333 GN=ettA PE=1 SV=2 UPId=UP000000625 PPId=UP000000625	0	350.608	65	29	778	4	555	62.4	5.6	2278.75	29	31	6.34789e+08	1.07859e+09	8.51611e+08	3.11069e+08	3.89285e+08	9.99472e+08	0.00408402	0.00205781	0.0251521	0.0930011	0.124227	0.0438623	0.0104313	0.0870301	0.119859	-3.06059	0.035428
[R].NLAEGVPR.[G]	0	1	1	9	P0A9X4	P0A9X4 [240-247]	0	0	855.468	1.27407e+07	1.67676e+07	2.16481e+06	1.58511e+07	1.31834e+07	1.80125e+07	FALSE	High	Master Protein	P0A9X4	Cell shape-determining protein MreB OS=Escherichia coli (strain K12) OX=83333 GN=mreB PE=1 SV=1 UPId=UP000000625 PPId=UP000000625	0	136.135	56	14	342	3	347	36.9	5.26	982.81	14	13	3.08389e+08	2.97986e+08	1.8158e+08	1.66049e+08	2.03433e+08	1.77798e+08	0.0413136	0.0562699	0.0119221	0.0954606	0.0648049	0.101309	0.0365019	0.0871915	0.41864	-1.25622	0.0425056
[K].DVFVHFSAIQGNGFK.[T]	0	1	1	46	P0A9Y6	P0A9Y6 [28-42]	0	0	1665.84	5.03968e+06	1.0166e+07	6.50118e+06	478180	1.7312e+06	1.38326e+07	FALSE	High	Master Protein	P0A9Y6	Cold shock-like protein CspC OS=Escherichia coli (strain K12) OX=83333 GN=cspC PE=1 SV=2 UPId=UP000000625 PPId=UP000000625	0	40.475	78	4	334	4	69	7.4	7.24	1076.1	4	0	1.32092e+08	2.56326e+08	2.21993e+08	7.94767e+07	6.47121e+07	8.95827e+08	0.0381529	0.0396605	0.0292855	0.0060166	0.0267523	0.0154411	0.0356996	0.01607	2.2215	1.15154	0.0449414
[K].AEYTPHVDTGDYIIVL.[N]	0	1	1	12	P0AA10	P0AA10 [42-57]	0	0	1805.9	984730	0	2.33263e+08	2.77652e+08	3.1913e+08	1.95312e+08	FALSE	High	Master Protein	P0AA10	50S ribosomal protein L13 OS=Escherichia coli (strain K12) OX=83333 GN=rplM PE=1 SV=1 UPId=UP000000625 PPId=UP000000625	0	82.401	58	8	268	8	142	16	9.91	826.18	8	0	1.15038e+08	6.9647e+07	1.24864e+08	1.28197e+08	1.13684e+08	4.58271e+07	0.00856007	0	1.86814	2.16581	2.80717	4.26194	0.625567	3.07831	0.203218	-2.2989	0.0491011
[R].SIDVQISR.[L]	0	1	1	1	P0AA16	P0AA16 [200-207]	0	0	917.505	0	0	141396	396604	320481	408575	FALSE	High	Master Protein	P0AA16	DNA-binding dual transcriptional regulator OmpR OS=Escherichia coli (strain K12) OX=83333 GN=ompR PE=1 SV=1 UPId=UP000000625 PPId=UP000000625	0	68.844	39	8	150	8	239	27.3	6.39	401.69	8	0	1.11404e+08	2.05354e+08	1.54685e+08	1.3204e+08	1.56984e+08	8.64823e+07	0	0	0.000914087	0.00300366	0.00204149	0.00472438	0.000304696	0.00325651	0.0935651	-3.41789	0.02475
[L].EIGADDYIPKPFNPR.[E]	0	1	1	5	P0AA16	P0AA16 [96-110]	0	0	1731.87	0	0	431929	933769	1.22519e+06	662607	FALSE	High	Master Protein	P0AA16	DNA-binding dual transcriptional regulator OmpR OS=Escherichia coli (strain K12) OX=83333 GN=ompR PE=1 SV=1 UPId=UP000000625 PPId=UP000000625	0	68.844	39	8	150	8	239	27.3	6.39	401.69	8	0	1.11404e+08	2.05354e+08	1.54685e+08	1.3204e+08	1.56984e+08	8.64823e+07	0	0	0.00279232	0.00707185	0.00780459	0.00766176	0.000930772	0.00751273	0.123893	-3.01284	0.00234538
[K].IIHLTDDSFDTDVLK.[A]	0	1	1	120	P0AA25	P0AA25 [5-19]	0	0	1731.88	9.70193e+06	1.4727e+07	1.92353e+07	1.73026e+07	4.89818e+07	4.69407e+07	FALSE	High	Master Protein	P0AA25	Thioredoxin 1 OS=Escherichia coli (strain K12) OX=83333 GN=trxA PE=1 SV=2 UPId=UP000000625 PPId=UP000000625	0	69.969	64	5	472	5	109	11.8	4.88	1417.29	5	0	2.62447e+08	7.52095e+08	2.45809e+08	1.7543e+08	3.31651e+08	3.80812e+08	0.0369672	0.0195813	0.078253	0.0986299	0.147691	0.123265	0.0449338	0.123195	0.364737	-1.45507	0.0251589
[R].IGGITLDADLAPGEYRPLTEEEIASVV.[-]	0	1	1	3	P0AA43	P0AA43 [205-231]	0	0	2828.46	0	0	0	1.44798e+07	1.60469e+07	1.45706e+07	FALSE	High	Master Protein	P0AA43	Ribosomal small subunit pseudouridine synthase A OS=Escherichia coli (strain K12) OX=83333 GN=rsuA PE=1 SV=1 UPId=UP000000625 PPId=UP000000625	0	46.517	38	5	113	5	231	25.8	6.18	348.67	5	0	1.49965e+08	7.34208e+07	1.1004e+08	1.32331e+08	1.04651e+08	8.89857e+07	0	0	0	0.109421	0.153338	0.16374	0	0.142166	0	-15	0.00103155
[L].GMHMLPATK.[A]	2xOxidation [M2; M4]	1	1	1	P0AAB6	P0AAB6 [14-22]	0	0	1017.49	0	188078	0	480344	250032	202218	FALSE	High	Master Protein	P0AAB6	UTP--glucose-1-phosphate uridylyltransferase OS=Escherichia coli (strain K12) OX=83333 GN=galF PE=1 SV=1 UPId=UP000000625 PPId=UP000000625	0	183.801	55	11	332	1	297	32.8	6	1259.15	11	16	3.43871e+08	5.84935e+08	4.0549e+08	5.86089e+08	5.08329e+08	3.12167e+08	0	0.000321536	0	0.000819575	0.00049187	0.00064779	0.000107179	0.000653078	0.164113	-2.60724	0.0188107
[Q].AMQDSGLEITEENATR.[I]	0	1	1	5	P0AAI5	P0AAI5 [85-100]	0	0	1764.81	1.07068e+06	776445	626279	0	301053	521122	FALSE	High	Master Protein	P0AAI5	3-oxoacyl-[acyl-carrier-protein] synthase 2 OS=Escherichia coli (strain K12) OX=83333 GN=fabF PE=1 SV=2 UPId=UP000000625 PPId=UP000000625	0	333.582	75	17	724	17	413	43	6.09	2511.71	17	0	8.59815e+08	5.52282e+08	5.54147e+08	8.28592e+08	7.14888e+08	7.12648e+08	0.00124524	0.00140588	0.00113017	0	0.000421119	0.000731248	0.00126043	0.000384122	3.28133	1.71428	0.018006
[K].GTNTVIVLPIGIGQLGK.[D]	0	1	1	56	P0AAX8	P0AAX8 [116-132]	0	0	1680.01	0	3.27287e+07	6.1383e+07	6.6861e+07	7.93164e+07	9.58861e+07	FALSE	High	Master Protein	P0AAX8	Probable L,D-transpeptidase YbiS OS=Escherichia coli (strain K12) OX=83333 GN=ybiS PE=1 SV=1 UPId=UP000000625 PPId=UP000000625	0	111.876	51	8	269	7	306	33.3	6.4	1054.72	8	1	2.56321e+08	3.33338e+08	4.33783e+08	3.04305e+08	3.61346e+08	3.65128e+08	0	0.0981848	0.141506	0.219717	0.219503	0.26261	0.079897	0.233943	0.341523	-1.54994	0.0253159
[R].AAGEPLPAVVPAGPDNPMGLYALYIGR.[L]	1xOxidation [M18]	1	1	3	P0AAX8	P0AAX8 [163-189]	0	0	2725.4	6.79419e+06	5.10933e+06	4.49291e+06	0	0	0	FALSE	High	Master Protein	P0AAX8	Probable L,D-transpeptidase YbiS OS=Escherichia coli (strain K12) OX=83333 GN=ybiS PE=1 SV=1 UPId=UP000000625 PPId=UP000000625	0	111.876	51	8	269	7	306	33.3	6.4	1054.72	8	1	2.56321e+08	3.33338e+08	4.33783e+08	3.04305e+08	3.61346e+08	3.65128e+08	0.0265066	0.0153278	0.0103575	0	0	0	0.0173973	0	#DIV/0!	15	0.0219029
[N].FVFHGGSGSTAQEIK.[D]	0	1	1	22	P0AB71	P0AB71 [262-276]	0	0	1564.78	523887	306885	1.73188e+06	5.24416e+06	4.14656e+06	2.55598e+06	FALSE	High	Master Protein	P0AB71	Fructose-bisphosphate aldolase class 2 OS=Escherichia coli (strain K12) OX=83333 GN=fbaA PE=1 SV=2 UPId=UP000000625 PPId=UP000000625	0	315.539	71	18	1239	18	359	39.1	5.86	4487.51	18	0	3.69423e+09	5.66859e+09	2.02661e+09	3.24369e+09	2.09182e+09	2.39091e+09	0.000141812	5.41378e-05	0.000854568	0.00161673	0.00198227	0.00106904	0.000350173	0.00155601	0.225045	-2.15172	0.0303304
[F].VFHGGSGSTAQEIK.[D]	0	1	1	46	P0AB71	P0AB71 [263-276]	0	0	1417.71	252248	4.37515e+06	1.48953e+07	3.31481e+07	2.50247e+07	3.41795e+07	FALSE	High	Master Protein	P0AB71	Fructose-bisphosphate aldolase class 2 OS=Escherichia coli (strain K12) OX=83333 GN=fbaA PE=1 SV=2 UPId=UP000000625 PPId=UP000000625	0	315.539	71	18	1239	18	359	39.1	5.86	4487.51	18	0	3.69423e+09	5.66859e+09	2.02661e+09	3.24369e+09	2.09182e+09	2.39091e+09	6.82817e-05	0.000771824	0.00734987	0.0102193	0.0119631	0.0142956	0.00272999	0.0121593	0.224518	-2.1551	0.0222856
[F].SNGGASFIAGK.[G]	0	1	1	7	P0AB71	P0AB71 [62-72]	0	0	1008.51	510111	137225	1.50519e+06	6.86515e+06	6.24115e+06	5.85912e+06	FALSE	High	Master Protein	P0AB71	Fructose-bisphosphate aldolase class 2 OS=Escherichia coli (strain K12) OX=83333 GN=fbaA PE=1 SV=2 UPId=UP000000625 PPId=UP000000625	0	315.539	71	18	1239	18	359	39.1	5.86	4487.51	18	0	3.69423e+09	5.66859e+09	2.02661e+09	3.24369e+09	2.09182e+09	2.39091e+09	0.000138083	2.4208e-05	0.000742712	0.00211647	0.0029836	0.00245058	0.000301668	0.00251688	0.119858	-3.0606	0.00276755
[K].SDVPQGAAILGAISGAHHVHQMAEHYGVPVILHTDHCAK.[K]	1xOxidation [M22]; 1xCarbamidomethyl [C37]	1	1	99	P0AB71	P0AB71 [76-114]	0	0	4140.03	895967	1.35715e+07	1.23355e+07	4.52588e+07	1.62797e+07	4.63011e+07	FALSE	High	Master Protein	P0AB71	Fructose-bisphosphate aldolase class 2 OS=Escherichia coli (strain K12) OX=83333 GN=fbaA PE=1 SV=2 UPId=UP000000625 PPId=UP000000625	0	315.539	71	18	1239	18	359	39.1	5.86	4487.51	18	0	3.69423e+09	5.66859e+09	2.02661e+09	3.24369e+09	2.09182e+09	2.39091e+09	0.000242531	0.00239415	0.00608675	0.0139529	0.00778256	0.0193655	0.00290781	0.0137003	0.212244	-2.2362	0.0453174
[R].HVLIATDGVFSMDGVIANLK.[G]	0	1	1	24	P0AB77	P0AB77 [175-194]	0	0	2100.12	1.67263e+07	1.79551e+07	1.42147e+07	0	0	0	FALSE	High	Master Protein	P0AB77	2-amino-3-ketobutyrate coenzyme A ligase OS=Escherichia coli (strain K12) OX=83333 GN=kbl PE=1 SV=1 UPId=UP000000625 PPId=UP000000625	0	232.886	65	16	433	10	398	43.1	5.97	1306.65	16	10	3.565e+08	4.10394e+08	3.92452e+08	2.873e+08	3.16827e+08	1.95001e+08	0.046918	0.043751	0.0362203	0	0	0	0.0422965	0	#DIV/0!	15	0.000183021
[I].ATDGVFSMDGVIANLK.[G]	0	1	1	17	P0AB77	P0AB77 [179-194]	0	0	1637.82	1.53357e+06	1.29402e+06	5.57233e+06	7.42877e+06	7.77526e+06	4.77513e+06	FALSE	High	Master Protein	P0AB77	2-amino-3-ketobutyrate coenzyme A ligase OS=Escherichia coli (strain K12) OX=83333 GN=kbl PE=1 SV=1 UPId=UP000000625 PPId=UP000000625	0	232.886	65	16	433	10	398	43.1	5.97	1306.65	16	10	3.565e+08	4.10394e+08	3.92452e+08	2.873e+08	3.16827e+08	1.95001e+08	0.00430175	0.00315311	0.0141988	0.0258572	0.024541	0.0244877	0.00721787	0.024962	0.289155	-1.79009	0.00738506
[A].TDGVFSMDGVIANLK.[G]	1xOxidation [M7]	1	1	6	P0AB77	P0AB77 [180-194]	0	0	1582.78	0	0	5.595e+06	9.15737e+06	6.68075e+06	3.57301e+06	FALSE	High	Master Protein	P0AB77	2-amino-3-ketobutyrate coenzyme A ligase OS=Escherichia coli (strain K12) OX=83333 GN=kbl PE=1 SV=1 UPId=UP000000625 PPId=UP000000625	0	232.886	65	16	433	10	398	43.1	5.97	1306.65	16	10	3.565e+08	4.10394e+08	3.92452e+08	2.873e+08	3.16827e+08	1.95001e+08	0	0	0.0142565	0.0318739	0.0210865	0.0183231	0.00475218	0.0237611	0.199998	-2.32194	0.0392436
[R].GSHEYCDVMGR.[V]	1xCarbamidomethyl [C6]; 1xOxidation [M9]	1	1	23	P0AB77	P0AB77 [224-234]	0	0	1326.52	1.17044e+06	1.4461e+06	2.54533e+06	1.36645e+07	4.5248e+06	8.5159e+06	FALSE	High	Master Protein	P0AB77	2-amino-3-ketobutyrate coenzyme A ligase OS=Escherichia coli (strain K12) OX=83333 GN=kbl PE=1 SV=1 UPId=UP000000625 PPId=UP000000625	0	232.886	65	16	433	10	398	43.1	5.97	1306.65	16	10	3.565e+08	4.10394e+08	3.92452e+08	2.873e+08	3.16827e+08	1.95001e+08	0.00328315	0.00352368	0.0064857	0.0475616	0.0142816	0.0436711	0.00443084	0.0351714	0.125978	-2.98875	0.043578
[L].AGADHAIIPVMLGDAVVAQK.[F]	0	1	1	1	P0AB77	P0AB77 [321-340]	0	0	1976.06	0	0	121195	365661	368687	149676	FALSE	High	Master Protein	P0AB77	2-amino-3-ketobutyrate coenzyme A ligase OS=Escherichia coli (strain K12) OX=83333 GN=kbl PE=1 SV=1 UPId=UP000000625 PPId=UP000000625	0	232.886	65	16	433	10	398	43.1	5.97	1306.65	16	10	3.565e+08	4.10394e+08	3.92452e+08	2.873e+08	3.16827e+08	1.95001e+08	0	0	0.000308814	0.00127275	0.00116369	0.000767565	0.000102938	0.001068	0.0963838	-3.37507	0.00641839
[Q].MSAAHTPEQITR.[A]	1xOxidation [M1]	1	1	22	P0AB77	P0AB77 [371-382]	0	0	1357.65	2.58907e+06	3.58469e+06	6.6318e+06	2.81819e+07	1.11509e+07	1.13286e+07	FALSE	High	Master Protein	P0AB77	2-amino-3-ketobutyrate coenzyme A ligase OS=Escherichia coli (strain K12) OX=83333 GN=kbl PE=1 SV=1 UPId=UP000000625 PPId=UP000000625	0	232.886	65	16	433	10	398	43.1	5.97	1306.65	16	10	3.565e+08	4.10394e+08	3.92452e+08	2.873e+08	3.16827e+08	1.95001e+08	0.00726247	0.00873476	0.0168984	0.098092	0.0351954	0.0580951	0.0109652	0.0637942	0.171884	-2.54049	0.0470119
[R].AAPNTIPTAAK.[A]	0	1	1	3	P0AB80	P0AB80 [150-160]	0	0	1054.59	688336	910076	203867	1.05883e+06	744713	1.5607e+06	FALSE	High	Master Protein	P0AB80	Branched-chain-amino-acid aminotransferase OS=Escherichia coli (strain K12) OX=83333 GN=ilvE PE=1 SV=2 UPId=UP000000625 PPId=UP000000625	0	29.266	32	6	34	6	309	34.1	5.82	103.51	6	0	3.79879e+07	4.51581e+07	3.73488e+07	3.4769e+07	1.05847e+07	2.29238e+07	0.0181199	0.0201531	0.00545846	0.0304532	0.0703576	0.0680822	0.0145771	0.0562977	0.25893	-1.94937	0.0384639
[K].DGVLFTPPFTSSALPGITR.[D]	0	1	1	13	P0AB80	P0AB80 [205-223]	0	0	1976.05	5.36456e+06	9.23398e+06	1.06702e+07	0	0	0	FALSE	High	Master Protein	P0AB80	Branched-chain-amino-acid aminotransferase OS=Escherichia coli (strain K12) OX=83333 GN=ilvE PE=1 SV=2 UPId=UP000000625 PPId=UP000000625	0	29.266	32	6	34	6	309	34.1	5.82	103.51	6	0	3.79879e+07	4.51581e+07	3.73488e+07	3.4769e+07	1.05847e+07	2.29238e+07	0.141217	0.204481	0.28569	0	0	0	0.210463	0	#DIV/0!	15	0.00731563
[R].THGQPATPSTIGK.[E]	0	1	1	14	P0AB89	P0AB89 [170-182]	0	0	1294.67	1.02165e+06	1.12667e+06	2.90441e+06	9.41317e+06	5.02187e+06	1.12937e+07	FALSE	High	Master Protein	P0AB89	Adenylosuccinate lyase OS=Escherichia coli (strain K12) OX=83333 GN=purB PE=1 SV=1 UPId=UP000000625 PPId=UP000000625	0	201.173	60	22	312	22	456	51.5	6.01	1064.2	22	0	3.00164e+08	3.19549e+08	3.59195e+08	3.25768e+08	3.52258e+08	4.3645e+08	0.00340366	0.00352581	0.00808587	0.0288953	0.0142562	0.0258763	0.00500511	0.0230093	0.217526	-2.20074	0.0188809
[K].TIAGEIGSSTMPHK.[V]	1xOxidation [M11]	1	1	17	P0AB89	P0AB89 [288-301]	0	0	1444.71	1.53604e+06	1.08632e+06	785819	3.07928e+06	3.53957e+06	7.42626e+06	FALSE	High	Master Protein	P0AB89	Adenylosuccinate lyase OS=Escherichia coli (strain K12) OX=83333 GN=purB PE=1 SV=1 UPId=UP000000625 PPId=UP000000625	0	201.173	60	22	312	22	456	51.5	6.01	1064.2	22	0	3.00164e+08	3.19549e+08	3.59195e+08	3.25768e+08	3.52258e+08	4.3645e+08	0.00511733	0.00339954	0.00218772	0.00945239	0.0100482	0.0170152	0.0035682	0.0121719	0.29315	-1.77029	0.0287043
[A].ITMVDELK.[-]	1xOxidation [M3]	1	1	4	P0AB89	P0AB89 [449-456]	0	0	964.502	0	0	532377	1.27887e+06	1.14246e+06	1.13353e+06	FALSE	High	Master Protein	P0AB89	Adenylosuccinate lyase OS=Escherichia coli (strain K12) OX=83333 GN=purB PE=1 SV=1 UPId=UP000000625 PPId=UP000000625	0	201.173	60	22	312	22	456	51.5	6.01	1064.2	22	0	3.00164e+08	3.19549e+08	3.59195e+08	3.25768e+08	3.52258e+08	4.3645e+08	0	0	0.00148214	0.00392572	0.00324325	0.00259716	0.000494046	0.00325538	0.151763	-2.72011	0.0115571
[R].AVSEATAEVDVISAAALSEQQLAK.[I]	0	1	1	34	P0ABA4	P0ABA4 [101-124]	0	0	2401.25	0	0	0	1.73056e+07	2.10708e+07	6.91477e+06	FALSE	High	Master Protein	P0ABA4	ATP synthase subunit delta OS=Escherichia coli (strain K12) OX=83333 GN=atpH PE=1 SV=1 UPId=UP000000625 PPId=UP000000625	0	104.191	77	8	284	2	177	19.3	5.02	926.72	8	8	3.03296e+08	3.22253e+08	3.29223e+08	2.47469e+08	2.61123e+08	3.1847e+08	0	0	0	0.0699304	0.0806931	0.0217125	0	0.0574453	0	-15	0.0339316
[-].MSEFITVARPY.[A]	1xMet-loss [N-Term]	1	1	15	P0ABA4	P0ABA4 [1-11]	P0ABA4 1xMet-loss [N-Term]	0	1182.62	9.7479e+06	7.26876e+06	6.00334e+06	1.82287e+06	3.50456e+06	1.7934e+06	FALSE	High	Master Protein	P0ABA4	ATP synthase subunit delta OS=Escherichia coli (strain K12) OX=83333 GN=atpH PE=1 SV=1 UPId=UP000000625 PPId=UP000000625	0	104.191	77	8	284	2	177	19.3	5.02	926.72	8	8	3.03296e+08	3.22253e+08	3.29223e+08	2.47469e+08	2.61123e+08	3.1847e+08	0.0321399	0.0225561	0.0182349	0.00736605	0.0134211	0.0056313	0.0243103	0.00880615	2.7606	1.46498	0.0307403
[K].NEQMAELLSGALAPETLAESFIAVC.[G]	1xCarbamidomethyl [C25]	1	1	10	P0ABA4	P0ABA4 [41-65]	0	0	2664.29	2.6498e+06	1.66207e+06	2.46311e+06	0	0	0	FALSE	High	Master Protein	P0ABA4	ATP synthase subunit delta OS=Escherichia coli (strain K12) OX=83333 GN=atpH PE=1 SV=1 UPId=UP000000625 PPId=UP000000625	0	104.191	77	8	284	2	177	19.3	5.02	926.72	8	8	3.03296e+08	3.22253e+08	3.29223e+08	2.47469e+08	2.61123e+08	3.1847e+08	0.00873668	0.00515766	0.00748158	0	0	0	0.00712531	0	#DIV/0!	15	0.00244823
[L].PDVLEQFIHLR.[A]	0	1	1	6	P0ABA4	P0ABA4 [90-100]	0	0	1366.75	3.53349e+06	5.16255e+06	1.87596e+06	0	0	0	FALSE	High	Master Protein	P0ABA4	ATP synthase subunit delta OS=Escherichia coli (strain K12) OX=83333 GN=atpH PE=1 SV=1 UPId=UP000000625 PPId=UP000000625	0	104.191	77	8	284	2	177	19.3	5.02	926.72	8	8	3.03296e+08	3.22253e+08	3.29223e+08	2.47469e+08	2.61123e+08	3.1847e+08	0.0116503	0.0160202	0.00569816	0	0	0	0.0111229	0	#DIV/0!	15	0.0205042
[K].ELQLVYNK.[A]	0	1	1	8	P0ABA6	P0ABA6 [260-267]	0	0	1006.56	0	0	3.68107e+06	7.72461e+06	5.57784e+06	1.04906e+07	FALSE	High	Master Protein	P0ABA6	ATP synthase gamma chain OS=Escherichia coli (strain K12) OX=83333 GN=atpG PE=1 SV=1 UPId=UP000000625 PPId=UP000000625	0	174.902	70	18	391	13	287	31.6	8.76	1274.46	18	9	6.20624e+07	9.9088e+07	1.35138e+08	8.6753e+07	7.08597e+07	7.01399e+07	0	0	0.0272393	0.0890414	0.0787167	0.149567	0.00907977	0.105775	0.0858404	-3.5422	0.0155086
[Q].SVDQPVQTGYK.[A]	0	1	1	23	P0ABB0	P0ABB0 [141-151]	0	0	1221.61	0	0	2.65924e+06	2.30296e+07	1.29183e+07	1.14132e+07	FALSE	High	Master Protein	P0ABB0	ATP synthase subunit alpha OS=Escherichia coli (strain K12) OX=83333 GN=atpA PE=1 SV=1 UPId=UP000000625 PPId=UP000000625	0	434.173	70	30	1624	21	513	55.2	6.13	5380.37	30	10	3.44472e+09	2.03733e+09	2.96656e+09	2.91401e+09	2.58247e+09	1.61995e+09	0	0	0.000896404	0.00790308	0.00500231	0.00704539	0.000298801	0.00665026	0.0449308	-4.47615	0.00222331
[K].CIYVAIGQK.[A]	1xCarbamidomethyl [C1]	1	1	14	P0ABB0	P0ABB0 [193-201]	0	0	1051.56	703415	0	1.73235e+07	3.00976e+07	2.93897e+07	1.97477e+07	FALSE	High	Master Protein	P0ABB0	ATP synthase subunit alpha OS=Escherichia coli (strain K12) OX=83333 GN=atpA PE=1 SV=1 UPId=UP000000625 PPId=UP000000625	0	434.173	70	30	1624	21	513	55.2	6.13	5380.37	30	10	3.44472e+09	2.03733e+09	2.96656e+09	2.91401e+09	2.58247e+09	1.61995e+09	0.000204201	0	0.00583958	0.0103286	0.0113805	0.0121903	0.00201459	0.0112998	0.178286	-2.48773	0.00951146
[K].ASTISNVVR.[K]	0	1	1	5	P0ABB0	P0ABB0 [202-210]	0	0	946.532	0	325090	5.27457e+06	2.42165e+07	1.19915e+07	1.0273e+07	FALSE	High	Master Protein	P0ABB0	ATP synthase subunit alpha OS=Escherichia coli (strain K12) OX=83333 GN=atpA PE=1 SV=1 UPId=UP000000625 PPId=UP000000625	0	434.173	70	30	1624	21	513	55.2	6.13	5380.37	30	10	3.44472e+09	2.03733e+09	2.96656e+09	2.91401e+09	2.58247e+09	1.61995e+09	0	0.000159567	0.00177801	0.00831037	0.00464344	0.00634151	0.000645858	0.00643177	0.100417	-3.31593	0.00856643
[F].SQFASDLDDATRK.[Q]	0	1	1	17	P0ABB0	P0ABB0 [407-419]	0	1	1453.69	847301	784720	0	3.19923e+06	2.32553e+06	1.34538e+06	FALSE	High	Master Protein	P0ABB0	ATP synthase subunit alpha OS=Escherichia coli (strain K12) OX=83333 GN=atpA PE=1 SV=1 UPId=UP000000625 PPId=UP000000625	0	434.173	70	30	1624	21	513	55.2	6.13	5380.37	30	10	3.44472e+09	2.03733e+09	2.96656e+09	2.91401e+09	2.58247e+09	1.61995e+09	0.000245971	0.000385171	0	0.00109788	0.000900504	0.000830504	0.000210381	0.000942962	0.223106	-2.1642	0.00607704
[A].SDLDDATR.[K]	0	1	1	2	P0ABB0	P0ABB0 [411-418]	0	0	892.401	0	0	0	1.63374e+06	1.9961e+06	1.24247e+06	FALSE	High	Master Protein	P0ABB0	ATP synthase subunit alpha OS=Escherichia coli (strain K12) OX=83333 GN=atpA PE=1 SV=1 UPId=UP000000625 PPId=UP000000625	0	434.173	70	30	1624	21	513	55.2	6.13	5380.37	30	10	3.44472e+09	2.03733e+09	2.96656e+09	2.91401e+09	2.58247e+09	1.61995e+09	0	0	0	0.000560652	0.000772941	0.000766978	0	0.00070019	0	-15	0.000554934
[K].QYAPMSVAQQSLVLFAAER.[G]	1xOxidation [M5]	1	1	57	P0ABB0	P0ABB0 [435-453]	0	0	2125.07	2.47476e+07	3.37755e+07	3.13291e+07	1.37001e+07	0	119727	FALSE	High	Master Protein	P0ABB0	ATP synthase subunit alpha OS=Escherichia coli (strain K12) OX=83333 GN=atpA PE=1 SV=1 UPId=UP000000625 PPId=UP000000625	0	434.173	70	30	1624	21	513	55.2	6.13	5380.37	30	10	3.44472e+09	2.03733e+09	2.96656e+09	2.91401e+09	2.58247e+09	1.61995e+09	0.00718421	0.0165783	0.0105608	0.00470145	0	7.39079e-05	0.0114411	0.00159179	7.18758	2.84551	0.0355279
[K].VGLFGGAGVGK.[T]	0	1	1	31	P0ABB4	P0ABB4 [146-156]	0	0	961.547	739554	398067	1.40873e+07	2.91508e+07	1.705e+07	2.63304e+07	FALSE	High	Master Protein	P0ABB4	ATP synthase subunit beta OS=Escherichia coli (strain K12) OX=83333 GN=atpD PE=1 SV=2 UPId=UP000000625 PPId=UP000000625	0	545.369	92	33	1914	22	460	50.3	5.01	6368.91	33	17	1.40108e+09	1.41758e+09	1.63278e+09	1.53076e+09	1.39113e+09	1.19263e+09	0.000527846	0.000280807	0.00862779	0.0190433	0.0122562	0.0220776	0.00314548	0.0177924	0.176788	-2.49991	0.0214359
[E].GNDFYHEMTDSNVIDK.[V]	1xOxidation [M8]	1	1	33	P0ABB4	P0ABB4 [187-202]	0	0	1900.8	2.12515e+06	0	1.09379e+06	4.31849e+06	3.01241e+06	3.94891e+06	FALSE	High	Master Protein	P0ABB4	ATP synthase subunit beta OS=Escherichia coli (strain K12) OX=83333 GN=atpD PE=1 SV=2 UPId=UP000000625 PPId=UP000000625	0	545.369	92	33	1914	22	460	50.3	5.01	6368.91	33	17	1.40108e+09	1.41758e+09	1.63278e+09	1.53076e+09	1.39113e+09	1.19263e+09	0.00151679	0	0.000669896	0.00282114	0.00216544	0.00331109	0.000728896	0.00276589	0.26353	-1.92396	0.0207952
[V].YDALEVQNGNER.[L]	0	1	1	5	P0ABB4	P0ABB4 [27-38]	0	0	1407.65	0	312836	1.39899e+06	4.45407e+06	3.27457e+06	2.57004e+06	FALSE	High	Master Protein	P0ABB4	ATP synthase subunit beta OS=Escherichia coli (strain K12) OX=83333 GN=atpD PE=1 SV=2 UPId=UP000000625 PPId=UP000000625	0	545.369	92	33	1914	22	460	50.3	5.01	6368.91	33	17	1.40108e+09	1.41758e+09	1.63278e+09	1.53076e+09	1.39113e+09	1.19263e+09	0	0.000220683	0.000856815	0.00290971	0.00235389	0.00215494	0.000359166	0.00247285	0.145244	-2.78345	0.00348335
[I].LGMDELSEEDK.[L]	1xOxidation [M3]	1	1	3	P0ABB4	P0ABB4 [378-388]	0	0	1281.55	173878	269758	423599	2.23031e+06	1.75944e+06	1.9423e+06	FALSE	High	Master Protein	P0ABB4	ATP synthase subunit beta OS=Escherichia coli (strain K12) OX=83333 GN=atpD PE=1 SV=2 UPId=UP000000625 PPId=UP000000625	0	545.369	92	33	1914	22	460	50.3	5.01	6368.91	33	17	1.40108e+09	1.41758e+09	1.63278e+09	1.53076e+09	1.39113e+09	1.19263e+09	0.000124103	0.000190295	0.000259434	0.001457	0.00126475	0.00162859	0.000191277	0.00145011	0.131905	-2.92243	0.000358327
[A].FDEFDELAGDR.[A]	0	1	1	13	P0ABD5	P0ABD5 [83-93]	0	0	1313.56	3.59567e+06	3.29134e+06	1.30524e+06	623204	821892	475066	FALSE	High	Master Protein	P0ABD5	Acetyl-coenzyme A carboxylase carboxyl transferase subunit alpha OS=Escherichia coli (strain K12) OX=83333 GN=accA PE=1 SV=2 UPId=UP000000625 PPId=UP000000625	0	220.938	69	17	467	17	319	35.2	6.04	1593.37	17	0	2.63363e+08	3.97014e+08	1.41154e+08	1.5834e+08	2.62925e+08	2.47445e+08	0.0136529	0.00829024	0.0092469	0.00393585	0.00312596	0.00191989	0.0103967	0.0029939	3.47262	1.79603	0.0134242
[F].SGSYAENAAFNPTLPPLQGALILLNLK.[G]	0	1	1	7	P0ABF6	P0ABF6 [224-250]	0	0	2812.52	1.14882e+07	6.5248e+06	1.09563e+07	0	0	0	FALSE	High	Master Protein	P0ABF6	Cytidine deaminase OS=Escherichia coli (strain K12) OX=83333 GN=cdd PE=1 SV=1 UPId=UP000000625 PPId=UP000000625	0	123.818	70	13	248	13	294	31.5	5.73	798.87	13	0	1.80466e+08	6.6354e+07	1.25976e+08	1.32002e+08	2.01125e+08	7.87483e+07	0.0636587	0.0983332	0.0869715	0	0	0	0.0829878	0	#DIV/0!	15	0.00124434
[R].HTMIHEQITR.[L]	1xOxidation [M3]	1	1	117	P0ABH7	P0ABH7 [111-120]	0	0	1281.64	3.92689e+06	1.88374e+07	5.56372e+07	1.40865e+08	7.9689e+07	9.86958e+07	FALSE	High	Master Protein	P0ABH7	Citrate synthase OS=Escherichia coli (strain K12) OX=83333 GN=gltA PE=1 SV=1 UPId=UP000000625 PPId=UP000000625	0	334.787	75	20	875	7	427	48	6.68	3068.68	20	19	6.35225e+08	8.1237e+08	8.55076e+08	5.49878e+08	6.72838e+08	4.52774e+08	0.00618189	0.0231881	0.065067	0.256174	0.118437	0.21798	0.031479	0.197531	0.159363	-2.64961	0.0204601
[F].YHDSLDVNNPR.[H]	0	1	1	32	P0ABH7	P0ABH7 [146-156]	0	0	1329.62	2.17763e+06	1.77492e+06	2.39985e+06	9.79192e+06	8.83138e+06	7.07478e+06	FALSE	High	Master Protein	P0ABH7	Citrate synthase OS=Escherichia coli (strain K12) OX=83333 GN=gltA PE=1 SV=1 UPId=UP000000625 PPId=UP000000625	0	334.787	75	20	875	7	427	48	6.68	3068.68	20	19	6.35225e+08	8.1237e+08	8.55076e+08	5.49878e+08	6.72838e+08	4.52774e+08	0.00342812	0.00218486	0.0028066	0.0178074	0.0131256	0.0156254	0.00280653	0.0155195	0.180839	-2.46722	0.00081399
[S].TPCEPYEVNPILER.[A]	1xCarbamidomethyl [C3]	1	1	5	P0ABH7	P0ABH7 [205-218]	0	0	1716.83	974716	726409	550060	0	0	185834	FALSE	High	Master Protein	P0ABH7	Citrate synthase OS=Escherichia coli (strain K12) OX=83333 GN=gltA PE=1 SV=1 UPId=UP000000625 PPId=UP000000625	0	334.787	75	20	875	7	427	48	6.68	3068.68	20	19	6.35225e+08	8.1237e+08	8.55076e+08	5.49878e+08	6.72838e+08	4.52774e+08	0.00153444	0.000894184	0.000643288	0	0	0.000410434	0.00102397	0.000136811	7.48455	2.90392	0.0410643
[K].DDLLEVAMELENIALNDPYFIEK.[K]	1xOxidation [M8]	1	1	29	P0ABH7	P0ABH7 [334-356]	0	0	2710.32	888059	1.0925e+06	2.17623e+06	0	0	0	FALSE	High	Master Protein	P0ABH7	Citrate synthase OS=Escherichia coli (strain K12) OX=83333 GN=gltA PE=1 SV=1 UPId=UP000000625 PPId=UP000000625	0	334.787	75	20	875	7	427	48	6.68	3068.68	20	19	6.35225e+08	8.1237e+08	8.55076e+08	5.49878e+08	6.72838e+08	4.52774e+08	0.00139802	0.00134483	0.00254507	0	0	0	0.00176264	0	#DIV/0!	15	0.0108052
[L].IHQDNSTDAMEEIKK.[I]	1xOxidation [M10]	1	1	3	P0ABH9	P0ABH9 [620-634]	0	1	1774.83	0	0	198709	865106	480569	525584	FALSE	High	Master Protein	P0ABH9	ATP-dependent Clp protease ATP-binding subunit ClpA OS=Escherichia coli (strain K12) OX=83333 GN=clpA PE=1 SV=1 UPId=UP000000625 PPId=UP000000625	0	174.727	60	29	236	29	758	84.2	6.32	715.66	29	0	4.00356e+08	1.50812e+08	1.23052e+08	1.29441e+08	1.40686e+08	1.18512e+08	0	0	0.00161484	0.00668341	0.00341591	0.00443485	0.000538278	0.00484472	0.111106	-3.16999	0.0175927
[A].APSEYNQVEYFSNVKPDLFADVINK.[F]	0	1	1	10	P0ABJ1	P0ABJ1 [256-280]	0	0	2887.41	0	0	0	1.07201e+07	7.36898e+06	5.18472e+06	FALSE	High	Master Protein	P0ABJ1	Cytochrome bo(3) ubiquinol oxidase subunit 2 OS=Escherichia coli (strain K12) OX=83333 GN=cyoA PE=1 SV=1 UPId=UP000000625 PPId=UP000000625	0	114.646	55	9	209	9	315	34.9	7.3	675.73	9	0	1.63059e+08	2.37619e+08	1.58165e+08	2.39716e+08	3.07194e+08	3.11433e+08	0	0	0	0.0447199	0.023988	0.0166479	0	0.028452	0	-15	0.0276587
[S].PNWSHSNK.[V]	0	1	1	1	P0ABJ1	P0ABJ1 [80-87]	0	0	969.454	0	127726	0	359674	1.33427e+06	1.61248e+06	FALSE	High	Master Protein	P0ABJ1	Cytochrome bo(3) ubiquinol oxidase subunit 2 OS=Escherichia coli (strain K12) OX=83333 GN=cyoA PE=1 SV=1 UPId=UP000000625 PPId=UP000000625	0	114.646	55	9	209	9	315	34.9	7.3	675.73	9	0	1.63059e+08	2.37619e+08	1.58165e+08	2.39716e+08	3.07194e+08	3.11433e+08	0	0.000537526	0	0.00150042	0.0043434	0.00517762	0.000179175	0.00367381	0.048771	-4.35783	0.0362297
[K].VIGITNEEAISTAR.[R]	0	1	1	28	P0ABK5	P0ABK5 [247-260]	0	0	1473.79	1.74994e+06	5.11934e+06	6.23178e+06	8.39956e+06	9.30349e+06	9.86682e+06	FALSE	High	Master Protein	P0ABK5	Cysteine synthase A OS=Escherichia coli (strain K12) OX=83333 GN=cysK PE=1 SV=2 UPId=UP000000625 PPId=UP000000625	0	160.898	81	17	325	17	323	34.5	6.06	1041.79	17	0	1.10038e+08	2.3797e+08	1.49621e+08	7.56711e+07	1.85951e+08	8.10757e+07	0.0159031	0.0215125	0.0416504	0.111001	0.0500319	0.121699	0.0263553	0.0942439	0.27965	-1.8383	0.0454429
[I].CTVSDHIR.[T]	1xCarbamidomethyl [C1]	1	1	6	P0ABP8	P0ABP8 [201-208]	0	0	987.468	0	561919	606815	4.12416e+06	1.41905e+06	1.45636e+06	FALSE	High	Master Protein	P0ABP8	Purine nucleoside phosphorylase DeoD-type OS=Escherichia coli (strain K12) OX=83333 GN=deoD PE=1 SV=2 UPId=UP000000625 PPId=UP000000625	0	276.106	85	19	833	19	239	25.9	5.66	2289.29	19	0	1.42452e+09	1.17555e+09	1.21445e+09	1.68438e+09	1.35822e+09	9.55166e+08	0	0.000478004	0.000499662	0.00244848	0.00104478	0.00152472	0.000325889	0.00167266	0.194832	-2.35969	0.0384003
[R].AAATQHNLEVLASR.[G]	0	1	1	17	P0ABQ0	P0ABQ0 [131-144]	0	0	1480.79	3.26873e+06	2.05282e+06	1.06161e+06	3.8414e+06	3.12632e+06	6.32211e+06	FALSE	High	Master Protein	P0ABQ0	Coenzyme A biosynthesis bifunctional protein CoaBC OS=Escherichia coli (strain K12) OX=83333 GN=coaBC PE=1 SV=2 UPId=UP000000625 PPId=UP000000625	0	109.306	44	11	134	11	406	43.4	7.49	437.14	11	0	1.10604e+08	5.19545e+07	6.76296e+07	3.64907e+07	1.73292e+07	7.22825e+07	0.0295536	0.0395119	0.0156973	0.105271	0.180407	0.087464	0.0282543	0.124381	0.22716	-2.13822	0.0304987
[K].ELLGQLLLDEIVTR.[Y]	0	1	1	19	P0ABQ0	P0ABQ0 [386-399]	0	0	1611.93	2.32127e+06	0	1.33275e+06	1.15452e+07	6.13334e+06	6.44682e+06	FALSE	High	Master Protein	P0ABQ0	Coenzyme A biosynthesis bifunctional protein CoaBC OS=Escherichia coli (strain K12) OX=83333 GN=coaBC PE=1 SV=2 UPId=UP000000625 PPId=UP000000625	0	109.306	44	11	134	11	406	43.4	7.49	437.14	11	0	1.10604e+08	5.19545e+07	6.76296e+07	3.64907e+07	1.73292e+07	7.22825e+07	0.0209873	0	0.0197066	0.316388	0.35393	0.0891892	0.0135646	0.253169	0.0535793	-4.22218	0.0446775
[K].AMAGSVVHTGEIGAGNVTK.[L]	0	1	1	5	P0ABQ2	P0ABQ2 [152-170]	0	0	1798.91	666686	500094	153837	0	0	0	FALSE	High	Master Protein	P0ABQ2	2-hydroxy-3-oxopropionate reductase OS=Escherichia coli (strain K12) OX=83333 GN=garR PE=1 SV=1 UPId=UP000000625 PPId=UP000000625	0	179.279	77	12	151	12	294	30.4	5.9	584.08	12	0	8.05076e+07	9.16688e+07	8.34485e+07	5.92321e+07	1.16067e+08	4.5889e+07	0.00828103	0.00545545	0.00184349	0	0	0	0.00519332	0	#DIV/0!	15	0.0494302
[K].LANQVIVALNIAAMSEALTLATK.[A]	0	1	1	8	P0ABQ2	P0ABQ2 [171-193]	0	0	2355.33	3.88218e+06	3.43954e+06	7.36994e+06	0	0	0	FALSE	High	Master Protein	P0ABQ2	2-hydroxy-3-oxopropionate reductase OS=Escherichia coli (strain K12) OX=83333 GN=garR PE=1 SV=1 UPId=UP000000625 PPId=UP000000625	0	179.279	77	12	151	12	294	30.4	5.9	584.08	12	0	8.05076e+07	9.16688e+07	8.34485e+07	5.92321e+07	1.16067e+08	4.5889e+07	0.0482213	0.0375213	0.0883172	0	0	0	0.05802	0	#DIV/0!	15	0.0198982
[K].AGYSLVVADRNPEAIADVIAA.[G]	0	1	1	6	P0ABQ2	P0ABQ2 [22-42]	0	1	2115.11	0	0	4.7451e+06	1.03044e+07	1.39142e+07	8.20623e+06	FALSE	High	Master Protein	P0ABQ2	2-hydroxy-3-oxopropionate reductase OS=Escherichia coli (strain K12) OX=83333 GN=garR PE=1 SV=1 UPId=UP000000625 PPId=UP000000625	0	179.279	77	12	151	12	294	30.4	5.9	584.08	12	0	8.05076e+07	9.16688e+07	8.34485e+07	5.92321e+07	1.16067e+08	4.5889e+07	0	0	0.0568627	0.173966	0.11988	0.178828	0.0189542	0.157558	0.1203	-3.05529	0.00660916
[R].RILEAWR.[N]	0	1	1	2	P0ABS1	P0ABS1 [42-48]	0	1	943.547	0	0	2.10519e+06	2.9802e+06	4.71043e+06	4.62899e+06	FALSE	High	Master Protein	P0ABS1	RNA polymerase-binding transcription factor DksA OS=Escherichia coli (strain K12) OX=83333 GN=dksA PE=1 SV=1 UPId=UP000000625 PPId=UP000000625	0	136.191	65	7	417	5	151	17.5	5.12	1329.04	7	2	2.75324e+08	4.28271e+08	4.72307e+08	1.61831e+08	4.77777e+08	3.96184e+08	0	0	0.00445724	0.0184155	0.00985906	0.011684	0.00148575	0.0133195	0.111547	-3.16428	0.0168239
[A].NFPFCTIEPNTGVVPMPDPR.[L]	1xCarbamidomethyl [C5]; 1xOxidation [M16]	1	1	26	P0ABU2	P0ABU2 [31-50]	0	0	2304.08	0	0	1.15172e+06	1.61176e+06	5.46034e+06	3.67151e+06	FALSE	High	Master Protein	P0ABU2	Ribosome-binding ATPase YchF OS=Escherichia coli (strain K12) OX=83333 GN=ychF PE=1 SV=2 UPId=UP000000625 PPId=UP000000625	0	139.966	69	18	328	18	363	39.6	4.96	1001.79	18	0	1.97212e+08	1.95672e+08	1.86729e+08	4.42677e+07	2.22773e+08	2.36476e+08	0	0	0.00616786	0.0364095	0.0245107	0.0155259	0.00205595	0.025482	0.0806825	-3.6316	0.0214437
[K].IVTTPAYMLAQNIAEAASGIDK.[L]	1xOxidation [M8]	1	1	5	P0ABU5	P0ABU5 [186-207]	0	0	2293.17	1.1226e+07	1.44915e+07	5.69657e+06	0	0	0	FALSE	High	Master Protein	P0ABU5	Glyoxalase ElbB OS=Escherichia coli (strain K12) OX=83333 GN=elbB PE=1 SV=1 UPId=UP000000625 PPId=UP000000625	0	97.793	76	9	118	9	217	23	4.77	384.98	9	0	8.01222e+07	1.39283e+08	7.40962e+07	5.29483e+07	9.17976e+07	2.71532e+07	0.140111	0.104043	0.0768807	0	0	0	0.107012	0	#DIV/0!	15	0.00427682
[K].RDNLTGSEQIFYSGFK.[E]	0	1	1	7	P0ABU9	P0ABU9 [73-88]	0	1	1861.91	2.16538e+06	2.24588e+06	1.09876e+06	213842	391747	379751	FALSE	High	Master Protein	P0ABU9	Tol-Pal system protein TolQ OS=Escherichia coli (strain K12) OX=83333 GN=tolQ PE=1 SV=1 UPId=UP000000625 PPId=UP000000625	0	56.034	50	6	55	6	230	25.6	7.06	202	6	0	4.15476e+07	2.33573e+07	3.13789e+07	9.77616e+07	7.23217e+07	4.57961e+07	0.052118	0.0961533	0.0350158	0.00218739	0.00541672	0.0082922	0.0610957	0.00529877	11.5302	3.52734	0.0380398
[R].LIMDQIILQMGQK.[M]	1xOxidation [M]	1	1	8	P0ABZ6	P0ABZ6 [74-86]	0	0	1546.83	0	679705	0	4.77946e+06	4.413e+06	6.37428e+06	FALSE	High	Master Protein	P0ABZ6	Chaperone SurA OS=Escherichia coli (strain K12) OX=83333 GN=surA PE=1 SV=1 UPId=UP000000625 PPId=UP000000625	0	176.576	57	17	380	11	428	47.3	6.98	1153.94	17	10	3.99579e+08	3.23026e+08	2.96236e+08	3.03745e+08	3.43754e+08	2.40484e+08	0	0.00210418	0	0.0157351	0.0128377	0.0265061	0.000701394	0.0183596	0.0382031	-4.71017	0.0138353
[K].GNDFFQQIQLTQCTR.[C]	1xCarbamidomethyl [C13]	1	1	27	P0AC33	P0AC33 [531-545]	0	0	1855.88	1.47018e+06	1.51994e+06	562958	149719	253048	234035	FALSE	High	Master Protein	P0AC33	Fumarate hydratase class I, aerobic OS=Escherichia coli (strain K12) OX=83333 GN=fumA PE=1 SV=2 UPId=UP000000625 PPId=UP000000625	0	364.067	72	31	768	18	548	60.3	6.55	2411.37	31	15	4.22668e+08	4.09792e+08	3.63307e+08	4.77401e+08	4.08271e+08	4.53432e+08	0.00347832	0.00370904	0.00154954	0.000313613	0.000619803	0.000516141	0.0029123	0.000483185	6.02729	2.59151	0.0244971
[Q].YLNPNDHVNK.[C]	0	1	1	3	P0AC38	P0AC38 [131-140]	0	0	1213.6	0	52702.7	445953	1.45831e+06	2.51147e+06	3.19385e+06	FALSE	High	Master Protein	P0AC38	Aspartate ammonia-lyase OS=Escherichia coli (strain K12) OX=83333 GN=aspA PE=1 SV=1 UPId=UP000000625 PPId=UP000000625	0	271.745	62	21	1015	12	478	52.3	5.29	3546.55	21	10	1.12761e+09	9.92932e+08	1.53512e+09	1.46588e+09	1.3757e+09	1.11504e+09	0	5.30779e-05	0.0002905	0.000994831	0.00182559	0.00286435	0.000114526	0.00189492	0.0604383	-4.04839	0.0314296
[L].VDAINQLR.[E]	0	1	1	1	P0AC38	P0AC38 [164-171]	0	0	928.521	0	402956	0	1.23816e+06	907100	1.11368e+06	FALSE	High	Master Protein	P0AC38	Aspartate ammonia-lyase OS=Escherichia coli (strain K12) OX=83333 GN=aspA PE=1 SV=1 UPId=UP000000625 PPId=UP000000625	0	271.745	62	21	1015	12	478	52.3	5.29	3546.55	21	10	1.12761e+09	9.92932e+08	1.53512e+09	1.46588e+09	1.3757e+09	1.11504e+09	0	0.000405824	0	0.000844648	0.000659372	0.000998786	0.000135275	0.000834269	0.162148	-2.62462	0.0138869
[A].AEAGQLQLNVMEPVIGQAMFESVHILTNACYNLLEK.[C]	1xCarbamidomethyl [C30]	1	1	4	P0AC38	P0AC38 [354-389]	0	0	4031.01	1.7038e+06	2.41954e+06	5.85558e+06	0	0	0	FALSE	High	Master Protein	P0AC38	Aspartate ammonia-lyase OS=Escherichia coli (strain K12) OX=83333 GN=aspA PE=1 SV=1 UPId=UP000000625 PPId=UP000000625	0	271.745	62	21	1015	12	478	52.3	5.29	3546.55	21	10	1.12761e+09	9.92932e+08	1.53512e+09	1.46588e+09	1.3757e+09	1.11504e+09	0.00151098	0.00243676	0.00381441	0	0	0	0.00258738	0	#DIV/0!	15	0.0180483
[T].YLNPFIGHHNGDIVGK.[I]	0	1	1	5	P0AC38	P0AC38 [414-429]	0	0	1780.91	2.07583e+06	970224	4.71955e+06	0	173791	314007	FALSE	High	Master Protein	P0AC38	Aspartate ammonia-lyase OS=Escherichia coli (strain K12) OX=83333 GN=aspA PE=1 SV=1 UPId=UP000000625 PPId=UP000000625	0	271.745	62	21	1015	12	478	52.3	5.29	3546.55	21	10	1.12761e+09	9.92932e+08	1.53512e+09	1.46588e+09	1.3757e+09	1.11504e+09	0.00184091	0.00097713	0.00307438	0	0.000126329	0.000281612	0.00196414	0.00013598	14.4443	3.85243	0.0408368
[Q].NLMHPAYK.[A]	1xOxidation [M3]	1	1	11	P0AC38	P0AC38 [461-468]	0	0	989.487	1.27978e+06	1.37246e+06	2.13213e+06	6.33333e+06	6.15357e+06	8.05152e+06	FALSE	High	Master Protein	P0AC38	Aspartate ammonia-lyase OS=Escherichia coli (strain K12) OX=83333 GN=aspA PE=1 SV=1 UPId=UP000000625 PPId=UP000000625	0	271.745	62	21	1015	12	478	52.3	5.29	3546.55	21	10	1.12761e+09	9.92932e+08	1.53512e+09	1.46588e+09	1.3757e+09	1.11504e+09	0.00113495	0.00138223	0.0013889	0.00432049	0.00447303	0.00722086	0.00130203	0.00533813	0.243911	-2.03558	0.0129906
[L].LHTLYQQNLK.[N]	0	1	1	1	P0AC41	P0AC41 [146-155]	0	0	1257.69	0	0	0	758952	804473	942444	FALSE	High	Master Protein	P0AC41	Succinate dehydrogenase flavoprotein subunit OS=Escherichia coli (strain K12) OX=83333 GN=sdhA PE=1 SV=1 UPId=UP000000625 PPId=UP000000625	0	340.883	67	24	809	17	588	64.4	6.27	2727.95	24	10	1.68123e+08	4.38476e+08	2.65636e+08	2.44796e+08	3.19317e+08	3.04824e+08	0	0	0	0.00310035	0.00251936	0.00309177	0	0.00290382	0	-15	0.000111982
[R].GIQALFVR.[R]	0	1	1	12	P0AC53	P0AC53 [431-438]	0	0	903.541	3.84516e+06	6.5834e+06	2.90736e+06	2.23268e+06	0	1.21427e+06	FALSE	High	Master Protein	P0AC53	Glucose-6-phosphate 1-dehydrogenase OS=Escherichia coli (strain K12) OX=83333 GN=zwf PE=1 SV=1 UPId=UP000000625 PPId=UP000000625	0	162.788	57	23	333	18	491	55.7	5.76	808.17	23	5	1.8721e+08	1.92574e+08	1.26461e+08	1.47329e+08	1.25545e+08	1.21256e+08	0.0205392	0.0341863	0.0229901	0.0151544	0	0.0100141	0.0259052	0.0083895	3.08781	1.62659	0.0458136
[K].LDGKPLLTGK.[R]	0	1	1	5	P0AC59	P0AC59 [72-81]	0	0	1041.63	4.40674e+06	1.93278e+06	1.02581e+06	4.26788e+06	3.70296e+06	3.13884e+06	FALSE	High	Master Protein	P0AC59	Glutaredoxin 2 OS=Escherichia coli (strain K12) OX=83333 GN=grxB PE=1 SV=1 UPId=UP000000625 PPId=UP000000625	0	83.462	62	10	168	10	215	24.3	7.96	531.14	10	0	3.29794e+08	2.12749e+08	2.43714e+08	2.34659e+08	1.94506e+08	1.0719e+08	0.0133621	0.00908478	0.00420909	0.0181876	0.0190378	0.0292828	0.00888531	0.0221694	0.400792	-1.31907	0.0402264
[K].QLREELLAIAPVFGQKPY.[F]	0	1	1	4	P0ACA3	P0ACA3 [131-148]	0	1	2072.15	0	0	0	2.63687e+06	6.38422e+06	3.22823e+06	FALSE	High	Master Protein	P0ACA3	Stringent starvation protein A OS=Escherichia coli (strain K12) OX=83333 GN=sspA PE=1 SV=2 UPId=UP000000625 PPId=UP000000625	0	158.293	79	13	350	13	212	24.3	5.34	1245.84	13	0	4.51188e+08	7.00219e+08	5.67971e+08	5.31486e+08	6.82677e+08	4.45477e+08	0	0	0	0.00496131	0.00935174	0.00724667	0	0.00718658	0	-15	0.00477629
[N].PNQSVPTLVDR.[E]	0	1	1	1	P0ACA3	P0ACA3 [55-65]	0	0	1225.65	0	0	0	4.91148e+06	3.97846e+06	5.66652e+06	FALSE	High	Master Protein	P0ACA3	Stringent starvation protein A OS=Escherichia coli (strain K12) OX=83333 GN=sspA PE=1 SV=2 UPId=UP000000625 PPId=UP000000625	0	158.293	79	13	350	13	212	24.3	5.34	1245.84	13	0	4.51188e+08	7.00219e+08	5.67971e+08	5.31486e+08	6.82677e+08	4.45477e+08	0	0	0	0.00924104	0.00582774	0.0127201	0	0.00926296	0	-15	0.0096219
[R].SVMTLFSGPTDIYSHQVR.[I]	0	1	1	16	P0ACA3	P0ACA3 [9-26]	0	0	2038.01	3.83212e+06	3.37012e+06	2.42237e+06	0	0	237036	FALSE	High	Master Protein	P0ACA3	Stringent starvation protein A OS=Escherichia coli (strain K12) OX=83333 GN=sspA PE=1 SV=2 UPId=UP000000625 PPId=UP000000625	0	158.293	79	13	350	13	212	24.3	5.34	1245.84	13	0	4.51188e+08	7.00219e+08	5.67971e+08	5.31486e+08	6.82677e+08	4.45477e+08	0.00849341	0.00481296	0.00426495	0	0	0.000532095	0.0058571	0.000177365	33.0229	5.04539	0.0132584
[K].AVEAMPGVMR.[I]	2xOxidation [M5; M9]	1	1	9	P0ACB2	P0ACB2 [46-55]	0	0	1092.52	0	157552	201231	2.19738e+06	814181	2.89625e+06	FALSE	High	Master Protein	P0ACB2	Delta-aminolevulinic acid dehydratase OS=Escherichia coli (strain K12) OX=83333 GN=hemB PE=1 SV=2 UPId=UP000000625 PPId=UP000000625	0	103.2	65	12	146	10	324	35.6	5.39	483.02	12	2	1.00393e+08	1.04753e+08	1.40315e+08	2.027e+08	1.23084e+08	2.24658e+08	0	0.00150404	0.00143414	0.0108406	0.00661485	0.0128918	0.000979393	0.0101157	0.0968187	-3.36857	0.00878214
[A].LPLEFTDAAANK.[V]	0	1	1	2	P0ACC3	P0ACC3 [7-18]	0	0	1289.67	0	0	185777	378898	324339	134778	FALSE	High	Master Protein	P0ACC3	Iron-sulfur cluster insertion protein ErpA OS=Escherichia coli (strain K12) OX=83333 GN=erpA PE=1 SV=1 UPId=UP000000625 PPId=UP000000625	0	45.395	87	5	90	5	114	12.1	4.31	286.27	5	0	2.45936e+08	1.97321e+08	3.20978e+08	3.38577e+08	2.25448e+08	1.22844e+08	0	0	0.000578784	0.00111909	0.00143864	0.00109715	0.000192928	0.00121829	0.158359	-2.65873	0.00993051
[V].IDHYENPR.[N]	0	1	1	9	P0ACD4	P0ACD4 [8-15]	0	0	1043.49	86902.9	0	1.06845e+06	4.28106e+06	3.08578e+06	1.48357e+06	FALSE	High	Master Protein	P0ACD4	Iron-sulfur cluster assembly scaffold protein IscU OS=Escherichia coli (strain K12) OX=83333 GN=iscU PE=1 SV=1 UPId=UP000000625 PPId=UP000000625	0	55.722	55	6	187	6	128	13.8	4.93	509.66	6	0	3.24549e+08	2.00735e+08	3.74123e+08	4.63449e+08	3.23048e+08	1.36717e+08	0.000267765	0	0.00285587	0.00923739	0.00955209	0.0108514	0.00104121	0.00988029	0.105383	-3.24629	0.00103551
[I].DHYENPR.[N]	0	1	1	5	P0ACD4	P0ACD4 [9-15]	0	0	930.406	0	116745	305764	1.58565e+06	493151	515643	FALSE	High	Master Protein	P0ACD4	Iron-sulfur cluster assembly scaffold protein IscU OS=Escherichia coli (strain K12) OX=83333 GN=iscU PE=1 SV=1 UPId=UP000000625 PPId=UP000000625	0	55.722	55	6	187	6	128	13.8	4.93	509.66	6	0	3.24549e+08	2.00735e+08	3.74123e+08	4.63449e+08	3.23048e+08	1.36717e+08	0	0.000581588	0.000817282	0.00342141	0.00152656	0.00377162	0.00046629	0.00290653	0.160428	-2.64	0.0298045
[R].EIPSDIVYQDDLVTAFR.[D]	0	1	1	63	P0ACE7	P0ACE7 [14-30]	0	0	1980.99	3.57386e+07	3.93171e+07	4.04907e+07	3.37811e+07	4.09421e+07	5.89075e+07	FALSE	High	Master Protein	P0ACE7	Purine nucleoside phosphoramidase OS=Escherichia coli (strain K12) OX=83333 GN=hinT PE=1 SV=1 UPId=UP000000625 PPId=UP000000625	0	38.453	61	4	116	4	119	13.2	6.18	403.13	4	0	4.68759e+07	2.6621e+07	2.77495e+07	7.23498e+06	1.59043e+07	1.68133e+07	0.762409	1.47692	1.45915	4.66914	2.57428	3.50363	1.23283	3.58235	0.344139	-1.53894	0.0224723
[R].HGGQEVYHIH.[M]	0	1	1	2	P0ACE7	P0ACE7 [92-101]	0	0	1176.55	0	0	718265	2.58565e+06	2.05697e+06	2.66383e+06	FALSE	High	Master Protein	P0ACE7	Purine nucleoside phosphoramidase OS=Escherichia coli (strain K12) OX=83333 GN=hinT PE=1 SV=1 UPId=UP000000625 PPId=UP000000625	0	38.453	61	4	116	4	119	13.2	6.18	403.13	4	0	4.68759e+07	2.6621e+07	2.77495e+07	7.23498e+06	1.59043e+07	1.68133e+07	0	0	0.0258839	0.357382	0.129334	0.158436	0.00862795	0.215051	0.0401205	-4.63952	0.0459322
[K].AALESTLAAITESLKEGDAVQLVGF.[G]	0	1	1	13	P0ACF0	P0ACF0 [23-47]	0	1	2533.34	2.57613e+07	1.2324e+07	3.0867e+07	0	0	0	FALSE	High	Master Protein	P0ACF0	DNA-binding protein HU-alpha OS=Escherichia coli (strain K12) OX=83333 GN=hupA PE=1 SV=1 UPId=UP000000625 PPId=UP000000625	0	64.412	58	5	303	5	90	9.5	9.58	1181.3	5	0	3.28657e+09	3.58914e+09	4.39407e+09	4.38253e+09	3.82568e+09	3.25099e+09	0.00783836	0.00343369	0.00702469	0	0	0	0.00609891	0	#DIV/0!	15	0.0107632
[K].AALESTLAAITESLKEGDAVQLVGFGTFK.[V]	0	1	1	61	P0ACF0	P0ACF0 [23-51]	0	1	2966.57	1.86842e+08	1.81731e+08	2.2027e+08	7.07788e+07	5.68713e+07	1.02795e+08	FALSE	High	Master Protein	P0ACF0	DNA-binding protein HU-alpha OS=Escherichia coli (strain K12) OX=83333 GN=hupA PE=1 SV=1 UPId=UP000000625 PPId=UP000000625	0	64.412	58	5	303	5	90	9.5	9.58	1181.3	5	0	3.28657e+09	3.58914e+09	4.39407e+09	4.38253e+09	3.82568e+09	3.25099e+09	0.0568502	0.0506337	0.0501289	0.0161502	0.0148657	0.0316196	0.0525376	0.0208785	2.51635	1.33133	0.00547913
[K].EGDAVQLVGFGTF.[K]	0	1	1	11	P0ACF0	P0ACF0 [38-50]	0	0	1339.65	8.98251e+06	7.08359e+06	2.32619e+07	5.00068e+07	4.37267e+07	6.1292e+07	FALSE	High	Master Protein	P0ACF0	DNA-binding protein HU-alpha OS=Escherichia coli (strain K12) OX=83333 GN=hupA PE=1 SV=1 UPId=UP000000625 PPId=UP000000625	0	64.412	58	5	303	5	90	9.5	9.58	1181.3	5	0	3.28657e+09	3.58914e+09	4.39407e+09	4.38253e+09	3.82568e+09	3.25099e+09	0.0027331	0.00197362	0.00529394	0.0114105	0.0114298	0.0188534	0.00333355	0.0138979	0.23986	-2.05973	0.0167988
[M].LIADGIDPNELLNSLAAVK.[S]	0	1	1	54	P0ACF8	P0ACF8 [65-83]	0	0	1966.09	6.60885e+07	8.62557e+07	4.56505e+07	3.7009e+07	0	7.44829e+07	FALSE	High	Master Protein	P0ACF8	DNA-binding protein H-NS OS=Escherichia coli (strain K12) OX=83333 GN=hns PE=1 SV=2 UPId=UP000000625 PPId=UP000000625	0	109.659	55	8	495	8	137	15.5	5.47	1706.37	8	0	1.3559e+09	1.2515e+09	9.32794e+08	1.15162e+09	1.38554e+09	3.27077e+09	0.0487414	0.0689219	0.0489395	0.0321366	0	0.0227723	0.0555343	0.018303	3.03417	1.6013	0.0330862
[K].REEPQSIEVHPR.[L]	0	1	1	36	P0ACP7	P0ACP7 [313-324]	0	1	1476.76	1.15107e+06	1.10651e+06	3.97991e+06	1.05828e+07	5.48875e+06	7.64524e+06	FALSE	High	Master Protein	P0ACP7	HTH-type transcriptional repressor PurR OS=Escherichia coli (strain K12) OX=83333 GN=purR PE=1 SV=2 UPId=UP000000625 PPId=UP000000625	0	105.41	49	12	140	12	341	38.2	6.74	426.76	12	0	5.01994e+07	1.05889e+08	9.81825e+07	1.46041e+08	1.12837e+08	1.0958e+08	0.02293	0.0104498	0.0405359	0.0724645	0.0486434	0.0697688	0.0246386	0.0636255	0.387243	-1.36869	0.0277319
[R].EQFPQEQAER.[Y]	0	1	1	3	P0ACY3	P0ACY3 [457-466]	0	0	1261.58	0	0	368901	2.23732e+06	1.25862e+06	1.90686e+06	FALSE	High	Master Protein	P0ACY3	Uncharacterized protein YeaG OS=Escherichia coli (strain K12) OX=83333 GN=yeaG PE=3 SV=1 UPId=UP000000625 PPId=UP000000625	0	54.737	32	14	51	14	644	74.4	5.85	148.97	14	0	6.87303e+07	4.54586e+07	7.07037e+07	5.11973e+07	5.4815e+07	9.25137e+07	0	0	0.00521757	0.0437	0.0229613	0.0206116	0.00173919	0.029091	0.0597845	-4.06408	0.022201
[K].IEKPAGISNPK.[D]	0	1	1	3	P0ACY3	P0ACY3 [540-550]	0	0	1153.66	117871	227376	0	1.21972e+06	825861	1.7798e+06	FALSE	High	Master Protein	P0ACY3	Uncharacterized protein YeaG OS=Escherichia coli (strain K12) OX=83333 GN=yeaG PE=3 SV=1 UPId=UP000000625 PPId=UP000000625	0	54.737	32	14	51	14	644	74.4	5.85	148.97	14	0	6.87303e+07	4.54586e+07	7.07037e+07	5.11973e+07	5.4815e+07	9.25137e+07	0.00171497	0.00500182	0	0.0238238	0.0150663	0.0192382	0.00223893	0.0193761	0.115551	-3.1134	0.00423009
[K].NDIEILAELTEGGSAVQR.[V]	0	1	1	33	P0ACZ4	P0ACZ4 [23-40]	0	0	1914.98	0	2.26043e+06	6.20774e+06	4.62087e+06	1.56151e+07	2.25805e+07	FALSE	High	Master Protein	P0ACZ4	DNA-binding transcriptional activator EvgA OS=Escherichia coli (strain K12) OX=83333 GN=evgA PE=1 SV=1 UPId=UP000000625 PPId=UP000000625	0	60.488	49	8	65	8	204	22.7	7.33	205.84	8	0	1.79638e+07	3.32348e+07	2.93431e+07	1.12234e+07	2.83081e+07	2.72488e+07	0	0.0680139	0.211557	0.411719	0.551611	0.828679	0.0931903	0.597336	0.15601	-2.68029	0.0214432
[K].APTDLSLMVLGNMVTNLINTSIAPAQR.[Q]	1xOxidation [M]	1	1	23	P0AD24	P0AD24 [28-54]	0	0	2856.5	1.47556e+06	571961	3.3414e+06	0	0	0	FALSE	High	Master Protein	P0AD24	UPF0352 protein YejL OS=Escherichia coli (strain K12) OX=83333 GN=yejL PE=1 SV=1 UPId=UP000000625 PPId=UP000000625	0	99.232	92	6	148	6	75	8.3	5.78	616.1	6	0	1.48731e+07	1.4228e+07	3.09712e+07	1.0919e+07	2.01958e+07	1.45922e+07	0.0992096	0.0401997	0.107887	0	0	0	0.0824323	0	#DIV/0!	15	0.0178937
[N].RAEAEQTLAALTEK.[A]	0	1	1	4	P0AD33	P0AD33 [37-50]	0	1	1530.81	0	0	716246	1.25628e+06	1.45392e+06	3.95619e+06	FALSE	High	Master Protein	P0AD33	UPF0381 protein YfcZ OS=Escherichia coli (strain K12) OX=83333 GN=yfcZ PE=3 SV=1 UPId=UP000000625 PPId=UP000000625	0	34.929	81	5	70	5	94	10.3	4.36	174.87	5	0	5.92229e+06	1.68746e+07	2.13811e+07	1.9565e+07	2.0248e+07	2.93101e+07	0	0	0.0334991	0.0642105	0.0718058	0.134977	0.0111664	0.0903311	0.123616	-3.01607	0.0342008
[K].EPQGFVADATINTPNGVLVASGK.[H]	0	1	1	75	P0AD49	P0AD49 [44-66]	0	0	2285.18	1.15173e+07	1.71527e+07	1.99528e+07	2.7004e+07	8.9097e+06	4.18322e+06	FALSE	High	Master Protein	P0AD49	Ribosome-associated inhibitor A OS=Escherichia coli (strain K12) OX=83333 GN=raiA PE=1 SV=2 UPId=UP000000625 PPId=UP000000625	0	130.068	65	6	339	6	113	12.8	6.68	1156.04	6	0	6.13407e+08	1.00914e+09	1.1367e+09	2.0108e+09	1.38099e+09	8.16998e+08	0.018776	0.0169974	0.0175532	0.0134295	0.00645166	0.00512024	0.0177755	0.00833379	2.13295	1.09285	0.0229524
[T].AFQLIDDLLDYNADGEQLGK.[N]	0	1	1	7	P0AD57	P0AD57 [206-225]	0	0	2238.09	1.72893e+07	1.85985e+07	7.29177e+06	0	0	9.98575e+06	FALSE	High	Master Protein	P0AD57	Octaprenyl diphosphate synthase OS=Escherichia coli (strain K12) OX=83333 GN=ispB PE=1 SV=1 UPId=UP000000625 PPId=UP000000625	0	85.837	56	8	66	8	323	35.2	4.81	206.88	8	0	1.72517e+07	5.28678e+07	1.09919e+07	1.21331e+07	1.55306e+07	8.32108e+07	1.00218	0.351793	0.663379	0	0	0.120006	0.672451	0.0400018	16.8105	4.07129	0.0301112
[K].RSDVIEIR.[E]	0	1	1	16	P0AD61	P0AD61 [197-204]	0	1	987.558	0	0	1.147e+07	3.09642e+07	5.19658e+07	7.25663e+07	FALSE	High	Master Protein	P0AD61	Pyruvate kinase I OS=Escherichia coli (strain K12) OX=83333 GN=pykF PE=1 SV=1 UPId=UP000000625 PPId=UP000000625	0	351.966	70	31	1276	24	470	50.7	6.09	4326.16	31	8	1.86996e+09	2.33992e+09	2.0707e+09	8.65118e+08	1.6653e+09	2.08255e+09	0	0	0.00553922	0.0357919	0.0312051	0.034845	0.00184641	0.0339473	0.0543904	-4.20051	0.000157081
[K].VVITATQMLDSMIK.[N]	2xOxidation [M8; M12]	1	1	29	P0AD61	P0AD61 [273-286]	0	0	1581.82	1.47108e+06	6.02288e+06	2.93052e+06	1.89547e+07	2.38588e+07	2.15042e+07	FALSE	High	Master Protein	P0AD61	Pyruvate kinase I OS=Escherichia coli (strain K12) OX=83333 GN=pykF PE=1 SV=1 UPId=UP000000625 PPId=UP000000625	0	351.966	70	31	1276	24	470	50.7	6.09	4326.16	31	8	1.86996e+09	2.33992e+09	2.0707e+09	8.65118e+08	1.6653e+09	2.08255e+09	0.000786689	0.00257397	0.00141523	0.02191	0.0143271	0.0103259	0.00159196	0.015521	0.102568	-3.28534	0.0154415
[R].AEAGDVANAILDGTDAVMLSGESAK.[G]	0	1	1	38	P0AD61	P0AD61 [293-317]	0	0	2405.15	4.40715e+07	4.56661e+07	3.57817e+07	0	0	0	FALSE	High	Master Protein	P0AD61	Pyruvate kinase I OS=Escherichia coli (strain K12) OX=83333 GN=pykF PE=1 SV=1 UPId=UP000000625 PPId=UP000000625	0	351.966	70	31	1276	24	470	50.7	6.09	4326.16	31	8	1.86996e+09	2.33992e+09	2.0707e+09	8.65118e+08	1.6653e+09	2.08255e+09	0.0235681	0.0195161	0.01728	0	0	0	0.0201214	0	#DIV/0!	15	0.000397388
[R].LNFSHGDYAEHGQR.[I]	0	1	1	92	P0AD61	P0AD61 [33-46]	0	0	1630.74	1.38059e+07	3.61715e+07	1.46992e+07	6.74479e+07	5.9966e+07	2.00977e+08	FALSE	High	Master Protein	P0AD61	Pyruvate kinase I OS=Escherichia coli (strain K12) OX=83333 GN=pykF PE=1 SV=1 UPId=UP000000625 PPId=UP000000625	0	351.966	70	31	1276	24	470	50.7	6.09	4326.16	31	8	1.86996e+09	2.33992e+09	2.0707e+09	8.65118e+08	1.6653e+09	2.08255e+09	0.007383	0.0154584	0.00709866	0.0779638	0.0360091	0.0965052	0.00998002	0.0701594	0.142248	-2.81352	0.0292616
[R].IVTGVGVPQITAVADAVEALEGTGIPVIADGGIR.[F]	0	1	1	78	P0ADG7	P0ADG7 [309-342]	0	0	3258.79	5.55551e+07	7.85614e+07	7.26516e+07	1.38657e+08	1.20677e+08	1.31495e+08	FALSE	High	Master Protein	P0ADG7	Inosine-5'-monophosphate dehydrogenase OS=Escherichia coli (strain K12) OX=83333 GN=guaB PE=1 SV=1 UPId=UP000000625 PPId=UP000000625	0	378.818	72	23	840	18	488	52	6.42	3184.43	23	8	1.61876e+09	1.64806e+09	1.2212e+09	1.01034e+09	9.31429e+08	1.66035e+09	0.0343194	0.0476691	0.0594922	0.137238	0.129561	0.0791972	0.0471602	0.115332	0.408908	-1.29015	0.0254002
[S].MLAGTEESPGEIELYQGR.[S]	1xOxidation [M1]	1	1	6	P0ADG7	P0ADG7 [363-380]	0	0	1995.93	0	0	0	179344	177115	149771	FALSE	High	Master Protein	P0ADG7	Inosine-5'-monophosphate dehydrogenase OS=Escherichia coli (strain K12) OX=83333 GN=guaB PE=1 SV=1 UPId=UP000000625 PPId=UP000000625	0	378.818	72	23	840	18	488	52	6.42	3184.43	23	8	1.61876e+09	1.64806e+09	1.2212e+09	1.01034e+09	9.31429e+08	1.66035e+09	0	0	0	0.000177508	0.000190154	9.02046e-05	0	0.000152622	0	-15	0.00829586
[S].GAGIQESHVHDVTITK.[E]	0	1	1	17	P0ADG7	P0ADG7 [464-479]	0	0	1691.87	4.74814e+06	2.753e+06	1.26533e+06	3.73353e+06	7.23641e+06	1.09229e+07	FALSE	High	Master Protein	P0ADG7	Inosine-5'-monophosphate dehydrogenase OS=Escherichia coli (strain K12) OX=83333 GN=guaB PE=1 SV=1 UPId=UP000000625 PPId=UP000000625	0	378.818	72	23	840	18	488	52	6.42	3184.43	23	8	1.61876e+09	1.64806e+09	1.2212e+09	1.01034e+09	9.31429e+08	1.66035e+09	0.00293319	0.00167045	0.00103614	0.00369532	0.00776915	0.00657868	0.00187993	0.00601438	0.312572	-1.67774	0.0360602
[A].GIQESHVHDVTITK.[E]	0	1	1	7	P0ADG7	P0ADG7 [466-479]	0	0	1563.81	0	0	290925	2.3623e+06	824052	2.97782e+06	FALSE	High	Master Protein	P0ADG7	Inosine-5'-monophosphate dehydrogenase OS=Escherichia coli (strain K12) OX=83333 GN=guaB PE=1 SV=1 UPId=UP000000625 PPId=UP000000625	0	378.818	72	23	840	18	488	52	6.42	3184.43	23	8	1.61876e+09	1.64806e+09	1.2212e+09	1.01034e+09	9.31429e+08	1.66035e+09	0	0	0.00023823	0.00233812	0.000884718	0.00179349	7.94099e-05	0.00167211	0.0474909	-4.39621	0.0209677
[Y].ALPESHDIPQNK.[V]	0	1	1	10	P0ADI4	P0ADI4 [10-21]	0	0	1348.69	170841	0	516433	1.55225e+06	1.06616e+06	1.39788e+06	FALSE	High	Master Protein	P0ADI4	Enterobactin synthase component B OS=Escherichia coli (strain K12) OX=83333 GN=entB PE=1 SV=1 UPId=UP000000625 PPId=UP000000625	0	30.852	26	6	22	6	285	32.5	5.25	56.48	6	0	1.37465e+07	1.58058e+07	9.27494e+06	1.50632e+07	1.02985e+07	2.12419e+07	0.012428	0	0.0556805	0.103049	0.103526	0.0658077	0.0227028	0.0907942	0.250047	-1.99973	0.0315845
[K].ESGFDGELADLTDDILIYHLK.[M]	0	1	1	24	P0ADP9	P0ADP9 [35-55]	0	0	2364.16	1.49642e+08	1.60251e+08	9.07027e+07	0	3.83167e+07	0	FALSE	High	Master Protein	P0ADP9	Protein YihD OS=Escherichia coli (strain K12) OX=83333 GN=yihD PE=1 SV=1 UPId=UP000000625 PPId=UP000000625	0	53.833	64	7	64	7	89	10.3	5.26	215.72	7	0	1.14958e+08	1.21569e+08	4.39138e+07	2.40244e+07	4.44934e+07	3.60947e+07	1.30171	1.31819	2.06547	0	0.861177	0	1.56179	0.287059	5.44066	2.44378	0.0288938
[R].VGNQLGLR.[E]	0	1	1	4	P0ADR8	P0ADR8 [170-177]	0	0	856.5	117076	119015	401942	1.77979e+06	1.5523e+06	866934	FALSE	High	Master Protein	P0ADR8	Pyrimidine/purine nucleotide 5'-monophosphate nucleosidase OS=Escherichia coli (strain K12) OX=83333 GN=ppnN PE=1 SV=1 UPId=UP000000625 PPId=UP000000625	0	183.523	64	19	277	19	454	50.9	6.48	864.36	19	0	1.74312e+08	9.18526e+07	1.51844e+08	9.86392e+07	9.06445e+07	6.78858e+07	0.000671647	0.00129572	0.00264707	0.0180434	0.0171252	0.0127705	0.00153815	0.0159797	0.0962564	-3.37697	0.00111999
[R].ELNICTGCGPGAMEAPMK.[G]	2xCarbamidomethyl [C5; C8]	1	1	3	P0ADR8	P0ADR8 [178-195]	0	0	1935.84	0	0	2.03861e+06	2.30586e+06	2.20768e+06	1.68439e+06	FALSE	High	Master Protein	P0ADR8	Pyrimidine/purine nucleotide 5'-monophosphate nucleosidase OS=Escherichia coli (strain K12) OX=83333 GN=ppnN PE=1 SV=1 UPId=UP000000625 PPId=UP000000625	0	183.523	64	19	277	19	454	50.9	6.48	864.36	19	0	1.74312e+08	9.18526e+07	1.51844e+08	9.86392e+07	9.06445e+07	6.78858e+07	0	0	0.0134257	0.0233767	0.0243554	0.0248122	0.00447523	0.0241814	0.185069	-2.43387	0.0118395
[M].YHGQTYQIAPEQPLGDK.[T]	0	1	1	1	P0ADV7	P0ADV7 [112-128]	0	0	1944.95	0	0	470007	1.55447e+06	737543	1.06167e+06	FALSE	High	Master Protein	P0ADV7	Intermembrane phospholipid transport system binding protein MlaC OS=Escherichia coli (strain K12) OX=83333 GN=mlaC PE=1 SV=1 UPId=UP000000625 PPId=UP000000625	0	48.292	48	7	144	7	211	23.9	9.36	375.99	7	0	1.09784e+08	7.96534e+07	1.06015e+08	9.23892e+07	8.20226e+07	8.36561e+07	0	0	0.0044334	0.0168253	0.00899194	0.0126909	0.0014778	0.012836	0.115129	-3.11868	0.0136614
[K].GIDGLTAQLK.[S]	0	1	1	10	P0ADV7	P0ADV7 [189-198]	0	0	1015.58	0	0	3.73501e+06	8.76927e+06	6.59561e+06	7.58604e+06	FALSE	High	Master Protein	P0ADV7	Intermembrane phospholipid transport system binding protein MlaC OS=Escherichia coli (strain K12) OX=83333 GN=mlaC PE=1 SV=1 UPId=UP000000625 PPId=UP000000625	0	48.292	48	7	144	7	211	23.9	9.36	375.99	7	0	1.09784e+08	7.96534e+07	1.06015e+08	9.23892e+07	8.20226e+07	8.36561e+07	0	0	0.0352309	0.0949166	0.0804121	0.0906812	0.0117436	0.08867	0.132442	-2.91657	0.00354584
[K].QPVTEQEIASYYEQNK.[N]	0	1	1	13	P0ADY1	P0ADY1 [207-222]	0	0	1926.91	0	0	827690	749041	790687	1.70184e+06	FALSE	High	Master Protein	P0ADY1	Periplasmic chaperone PpiD OS=Escherichia coli (strain K12) OX=83333 GN=ppiD PE=1 SV=1 UPId=UP000000625 PPId=UP000000625	0	239.414	67	24	324	17	623	68.1	5.07	961.02	24	8	2.91351e+08	2.52287e+08	1.9163e+08	7.24717e+07	1.11431e+08	2.34926e+08	0	0	0.00431921	0.0103356	0.00709573	0.00724414	0.00143974	0.00822517	0.175041	-2.51424	0.0191006
[Q].SYYDQHQDQFTQPQR.[T]	0	1	1	20	P0ADY1	P0ADY1 [254-268]	0	0	1940.85	2.17757e+06	1.72777e+06	748636	1.6738e+06	1.43685e+06	3.16257e+06	FALSE	High	Master Protein	P0ADY1	Periplasmic chaperone PpiD OS=Escherichia coli (strain K12) OX=83333 GN=ppiD PE=1 SV=1 UPId=UP000000625 PPId=UP000000625	0	239.414	67	24	324	17	623	68.1	5.07	961.02	24	8	2.91351e+08	2.52287e+08	1.9163e+08	7.24717e+07	1.11431e+08	2.34926e+08	0.00747406	0.00684845	0.00390668	0.0230959	0.0128945	0.013462	0.00607639	0.0164841	0.368621	-1.43979	0.0405788
[K].VSDAASNDTESLAGAEQAAGVK.[A]	0	1	1	41	P0ADY1	P0ADY1 [391-412]	0	0	2090.98	2.85684e+06	2.89717e+06	1.47955e+06	2.132e+06	2.32228e+06	4.0674e+06	FALSE	High	Master Protein	P0ADY1	Periplasmic chaperone PpiD OS=Escherichia coli (strain K12) OX=83333 GN=ppiD PE=1 SV=1 UPId=UP000000625 PPId=UP000000625	0	239.414	67	24	324	17	623	68.1	5.07	961.02	24	8	2.91351e+08	2.52287e+08	1.9163e+08	7.24717e+07	1.11431e+08	2.34926e+08	0.00980549	0.0114837	0.00772086	0.0294184	0.0208405	0.0173135	0.00967	0.0225241	0.429317	-1.21988	0.0267129
[L].TAQINHLQGHFAEHKK.[D]	0	1	1	9	P0ADZ4	P0ADZ4 [33-48]	0	1	1858.97	0	0	865180	1.55242e+06	963677	1.22922e+06	FALSE	High	Master Protein	P0ADZ4	30S ribosomal protein S15 OS=Escherichia coli (strain K12) OX=83333 GN=rpsO PE=1 SV=2 UPId=UP000000625 PPId=UP000000625	0	80.728	70	7	249	7	89	10.3	10.4	1034.39	7	0	7.2134e+08	5.66126e+08	1.3708e+09	6.44003e+08	5.47636e+08	2.70466e+08	0	0	0.000631148	0.00241057	0.0017597	0.00454483	0.000210383	0.00290503	0.0724201	-3.78747	0.0359482
[T].AQINHLQGHFAEHK.[K]	0	1	1	28	P0ADZ4	P0ADZ4 [34-47]	0	0	1629.82	6.41406e+06	5.80279e+06	9.85548e+06	3.10821e+07	2.1705e+07	2.2013e+07	FALSE	High	Master Protein	P0ADZ4	30S ribosomal protein S15 OS=Escherichia coli (strain K12) OX=83333 GN=rpsO PE=1 SV=2 UPId=UP000000625 PPId=UP000000625	0	80.728	70	7	249	7	89	10.3	10.4	1034.39	7	0	7.2134e+08	5.66126e+08	1.3708e+09	6.44003e+08	5.47636e+08	2.70466e+08	0.00889187	0.01025	0.00718957	0.0482639	0.039634	0.0813893	0.00877715	0.0564291	0.155543	-2.68461	0.0202029
[A].QINHLQGHFAEHK.[K]	0	1	1	9	P0ADZ4	P0ADZ4 [35-47]	0	0	1558.79	0	0	672421	1.15621e+06	1.8397e+06	433638	FALSE	High	Master Protein	P0ADZ4	30S ribosomal protein S15 OS=Escherichia coli (strain K12) OX=83333 GN=rpsO PE=1 SV=2 UPId=UP000000625 PPId=UP000000625	0	80.728	70	7	249	7	89	10.3	10.4	1034.39	7	0	7.2134e+08	5.66126e+08	1.3708e+09	6.44003e+08	5.47636e+08	2.70466e+08	0	0	0.000490531	0.00179535	0.00335935	0.0016033	0.00016351	0.00225267	0.0725853	-3.78418	0.022674
[Q].INHLQGHFAEHK.[K]	0	1	1	44	P0ADZ4	P0ADZ4 [36-47]	0	0	1430.73	1.22949e+07	6.61426e+06	9.80411e+06	1.94054e+07	1.9692e+07	1.0442e+07	FALSE	High	Master Protein	P0ADZ4	30S ribosomal protein S15 OS=Escherichia coli (strain K12) OX=83333 GN=rpsO PE=1 SV=2 UPId=UP000000625 PPId=UP000000625	0	80.728	70	7	249	7	89	10.3	10.4	1034.39	7	0	7.2134e+08	5.66126e+08	1.3708e+09	6.44003e+08	5.47636e+08	2.70466e+08	0.0170446	0.0116834	0.00715209	0.0301326	0.0359582	0.0386075	0.01196	0.0348994	0.342699	-1.54498	0.00379668
[Q].INHLQGHFAEHKK.[D]	0	1	1	14	P0ADZ4	P0ADZ4 [36-48]	0	1	1558.82	0	0	560197	1.63032e+06	2.04345e+06	1.79105e+06	FALSE	High	Master Protein	P0ADZ4	30S ribosomal protein S15 OS=Escherichia coli (strain K12) OX=83333 GN=rpsO PE=1 SV=2 UPId=UP000000625 PPId=UP000000625	0	80.728	70	7	249	7	89	10.3	10.4	1034.39	7	0	7.2134e+08	5.66126e+08	1.3708e+09	6.44003e+08	5.47636e+08	2.70466e+08	0	0	0.000408663	0.00253155	0.0037314	0.0066221	0.000136221	0.00429502	0.0317161	-4.97864	0.027169
[K].VETRPIVASQAIGDK.[W]	0	1	1	26	P0AE06	P0AE06 [332-346]	0	0	1583.88	0	0	259142	644255	838050	586344	FALSE	High	Master Protein	P0AE06	Multidrug efflux pump subunit AcrA OS=Escherichia coli (strain K12) OX=83333 GN=acrA PE=1 SV=1 UPId=UP000000625 PPId=UP000000625	0	170.248	72	18	286	15	397	42.2	7.99	743.68	18	3	6.07283e+07	1.54462e+08	2.63674e+08	1.60482e+08	1.83334e+08	1.83773e+08	0	0	0.000982811	0.0040145	0.00457118	0.00319059	0.000327604	0.00392543	0.0834569	-3.58283	0.00225428
[A].AQYVASHPGEVCPAK.[W]	1xCarbamidomethyl [C12]	1	1	17	P0AE08	P0AE08 [155-169]	0	0	1613.77	0	320116	154876	480440	334649	608589	FALSE	High	Master Protein	P0AE08	Alkyl hydroperoxide reductase C OS=Escherichia coli (strain K12) OX=83333 GN=ahpC PE=1 SV=2 UPId=UP000000625 PPId=UP000000625	0	174.553	84	13	653	10	187	20.7	5.17	2131.37	13	4	9.58582e+08	2.56893e+09	3.24302e+09	9.88476e+08	1.20549e+09	2.11813e+09	0	0.000124611	4.77566e-05	0.000486041	0.000277605	0.000287324	5.74558e-05	0.000350323	0.164008	-2.60816	0.0190531
[A].QYVASHPGEVCPAK.[W]	1xCarbamidomethyl [C11]	1	1	71	P0AE08	P0AE08 [156-169]	0	0	1542.74	1.91978e+07	8.73375e+06	1.49799e+07	6.23122e+07	5.87261e+07	9.33021e+07	FALSE	High	Master Protein	P0AE08	Alkyl hydroperoxide reductase C OS=Escherichia coli (strain K12) OX=83333 GN=ahpC PE=1 SV=2 UPId=UP000000625 PPId=UP000000625	0	174.553	84	13	653	10	187	20.7	5.17	2131.37	13	4	9.58582e+08	2.56893e+09	3.24302e+09	9.88476e+08	1.20549e+09	2.11813e+09	0.0200273	0.00339976	0.00461911	0.0630387	0.0487156	0.0440493	0.00934871	0.0519345	0.18001	-2.47385	0.0055414
[Q].YVASHPGEVCPAK.[W]	1xCarbamidomethyl [C10]	1	1	36	P0AE08	P0AE08 [157-169]	0	0	1414.68	518742	1.08529e+06	5.19796e+06	2.27091e+07	1.32569e+07	2.14095e+07	FALSE	High	Master Protein	P0AE08	Alkyl hydroperoxide reductase C OS=Escherichia coli (strain K12) OX=83333 GN=ahpC PE=1 SV=2 UPId=UP000000625 PPId=UP000000625	0	174.553	84	13	653	10	187	20.7	5.17	2131.37	13	4	9.58582e+08	2.56893e+09	3.24302e+09	9.88476e+08	1.20549e+09	2.11813e+09	0.000541155	0.000422467	0.00160281	0.0229739	0.0109971	0.0101077	0.000855479	0.0146929	0.0582239	-4.10224	0.029323
[V].ASHPGEVCPAK.[W]	1xCarbamidomethyl [C8]	1	1	14	P0AE08	P0AE08 [159-169]	0	0	1152.55	625089	760338	910495	9.13585e+06	5.20075e+06	8.56127e+06	FALSE	High	Master Protein	P0AE08	Alkyl hydroperoxide reductase C OS=Escherichia coli (strain K12) OX=83333 GN=ahpC PE=1 SV=2 UPId=UP000000625 PPId=UP000000625	0	174.553	84	13	653	10	187	20.7	5.17	2131.37	13	4	9.58582e+08	2.56893e+09	3.24302e+09	9.88476e+08	1.20549e+09	2.11813e+09	0.000652098	0.000295975	0.000280756	0.00924237	0.00431423	0.0040419	0.000409609	0.00586617	0.0698257	-3.8401	0.0322629
[L].APSLDLVGK.[I]	0	1	1	4	P0AE08	P0AE08 [178-186]	0	0	899.52	0	1.21166e+06	771238	2.3309e+06	2.04623e+06	2.01899e+06	FALSE	High	Master Protein	P0AE08	Alkyl hydroperoxide reductase C OS=Escherichia coli (strain K12) OX=83333 GN=ahpC PE=1 SV=2 UPId=UP000000625 PPId=UP000000625	0	174.553	84	13	653	10	187	20.7	5.17	2131.37	13	4	9.58582e+08	2.56893e+09	3.24302e+09	9.88476e+08	1.20549e+09	2.11813e+09	0	0.000471661	0.000237815	0.00235808	0.00169743	0.000953196	0.000236492	0.00166957	0.141649	-2.81961	0.0286195
[L].GDVADHYEELQK.[L]	0	1	1	13	P0AE08	P0AE08 [52-63]	0	0	1403.64	998302	1.45041e+06	1.28909e+06	2.16966e+06	3.51062e+06	2.87073e+06	FALSE	High	Master Protein	P0AE08	Alkyl hydroperoxide reductase C OS=Escherichia coli (strain K12) OX=83333 GN=ahpC PE=1 SV=2 UPId=UP000000625 PPId=UP000000625	0	174.553	84	13	653	10	187	20.7	5.17	2131.37	13	4	9.58582e+08	2.56893e+09	3.24302e+09	9.88476e+08	1.20549e+09	2.11813e+09	0.00104144	0.000564596	0.000397497	0.00219495	0.0029122	0.00135531	0.000667843	0.00215415	0.310026	-1.68954	0.0385423
[Y].AVSTDTHFTHK.[A]	0	1	1	11	P0AE08	P0AE08 [70-80]	0	0	1243.61	101819	0	3.39053e+06	4.62588e+06	4.2064e+06	1.16204e+07	FALSE	High	Master Protein	P0AE08	Alkyl hydroperoxide reductase C OS=Escherichia coli (strain K12) OX=83333 GN=ahpC PE=1 SV=2 UPId=UP000000625 PPId=UP000000625	0	174.553	84	13	653	10	187	20.7	5.17	2131.37	13	4	9.58582e+08	2.56893e+09	3.24302e+09	9.88476e+08	1.20549e+09	2.11813e+09	0.000106219	0	0.00104549	0.00467981	0.00348937	0.00548615	0.000383901	0.00455177	0.0843411	-3.56762	0.00336938
[Y].VKPGVSTGELDR.[I]	0	1	1	28	P0AE18	P0AE18 [32-43]	0	0	1257.68	406694	0	1.64434e+06	8.7256e+06	8.34196e+06	1.27677e+07	FALSE	High	Master Protein	P0AE18	Methionine aminopeptidase OS=Escherichia coli (strain K12) OX=83333 GN=map PE=1 SV=1 UPId=UP000000625 PPId=UP000000625	0	158.943	74	13	340	13	264	29.3	5.96	1190.58	13	0	3.35821e+08	3.58468e+08	4.12803e+08	4.37209e+08	3.29933e+08	3.26996e+08	0.00121104	0	0.00398336	0.0199575	0.0252838	0.0390456	0.00173147	0.0280956	0.0616277	-4.02028	0.010501
[R].FPVISEDK.[D]	0	1	1	1	P0AE78	P0AE78 [103-110]	0	0	934.488	0	0	0	166182	117441	316369	FALSE	High	Master Protein	P0AE78	Magnesium and cobalt efflux protein CorC OS=Escherichia coli (strain K12) OX=83333 GN=corC PE=1 SV=1 UPId=UP000000625 PPId=UP000000625	0	46.589	41	8	60	6	292	33.3	4.7	198.31	8	2	5.26312e+07	7.23493e+07	6.69992e+07	6.82355e+07	4.41005e+07	8.62041e+07	0	0	0	0.00243543	0.00266304	0.00367001	0	0.00292282	0	-15	0.00152661
[K].AGYNLVASATEGQMR.[L]	0	1	1	4	P0AEB2	P0AEB2 [249-263]	0	0	1567.75	3.57422e+06	0	4.36765e+06	7.63064e+06	1.10921e+07	7.55786e+06	FALSE	High	Master Protein	P0AEB2	D-alanyl-D-alanine carboxypeptidase DacA OS=Escherichia coli (strain K12) OX=83333 GN=dacA PE=1 SV=1 UPId=UP000000625 PPId=UP000000625	0	161.77	70	18	240	18	403	44.4	8.28	700.16	18	0	1.92835e+08	4.37628e+07	7.35045e+07	1.95647e+07	4.04996e+07	2.76849e+07	0.0185351	0	0.0594202	0.390022	0.273883	0.272996	0.0259851	0.3123	0.0832055	-3.58718	0.00256142
[S].YVLNSSELHAPLQK.[N]	0	1	1	3	P0AEB2	P0AEB2 [341-354]	0	0	1598.85	0	0	664903	1.01401e+06	1.70348e+06	1.16862e+06	FALSE	High	Master Protein	P0AEB2	D-alanyl-D-alanine carboxypeptidase DacA OS=Escherichia coli (strain K12) OX=83333 GN=dacA PE=1 SV=1 UPId=UP000000625 PPId=UP000000625	0	161.77	70	18	240	18	403	44.4	8.28	700.16	18	0	1.92835e+08	4.37628e+07	7.35045e+07	1.95647e+07	4.04996e+07	2.76849e+07	0	0	0.00904575	0.0518284	0.0420616	0.0422116	0.00301525	0.0453672	0.0664632	-3.9113	0.000662514
[K].FKETDLVTIGNDAWATGNPVFK.[G]	0	1	1	19	P0AEB2	P0AEB2 [92-113]	0	1	2423.22	0	2.35804e+06	4.62907e+06	6.74575e+06	1.13366e+07	5.98449e+06	FALSE	High	Master Protein	P0AEB2	D-alanyl-D-alanine carboxypeptidase DacA OS=Escherichia coli (strain K12) OX=83333 GN=dacA PE=1 SV=1 UPId=UP000000625 PPId=UP000000625	0	161.77	70	18	240	18	403	44.4	8.28	700.16	18	0	1.92835e+08	4.37628e+07	7.35045e+07	1.95647e+07	4.04996e+07	2.76849e+07	0	0.0538821	0.0629767	0.344793	0.279918	0.216165	0.0389529	0.280292	0.138973	-2.84713	0.00455123
[K].VSLIHVDVNYSDLYTGLIDVNLGDMQK.[R]	0	1	1	24	P0AED0	P0AED0 [34-60]	0	0	3021.52	5.7039e+07	5.30242e+07	1.57616e+07	0	0	0	FALSE	High	Master Protein	P0AED0	Universal stress protein A OS=Escherichia coli (strain K12) OX=83333 GN=uspA PE=1 SV=2 UPId=UP000000625 PPId=UP000000625	0	213.419	90	11	474	11	144	16.1	5.29	2527.95	11	0	1.43329e+09	2.04461e+09	1.46105e+09	8.97922e+08	1.44314e+09	1.15247e+09	0.0397959	0.0259337	0.0107879	0	0	0	0.0255058	0	#DIV/0!	15	0.0382192
[L].STNAGYPITETLSGSGDLGQVLVDAIK.[K]	0	1	1	4	P0AED0	P0AED0 [74-100]	0	0	2706.38	9.53273e+06	5.34047e+07	2.9905e+07	2.87749e+07	6.21677e+07	4.6518e+07	FALSE	High	Master Protein	P0AED0	Universal stress protein A OS=Escherichia coli (strain K12) OX=83333 GN=uspA PE=1 SV=2 UPId=UP000000625 PPId=UP000000625	0	213.419	90	11	474	11	144	16.1	5.29	2527.95	11	0	1.43329e+09	2.04461e+09	1.46105e+09	8.97922e+08	1.44314e+09	1.15247e+09	0.00665094	0.0261198	0.0204682	0.0320461	0.043078	0.0403637	0.0177463	0.038496	0.460991	-1.11719	0.0357968
[K].SSIPVFGVDALPEAL.[A]	0	1	1	10	P0AEE5	P0AEE5 [251-265]	0	0	1514.81	1.2529e+08	4.26168e+07	8.65232e+07	0	2.2987e+07	0	FALSE	High	Master Protein	P0AEE5	D-galactose-binding periplasmic protein OS=Escherichia coli (strain K12) OX=83333 GN=mglB PE=1 SV=1 UPId=UP000000625 PPId=UP000000625	0	216.783	64	19	523	19	332	35.7	6.02	1529.26	19	0	4.77968e+08	2.25166e+08	5.10656e+08	2.93343e+08	2.57827e+08	4.2853e+08	0.26213	0.189269	0.169435	0	0.0891564	0	0.206945	0.0297188	6.96342	2.7998	0.012376
[N].LVDPAAAGTVIEK.[A]	0	1	1	13	P0AEE5	P0AEE5 [90-102]	0	0	1283.72	0	0	952919	1.51187e+06	1.16579e+06	1.08928e+06	FALSE	High	Master Protein	P0AEE5	D-galactose-binding periplasmic protein OS=Escherichia coli (strain K12) OX=83333 GN=mglB PE=1 SV=1 UPId=UP000000625 PPId=UP000000625	0	216.783	64	19	523	19	332	35.7	6.02	1529.26	19	0	4.77968e+08	2.25166e+08	5.10656e+08	2.93343e+08	2.57827e+08	4.2853e+08	0	0	0.00186607	0.00515392	0.00452161	0.00254189	0.000622023	0.00407248	0.152738	-2.71087	0.0262861
[R].DTPELVSFLHLPVQSGSDR.[I]	0	1	1	65	P0AEI1	P0AEI1 [254-272]	0	0	2097.06	6.19628e+06	2.64477e+07	4.22252e+07	5.87907e+07	8.71796e+07	5.27008e+07	FALSE	High	Master Protein	P0AEI1	tRNA-2-methylthio-N(6)-dimethylallyladenosine synthase OS=Escherichia coli (strain K12) OX=83333 GN=miaB PE=1 SV=1 UPId=UP000000625 PPId=UP000000625	0	207.923	61	18	515	11	474	53.6	5.34	1806.68	18	8	8.98522e+08	5.24039e+08	5.94677e+08	6.05552e+08	6.48282e+08	3.09071e+08	0.00689608	0.050469	0.0710053	0.0970862	0.134478	0.170513	0.0427901	0.134026	0.319268	-1.64716	0.0325124
[F].SARPGTPAADMVDDVPEEEK.[K]	1xOxidation [M11]	1	1	8	P0AEI1	P0AEI1 [339-358]	0	0	2129.97	0	0	298429	828003	796290	689250	FALSE	High	Master Protein	P0AEI1	tRNA-2-methylthio-N(6)-dimethylallyladenosine synthase OS=Escherichia coli (strain K12) OX=83333 GN=miaB PE=1 SV=1 UPId=UP000000625 PPId=UP000000625	0	207.923	61	18	515	11	474	53.6	5.34	1806.68	18	8	8.98522e+08	5.24039e+08	5.94677e+08	6.05552e+08	6.48282e+08	3.09071e+08	0	0	0.000501834	0.00136735	0.00122831	0.00223007	0.000167278	0.00160858	0.103991	-3.26547	0.0153753
[N].ALPDQVPEEVKEER.[W]	0	1	1	6	P0AEI4	P0AEI4 [346-359]	0	1	1638.83	396323	186910	1.14989e+06	1.99183e+06	2.46673e+06	1.85795e+06	FALSE	High	Master Protein	P0AEI4	Ribosomal protein S12 methylthiotransferase RimO OS=Escherichia coli (strain K12) OX=83333 GN=rimO PE=1 SV=1 UPId=UP000000625 PPId=UP000000625	0	104.495	48	13	156	13	441	49.6	5.48	445.76	13	0	8.62771e+07	9.84738e+07	1.154e+08	9.42009e+07	1.08437e+08	8.23446e+07	0.0045936	0.00189807	0.00996444	0.0211444	0.0227481	0.0225631	0.00548537	0.0221519	0.247626	-2.01377	0.00234564
[K].GRVEEFAAQLGSDIVLQ.[C]	0	1	1	25	P0AEK4	P0AEK4 [46-62]	0	1	1831.95	0	6.34249e+06	8.33573e+06	8.3931e+07	4.10279e+07	8.92608e+07	FALSE	High	Master Protein	P0AEK4	Enoyl-[acyl-carrier-protein] reductase [NADH] FabI OS=Escherichia coli (strain K12) OX=83333 GN=fabI PE=1 SV=2 UPId=UP000000625 PPId=UP000000625	0	227.326	70	16	480	16	262	27.8	5.87	1615.69	16	0	2.16948e+08	2.04326e+08	1.67463e+08	2.07285e+08	2.98675e+08	3.91613e+08	0	0.0310411	0.0497765	0.404905	0.137367	0.227931	0.0269392	0.256734	0.10493	-3.2525	0.0451812
[R].ILVTGVASK.[L]	0	1	1	16	P0AEK4	P0AEK4 [9-17]	0	0	887.556	0	0	1.21907e+06	7.81859e+06	1.31397e+07	2.43032e+07	FALSE	High	Master Protein	P0AEK4	Enoyl-[acyl-carrier-protein] reductase [NADH] FabI OS=Escherichia coli (strain K12) OX=83333 GN=fabI PE=1 SV=2 UPId=UP000000625 PPId=UP000000625	0	227.326	70	16	480	16	262	27.8	5.87	1615.69	16	0	2.16948e+08	2.04326e+08	1.67463e+08	2.07285e+08	2.98675e+08	3.91613e+08	0	0	0.00727963	0.037719	0.0439932	0.0620593	0.00242654	0.0479238	0.0506333	-4.30377	0.0040853
[K].AVNDAIAEMQK.[D]	0	1	1	1	P0AEM9	P0AEM9 [238-248]	0	0	1189.59	0	0	159141	294051	253511	424027	FALSE	High	Master Protein	P0AEM9	L-cystine-binding protein TcyJ OS=Escherichia coli (strain K12) OX=83333 GN=tcyJ PE=1 SV=1 UPId=UP000000625 PPId=UP000000625	0	89.821	54	12	109	12	266	29	6.64	346.46	12	0	1.25369e+07	1.52203e+07	1.09069e+07	8.58115e+06	9.65452e+06	7.28644e+06	0	0	0.0145909	0.0342671	0.0262582	0.058194	0.00486363	0.0395731	0.122902	-3.02442	0.032064
[K].ETVEAYHMK.[G]	1xOxidation [M8]	1	1	3	P0AEP3	P0AEP3 [252-260]	0	0	1123.51	0	0	339286	469676	509163	444570	FALSE	High	Master Protein	P0AEP3	UTP--glucose-1-phosphate uridylyltransferase OS=Escherichia coli (strain K12) OX=83333 GN=galU PE=1 SV=2 UPId=UP000000625 PPId=UP000000625	0	245.961	79	15	454	15	302	32.9	5.24	1690.32	15	0	2.55258e+08	4.97087e+08	5.15917e+08	5.03292e+08	3.398e+08	3.85899e+08	0	0	0.000657636	0.000933209	0.00149842	0.00115204	0.000219212	0.00119455	0.183509	-2.44607	0.0236194
[W].LEEEMGIKK.[-]	1xOxidation [M5]	1	1	9	P0AEP3	P0AEP3 [294-302]	0	1	1092.56	0	36813.2	1.78061e+06	3.48769e+06	3.06126e+06	4.17017e+06	FALSE	High	Master Protein	P0AEP3	UTP--glucose-1-phosphate uridylyltransferase OS=Escherichia coli (strain K12) OX=83333 GN=galU PE=1 SV=2 UPId=UP000000625 PPId=UP000000625	0	245.961	79	15	454	15	302	32.9	5.24	1690.32	15	0	2.55258e+08	4.97087e+08	5.15917e+08	5.03292e+08	3.398e+08	3.85899e+08	0	7.40579e-05	0.00345134	0.00692976	0.009009	0.0108064	0.00117513	0.00891504	0.131815	-2.92342	0.00835971
[K].IMNLKDIIAAFVR.[H]	1xOxidation [M2]	1	1	15	P0AES4	P0AES4 [344-356]	0	1	1519.87	1.59285e+07	1.34817e+07	6.69164e+06	0	0	1.95295e+06	FALSE	High	Master Protein	P0AES4	DNA gyrase subunit A OS=Escherichia coli (strain K12) OX=83333 GN=gyrA PE=1 SV=1 UPId=UP000000625 PPId=UP000000625	0	389.842	53	34	548	34	875	96.9	5.2	1747.03	34	0	4.0966e+08	5.74843e+08	5.59752e+08	1.99741e+08	4.62853e+08	3.53421e+08	0.0388822	0.0234529	0.0119547	0	0	0.00552585	0.0247633	0.00184195	13.444	3.74889	0.0459449
[R].IKEEDFIDR.[L]	0	1	1	8	P0AES4	P0AES4 [572-580]	0	1	1164.59	1.48362e+06	1.52752e+06	1.16795e+06	1.27876e+06	3.14731e+06	3.06772e+06	FALSE	High	Master Protein	P0AES4	DNA gyrase subunit A OS=Escherichia coli (strain K12) OX=83333 GN=gyrA PE=1 SV=1 UPId=UP000000625 PPId=UP000000625	0	389.842	53	34	548	34	875	96.9	5.2	1747.03	34	0	4.0966e+08	5.74843e+08	5.59752e+08	1.99741e+08	4.62853e+08	3.53421e+08	0.00362158	0.00265728	0.00208655	0.00640207	0.00679981	0.00868008	0.00278847	0.00729399	0.382297	-1.38724	0.00566295
[K].TPIHPNIFYFSTEK.[D]	0	1	1	17	P0AES6	P0AES6 [234-247]	0	0	1693.86	2.97833e+06	1.92376e+06	3.64866e+06	6.00281e+06	7.01447e+06	3.68824e+06	FALSE	High	Master Protein	P0AES6	DNA gyrase subunit B OS=Escherichia coli (strain K12) OX=83333 GN=gyrB PE=1 SV=2 UPId=UP000000625 PPId=UP000000625	0	367.734	65	36	621	35	804	89.9	6.06	2038.26	36	2	6.87019e+08	6.14048e+08	5.17521e+08	6.05507e+08	5.94118e+08	3.74164e+08	0.00433515	0.00313292	0.00705028	0.00991369	0.0118065	0.00985731	0.00483945	0.0105258	0.459769	-1.12102	0.0126937
[N].AIDEALAGHCK.[E]	1xCarbamidomethyl [C10]	1	1	5	P0AES6	P0AES6 [47-57]	0	0	1184.57	0	49831.8	573635	1.20905e+06	1.18157e+06	1.21555e+06	FALSE	High	Master Protein	P0AES6	DNA gyrase subunit B OS=Escherichia coli (strain K12) OX=83333 GN=gyrB PE=1 SV=2 UPId=UP000000625 PPId=UP000000625	0	367.734	65	36	621	35	804	89.9	6.06	2038.26	36	2	6.87019e+08	6.14048e+08	5.17521e+08	6.05507e+08	5.94118e+08	3.74164e+08	0	8.11529e-05	0.00110843	0.00199676	0.00198878	0.00324871	0.000396527	0.00241142	0.164437	-2.60439	0.0215172
[T].IHADNSVSVQDDGR.[G]	0	1	1	21	P0AES6	P0AES6 [63-76]	0	0	1512.7	1.02636e+06	710188	1.6009e+06	5.35651e+06	3.46244e+06	2.67537e+06	FALSE	High	Master Protein	P0AES6	DNA gyrase subunit B OS=Escherichia coli (strain K12) OX=83333 GN=gyrB PE=1 SV=2 UPId=UP000000625 PPId=UP000000625	0	367.734	65	36	621	35	804	89.9	6.06	2038.26	36	2	6.87019e+08	6.14048e+08	5.17521e+08	6.05507e+08	5.94118e+08	3.74164e+08	0.00149394	0.00115657	0.00309341	0.00884632	0.00582786	0.00715028	0.00191464	0.00727482	0.263187	-1.92584	0.0071559
[R].VSYQVLNQHSPR.[L]	0	1	1	3	P0AEW6	P0AEW6 [404-415]	0	0	1427.74	0	0	238305	1.91472e+06	1.29843e+06	516890	FALSE	High	Master Protein	P0AEW6	Guanosine-inosine kinase OS=Escherichia coli (strain K12) OX=83333 GN=gsk PE=1 SV=1 UPId=UP000000625 PPId=UP000000625	0	88.852	56	13	108	13	434	48.4	5.78	357.31	13	0	4.20423e+07	1.2507e+08	1.95414e+08	3.97035e+08	3.25861e+08	5.16181e+07	0	0	0.00121949	0.00482256	0.00398462	0.0100137	0.000406497	0.00627363	0.0647946	-3.94798	0.0383408
[K].DLGIDVTVGGFLGK.[D]	0	1	1	19	P0AEW9	P0AEW9 [51-64]	0	0	1390.76	1.62113e+07	2.90251e+07	1.08618e+07	8.37599e+06	1.63009e+07	5.95384e+06	FALSE	High	Master Protein	P0AEW9	1-phosphofructokinase OS=Escherichia coli (strain K12) OX=83333 GN=fruK PE=1 SV=1 UPId=UP000000625 PPId=UP000000625	0	53.67	29	7	100	7	312	33.7	5.54	342.18	7	0	6.36892e+06	2.95243e+07	3.91564e+06	2.92508e+07	2.789e+07	9.70956e+06	2.54537	0.983091	2.77395	0.28635	0.584471	0.613194	2.10081	0.494672	4.24687	2.0864	0.0485057
[R].GDMLSMEDVLEILR.[I]	1xOxidation [M]	1	1	16	P0AEZ3	P0AEZ3 [191-204]	0	0	1636.79	1.56527e+07	1.63282e+07	1.03532e+07	0	0	7.76525e+06	FALSE	High	Master Protein	P0AEZ3	Septum site-determining protein MinD OS=Escherichia coli (strain K12) OX=83333 GN=minD PE=1 SV=2 UPId=UP000000625 PPId=UP000000625	0	101.384	46	11	247	2	270	29.6	5.38	732.6	11	11	3.08773e+07	6.12272e+07	1.99579e+07	9.40289e+06	9.16033e+06	9.00256e+07	0.506933	0.266682	0.518755	0	0	0.086256	0.43079	0.028752	14.983	3.90525	0.00987775
[R].GDMLSMEDVLEILR.[I]	2xOxidation [M3; M6]	1	1	15	P0AEZ3	P0AEZ3 [191-204]	0	0	1652.79	1.39896e+07	1.67838e+07	1.11941e+07	0	0	6.57496e+06	FALSE	High	Master Protein	P0AEZ3	Septum site-determining protein MinD OS=Escherichia coli (strain K12) OX=83333 GN=minD PE=1 SV=2 UPId=UP000000625 PPId=UP000000625	0	101.384	46	11	247	2	270	29.6	5.38	732.6	11	11	3.08773e+07	6.12272e+07	1.99579e+07	9.40289e+06	9.16033e+06	9.00256e+07	0.45307	0.274123	0.560889	0	0	0.0730343	0.429361	0.0243448	17.6367	4.14051	0.00966063
[R].RGEEDDTSGHYLR.[D]	0	1	1	17	P0AEZ9	P0AEZ9 [22-34]	0	1	1534.69	819788	1.06661e+06	2.28959e+06	1.07808e+07	4.62935e+06	5.33261e+06	FALSE	High	Master Protein	P0AEZ9	Molybdenum cofactor biosynthesis protein B OS=Escherichia coli (strain K12) OX=83333 GN=moaB PE=1 SV=2 UPId=UP000000625 PPId=UP000000625	0	36.109	44	6	50	6	170	18.7	6.1	106.09	6	0	1.61154e+07	6.78954e+06	1.1333e+07	6.29058e+06	5.73698e+06	6.02279e+06	0.0508698	0.157096	0.202028	1.71379	0.806932	0.885406	0.136665	1.13538	0.120369	-3.05446	0.027218
[L].ANFQHPTLK.[H]	0	1	1	5	P0AF08	P0AF08 [22-30]	0	0	1055.56	0	0	538791	3.97497e+06	1.80029e+06	2.53374e+06	FALSE	High	Master Protein	P0AF08	Iron-sulfur cluster carrier protein OS=Escherichia coli (strain K12) OX=83333 GN=mrp PE=3 SV=1 UPId=UP000000625 PPId=UP000000625	0	69.173	37	8	112	8	369	39.9	6.3	304.97	8	0	2.81753e+07	4.85297e+07	4.88848e+07	5.04972e+07	6.14201e+07	4.84489e+07	0	0	0.0110217	0.0787168	0.0293111	0.0522972	0.00367389	0.0534417	0.0687457	-3.86259	0.0278721
[A].AAEACIAELNLNAVR.[G]	1xCarbamidomethyl [C5]	1	1	3	P0AF12	P0AF12 [128-142]	0	0	1614.83	0	0	100717	183849	204174	309708	FALSE	High	Master Protein	P0AF12	5'-methylthioadenosine/S-adenosylhomocysteine nucleosidase OS=Escherichia coli (strain K12) OX=83333 GN=mtnN PE=1 SV=1 UPId=UP000000625 PPId=UP000000625	0	148.212	90	10	366	10	232	24.3	5.25	1459.61	10	0	3.1126e+08	6.03013e+08	6.5417e+08	4.3595e+08	6.07459e+08	5.77407e+08	0	0	0.000153962	0.00042172	0.000336111	0.000536377	5.13205e-05	0.000431403	0.118962	-3.07143	0.00800327
[N].VPFESGIDSVGSAR.[L]	0	1	1	12	P0AFC3	P0AFC3 [48-61]	0	0	1420.71	1.78472e+06	1.92964e+06	1.18084e+06	0	0	0	FALSE	High	Master Protein	P0AFC3	NADH-quinone oxidoreductase subunit A OS=Escherichia coli (strain K12) OX=83333 GN=nuoA PE=1 SV=1 UPId=UP000000625 PPId=UP000000625	0	15.833	18	2	43	2	147	16.4	9.83	77.98	2	0	979203	1.60908e+06	2.49437e+06	303753	393867	4.00182e+06	1.82263	1.19922	0.4734	0	0	0	1.16508	0	#DIV/0!	15	0.0404002
[E].HEGEIITGVVK.[K]	0	1	1	10	P0AFF6	P0AFF6 [133-143]	0	0	1181.65	0	0	0	568321	344056	501434	FALSE	High	Master Protein	P0AFF6	Transcription termination/antitermination protein NusA OS=Escherichia coli (strain K12) OX=83333 GN=nusA PE=1 SV=1 UPId=UP000000625 PPId=UP000000625	0	327.226	79	30	860	28	495	54.8	4.64	3075.64	30	2	2.12477e+09	1.70174e+09	1.5859e+09	1.4174e+09	1.95664e+09	1.7524e+09	0	0	0	0.000400959	0.00017584	0.000286141	0	0.000287646	0	-15	0.0114577
[L].EIEGLDEPTVEALR.[E]	0	1	1	9	P0AFF6	P0AFF6 [394-407]	0	0	1570.8	1.594e+06	911393	1.02067e+06	285396	708511	309937	FALSE	High	Master Protein	P0AFF6	Transcription termination/antitermination protein NusA OS=Escherichia coli (strain K12) OX=83333 GN=nusA PE=1 SV=1 UPId=UP000000625 PPId=UP000000625	0	327.226	79	30	860	28	495	54.8	4.64	3075.64	30	2	2.12477e+09	1.70174e+09	1.5859e+09	1.4174e+09	1.95664e+09	1.7524e+09	0.000750198	0.000535566	0.000643588	0.000201351	0.000362106	0.000176864	0.000643118	0.000246774	2.6061	1.38189	0.00954449
[R].GVCTLEDLAEQGIDDLADIEGL.[T]	1xCarbamidomethyl [C3]	1	1	3	P0AFF6	P0AFF6 [452-473]	0	0	2346.1	2.48302e+06	1.55697e+06	1.04542e+06	0	0	0	FALSE	High	Master Protein	P0AFF6	Transcription termination/antitermination protein NusA OS=Escherichia coli (strain K12) OX=83333 GN=nusA PE=1 SV=1 UPId=UP000000625 PPId=UP000000625	0	327.226	79	30	860	28	495	54.8	4.64	3075.64	30	2	2.12477e+09	1.70174e+09	1.5859e+09	1.4174e+09	1.95664e+09	1.7524e+09	0.00116861	0.000914931	0.000659195	0	0	0	0.000914245	0	#DIV/0!	15	0.00340719
[V].NDGPFADFNGVVEEVDYEK.[S]	0	1	1	34	P0AFG0	P0AFG0 [137-155]	0	0	2143.95	516956	602743	0	4.55095e+06	1.27211e+06	3.81968e+06	FALSE	High	Master Protein	P0AFG0	Transcription termination/antitermination protein NusG OS=Escherichia coli (strain K12) OX=83333 GN=nusG PE=1 SV=2 UPId=UP000000625 PPId=UP000000625	0	118.939	81	12	369	8	181	20.5	6.81	1207.58	12	6	3.27289e+08	4.77474e+08	2.97958e+08	3.26862e+08	2.7803e+08	3.56914e+08	0.00157951	0.00126236	0	0.0139231	0.00457544	0.010702	0.000947289	0.00973352	0.0973224	-3.36108	0.0343042
[K].QTYCGPIGAEYMHITSTEEK.[R]	1xCarbamidomethyl [C4]	1	1	9	P0AFG3	P0AFG3 [162-181]	0	0	2315.03	2.34994e+06	2.33562e+06	2.96634e+06	464142	147934	516950	FALSE	High	Master Protein	P0AFG3	2-oxoglutarate dehydrogenase E1 component OS=Escherichia coli (strain K12) OX=83333 GN=sucA PE=1 SV=1 UPId=UP000000625 PPId=UP000000625	0	500.816	65	42	918	16	933	105	6.49	2964.83	42	34	5.74627e+08	5.38627e+08	4.28994e+08	4.54867e+08	4.10069e+08	2.60867e+08	0.00408951	0.00433625	0.00691465	0.00102039	0.000360753	0.00198166	0.00511347	0.00112094	4.56179	2.1896	0.0172548
[R].EVVLGMAHR.[G]	1xOxidation [M6]	1	1	20	P0AFG3	P0AFG3 [253-261]	0	0	1027.54	1.22465e+06	791365	343701	3.31348e+06	2.64688e+06	3.2074e+06	FALSE	High	Master Protein	P0AFG3	2-oxoglutarate dehydrogenase E1 component OS=Escherichia coli (strain K12) OX=83333 GN=sucA PE=1 SV=1 UPId=UP000000625 PPId=UP000000625	0	500.816	65	42	918	16	933	105	6.49	2964.83	42	34	5.74627e+08	5.38627e+08	4.28994e+08	4.54867e+08	4.10069e+08	2.60867e+08	0.00213121	0.00146923	0.00080118	0.0072845	0.00645471	0.0122952	0.00146721	0.00867813	0.169069	-2.56431	0.0180251
[L].TDPDSVDANWR.[S]	0	1	1	1	P0AFG3	P0AFG3 [32-42]	0	0	1275.56	0	0	457670	1.17253e+06	1.01347e+06	633694	FALSE	High	Master Protein	P0AFG3	2-oxoglutarate dehydrogenase E1 component OS=Escherichia coli (strain K12) OX=83333 GN=sucA PE=1 SV=1 UPId=UP000000625 PPId=UP000000625	0	500.816	65	42	918	16	933	105	6.49	2964.83	42	34	5.74627e+08	5.38627e+08	4.28994e+08	4.54867e+08	4.10069e+08	2.60867e+08	0	0	0.00106685	0.00257774	0.00247146	0.00242919	0.000355615	0.00249279	0.142657	-2.80937	0.00396924
[R].STFQQLPGTGVKPD.[Q]	0	1	1	4	P0AFG3	P0AFG3 [43-56]	0	0	1474.75	0	0	1.44008e+06	2.32301e+06	1.97904e+06	1.36967e+06	FALSE	High	Master Protein	P0AFG3	2-oxoglutarate dehydrogenase E1 component OS=Escherichia coli (strain K12) OX=83333 GN=sucA PE=1 SV=1 UPId=UP000000625 PPId=UP000000625	0	500.816	65	42	918	16	933	105	6.49	2964.83	42	34	5.74627e+08	5.38627e+08	4.28994e+08	4.54867e+08	4.10069e+08	2.60867e+08	0	0	0.00335689	0.005107	0.00482611	0.00525045	0.00111896	0.00506119	0.221087	-2.17731	0.0248633
[R].HGHNEADEPSATQPLMYQK.[I]	0	1	1	17	P0AFG3	P0AFG3 [458-476]	0	0	2152.97	1.16674e+06	1.12721e+06	655143	2.8629e+06	2.08857e+06	1.55576e+06	FALSE	High	Master Protein	P0AFG3	2-oxoglutarate dehydrogenase E1 component OS=Escherichia coli (strain K12) OX=83333 GN=sucA PE=1 SV=1 UPId=UP000000625 PPId=UP000000625	0	500.816	65	42	918	16	933	105	6.49	2964.83	42	34	5.74627e+08	5.38627e+08	4.28994e+08	4.54867e+08	4.10069e+08	2.60867e+08	0.00203043	0.00209275	0.00152716	0.00629392	0.00509323	0.0059638	0.00188345	0.00578365	0.32565	-1.6186	0.000622042
[K].VATLEDATEMVNLYR.[D]	1xOxidation [M10]	1	1	29	P0AFG3	P0AFG3 [496-510]	0	0	1740.85	0	0	395720	3.68876e+06	1.0625e+06	2.32168e+06	FALSE	High	Master Protein	P0AFG3	2-oxoglutarate dehydrogenase E1 component OS=Escherichia coli (strain K12) OX=83333 GN=sucA PE=1 SV=1 UPId=UP000000625 PPId=UP000000625	0	500.816	65	42	918	16	933	105	6.49	2964.83	42	34	5.74627e+08	5.38627e+08	4.28994e+08	4.54867e+08	4.10069e+08	2.60867e+08	0	0	0.000922438	0.00810954	0.00259102	0.00889986	0.000307479	0.00653347	0.0470621	-4.40929	0.0362037
[A].AAAPAAQPALAAR.[S]	0	1	1	13	P0AFG6	P0AFG6 [162-174]	0	0	1178.66	0	0	298868	1.13955e+06	1.26672e+06	637891	FALSE	High	Master Protein	P0AFG6	Dihydrolipoyllysine-residue succinyltransferase component of 2-oxoglutarate dehydrogenase complex OS=Escherichia coli (strain K12) OX=83333 GN=sucB PE=1 SV=2 UPId=UP000000625 PPId=UP000000625	0	265.442	68	18	514	15	405	44	5.81	1742.91	18	4	5.72227e+08	3.58795e+08	2.90779e+08	2.99049e+08	3.60854e+08	2.10597e+08	0	0	0.00102782	0.00381056	0.00351033	0.00302896	0.000342606	0.00344995	0.0993074	-3.33195	0.00164544
[K].QYGEAFEKR.[H]	0	1	1	6	P0AFG6	P0AFG6 [219-227]	0	1	1127.55	0	320014	322913	1.77232e+06	997460	1.39711e+06	FALSE	High	Master Protein	P0AFG6	Dihydrolipoyllysine-residue succinyltransferase component of 2-oxoglutarate dehydrogenase complex OS=Escherichia coli (strain K12) OX=83333 GN=sucB PE=1 SV=2 UPId=UP000000625 PPId=UP000000625	0	265.442	68	18	514	15	405	44	5.81	1742.91	18	4	5.72227e+08	3.58795e+08	2.90779e+08	2.99049e+08	3.60854e+08	2.10597e+08	0	0.000891911	0.00111051	0.00592651	0.00276416	0.00663405	0.000667474	0.00510824	0.130666	-2.93604	0.0229769
[M].SSVDILVPDLPESVADATVATWHK.[K]	0	1	1	26	P0AFG6	P0AFG6 [2-25]	0	0	2550.31	8.551e+06	6.2446e+06	2.34638e+06	0	0	0	FALSE	High	Master Protein	P0AFG6	Dihydrolipoyllysine-residue succinyltransferase component of 2-oxoglutarate dehydrogenase complex OS=Escherichia coli (strain K12) OX=83333 GN=sucB PE=1 SV=2 UPId=UP000000625 PPId=UP000000625	0	265.442	68	18	514	15	405	44	5.81	1742.91	18	4	5.72227e+08	3.58795e+08	2.90779e+08	2.99049e+08	3.60854e+08	2.10597e+08	0.0149434	0.0174043	0.00806928	0	0	0	0.0134723	0	#DIV/0!	15	0.00850471
[S].IDGDDVVYHNYFDVSMAVSTPR.[G]	1xOxidation [M16]	1	1	11	P0AFG6	P0AFG6 [256-277]	0	0	2516.14	428038	774539	308724	0	0	0	FALSE	High	Master Protein	P0AFG6	Dihydrolipoyllysine-residue succinyltransferase component of 2-oxoglutarate dehydrogenase complex OS=Escherichia coli (strain K12) OX=83333 GN=sucB PE=1 SV=2 UPId=UP000000625 PPId=UP000000625	0	265.442	68	18	514	15	405	44	5.81	1742.91	18	4	5.72227e+08	3.58795e+08	2.90779e+08	2.99049e+08	3.60854e+08	2.10597e+08	0.00074802	0.00215872	0.00106171	0	0	0	0.00132282	0	#DIV/0!	15	0.0364598
[D].VDTLGMADIEK.[K]	0	1	1	10	P0AFG6	P0AFG6 [287-297]	0	0	1191.59	0	0	137139	1.61369e+06	1.27333e+06	949337	FALSE	High	Master Protein	P0AFG6	Dihydrolipoyllysine-residue succinyltransferase component of 2-oxoglutarate dehydrogenase complex OS=Escherichia coli (strain K12) OX=83333 GN=sucB PE=1 SV=2 UPId=UP000000625 PPId=UP000000625	0	265.442	68	18	514	15	405	44	5.81	1742.91	18	4	5.72227e+08	3.58795e+08	2.90779e+08	2.99049e+08	3.60854e+08	2.10597e+08	0	0	0.000471626	0.00539605	0.00352866	0.00450783	0.000157209	0.00447751	0.0351107	-4.83195	0.00153737
[K].LTVEDLTGGNFTITNGGVFGSL.[M]	0	1	1	12	P0AFG6	P0AFG6 [311-332]	0	0	2212.11	1.75582e+07	8.54028e+06	1.02143e+07	0	0	0	FALSE	High	Master Protein	P0AFG6	Dihydrolipoyllysine-residue succinyltransferase component of 2-oxoglutarate dehydrogenase complex OS=Escherichia coli (strain K12) OX=83333 GN=sucB PE=1 SV=2 UPId=UP000000625 PPId=UP000000625	0	265.442	68	18	514	15	405	44	5.81	1742.91	18	4	5.72227e+08	3.58795e+08	2.90779e+08	2.99049e+08	3.60854e+08	2.10597e+08	0.030684	0.0238027	0.0351275	0	0	0	0.0298714	0	#DIV/0!	15	0.000819961
[M].MYLALSYDHR.[L]	1xOxidation [M1]	1	1	2	P0AFG6	P0AFG6 [368-377]	0	0	1284.6	0	0	218293	359307	558817	239253	FALSE	High	Master Protein	P0AFG6	Dihydrolipoyllysine-residue succinyltransferase component of 2-oxoglutarate dehydrogenase complex OS=Escherichia coli (strain K12) OX=83333 GN=sucB PE=1 SV=2 UPId=UP000000625 PPId=UP000000625	0	265.442	68	18	514	15	405	44	5.81	1742.91	18	4	5.72227e+08	3.58795e+08	2.90779e+08	2.99049e+08	3.60854e+08	2.10597e+08	0	0	0.00075072	0.0012015	0.0015486	0.00113607	0.00025024	0.00129539	0.193178	-2.372	0.0205042
[K].KDLELGGHM.[A]	1xOxidation [M9]	1	1	7	P0AFG8	P0AFG8 [100-108]	0	1	1015.49	62778.8	187681	263404	1.20671e+06	870009	1.85289e+06	FALSE	High	Master Protein	P0AFG8	Pyruvate dehydrogenase E1 component OS=Escherichia coli (strain K12) OX=83333 GN=aceE PE=1 SV=2 UPId=UP000000625 PPId=UP000000625	0	764.541	69	58	2260	53	887	99.6	5.68	7731.49	58	5	3.2199e+09	2.59319e+09	3.03386e+09	2.34792e+09	2.48133e+09	3.01231e+09	1.94972e-05	7.23745e-05	8.68215e-05	0.000513948	0.000350623	0.000615106	5.95644e-05	0.000493225	0.120765	-3.04973	0.0055439
[R].DWLQAIESVIREEGVER.[A]	0	1	1	26	P0AFG8	P0AFG8 [16-32]	0	1	2029.03	4.0449e+07	3.55459e+07	6.26514e+07	1.55176e+07	1.36851e+07	9.65579e+06	FALSE	High	Master Protein	P0AFG8	Pyruvate dehydrogenase E1 component OS=Escherichia coli (strain K12) OX=83333 GN=aceE PE=1 SV=2 UPId=UP000000625 PPId=UP000000625	0	764.541	69	58	2260	53	887	99.6	5.68	7731.49	58	5	3.2199e+09	2.59319e+09	3.03386e+09	2.34792e+09	2.48133e+09	3.01231e+09	0.0125622	0.0137074	0.0206507	0.00660907	0.00551524	0.00320544	0.0156401	0.00510992	3.06073	1.61388	0.0179479
[L].SSYPHPK.[L]	0	1	1	5	P0AFG8	P0AFG8 [176-182]	0	0	815.405	0	166346	1.39387e+06	4.13559e+06	2.23914e+06	2.27247e+06	FALSE	High	Master Protein	P0AFG8	Pyruvate dehydrogenase E1 component OS=Escherichia coli (strain K12) OX=83333 GN=aceE PE=1 SV=2 UPId=UP000000625 PPId=UP000000625	0	764.541	69	58	2260	53	887	99.6	5.68	7731.49	58	5	3.2199e+09	2.59319e+09	3.03386e+09	2.34792e+09	2.48133e+09	3.01231e+09	0	6.41472e-05	0.000459437	0.00176138	0.000902395	0.000754392	0.000174528	0.00113939	0.153177	-2.70673	0.0490672
[M].SERFPNDVDPIETR.[D]	0	1	1	64	P0AFG8	P0AFG8 [2-15]	0	1	1674.81	7.8422e+06	7.86126e+06	4.31877e+06	1.33802e+07	8.32936e+06	1.61516e+07	FALSE	High	Master Protein	P0AFG8	Pyruvate dehydrogenase E1 component OS=Escherichia coli (strain K12) OX=83333 GN=aceE PE=1 SV=2 UPId=UP000000625 PPId=UP000000625	0	764.541	69	58	2260	53	887	99.6	5.68	7731.49	58	5	3.2199e+09	2.59319e+09	3.03386e+09	2.34792e+09	2.48133e+09	3.01231e+09	0.00243554	0.0030315	0.00142352	0.00569876	0.00335682	0.00536185	0.00229686	0.00480581	0.477933	-1.06512	0.0446438
[F].LGDGEMDEPESK.[G]	0	1	1	3	P0AFG8	P0AFG8 [229-240]	0	0	1306.55	478360	0	95570.8	951533	1.07391e+06	2.35748e+06	FALSE	High	Master Protein	P0AFG8	Pyruvate dehydrogenase E1 component OS=Escherichia coli (strain K12) OX=83333 GN=aceE PE=1 SV=2 UPId=UP000000625 PPId=UP000000625	0	764.541	69	58	2260	53	887	99.6	5.68	7731.49	58	5	3.2199e+09	2.59319e+09	3.03386e+09	2.34792e+09	2.48133e+09	3.01231e+09	0.000148564	0	3.15014e-05	0.000405266	0.000432799	0.000782615	6.00218e-05	0.000540227	0.111105	-3.17001	0.0207347
[I].DQLLAEAR.[K]	0	1	1	9	P0AFG8	P0AFG8 [38-45]	0	0	915.489	880301	1.41671e+06	3.26028e+06	4.84253e+06	5.13205e+06	5.42982e+06	FALSE	High	Master Protein	P0AFG8	Pyruvate dehydrogenase E1 component OS=Escherichia coli (strain K12) OX=83333 GN=aceE PE=1 SV=2 UPId=UP000000625 PPId=UP000000625	0	764.541	69	58	2260	53	887	99.6	5.68	7731.49	58	5	3.2199e+09	2.59319e+09	3.03386e+09	2.34792e+09	2.48133e+09	3.01231e+09	0.000273394	0.00054632	0.00107463	0.00206247	0.00206827	0.00180254	0.000631448	0.00197776	0.319274	-1.64713	0.00582937
[K].LHGYLPSR.[Q]	0	1	1	27	P0AFG8	P0AFG8 [459-466]	0	0	942.516	0	0	7.49428e+06	1.65632e+07	3.36433e+07	4.3383e+07	FALSE	High	Master Protein	P0AFG8	Pyruvate dehydrogenase E1 component OS=Escherichia coli (strain K12) OX=83333 GN=aceE PE=1 SV=2 UPId=UP000000625 PPId=UP000000625	0	764.541	69	58	2260	53	887	99.6	5.68	7731.49	58	5	3.2199e+09	2.59319e+09	3.03386e+09	2.34792e+09	2.48133e+09	3.01231e+09	0	0	0.00247021	0.00705441	0.0135586	0.0144019	0.000823404	0.0116716	0.0705476	-3.82526	0.0116524
[N].VAAGTGISNYINTIPVEEQPEYPGNLELER.[R]	0	1	1	22	P0AFG8	P0AFG8 [51-80]	0	0	3273.63	0	0	0	2.77794e+07	3.58687e+07	3.11694e+07	FALSE	High	Master Protein	P0AFG8	Pyruvate dehydrogenase E1 component OS=Escherichia coli (strain K12) OX=83333 GN=aceE PE=1 SV=2 UPId=UP000000625 PPId=UP000000625	0	764.541	69	58	2260	53	887	99.6	5.68	7731.49	58	5	3.2199e+09	2.59319e+09	3.03386e+09	2.34792e+09	2.48133e+09	3.01231e+09	0	0	0	0.0118315	0.0144555	0.0103473	0	0.0122114	0	-15	0.000526995
[R].EQVAYYKEDEK.[G]	0	1	1	21	P0AFG8	P0AFG8 [552-562]	0	1	1401.65	947888	1.72629e+06	1.37776e+06	4.84649e+06	2.55105e+06	7.43264e+06	FALSE	High	Master Protein	P0AFG8	Pyruvate dehydrogenase E1 component OS=Escherichia coli (strain K12) OX=83333 GN=aceE PE=1 SV=2 UPId=UP000000625 PPId=UP000000625	0	764.541	69	58	2260	53	887	99.6	5.68	7731.49	58	5	3.2199e+09	2.59319e+09	3.03386e+09	2.34792e+09	2.48133e+09	3.01231e+09	0.000294385	0.000665703	0.000454127	0.00206416	0.0010281	0.00246742	0.000471405	0.00185323	0.25437	-1.975	0.0353003
[P].GNLELER.[R]	0	1	1	8	P0AFG8	P0AFG8 [74-80]	0	0	830.437	0	347975	2.07265e+06	7.6828e+06	5.29065e+06	4.56532e+06	FALSE	High	Master Protein	P0AFG8	Pyruvate dehydrogenase E1 component OS=Escherichia coli (strain K12) OX=83333 GN=aceE PE=1 SV=2 UPId=UP000000625 PPId=UP000000625	0	764.541	69	58	2260	53	887	99.6	5.68	7731.49	58	5	3.2199e+09	2.59319e+09	3.03386e+09	2.34792e+09	2.48133e+09	3.01231e+09	0	0.000134188	0.000683172	0.00327217	0.00213219	0.00151555	0.000272453	0.00230664	0.118117	-3.08171	0.0215268
[S].VTSFTELAR.[D]	0	1	1	4	P0AFG8	P0AFG8 [759-767]	0	0	1023.55	0	0	162119	969386	395324	619429	FALSE	High	Master Protein	P0AFG8	Pyruvate dehydrogenase E1 component OS=Escherichia coli (strain K12) OX=83333 GN=aceE PE=1 SV=2 UPId=UP000000625 PPId=UP000000625	0	764.541	69	58	2260	53	887	99.6	5.68	7731.49	58	5	3.2199e+09	2.59319e+09	3.03386e+09	2.34792e+09	2.48133e+09	3.01231e+09	0	0	5.34364e-05	0.00041287	0.00015932	0.000205632	1.78121e-05	0.000259274	0.0687001	-3.86354	0.0391747
[R].WNMLHPLETPR.[V]	0	1	1	24	P0AFG8	P0AFG8 [775-785]	0	0	1393.7	5.30557e+06	4.64071e+06	3.87634e+06	791804	1.74813e+06	1.43586e+06	FALSE	High	Master Protein	P0AFG8	Pyruvate dehydrogenase E1 component OS=Escherichia coli (strain K12) OX=83333 GN=aceE PE=1 SV=2 UPId=UP000000625 PPId=UP000000625	0	764.541	69	58	2260	53	887	99.6	5.68	7731.49	58	5	3.2199e+09	2.59319e+09	3.03386e+09	2.34792e+09	2.48133e+09	3.01231e+09	0.00164774	0.00178958	0.00127769	0.000337236	0.000704515	0.000476664	0.00157167	0.000506138	3.10522	1.6347	0.00463207
[R].VPYIAQVMNDAPAVASTDYMK.[L]	0	1	1	60	P0AFG8	P0AFG8 [786-806]	0	0	2284.1	0	0	2.24009e+06	1.05746e+07	6.13123e+06	5.55861e+06	FALSE	High	Master Protein	P0AFG8	Pyruvate dehydrogenase E1 component OS=Escherichia coli (strain K12) OX=83333 GN=aceE PE=1 SV=2 UPId=UP000000625 PPId=UP000000625	0	764.541	69	58	2260	53	887	99.6	5.68	7731.49	58	5	3.2199e+09	2.59319e+09	3.03386e+09	2.34792e+09	2.48133e+09	3.01231e+09	0	0	0.000738363	0.00450383	0.00247095	0.00184529	0.000246121	0.00294002	0.083714	-3.57839	0.0326082
[M].NDAPAVASTDYMK.[L]	1xOxidation [M12]	1	1	7	P0AFG8	P0AFG8 [794-806]	0	0	1398.62	1.19247e+06	1.36958e+06	648055	2.89379e+06	2.64456e+06	2.96939e+06	FALSE	High	Master Protein	P0AFG8	Pyruvate dehydrogenase E1 component OS=Escherichia coli (strain K12) OX=83333 GN=aceE PE=1 SV=2 UPId=UP000000625 PPId=UP000000625	0	764.541	69	58	2260	53	887	99.6	5.68	7731.49	58	5	3.2199e+09	2.59319e+09	3.03386e+09	2.34792e+09	2.48133e+09	3.01231e+09	0.000370345	0.000528144	0.000213607	0.00123249	0.00106578	0.000985749	0.000370699	0.00109467	0.338638	-1.56218	0.00339136
[K].GYAGDTATTSEIK.[A]	0	1	1	20	P0AFH8	P0AFH8 [131-143]	0	0	1313.62	577552	1.41351e+06	488057	2.5047e+06	1.93939e+06	3.13648e+06	FALSE	High	Master Protein	P0AFH8	Osmotically-inducible protein Y OS=Escherichia coli (strain K12) OX=83333 GN=osmY PE=1 SV=1 UPId=UP000000625 PPId=UP000000625	0	78.311	52	8	172	8	201	21.1	6.81	514.63	8	0	1.48918e+08	9.04209e+07	1.34473e+08	8.40262e+07	1.00623e+08	7.25376e+07	0.00387833	0.0156326	0.00362942	0.0298086	0.0192737	0.0432393	0.00771345	0.0307739	0.250649	-1.99626	0.044673
[R].FGLTETQAEAILELK.[L]	0	1	1	3	P0AFI2	P0AFI2 [407-421]	0	0	1662.89	0	0	1.68752e+07	2.41356e+07	1.99469e+07	2.77977e+07	FALSE	High	Master Protein	P0AFI2	DNA topoisomerase 4 subunit A OS=Escherichia coli (strain K12) OX=83333 GN=parC PE=1 SV=1 UPId=UP000000625 PPId=UP000000625	0	139.691	40	19	156	19	752	83.8	6.68	470.83	19	0	8.96005e+07	8.99675e+07	6.66775e+07	3.48171e+07	4.58398e+07	2.68961e+07	0	0	0.253087	0.693211	0.435144	1.03352	0.0843624	0.720626	0.117068	-3.09458	0.0298941
[K].TLYPDAETIK.[N]	0	1	1	6	P0AFK9	P0AFK9 [313-322]	0	0	1150.6	0	0	1.61639e+06	2.36723e+06	3.46225e+06	7.88598e+06	FALSE	High	Master Protein	P0AFK9	Spermidine/putrescine-binding periplasmic protein OS=Escherichia coli (strain K12) OX=83333 GN=potD PE=1 SV=1 UPId=UP000000625 PPId=UP000000625	0	110.359	55	17	212	17	348	38.8	5.39	484.97	17	0	1.27332e+07	6.84514e+07	3.76044e+07	3.36489e+07	1.67994e+07	6.266e+07	0	0	0.0429842	0.0703507	0.206094	0.125854	0.0143281	0.134099	0.106847	-3.22638	0.0460819
[N].VADNAFLDHGQR.[D]	0	1	1	26	P0AFL3	P0AFL3 [131-142]	0	0	1342.65	1.23951e+06	924891	4.01546e+06	1.16162e+07	1.42806e+07	1.72407e+07	FALSE	High	Master Protein	P0AFL3	Peptidyl-prolyl cis-trans isomerase A OS=Escherichia coli (strain K12) OX=83333 GN=ppiA PE=1 SV=1 UPId=UP000000625 PPId=UP000000625	0	111.368	66	9	148	5	190	20.4	8.85	576.7	9	5	3.80124e+08	3.78178e+08	2.24587e+08	3.03871e+08	2.55356e+08	3.13304e+08	0.00326079	0.00244565	0.0178793	0.0382275	0.0559242	0.0550285	0.00786191	0.0497267	0.158102	-2.66107	0.00538263
[T].NIAQLKDPK.[I]	0	1	1	6	P0AFM2	P0AFM2 [131-139]	0	1	1026.59	835040	0	3.83252e+06	1.00279e+07	1.28183e+07	9.49363e+06	FALSE	High	Master Protein	P0AFM2	Glycine betaine/proline betaine-binding periplasmic protein OS=Escherichia coli (strain K12) OX=83333 GN=proX PE=1 SV=1 UPId=UP000000625 PPId=UP000000625	0	166.911	52	12	276	12	330	36	6.35	939.23	12	0	3.18377e+08	2.87435e+08	1.61028e+08	1.53061e+08	1.46152e+08	3.04271e+08	0.00262281	0	0.0238004	0.0655156	0.0877052	0.0312013	0.00880772	0.061474	0.143276	-2.80314	0.0435534
[K].LGYTVNKPSEVDYNVGYTSLASGDATFT.[A]	0	1	1	4	P0AFM2	P0AFM2 [55-82]	0	0	2969.41	1.7515e+07	1.07584e+07	2.26977e+06	0	0	104917	FALSE	High	Master Protein	P0AFM2	Glycine betaine/proline betaine-binding periplasmic protein OS=Escherichia coli (strain K12) OX=83333 GN=proX PE=1 SV=1 UPId=UP000000625 PPId=UP000000625	0	166.911	52	12	276	12	330	36	6.35	939.23	12	0	3.18377e+08	2.87435e+08	1.61028e+08	1.53061e+08	1.46152e+08	3.04271e+08	0.0550134	0.0374289	0.0140955	0	0	0.000344815	0.0355126	0.000114938	308.971	8.27133	0.0404655
[R].VASPAIVEAK.[P]	0	1	1	4	P0AFY8	P0AFY8 [51-60]	0	0	984.572	0	0	393495	1.38843e+06	1.23437e+06	1.15254e+06	FALSE	High	Master Protein	P0AFY8	Negative modulator of initiation of replication OS=Escherichia coli (strain K12) OX=83333 GN=seqA PE=1 SV=1 UPId=UP000000625 PPId=UP000000625	0	67.31	78	9	73	9	181	20.3	8.7	172.13	9	0	2.0255e+07	3.69922e+07	4.56886e+07	4.99555e+07	4.34042e+07	1.66538e+07	0	0	0.00861253	0.0277932	0.028439	0.0692059	0.00287084	0.0418127	0.0686596	-3.86439	0.0496933
[K].AGAANAALLAAQILATHDK.[E]	0	1	1	19	P0AG18	P0AG18 [124-142]	0	0	1820	3.08311e+07	2.52317e+07	3.79365e+07	5.25904e+06	3.5952e+07	0	FALSE	High	Master Protein	P0AG18	N5-carboxyaminoimidazole ribonucleotide mutase OS=Escherichia coli (strain K12) OX=83333 GN=purE PE=1 SV=2 UPId=UP000000625 PPId=UP000000625	0	45.948	46	5	50	5	169	17.8	6.52	185.07	5	0	3.72731e+06	2.14647e+06	7.41001e+06	1.03118e+07	9.06482e+06	779021	8.27167	11.755	5.11963	0.510004	3.9661	0	8.38209	1.49203	5.61789	2.49003	0.0393736
[L].KVNEVNFDKPENAR.[N]	0	1	1	33	P0AG30	P0AG30 [115-128]	0	1	1659.84	3.68727e+06	4.33943e+06	2.27117e+06	1.59971e+07	8.16699e+06	9.17577e+06	FALSE	High	Master Protein	P0AG30	Transcription termination factor Rho OS=Escherichia coli (strain K12) OX=83333 GN=rho PE=1 SV=1 UPId=UP000000625 PPId=UP000000625	0	301.057	73	25	713	24	419	47	7.25	2388.42	25	2	4.16206e+08	4.33043e+08	6.2951e+08	6.43917e+08	4.10261e+08	3.52723e+08	0.00885924	0.0100208	0.00360784	0.0248434	0.0199068	0.0260141	0.00749595	0.0235881	0.317786	-1.65387	0.00408314
[K].GTGNMELHLSR.[K]	1xOxidation [M5]	1	1	20	P0AG30	P0AG30 [337-347]	0	0	1230.59	3.52177e+06	2.21352e+06	3.81164e+06	9.8074e+06	6.97352e+06	7.28917e+06	FALSE	High	Master Protein	P0AG30	Transcription termination factor Rho OS=Escherichia coli (strain K12) OX=83333 GN=rho PE=1 SV=1 UPId=UP000000625 PPId=UP000000625	0	301.057	73	25	713	24	419	47	7.25	2388.42	25	2	4.16206e+08	4.33043e+08	6.2951e+08	6.43917e+08	4.10261e+08	3.52723e+08	0.00846159	0.00511155	0.00605493	0.0152309	0.0169978	0.0206654	0.00654269	0.0176313	0.371083	-1.43019	0.00418029
[K].NTPVSELITLGENMGLENLAR.[M]	0	1	1	71	P0AG30	P0AG30 [8-28]	0	0	2271.16	1.89119e+08	2.10041e+08	2.61323e+08	5.53281e+07	7.01267e+07	5.65686e+07	FALSE	High	Master Protein	P0AG30	Transcription termination factor Rho OS=Escherichia coli (strain K12) OX=83333 GN=rho PE=1 SV=1 UPId=UP000000625 PPId=UP000000625	0	301.057	73	25	713	24	419	47	7.25	2388.42	25	2	4.16206e+08	4.33043e+08	6.2951e+08	6.43917e+08	4.10261e+08	3.52723e+08	0.454389	0.485036	0.415121	0.0859244	0.170932	0.160377	0.451515	0.139078	3.2465	1.69888	0.000739185
[R].RIGHTVEREDTPAIR.[G]	0	1	1	11	P0AG51	P0AG51 [31-45]	0	2	1749.94	317413	40771.5	2.44937e+06	5.10322e+06	2.45574e+06	4.16642e+06	FALSE	High	Master Protein	P0AG51	50S ribosomal protein L30 OS=Escherichia coli (strain K12) OX=83333 GN=rpmD PE=1 SV=2 UPId=UP000000625 PPId=UP000000625	0	23.962	59	4	95	4	59	6.5	10.96	209.58	4	0	2.78489e+07	1.48843e+07	3.0749e+07	2.05998e+07	2.35731e+07	2.38853e+07	0.0113977	0.00273922	0.0796568	0.247732	0.104176	0.174435	0.0312645	0.175447	0.178199	-2.48844	0.0399284
[T].AECPTQTEIVLK.[G]	1xCarbamidomethyl [C3]	1	1	15	P0AG55	P0AG55 [123-134]	0	0	1388.71	0	0	5.58337e+06	7.57205e+06	1.02553e+07	1.29895e+07	FALSE	High	Master Protein	P0AG55	50S ribosomal protein L6 OS=Escherichia coli (strain K12) OX=83333 GN=rplF PE=1 SV=2 UPId=UP000000625 PPId=UP000000625	0	123.411	74	12	642	9	177	18.9	9.7	1965.47	12	3	7.09209e+08	6.47489e+08	6.09123e+08	4.14321e+08	5.79833e+08	6.75917e+08	0	0	0.00916626	0.0182758	0.0176866	0.0192176	0.00305542	0.0183933	0.166116	-2.58974	0.0076662
[M].VIGVTEGFTK.[K]	0	1	1	10	P0AG55	P0AG55 [76-85]	0	0	1050.58	0	226806	450812	2.49043e+06	1.35631e+06	2.00261e+06	FALSE	High	Master Protein	P0AG55	50S ribosomal protein L6 OS=Escherichia coli (strain K12) OX=83333 GN=rplF PE=1 SV=2 UPId=UP000000625 PPId=UP000000625	0	123.411	74	12	642	9	177	18.9	9.7	1965.47	12	3	7.09209e+08	6.47489e+08	6.09123e+08	4.14321e+08	5.79833e+08	6.75917e+08	0	0.000350286	0.000740101	0.00601086	0.00233913	0.00296281	0.000363462	0.00377093	0.0963852	-3.37504	0.0418875
[K].AIISDVNASDEDR.[W]	0	1	1	38	P0AG59	P0AG59 [29-41]	0	0	1404.66	5.66679e+06	5.39793e+06	2.69367e+06	4.73409e+06	3.91069e+06	7.7544e+06	FALSE	High	Master Protein	P0AG59	30S ribosomal protein S14 OS=Escherichia coli (strain K12) OX=83333 GN=rpsN PE=1 SV=2 UPId=UP000000625 PPId=UP000000625	0	34.427	40	5	133	5	101	11.6	11.17	459.92	5	0	1.37662e+08	7.03025e+08	6.69164e+08	7.95014e+06	1.36906e+07	2.1663e+07	0.0411646	0.00767814	0.00402543	0.595473	0.285648	0.357955	0.0176227	0.413025	0.0426674	-4.55072	0.013785
[S].DVNASDEDRWNAVLK.[L]	0	1	1	10	P0AG59	P0AG59 [33-47]	0	1	1731.83	0	0	357301	1.28423e+06	2.45047e+06	1.72056e+06	FALSE	High	Master Protein	P0AG59	30S ribosomal protein S14 OS=Escherichia coli (strain K12) OX=83333 GN=rpsN PE=1 SV=2 UPId=UP000000625 PPId=UP000000625	0	34.427	40	5	133	5	101	11.6	11.17	459.92	5	0	1.37662e+08	7.03025e+08	6.69164e+08	7.95014e+06	1.36906e+07	2.1663e+07	0	0	0.000533952	0.161535	0.178989	0.0794239	0.000177984	0.139983	0.00127147	-9.61929	0.0103825
[R].QTGRPHGFLR.[K]	0	1	1	13	P0AG59	P0AG59 [66-75]	0	0	1168.63	1.12762e+07	1.72005e+07	1.10447e+07	1.48114e+07	1.96819e+07	2.0187e+07	FALSE	High	Master Protein	P0AG59	30S ribosomal protein S14 OS=Escherichia coli (strain K12) OX=83333 GN=rpsN PE=1 SV=2 UPId=UP000000625 PPId=UP000000625	0	34.427	40	5	133	5	101	11.6	11.17	459.92	5	0	1.37662e+08	7.03025e+08	6.69164e+08	7.95014e+06	1.36906e+07	2.1663e+07	0.0819124	0.0244665	0.0165052	1.86303	1.43762	0.931862	0.0409614	1.41084	0.0290333	-5.10615	0.00710554
[S].IVVAIER.[F]	0	1	1	4	P0AG63	P0AG63 [21-27]	0	0	799.504	0	101957	482367	450734	2.30453e+06	2.16275e+06	FALSE	High	Master Protein	P0AG63	30S ribosomal protein S17 OS=Escherichia coli (strain K12) OX=83333 GN=rpsQ PE=1 SV=2 UPId=UP000000625 PPId=UP000000625	0	40.96	43	3	178	3	84	9.7	9.6	568.76	3	0	1.19401e+07	4.86674e+06	4.09652e+07	2.04246e+06	1.19422e+07	1.49598e+07	0	0.0209497	0.0117751	0.220682	0.192973	0.14457	0.0109082	0.186075	0.0586227	-4.0924	0.00160932
[V].VVAIDKDVVLVDAGLK.[S]	0	1	1	54	P0AG67	P0AG67 [28-43]	0	1	1653.98	4.1314e+06	4.55237e+06	1.12075e+06	825821	0	498302	FALSE	High	Master Protein	P0AG67	30S ribosomal protein S1 OS=Escherichia coli (strain K12) OX=83333 GN=rpsA PE=1 SV=1 UPId=UP000000625 PPId=UP000000625	0	633.731	76	40	2313	24	557	61.1	4.98	9005.94	40	18	3.93813e+09	4.09962e+09	3.14589e+09	4.2089e+09	4.27212e+09	4.65824e+09	0.00104908	0.00111044	0.000356258	0.000196208	0	0.000106972	0.000838591	0.00010106	8.29794	3.05275	0.0411695
[R].VTNLTDYGCFVEIEEGVEGLVHVS.[E]	1xCarbamidomethyl [C9]	1	1	17	P0AG67	P0AG67 [284-307]	0	0	2666.27	3.12321e+07	3.87982e+07	4.10188e+07	0	1.97544e+07	7.21797e+06	FALSE	High	Master Protein	P0AG67	30S ribosomal protein S1 OS=Escherichia coli (strain K12) OX=83333 GN=rpsA PE=1 SV=1 UPId=UP000000625 PPId=UP000000625	0	633.731	76	40	2313	24	557	61.1	4.98	9005.94	40	18	3.93813e+09	4.09962e+09	3.14589e+09	4.2089e+09	4.27212e+09	4.65824e+09	0.0079307	0.00946385	0.0130389	0	0.00462403	0.00154951	0.0101445	0.00205785	4.92965	2.30149	0.0164565
[E].SAIPAEQFK.[N]	0	1	1	11	P0AG67	P0AG67 [46-54]	0	0	990.525	0	0	1.28175e+06	3.53084e+06	3.96099e+06	2.80376e+06	FALSE	High	Master Protein	P0AG67	30S ribosomal protein S1 OS=Escherichia coli (strain K12) OX=83333 GN=rpsA PE=1 SV=1 UPId=UP000000625 PPId=UP000000625	0	633.731	76	40	2313	24	557	61.1	4.98	9005.94	40	18	3.93813e+09	4.09962e+09	3.14589e+09	4.2089e+09	4.27212e+09	4.65824e+09	0	0	0.000407436	0.000838897	0.000927171	0.000601892	0.000135812	0.00078932	0.172062	-2.539	0.0173338
[Q].VGDEVDVALDAVEDGFGETLLSR.[E]	0	1	1	24	P0AG67	P0AG67 [64-86]	0	0	2406.17	2.0384e+08	1.0506e+08	1.15871e+08	0	5.74379e+07	8.56379e+07	FALSE	High	Master Protein	P0AG67	30S ribosomal protein S1 OS=Escherichia coli (strain K12) OX=83333 GN=rpsA PE=1 SV=1 UPId=UP000000625 PPId=UP000000625	0	633.731	76	40	2313	24	557	61.1	4.98	9005.94	40	18	3.93813e+09	4.09962e+09	3.14589e+09	4.2089e+09	4.27212e+09	4.65824e+09	0.0517605	0.0256268	0.0368326	0	0.0134448	0.0183842	0.0380733	0.0106097	3.58855	1.8434	0.0425401
[K].LPSQNIAVVR.[R]	0	1	1	11	P0AG82	P0AG82 [150-159]	0	0	1096.65	0	0	433464	365040	1.21109e+06	2.47814e+06	FALSE	High	Master Protein	P0AG82	Phosphate-binding protein PstS OS=Escherichia coli (strain K12) OX=83333 GN=pstS PE=1 SV=1 UPId=UP000000625 PPId=UP000000625	0	66.705	51	11	45	11	346	37	8.47	97.88	11	0	4.21848e+06	3.10292e+07	3.67189e+06	1.1538e+06	6.1796e+06	1.07818e+07	0	0	0.118049	0.316382	0.195981	0.229846	0.0393498	0.247403	0.159051	-2.65243	0.0174155
[R].AGALIAPIQIVEER.[T]	0	1	1	19	P0AG90	P0AG90 [426-439]	0	0	1479.85	4.35882e+06	1.36278e+07	2.13277e+07	0	0	533463	FALSE	High	Master Protein	P0AG90	Protein translocase subunit SecD OS=Escherichia coli (strain K12) OX=83333 GN=secD PE=1 SV=1 UPId=UP000000625 PPId=UP000000625	0	145.27	55	25	224	22	615	66.6	8.6	521.75	25	2	8.25268e+07	2.45646e+08	3.1271e+08	4.8795e+08	3.75217e+08	1.77308e+08	0.052817	0.0554775	0.0682028	0	0	0.00300868	0.0588325	0.00100289	58.6626	5.87437	0.000283985
[P].GHIHKPGK.[V]	0	1	1	4	P0AGE9	P0AGE9 [140-147]	0	0	873.505	0	0	602377	1.42317e+06	1.43572e+06	861972	FALSE	High	Master Protein	P0AGE9	Succinate--CoA ligase [ADP-forming] subunit alpha OS=Escherichia coli (strain K12) OX=83333 GN=sucD PE=1 SV=2 UPId=UP000000625 PPId=UP000000625	0	260.259	71	15	788	15	289	29.8	6.79	2473.05	15	0	2.73671e+08	1.61347e+08	2.81123e+08	2.27065e+08	2.19146e+08	2.23507e+08	0	0	0.00214275	0.00626767	0.00655143	0.00385658	0.000714251	0.00555856	0.128496	-2.96021	0.0121717
[K].RMGHAGAIIAGGK.[G]	1xOxidation [M2]	1	1	23	P0AGE9	P0AGE9 [244-256]	0	1	1254.67	270048	288067	1.20124e+06	4.04016e+06	3.33544e+06	3.98441e+06	FALSE	High	Master Protein	P0AGE9	Succinate--CoA ligase [ADP-forming] subunit alpha OS=Escherichia coli (strain K12) OX=83333 GN=sucD PE=1 SV=2 UPId=UP000000625 PPId=UP000000625	0	260.259	71	15	788	15	289	29.8	6.79	2473.05	15	0	2.73671e+08	1.61347e+08	2.81123e+08	2.27065e+08	2.19146e+08	2.23507e+08	0.000986761	0.00178539	0.00427302	0.017793	0.0152202	0.0178268	0.00234839	0.0169466	0.138576	-2.85125	0.000372555
[L].VGGATGLIGDPSFK.[A]	0	1	1	8	P0AGJ9	P0AGJ9 [72-85]	0	0	1318.7	1.71656e+06	1.51432e+06	810000	0	410228	0	FALSE	High	Master Protein	P0AGJ9	Tyrosine--tRNA ligase OS=Escherichia coli (strain K12) OX=83333 GN=tyrS PE=1 SV=2 UPId=UP000000625 PPId=UP000000625	0	193.154	61	23	313	22	424	47.5	5.81	942.99	23	1	5.65984e+08	1.10783e+09	5.43874e+08	6.12425e+08	7.55469e+08	9.27645e+08	0.00303288	0.00136692	0.00148932	0	0.000543011	0	0.00196304	0.000181004	10.8453	3.439	0.0345312
[E].VAVPGIDASTFDGIIQK.[A]	0	1	1	21	P0C0L2	P0C0L2 [104-120]	0	0	1730.93	459159	627183	1.07141e+06	0	0	0	FALSE	High	Master Protein	P0C0L2	Peroxiredoxin OsmC OS=Escherichia coli (strain K12) OX=83333 GN=osmC PE=1 SV=2 UPId=UP000000625 PPId=UP000000625	0	48.602	55	6	118	6	143	15.1	5.86	358.15	6	0	4.33759e+07	1.38339e+08	1.75269e+08	2.1988e+08	1.63259e+08	1.53448e+08	0.0105856	0.00453367	0.00611292	0	0	0	0.00707739	0	#DIV/0!	15	0.0174667
[R].SGLNAENYENFIQTDAAINR.[G]	0	1	1	59	P0C0V0	P0C0V0 [214-233]	0	0	2240.06	9.18627e+06	1.1813e+07	8.43962e+06	2.94046e+06	4.86615e+06	2.73129e+06	FALSE	High	Master Protein	P0C0V0	Periplasmic serine endoprotease DegP OS=Escherichia coli (strain K12) OX=83333 GN=degP PE=1 SV=1 UPId=UP000000625 PPId=UP000000625	0	135.549	48	15	208	15	474	49.3	8.56	585.62	15	0	6.63487e+09	7.43922e+09	6.60426e+09	1.21464e+10	8.44184e+09	2.58999e+09	0.00138454	0.00158794	0.00127791	0.000242084	0.000576432	0.00105456	0.0014168	0.000624358	2.26921	1.18219	0.0349831
[R].AQVGTMPVGSK.[L]	1xOxidation [M6]	1	1	5	P0C0V0	P0C0V0 [352-362]	0	0	1090.56	484956	0	560631	3.30356e+06	1.45772e+06	1.16555e+06	FALSE	High	Master Protein	P0C0V0	Periplasmic serine endoprotease DegP OS=Escherichia coli (strain K12) OX=83333 GN=degP PE=1 SV=1 UPId=UP000000625 PPId=UP000000625	0	135.549	48	15	208	15	474	49.3	8.56	585.62	15	0	6.63487e+09	7.43922e+09	6.60426e+09	1.21464e+10	8.44184e+09	2.58999e+09	7.3092e-05	0	8.48894e-05	0.000271978	0.000172678	0.000450022	5.26604e-05	0.000298226	0.176579	-2.50162	0.0451639
[K].VMPSVVSINVEGSTTVNTPR.[M]	1xOxidation [M2]	1	1	6	P0C0V0	P0C0V0 [48-67]	0	0	2103.08	733396	1.01851e+06	273139	0	83209.5	0	FALSE	High	Master Protein	P0C0V0	Periplasmic serine endoprotease DegP OS=Escherichia coli (strain K12) OX=83333 GN=degP PE=1 SV=1 UPId=UP000000625 PPId=UP000000625	0	135.549	48	15	208	15	474	49.3	8.56	585.62	15	0	6.63487e+09	7.43922e+09	6.60426e+09	1.21464e+10	8.44184e+09	2.58999e+09	0.000110537	0.000136911	4.1358e-05	0	9.8568e-06	0	9.62686e-05	3.2856e-06	29.3002	4.87284	0.0316124
[R].VKEVVDFCHR.[F]	1xCarbamidomethyl [C8]	1	1	50	P0C8J6	P0C8J6 [117-126]	0	1	1288.65	945824	808644	1.97827e+06	1.28567e+07	1.69296e+07	4.85845e+07	FALSE	High	Master Protein	P0C8J6	D-tagatose-1,6-bisphosphate aldolase subunit GatY OS=Escherichia coli (strain K12) OX=83333 GN=gatY PE=1 SV=1 UPId=UP000000625 PPId=UP000000625	0	162.462	59	12	505	2	284	30.8	6.34	1814.85	12	12	3.51167e+08	3.63617e+08	2.56633e+08	2.92285e+08	2.98077e+08	5.3311e+08	0.00269337	0.00222389	0.00770856	0.043987	0.0567961	0.0911341	0.00420861	0.0639724	0.0657879	-3.92603	0.0135493
[K].EVVDFCHR.[F]	1xCarbamidomethyl [C6]	1	1	17	P0C8J6	P0C8J6 [119-126]	0	0	1061.48	1.39506e+07	4.5254e+06	3.01587e+06	1.91709e+07	1.74039e+07	2.83838e+07	FALSE	High	Master Protein	P0C8J6	D-tagatose-1,6-bisphosphate aldolase subunit GatY OS=Escherichia coli (strain K12) OX=83333 GN=gatY PE=1 SV=1 UPId=UP000000625 PPId=UP000000625	0	162.462	59	12	505	2	284	30.8	6.34	1814.85	12	12	3.51167e+08	3.63617e+08	2.56633e+08	2.92285e+08	2.98077e+08	5.3311e+08	0.0397265	0.0124455	0.0117517	0.0655898	0.0583872	0.053242	0.0213079	0.059073	0.360705	-1.47111	0.0187589
[E].FAEATGIDSLAVAIGTAHGMYASAPALDFSR.[L]	1xOxidation [M20]	1	1	17	P0C8J6	P0C8J6 [163-193]	0	0	3126.52	4.8558e+06	2.97419e+06	3.16221e+06	0	0	0	FALSE	High	Master Protein	P0C8J6	D-tagatose-1,6-bisphosphate aldolase subunit GatY OS=Escherichia coli (strain K12) OX=83333 GN=gatY PE=1 SV=1 UPId=UP000000625 PPId=UP000000625	0	162.462	59	12	505	2	284	30.8	6.34	1814.85	12	12	3.51167e+08	3.63617e+08	2.56633e+08	2.92285e+08	2.98077e+08	5.3311e+08	0.0138276	0.00817946	0.0123219	0	0	0	0.011443	0	#DIV/0!	15	0.00247515
[H].GMYASAPALDFSR.[L]	0	1	1	3	P0C8J6	P0C8J6 [181-193]	0	0	1385.65	3.36315e+06	3.5831e+06	1.74411e+06	0	1.8813e+06	331616	FALSE	High	Master Protein	P0C8J6	D-tagatose-1,6-bisphosphate aldolase subunit GatY OS=Escherichia coli (strain K12) OX=83333 GN=gatY PE=1 SV=1 UPId=UP000000625 PPId=UP000000625	0	162.462	59	12	505	2	284	30.8	6.34	1814.85	12	12	3.51167e+08	3.63617e+08	2.56633e+08	2.92285e+08	2.98077e+08	5.3311e+08	0.00957705	0.00985405	0.00679612	0	0.00631145	0.000622041	0.00874241	0.00231116	3.78269	1.91941	0.045008
[K].IHLDASMSCAGDPIPLAPETVAER.[A]	1xCarbamidomethyl [C9]	1	1	76	P0C8J8	P0C8J8 [121-144]	0	0	2550.23	3.00491e+06	3.45336e+06	5.71047e+06	765458	1.52954e+06	767103	FALSE	High	Master Protein	P0C8J8	D-tagatose-1,6-bisphosphate aldolase subunit GatZ OS=Escherichia coli (strain K12) OX=83333 GN=gatZ PE=1 SV=1 UPId=UP000000625 PPId=UP000000625	0	371.766	85	24	1541	3	420	47.1	5.77	5653.34	24	28	4.01312e+09	3.64436e+09	4.58564e+09	5.45826e+09	4.71716e+09	4.14876e+09	0.000748772	0.000947591	0.00124529	0.000140239	0.000324249	0.000184899	0.000980552	0.000216462	4.5299	2.17948	0.00779537
[M].SCAGDPIPLAPETVAER.[A]	1xCarbamidomethyl [C2]	1	1	11	P0C8J8	P0C8J8 [128-144]	0	0	1782.87	1.2223e+06	803380	1.33275e+06	0	569616	481293	FALSE	High	Master Protein	P0C8J8	D-tagatose-1,6-bisphosphate aldolase subunit GatZ OS=Escherichia coli (strain K12) OX=83333 GN=gatZ PE=1 SV=1 UPId=UP000000625 PPId=UP000000625	0	371.766	85	24	1541	3	420	47.1	5.77	5653.34	24	28	4.01312e+09	3.64436e+09	4.58564e+09	5.45826e+09	4.71716e+09	4.14876e+09	0.000304577	0.000220445	0.000290636	0	0.000120754	0.000116009	0.000271886	7.89209e-05	3.44504	1.78452	0.0150972
[R].EQLSYVIGTEVPVPGGEAS.[A]	0	1	1	26	P0C8J8	P0C8J8 [162-180]	0	0	1931.96	581844	5.48903e+06	1.49573e+08	2.32641e+08	3.6213e+08	2.35032e+08	FALSE	High	Master Protein	P0C8J8	D-tagatose-1,6-bisphosphate aldolase subunit GatZ OS=Escherichia coli (strain K12) OX=83333 GN=gatZ PE=1 SV=1 UPId=UP000000625 PPId=UP000000625	0	371.766	85	24	1541	3	420	47.1	5.77	5653.34	24	28	4.01312e+09	3.64436e+09	4.58564e+09	5.45826e+09	4.71716e+09	4.14876e+09	0.000144985	0.00150617	0.0326176	0.0426219	0.0767686	0.0566512	0.0114229	0.0586806	0.194663	-2.36095	0.0311979
[R].GLTEALTR.[V]	0	1	1	20	P0C8J8	P0C8J8 [208-215]	0	0	860.484	0	311044	1.34711e+07	4.46931e+07	3.66506e+07	7.31414e+07	FALSE	High	Master Protein	P0C8J8	D-tagatose-1,6-bisphosphate aldolase subunit GatZ OS=Escherichia coli (strain K12) OX=83333 GN=gatZ PE=1 SV=1 UPId=UP000000625 PPId=UP000000625	0	371.766	85	24	1541	3	420	47.1	5.77	5653.34	24	28	4.01312e+09	3.64436e+09	4.58564e+09	5.45826e+09	4.71716e+09	4.14876e+09	0	8.53495e-05	0.00293768	0.00818817	0.00776962	0.0176297	0.00100768	0.0111958	0.0900047	-3.47386	0.0387254
[H].YQPQEAQPLAQWIENTR.[M]	0	1	1	9	P0C8J8	P0C8J8 [235-251]	0	0	2072.02	601243	836223	776445	0	0	0	FALSE	High	Master Protein	P0C8J8	D-tagatose-1,6-bisphosphate aldolase subunit GatZ OS=Escherichia coli (strain K12) OX=83333 GN=gatZ PE=1 SV=1 UPId=UP000000625 PPId=UP000000625	0	371.766	85	24	1541	3	420	47.1	5.77	5653.34	24	28	4.01312e+09	3.64436e+09	4.58564e+09	5.45826e+09	4.71716e+09	4.14876e+09	0.000149819	0.000229457	0.000169321	0	0	0	0.000182866	0	#DIV/0!	15	0.00158437
[R].MVYEAHSTDYQTR.[T]	0	1	1	26	P0C8J8	P0C8J8 [252-264]	0	0	1600.71	3.43838e+06	3.15181e+06	2.72382e+06	1.84867e+07	1.42378e+07	1.04108e+07	FALSE	High	Master Protein	P0C8J8	D-tagatose-1,6-bisphosphate aldolase subunit GatZ OS=Escherichia coli (strain K12) OX=83333 GN=gatZ PE=1 SV=1 UPId=UP000000625 PPId=UP000000625	0	371.766	85	24	1541	3	420	47.1	5.77	5653.34	24	28	4.01312e+09	3.64436e+09	4.58564e+09	5.45826e+09	4.71716e+09	4.14876e+09	0.000856785	0.000864847	0.00059399	0.00338692	0.0030183	0.00250938	0.000771874	0.00297153	0.259756	-1.94477	0.00122678
[I].EQELIAPENR.[S]	0	1	1	7	P0C8J8	P0C8J8 [299-308]	0	0	1198.61	421287	0	0	1.71421e+06	772074	1.44686e+06	FALSE	High	Master Protein	P0C8J8	D-tagatose-1,6-bisphosphate aldolase subunit GatZ OS=Escherichia coli (strain K12) OX=83333 GN=gatZ PE=1 SV=1 UPId=UP000000625 PPId=UP000000625	0	371.766	85	24	1541	3	420	47.1	5.77	5653.34	24	28	4.01312e+09	3.64436e+09	4.58564e+09	5.45826e+09	4.71716e+09	4.14876e+09	0.000104977	0	0	0.000314059	0.000163673	0.000348744	3.49924e-05	0.000275492	0.127018	-2.9769	0.0226569
[K].NSVETMMVNLEGVDIPLGMISQYLPK.[Q]	2xOxidation [M7; M]	1	1	22	P0C8J8	P0C8J8 [360-385]	0	0	2910.43	1.87833e+07	1.81771e+07	6.73387e+06	0	0	0	FALSE	High	Master Protein	P0C8J8	D-tagatose-1,6-bisphosphate aldolase subunit GatZ OS=Escherichia coli (strain K12) OX=83333 GN=gatZ PE=1 SV=1 UPId=UP000000625 PPId=UP000000625	0	371.766	85	24	1541	3	420	47.1	5.77	5653.34	24	28	4.01312e+09	3.64436e+09	4.58564e+09	5.45826e+09	4.71716e+09	4.14876e+09	0.00468046	0.00498773	0.00146847	0	0	0	0.00371222	0	#DIV/0!	15	0.0299714
[M].VNLEGVDIPLGMISQYLPK.[Q]	0	1	1	5	P0C8J8	P0C8J8 [367-385]	0	0	2086.13	0	4.58065e+06	4.35019e+06	5.76753e+07	4.1738e+07	7.21526e+07	FALSE	High	Master Protein	P0C8J8	D-tagatose-1,6-bisphosphate aldolase subunit GatZ OS=Escherichia coli (strain K12) OX=83333 GN=gatZ PE=1 SV=1 UPId=UP000000625 PPId=UP000000625	0	371.766	85	24	1541	3	420	47.1	5.77	5653.34	24	28	4.01312e+09	3.64436e+09	4.58564e+09	5.45826e+09	4.71716e+09	4.14876e+09	0	0.00125692	0.000948656	0.0105666	0.00884811	0.0173913	0.000735191	0.0122687	0.0599242	-4.06072	0.0119209
[K].LGVENDIALLNYLSSVTLSPADKD.[-]	0	1	1	17	P0DMC7	P0DMC7 [193-216]	0	1	2547.32	2.86496e+07	4.39603e+07	3.02942e+07	0	0	0	FALSE	High	Master Protein	P0DMC7	Transcriptional regulatory protein RcsB OS=Escherichia coli (strain K12) OX=83333 GN=rcsB PE=1 SV=1 UPId=UP000000625 PPId=UP000000625	0	120.368	74	11	200	5	216	23.7	7.47	693.52	11	7	7.59055e+07	9.76672e+07	1.37483e+08	1.06215e+08	8.19473e+07	1.57687e+08	0.377437	0.450103	0.220349	0	0	0	0.349296	0	#DIV/0!	15	0.00673588
[K].YGDGITLIK.[Y]	0	1	1	7	P0DMC7	P0DMC7 [64-72]	0	0	979.546	0	0	276581	331848	703372	820570	FALSE	High	Master Protein	P0DMC7	Transcriptional regulatory protein RcsB OS=Escherichia coli (strain K12) OX=83333 GN=rcsB PE=1 SV=1 UPId=UP000000625 PPId=UP000000625	0	120.368	74	11	200	5	216	23.7	7.47	693.52	11	7	7.59055e+07	9.76672e+07	1.37483e+08	1.06215e+08	8.19473e+07	1.57687e+08	0	0	0.00201175	0.0031243	0.00858323	0.0052038	0.000670583	0.00563711	0.118959	-3.07147	0.0451466
[R].IETDLAEAGDIVAI.[T]	0	1	1	1	P0DTT0	P0DTT0 [263-276]	0	0	1429.74	4.63834e+06	5.33872e+06	1.62711e+06	0	0	0	FALSE	High	Master Protein	P0DTT0	50S ribosomal subunit assembly factor BipA OS=Escherichia coli (strain K12) OX=83333 GN=bipA PE=1 SV=1 UPId=UP000000625 PPId=UP000000625	0	353.609	51	24	874	21	607	67.3	5.33	2509.7	24	3	2.42772e+08	5.04016e+08	2.79404e+08	1.91707e+08	2.42592e+08	4.54927e+08	0.0191057	0.0105924	0.0058235	0	0	0	0.0118405	0	#DIV/0!	15	0.0381031
[R].VMDSNDLEKER.[G]	0	1	1	16	P0DTT0	P0DTT0 [42-52]	0	1	1335.62	758961	558651	237565	1.5941e+06	825359	3.29575e+06	FALSE	High	Master Protein	P0DTT0	50S ribosomal subunit assembly factor BipA OS=Escherichia coli (strain K12) OX=83333 GN=bipA PE=1 SV=1 UPId=UP000000625 PPId=UP000000625	0	353.609	51	24	874	21	607	67.3	5.33	2509.7	24	3	2.42772e+08	5.04016e+08	2.79404e+08	1.91707e+08	2.42592e+08	4.54927e+08	0.00312623	0.0011084	0.000850257	0.0083153	0.00340226	0.00724457	0.00169496	0.00632071	0.26816	-1.89883	0.0491507
[F].SHYDDVRPGEVGQR.[Q]	0	1	1	44	P0DTT0	P0DTT0 [470-483]	0	0	1614.76	5.56444e+06	3.3954e+06	5.3866e+06	1.71353e+07	1.93668e+07	5.81348e+07	FALSE	High	Master Protein	P0DTT0	50S ribosomal subunit assembly factor BipA OS=Escherichia coli (strain K12) OX=83333 GN=bipA PE=1 SV=1 UPId=UP000000625 PPId=UP000000625	0	353.609	51	24	874	21	607	67.3	5.33	2509.7	24	3	2.42772e+08	5.04016e+08	2.79404e+08	1.91707e+08	2.42592e+08	4.54927e+08	0.0229204	0.00673668	0.0192789	0.0893828	0.0798328	0.127789	0.016312	0.0990017	0.164765	-2.60152	0.0058822
[R].VMSMVDSVLLVVDAFDGPMPQTR.[F]	0	1	1	11	P0DTT0	P0DTT0 [88-110]	0	0	2507.23	1.14455e+07	1.66903e+07	1.50117e+07	0	0	0	FALSE	High	Master Protein	P0DTT0	50S ribosomal subunit assembly factor BipA OS=Escherichia coli (strain K12) OX=83333 GN=bipA PE=1 SV=1 UPId=UP000000625 PPId=UP000000625	0	353.609	51	24	874	21	607	67.3	5.33	2509.7	24	3	2.42772e+08	5.04016e+08	2.79404e+08	1.91707e+08	2.42592e+08	4.54927e+08	0.0471448	0.0331146	0.0537275	0	0	0	0.0446623	0	#DIV/0!	15	0.00182711
[T].IDASTGQNAVSQAK.[L]	0	1	1	2	P10121	P10121 [419-432]	0	0	1389.7	436084	0	263851	766232	893947	1.32799e+06	FALSE	High	Master Protein	P10121	Signal recognition particle receptor FtsY OS=Escherichia coli (strain K12) OX=83333 GN=ftsY PE=1 SV=1 UPId=UP000000625 PPId=UP000000625	0	175.826	63	24	243	24	497	54.5	4.5	827.68	24	0	3.55484e+08	1.8591e+08	3.13037e+08	2.03077e+08	2.4828e+08	2.42561e+08	0.00122673	0	0.000842876	0.00377312	0.00360056	0.00547488	0.00068987	0.00428285	0.161077	-2.63418	0.00679966
[K].ASEQAVEEQPQAHTEAEAETF.[A]	0	1	1	2	P10121	P10121 [47-67]	0	0	2302.01	0	0	666478	803709	762563	779179	FALSE	High	Master Protein	P10121	Signal recognition particle receptor FtsY OS=Escherichia coli (strain K12) OX=83333 GN=ftsY PE=1 SV=1 UPId=UP000000625 PPId=UP000000625	0	175.826	63	24	243	24	497	54.5	4.5	827.68	24	0	3.55484e+08	1.8591e+08	3.13037e+08	2.03077e+08	2.4828e+08	2.42561e+08	0	0	0.00212907	0.00395766	0.00307139	0.00321231	0.000709691	0.00341378	0.20789	-2.26611	0.0237368
[R].DAENNRPLFEFLGLTVGINLPGMPAPAK.[R]	1xOxidation [M23]	1	1	9	P10408	P10408 [139-166]	0	0	2997.55	2.45675e+07	0	0	1.74405e+07	2.33144e+07	2.99801e+07	FALSE	High	Master Protein	P10408	Protein translocase subunit SecA OS=Escherichia coli (strain K12) OX=83333 GN=secA PE=1 SV=2 UPId=UP000000625 PPId=UP000000625	0	466.766	66	44	824	44	901	102	5.6	2583.96	44	0	4.18326e+08	4.91256e+08	2.744e+08	1.5361e+08	2.97991e+08	3.59189e+08	0.058728	0	0	0.113537	0.0782387	0.083466	0.019576	0.0917473	0.213369	-2.22858	0.032461
[R].TPLIISGPAEDSSEMYK.[R]	0	1	1	13	P10408	P10408 [221-237]	0	0	1837.89	1.22178e+06	1.38269e+06	647167	0	444775	466839	FALSE	High	Master Protein	P10408	Protein translocase subunit SecA OS=Escherichia coli (strain K12) OX=83333 GN=secA PE=1 SV=2 UPId=UP000000625 PPId=UP000000625	0	466.766	66	44	824	44	901	102	5.6	2583.96	44	0	4.18326e+08	4.91256e+08	2.744e+08	1.5361e+08	2.97991e+08	3.59189e+08	0.00292063	0.0028146	0.00235848	0	0.00149258	0.0012997	0.0026979	0.00093076	2.8986	1.53536	0.0240478
[E].DSETFQGEGHFSVDEK.[S]	0	1	1	5	P10408	P10408 [253-268]	0	0	1811.77	1.36964e+06	1.19474e+06	432246	1.02009e+06	1.43308e+06	1.69366e+06	FALSE	High	Master Protein	P10408	Protein translocase subunit SecA OS=Escherichia coli (strain K12) OX=83333 GN=secA PE=1 SV=2 UPId=UP000000625 PPId=UP000000625	0	466.766	66	44	824	44	901	102	5.6	2583.96	44	0	4.18326e+08	4.91256e+08	2.744e+08	1.5361e+08	2.97991e+08	3.59189e+08	0.00327409	0.00243202	0.00157524	0.00664081	0.00480912	0.00471524	0.00242712	0.00538839	0.450434	-1.15061	0.020459
[R].LAQMQQLSHQDDDSAAAAALAAQTGER.[K]	1xOxidation [M4]	1	1	21	P10408	P10408 [851-877]	0	0	2813.31	1.42031e+06	1.35157e+06	1.64495e+06	1.7026e+06	5.25884e+06	3.55732e+06	FALSE	High	Master Protein	P10408	Protein translocase subunit SecA OS=Escherichia coli (strain K12) OX=83333 GN=secA PE=1 SV=2 UPId=UP000000625 PPId=UP000000625	0	466.766	66	44	824	44	901	102	5.6	2583.96	44	0	4.18326e+08	4.91256e+08	2.744e+08	1.5361e+08	2.97991e+08	3.59189e+08	0.00339521	0.00275126	0.00599472	0.0110839	0.0176476	0.00990375	0.00404706	0.0128784	0.314251	-1.67001	0.0275213
[R].LCEHCLNPACVATCPSGAIYK.[R]	4xCarbamidomethyl [C2; C5; C10; C14]	1	1	6	P11349	P11349 [183-203]	0	0	2421.08	0	0	1.55481e+06	1.7544e+06	3.99135e+06	2.3953e+06	FALSE	High	Master Protein	P11349	Respiratory nitrate reductase 1 beta chain OS=Escherichia coli (strain K12) OX=83333 GN=narH PE=1 SV=3 UPId=UP000000625 PPId=UP000000625	0	166.366	54	18	216	16	512	58	6.77	703.59	18	2	3.50592e+08	3.37191e+08	3.63813e+08	1.86572e+08	3.48575e+08	2.6268e+08	0	0	0.00427364	0.00940332	0.0114505	0.00911869	0.00142455	0.00999083	0.142586	-2.8101	0.00590613
[K].DGIPLSVIEAAQQSPVYK.[M]	0	1	1	51	P11349	P11349 [315-332]	0	0	1915.02	0	0	2.22765e+07	3.95076e+07	2.93194e+07	4.57794e+07	FALSE	High	Master Protein	P11349	Respiratory nitrate reductase 1 beta chain OS=Escherichia coli (strain K12) OX=83333 GN=narH PE=1 SV=3 UPId=UP000000625 PPId=UP000000625	0	166.366	54	18	216	16	512	58	6.77	703.59	18	2	3.50592e+08	3.37191e+08	3.63813e+08	1.86572e+08	3.48575e+08	2.6268e+08	0	0	0.0612307	0.211755	0.0841122	0.174278	0.0204102	0.156715	0.130238	-2.94078	0.0339289
[K].IFANPHLPGIDDYYEPFDFDYQNLHTAPEGSK.[S]	0	1	1	9	P11349	P11349 [88-119]	0	0	3710.71	6.6193e+06	6.44888e+06	3.17106e+07	3.0108e+07	5.37239e+07	6.60229e+07	FALSE	High	Master Protein	P11349	Respiratory nitrate reductase 1 beta chain OS=Escherichia coli (strain K12) OX=83333 GN=narH PE=1 SV=3 UPId=UP000000625 PPId=UP000000625	0	166.366	54	18	216	16	512	58	6.77	703.59	18	2	3.50592e+08	3.37191e+08	3.63813e+08	1.86572e+08	3.48575e+08	2.6268e+08	0.0188804	0.0191253	0.0871617	0.161375	0.154124	0.251343	0.0417224	0.188947	0.220815	-2.17909	0.0189545
[K].KHYDEDEEFAER.[A]	0	1	1	39	P11875	P11875 [198-209]	0	1	1567.67	1.37501e+06	3.21457e+06	6.2141e+06	1.72986e+07	8.77172e+06	1.64382e+07	FALSE	High	Master Protein	P11875	Arginine--tRNA ligase OS=Escherichia coli (strain K12) OX=83333 GN=argS PE=1 SV=1 UPId=UP000000625 PPId=UP000000625	0	316.18	71	32	553	32	577	64.6	5.49	1743.79	32	0	1.60524e+08	4.28597e+08	3.03617e+08	3.55992e+08	3.52878e+08	2.58192e+08	0.00856577	0.00750023	0.0204669	0.0485928	0.0248576	0.0636665	0.0121776	0.0457056	0.266436	-1.90814	0.049533
[A].VADDLASLVLDAR.[M]	0	1	1	7	P13024	P13024 [276-288]	0	0	1357.73	3.54855e+06	4.0353e+06	4.11808e+06	1.23589e+06	0	174619	FALSE	High	Master Protein	P13024	Protein FdhE OS=Escherichia coli (strain K12) OX=83333 GN=fdhE PE=1 SV=2 UPId=UP000000625 PPId=UP000000625	0	118.08	65	13	163	13	309	34.7	5.12	451.51	13	0	1.22726e+08	8.96816e+07	1.1185e+08	1.26794e+08	1.05752e+08	7.65577e+07	0.0289145	0.0449958	0.0368179	0.00974724	0	0.00228088	0.0369094	0.00400937	9.20578	3.20254	0.00391815
[R].NHADIPLRPR.[F]	0	1	1	6	P13033	P13033 [296-305]	0	0	1188.66	0	0	2.11691e+06	1.292e+07	6.28769e+06	6.5749e+06	FALSE	High	Master Protein	P13033	Anaerobic glycerol-3-phosphate dehydrogenase subunit B OS=Escherichia coli (strain K12) OX=83333 GN=glpB PE=1 SV=1 UPId=UP000000625 PPId=UP000000625	0	105.765	43	10	165	6	419	45.3	6.13	739.63	10	3	1.99164e+08	1.98072e+08	2.44091e+08	1.95864e+08	2.33469e+08	2.35075e+08	0	0	0.00867259	0.0659641	0.0269315	0.0279694	0.00289086	0.0402883	0.0717544	-3.80079	0.0468127
[R].GQSALHFSSGSLDLLSHLPDGQPVTDIHSGLESLR.[Q]	0	1	1	38	P13033	P13033 [34-68]	0	0	3670.85	1.32784e+07	2.83034e+06	4.35973e+07	6.06868e+07	8.9023e+07	5.55018e+07	FALSE	High	Master Protein	P13033	Anaerobic glycerol-3-phosphate dehydrogenase subunit B OS=Escherichia coli (strain K12) OX=83333 GN=glpB PE=1 SV=1 UPId=UP000000625 PPId=UP000000625	0	105.765	43	10	165	6	419	45.3	6.13	739.63	10	3	1.99164e+08	1.98072e+08	2.44091e+08	1.95864e+08	2.33469e+08	2.35075e+08	0.0666705	0.0142894	0.17861	0.309842	0.381304	0.236102	0.0865234	0.309083	0.279936	-1.83683	0.0255056
[K].GSHIVVPR.[V]	0	1	1	10	P13035	P13035 [231-238]	0	0	864.505	7.47896e+06	7.29084e+06	7.63888e+06	1.64623e+07	1.21881e+07	1.71005e+07	FALSE	High	Master Protein	P13035	Aerobic glycerol-3-phosphate dehydrogenase OS=Escherichia coli (strain K12) OX=83333 GN=glpD PE=1 SV=3 UPId=UP000000625 PPId=UP000000625	0	381.343	77	36	1047	12	501	56.7	7.44	3691.99	36	27	1.17471e+09	1.44292e+09	1.22448e+09	1.26661e+09	1.21947e+09	1.07173e+09	0.00636665	0.00505283	0.00623845	0.0129971	0.00999463	0.015956	0.00588598	0.0129826	0.453375	-1.14122	0.0160349
[R].DYTLDIHDENGK.[A]	0	1	1	12	P13035	P13035 [333-344]	0	0	1419.64	964285	1.59894e+06	3.27415e+06	6.96671e+06	6.46393e+06	4.29595e+06	FALSE	High	Master Protein	P13035	Aerobic glycerol-3-phosphate dehydrogenase OS=Escherichia coli (strain K12) OX=83333 GN=glpD PE=1 SV=3 UPId=UP000000625 PPId=UP000000625	0	381.343	77	36	1047	12	501	56.7	7.44	3691.99	36	27	1.17471e+09	1.44292e+09	1.22448e+09	1.26661e+09	1.21947e+09	1.07173e+09	0.00082087	0.00110812	0.00267391	0.00550028	0.00530062	0.00400842	0.0015343	0.00493644	0.310811	-1.68589	0.0101321
[K].ESVLPGGAIEGDRDDYAAR.[L]	0	1	1	48	P13035	P13035 [383-401]	0	1	1990.95	7.36275e+06	9.75501e+06	9.48654e+06	1.45484e+07	1.50818e+07	2.10036e+07	FALSE	High	Master Protein	P13035	Aerobic glycerol-3-phosphate dehydrogenase OS=Escherichia coli (strain K12) OX=83333 GN=glpD PE=1 SV=3 UPId=UP000000625 PPId=UP000000625	0	381.343	77	36	1047	12	501	56.7	7.44	3691.99	36	27	1.17471e+09	1.44292e+09	1.22448e+09	1.26661e+09	1.21947e+09	1.07173e+09	0.00626771	0.00676059	0.00774738	0.0114861	0.0123675	0.0195979	0.00692523	0.0144838	0.478136	-1.06451	0.0441077
[R].RYPFLTESLAR.[H]	0	1	1	9	P13035	P13035 [405-415]	0	1	1352.73	0	0	365871	864758	1.45552e+06	582035	FALSE	High	Master Protein	P13035	Aerobic glycerol-3-phosphate dehydrogenase OS=Escherichia coli (strain K12) OX=83333 GN=glpD PE=1 SV=3 UPId=UP000000625 PPId=UP000000625	0	381.343	77	36	1047	12	501	56.7	7.44	3691.99	36	27	1.17471e+09	1.44292e+09	1.22448e+09	1.26661e+09	1.21947e+09	1.07173e+09	0	0	0.000298796	0.000682734	0.00119357	0.000543079	9.95987e-05	0.000806462	0.123501	-3.01741	0.0331216
[D].LIVIGGGINGAGIAADAAGR.[G]	0	1	1	14	P13035	P13035 [6-25]	0	0	1765.99	0	0	0	98801.9	330621	305526	FALSE	High	Master Protein	P13035	Aerobic glycerol-3-phosphate dehydrogenase OS=Escherichia coli (strain K12) OX=83333 GN=glpD PE=1 SV=3 UPId=UP000000625 PPId=UP000000625	0	381.343	77	36	1047	12	501	56.7	7.44	3691.99	36	27	1.17471e+09	1.44292e+09	1.22448e+09	1.26661e+09	1.21947e+09	1.07173e+09	0	0	0	7.8005e-05	0.000271119	0.000285077	0	0.000211401	0	-15	0.0340609
[R].EVVFPTHCPVCGSDVER.[V]	2xCarbamidomethyl [C8; C11]	1	1	7	P15042	P15042 [401-417]	0	0	1987.9	179419	265673	0	588591	325873	483608	FALSE	High	Master Protein	P15042	DNA ligase OS=Escherichia coli (strain K12) OX=83333 GN=ligA PE=1 SV=2 UPId=UP000000625 PPId=UP000000625	0	152.349	47	22	229	22	671	73.6	5.54	693.04	22	0	1.69688e+08	1.46234e+08	2.1832e+08	1.78332e+08	1.43524e+08	1.04922e+08	0.00105735	0.00181676	0	0.00330054	0.00227052	0.00460922	0.000958036	0.00339343	0.282321	-1.82459	0.0468774
[R].HFDNQPIDLPLDVLLGK.[T]	0	1	1	12	P15254	P15254 [592-608]	0	0	1934.04	0	0	1.03525e+07	1.55947e+07	1.52576e+07	2.35358e+07	FALSE	High	Master Protein	P15254	Phosphoribosylformylglycinamidine synthase OS=Escherichia coli (strain K12) OX=83333 GN=purL PE=1 SV=3 UPId=UP000000625 PPId=UP000000625	0	265.732	40	30	332	13	1295	141.3	5.41	1120.88	30	18	1.88626e+08	1.83248e+08	2.24373e+08	1.70124e+08	2.13527e+08	1.98566e+08	0	0	0.0461398	0.0916668	0.0714553	0.118529	0.0153799	0.0938837	0.163819	-2.60983	0.0187856
[K].GVVETSLNVGVVTMTDNNVEIHCLIR.[S]	1xOxidation [M14]; 1xCarbamidomethyl [C23]	1	1	51	P15288	P15288 [340-365]	0	0	2885.45	1.70032e+06	3.08496e+06	3.97284e+06	0	1.31399e+06	0	FALSE	High	Master Protein	P15288	Cytosol non-specific dipeptidase OS=Escherichia coli (strain K12) OX=83333 GN=pepD PE=1 SV=3 UPId=UP000000625 PPId=UP000000625	0	247.81	62	19	762	19	485	52.9	5.39	2596.64	19	0	8.311e+08	8.33723e+08	8.38074e+08	1.00464e+09	9.67953e+08	4.75913e+08	0.00204586	0.00370022	0.00474044	0	0.0013575	0	0.00349551	0.000452499	7.72489	2.94952	0.0283092
[Q].AHLDMVPQK.[N]	0	1	1	1	P15288	P15288 [75-83]	0	0	1038.54	103090	85654.5	0	749602	1.73962e+06	1.37565e+06	FALSE	High	Master Protein	P15288	Cytosol non-specific dipeptidase OS=Escherichia coli (strain K12) OX=83333 GN=pepD PE=1 SV=3 UPId=UP000000625 PPId=UP000000625	0	247.81	62	19	762	19	485	52.9	5.39	2596.64	19	0	8.311e+08	8.33723e+08	8.38074e+08	1.00464e+09	9.67953e+08	4.75913e+08	0.00012404	0.000102737	0	0.000746143	0.00179722	0.00289055	7.55924e-05	0.0018113	0.0417338	-4.58264	0.0488931
[F].IVDEEHFGQDAANEVSVPYPFK.[S]	0	1	1	15	P16095	P16095 [151-172]	0	0	2491.18	1.43961e+06	730065	415198	0	0	0	FALSE	High	Master Protein	P16095	L-serine dehydratase 1 OS=Escherichia coli (strain K12) OX=83333 GN=sdaA PE=1 SV=3 UPId=UP000000625 PPId=UP000000625	0	148.651	46	11	141	10	454	48.9	5.34	447.51	11	0	7.65748e+07	5.74107e+07	3.63639e+07	5.40188e+07	4.731e+07	1.99528e+07	0.0188001	0.0127165	0.0114179	0	0	0	0.0143115	0	#DIV/0!	15	0.0032642
[-].MISLFDMFK.[V]	0	1	1	1	P16095	P16095 [1-9]	0	0	1131.56	6.17755e+06	4.54158e+06	3.61056e+06	0	0	0	FALSE	High	Master Protein	P16095	L-serine dehydratase 1 OS=Escherichia coli (strain K12) OX=83333 GN=sdaA PE=1 SV=3 UPId=UP000000625 PPId=UP000000625	0	148.651	46	11	141	10	454	48.9	5.34	447.51	11	0	7.65748e+07	5.74107e+07	3.63639e+07	5.40188e+07	4.731e+07	1.99528e+07	0.0806733	0.0791069	0.0992897	0	0	0	0.0863567	0	#DIV/0!	15	0.000183548
[R].NVVAGDPSPDGQGR.[L]	0	1	1	17	P16659	P16659 [389-402]	0	0	1368.65	218983	7.37425e+06	4.68909e+06	1.99262e+07	9.91324e+06	1.37207e+07	FALSE	High	Master Protein	P16659	Proline--tRNA ligase OS=Escherichia coli (strain K12) OX=83333 GN=proS PE=1 SV=4 UPId=UP000000625 PPId=UP000000625	0	365.303	70	30	914	21	572	63.7	5.24	3042.94	30	11	7.30293e+08	6.82782e+08	6.89233e+08	6.52527e+08	7.32949e+08	4.80407e+08	0.000299856	0.0108003	0.00680335	0.030537	0.0135251	0.0285606	0.00596784	0.0242076	0.246527	-2.02018	0.0419498
[K].TGDIVEYLVK.[Q]	0	1	1	32	P16659	P16659 [559-568]	0	0	1136.62	9.44318e+06	1.25824e+07	5.41052e+06	556464	2.55784e+06	514434	FALSE	High	Master Protein	P16659	Proline--tRNA ligase OS=Escherichia coli (strain K12) OX=83333 GN=proS PE=1 SV=4 UPId=UP000000625 PPId=UP000000625	0	365.303	70	30	914	21	572	63.7	5.24	3042.94	30	11	7.30293e+08	6.82782e+08	6.89233e+08	6.52527e+08	7.32949e+08	4.80407e+08	0.0129307	0.0184281	0.00785005	0.000852783	0.00348979	0.00107083	0.0130696	0.00180447	7.24292	2.85657	0.0236999
[R].WEQYGPELLR.[F]	0	1	1	9	P16659	P16659 [86-95]	0	0	1290.65	1.06575e+06	1.65694e+06	2.04306e+06	3.10446e+06	3.30184e+06	2.78511e+06	FALSE	High	Master Protein	P16659	Proline--tRNA ligase OS=Escherichia coli (strain K12) OX=83333 GN=proS PE=1 SV=4 UPId=UP000000625 PPId=UP000000625	0	365.303	70	30	914	21	572	63.7	5.24	3042.94	30	11	7.30293e+08	6.82782e+08	6.89233e+08	6.52527e+08	7.32949e+08	4.80407e+08	0.00145935	0.00242676	0.00296425	0.00475759	0.00450487	0.00579739	0.00228345	0.00501995	0.454875	-1.13646	0.00985415
[K].ELDLIIPR.[L]	0	1	1	12	P17115	P17115 [104-111]	0	0	968.578	9.08165e+06	6.58933e+06	3.18343e+06	1.18708e+06	5.26794e+06	476465	FALSE	High	Master Protein	P17115	Arabinose 5-phosphate isomerase GutQ OS=Escherichia coli (strain K12) OX=83333 GN=gutQ PE=1 SV=3 UPId=UP000000625 PPId=UP000000625	0	52.189	43	9	57	9	321	34	6.35	116.77	9	0	1.25247e+07	1.16157e+07	2.79203e+06	8.38217e+06	1.19111e+07	1.38051e+07	0.725098	0.567279	1.14018	0.141619	0.442271	0.0345137	0.810854	0.206134	3.93362	1.97586	0.0450102
[K].AVLDISVER.[E]	0	1	1	6	P17115	P17115 [136-144]	0	0	1001.56	3.06535e+06	2.5789e+06	285368	0	521495	0	FALSE	High	Master Protein	P17115	Arabinose 5-phosphate isomerase GutQ OS=Escherichia coli (strain K12) OX=83333 GN=gutQ PE=1 SV=3 UPId=UP000000625 PPId=UP000000625	0	52.189	43	9	57	9	321	34	6.35	116.77	9	0	1.25247e+07	1.16157e+07	2.79203e+06	8.38217e+06	1.19111e+07	1.38051e+07	0.244744	0.222019	0.102208	0	0.0437821	0	0.189657	0.014594	12.9955	3.69994	0.0197761
[K].HGPLALIDADMPVIVVAPNNELLEK.[L]	0	1	1	23	P17169	P17169 [505-529]	0	0	2668.44	4.5468e+07	3.20312e+07	2.3566e+07	0	0	0	FALSE	High	Master Protein	P17169	Glutamine--fructose-6-phosphate aminotransferase [isomerizing] OS=Escherichia coli (strain K12) OX=83333 GN=glmS PE=1 SV=4 UPId=UP000000625 PPId=UP000000625	0	375.519	63	29	677	24	609	66.9	5.87	2267.64	29	5	6.43369e+08	7.91796e+08	1.02535e+09	9.24692e+08	1.01634e+09	4.33403e+08	0.0706717	0.0404538	0.0229834	0	0	0	0.044703	0	#DIV/0!	15	0.0326121
[R].LGYIAER.[A]	0	1	1	5	P17993	P17993 [45-51]	0	0	821.452	443157	144740	525325	1.21856e+06	2.64872e+06	826564	FALSE	High	Master Protein	P17993	Ubiquinone biosynthesis O-methyltransferase OS=Escherichia coli (strain K12) OX=83333 GN=ubiG PE=1 SV=1 UPId=UP000000625 PPId=UP000000625	0	126.625	74	10	106	10	240	26.5	6.6	344.09	10	0	6.57953e+07	1.22628e+08	6.32587e+07	5.65558e+07	1.47345e+08	5.3055e+07	0.00673539	0.00118032	0.00830439	0.0215462	0.0179763	0.0155794	0.0054067	0.0183673	0.294366	-1.76432	0.00946159
[L].GAKPQINAEEEIRR.[S]	0	1	1	6	P18843	P18843 [12-25]	0	1	1610.86	97927.3	0	941334	5.11977e+06	5.83607e+06	5.84835e+06	FALSE	High	Master Protein	P18843	NH(3)-dependent NAD(+) synthetase OS=Escherichia coli (strain K12) OX=83333 GN=nadE PE=1 SV=2 UPId=UP000000625 PPId=UP000000625	0	84.243	72	13	191	13	275	30.6	5.59	718.99	13	0	2.45536e+08	2.62702e+08	1.33163e+08	1.92977e+08	1.92736e+08	1.60542e+08	0.000398831	0	0.00706905	0.0265305	0.0302801	0.0364288	0.00248929	0.0310798	0.0800935	-3.64217	0.0014877
[K].YQQEPGVSGPLK.[V]	0	1	1	12	P19926	P19926 [215-226]	0	0	1302.67	1.05595e+06	0	708741	2.21758e+06	1.59682e+06	2.12615e+06	FALSE	High	Master Protein	P19926	Glucose-1-phosphatase OS=Escherichia coli (strain K12) OX=83333 GN=agp PE=1 SV=1 UPId=UP000000625 PPId=UP000000625	0	97.916	54	13	144	13	413	45.7	5.73	346.06	13	0	7.90078e+07	5.51417e+07	3.48169e+07	1.37988e+07	1.46974e+07	2.70414e+07	0.0133651	0	0.0203562	0.160708	0.108646	0.0786256	0.0112404	0.115993	0.096906	-3.36727	0.0132722
[R].NVAKPLVSYIDK.[A]	0	1	1	15	P19926	P19926 [282-293]	0	0	1346.77	5.41376e+06	4.01077e+06	1.8402e+06	2.352e+06	3.46987e+06	4.4974e+06	FALSE	High	Master Protein	P19926	Glucose-1-phosphatase OS=Escherichia coli (strain K12) OX=83333 GN=agp PE=1 SV=1 UPId=UP000000625 PPId=UP000000625	0	97.916	54	13	144	13	413	45.7	5.73	346.06	13	0	7.90078e+07	5.51417e+07	3.48169e+07	1.37988e+07	1.46974e+07	2.70414e+07	0.0685218	0.0727356	0.0528536	0.170449	0.236087	0.166315	0.0647037	0.190951	0.33885	-1.56128	0.00570641
[K].FDSVLNEAVK.[-]	0	1	1	20	P19926	P19926 [404-413]	0	0	1121.58	406274	142974	1.88659e+06	2.72141e+06	3.12438e+06	3.48598e+06	FALSE	High	Master Protein	P19926	Glucose-1-phosphatase OS=Escherichia coli (strain K12) OX=83333 GN=agp PE=1 SV=1 UPId=UP000000625 PPId=UP000000625	0	97.916	54	13	144	13	413	45.7	5.73	346.06	13	0	7.90078e+07	5.51417e+07	3.48169e+07	1.37988e+07	1.46974e+07	2.70414e+07	0.0051422	0.00259284	0.054186	0.197221	0.212581	0.128913	0.0206403	0.179571	0.114942	-3.12102	0.0066281
[R].DTDVPYSNIVALNEHAAVL.[H]	0	1	1	14	P21165	P21165 [209-227]	0	0	2041.02	0	0	8.40724e+06	1.05333e+07	1.54514e+07	1.19548e+07	FALSE	High	Master Protein	P21165	Xaa-Pro dipeptidase OS=Escherichia coli (strain K12) OX=83333 GN=pepQ PE=1 SV=2 UPId=UP000000625 PPId=UP000000625	0	226.503	63	19	462	10	443	50.1	5.99	1233.26	19	11	1.85203e+08	3.10616e+08	2.06208e+08	1.9452e+08	2.01624e+08	1.38359e+08	0	0	0.0407707	0.0541501	0.0766347	0.0864041	0.0135902	0.0723963	0.18772	-2.41335	0.0240029
[K].LDHQAPEEMR.[S]	1xOxidation [M9]	1	1	18	P21165	P21165 [232-241]	0	0	1241.56	0	0	1.31641e+06	2.22632e+06	2.57906e+06	3.28186e+06	FALSE	High	Master Protein	P21165	Xaa-Pro dipeptidase OS=Escherichia coli (strain K12) OX=83333 GN=pepQ PE=1 SV=2 UPId=UP000000625 PPId=UP000000625	0	226.503	63	19	462	10	443	50.1	5.99	1233.26	19	11	1.85203e+08	3.10616e+08	2.06208e+08	1.9452e+08	2.01624e+08	1.38359e+08	0	0	0.00638388	0.0114452	0.0127915	0.0237198	0.00212796	0.0159855	0.133118	-2.90922	0.0352746
[F].SATLEGDAIQDFAER.[L]	0	1	1	2	P21507	P21507 [188-202]	0	0	1622.77	2.30224e+06	3.17038e+06	556454	188235	0	202813	FALSE	High	Master Protein	P21507	ATP-dependent RNA helicase SrmB OS=Escherichia coli (strain K12) OX=83333 GN=srmB PE=1 SV=1 UPId=UP000000625 PPId=UP000000625	0	101.894	49	16	93	16	444	49.9	9.25	200.42	16	0	4.16226e+07	6.30867e+07	2.26652e+07	2.46651e+07	2.03877e+07	6.83348e+07	0.0553123	0.0502543	0.0245511	0.00763164	0	0.00296793	0.0433725	0.00353319	12.2757	3.61774	0.015173
[R].KGTAISLVEAHDHLLLGK.[V]	0	1	1	1	P21507	P21507 [345-362]	0	1	1902.08	0	0	0	53843.5	85663.9	88805.1	FALSE	High	Master Protein	P21507	ATP-dependent RNA helicase SrmB OS=Escherichia coli (strain K12) OX=83333 GN=srmB PE=1 SV=1 UPId=UP000000625 PPId=UP000000625	0	101.894	49	16	93	16	444	49.9	9.25	200.42	16	0	4.16226e+07	6.30867e+07	2.26652e+07	2.46651e+07	2.03877e+07	6.83348e+07	0	0	0	0.00218298	0.00420175	0.00129956	0	0.00256143	0	-15	0.0406487
[R].VIDELRPK.[T]	0	1	1	2	P21507	P21507 [375-382]	0	0	969.573	0	0	0	1.11958e+06	635740	3.45922e+06	FALSE	High	Master Protein	P21507	ATP-dependent RNA helicase SrmB OS=Escherichia coli (strain K12) OX=83333 GN=srmB PE=1 SV=1 UPId=UP000000625 PPId=UP000000625	0	101.894	49	16	93	16	444	49.9	9.25	200.42	16	0	4.16226e+07	6.30867e+07	2.26652e+07	2.46651e+07	2.03877e+07	6.83348e+07	0	0	0	0.0453913	0.0311826	0.0506216	0	0.0423985	0	-15	0.00187193
[I].QISHISR.[F]	0	1	1	4	P21513	P21513 [375-381]	0	0	840.469	0	0	26804.7	352825	159446	483173	FALSE	High	Master Protein	P21513	Ribonuclease E OS=Escherichia coli (strain K12) OX=83333 GN=rne PE=1 SV=6 UPId=UP000000625 PPId=UP000000625	0	357.512	57	38	618	35	1061	118.1	5.62	2079.01	38	3	2.25698e+08	4.4278e+08	6.23952e+08	5.40795e+08	4.44917e+08	7.86163e+08	0	0	4.29595e-05	0.000652418	0.000358373	0.000614596	1.43198e-05	0.000541796	0.0264303	-5.24166	0.00485342
[R].CVIVPNDQMETPHYHVLR.[V]	1xCarbamidomethyl [C1]; 1xOxidation [M9]	1	1	1	P21513	P21513 [471-488]	0	0	2224.06	0	0	0	1.11019e+06	671351	372927	FALSE	High	Master Protein	P21513	Ribonuclease E OS=Escherichia coli (strain K12) OX=83333 GN=rne PE=1 SV=6 UPId=UP000000625 PPId=UP000000625	0	357.512	57	38	618	35	1061	118.1	5.62	2079.01	38	3	2.25698e+08	4.4278e+08	6.23952e+08	5.40795e+08	4.44917e+08	7.86163e+08	0	0	0	0.00205289	0.00150893	0.000474363	0	0.0013454	0	-15	0.0438503
[R].QPEFTQIDVETSFMTAPQVR.[E]	1xOxidation [M14]	1	1	32	P21889	P21889 [226-245]	0	0	2340.12	7.10617e+06	6.19491e+06	2.2322e+06	1.44662e+07	1.78895e+07	1.92355e+07	FALSE	High	Master Protein	P21889	Aspartate--tRNA ligase OS=Escherichia coli (strain K12) OX=83333 GN=aspS PE=1 SV=1 UPId=UP000000625 PPId=UP000000625	0	465.047	73	40	1293	23	590	65.9	5.69	4256.61	40	23	9.93085e+08	9.03519e+08	8.71962e+08	1.0111e+09	1.01502e+09	1.11657e+09	0.00715565	0.00685642	0.00255998	0.0143075	0.0176248	0.0172274	0.00552402	0.0163866	0.337107	-1.56872	0.00392613
[G].LEGINSPVAK.[F]	0	1	1	2	P21889	P21889 [361-370]	0	0	1027.58	0	0	0	498846	428646	222037	FALSE	High	Master Protein	P21889	Aspartate--tRNA ligase OS=Escherichia coli (strain K12) OX=83333 GN=aspS PE=1 SV=1 UPId=UP000000625 PPId=UP000000625	0	465.047	73	40	1293	23	590	65.9	5.69	4256.61	40	23	9.93085e+08	9.03519e+08	8.71962e+08	1.0111e+09	1.01502e+09	1.11657e+09	0	0	0	0.000493371	0.000422304	0.000198857	0	0.00037151	0	-15	0.0138408
[R].LTMLLTGTDNIRDVIAFPK.[T]	1xOxidation [M3]	1	1	15	P21889	P21889 [538-556]	0	1	2134.16	5.67525e+07	2.29051e+07	4.81629e+07	1.51981e+07	1.09699e+07	5.98411e+06	FALSE	High	Master Protein	P21889	Aspartate--tRNA ligase OS=Escherichia coli (strain K12) OX=83333 GN=aspS PE=1 SV=1 UPId=UP000000625 PPId=UP000000625	0	465.047	73	40	1293	23	590	65.9	5.69	4256.61	40	23	9.93085e+08	9.03519e+08	8.71962e+08	1.0111e+09	1.01502e+09	1.11657e+09	0.0571476	0.025351	0.0552351	0.0150313	0.0108076	0.00535937	0.0459113	0.0103994	4.41478	2.14234	0.0291443
[Y].SEHHCGQAIINADDEVGRR.[W]	1xCarbamidomethyl [C5]	1	1	1	P22188	P22188 [230-248]	0	1	2163.99	0	72463.9	324452	2.04407e+06	1.08507e+06	403055	FALSE	High	Master Protein	P22188	UDP-N-acetylmuramoyl-L-alanyl-D-glutamate--2,6-diaminopimelate ligase OS=Escherichia coli (strain K12) OX=83333 GN=murE PE=1 SV=2 UPId=UP000000625 PPId=UP000000625	0	151.386	61	14	162	14	495	53.3	5.73	468.26	14	0	2.01254e+07	9.32971e+07	3.92176e+07	1.04685e+08	1.14742e+08	2.35857e+07	0	0.000776701	0.00827313	0.019526	0.00945665	0.0170889	0.00301661	0.0153572	0.19643	-2.34792	0.0372889
[K].EAEPEIYNAIR.[R]	0	1	1	16	P22259	P22259 [295-305]	0	0	1304.65	1.67465e+06	2.58612e+06	1.13398e+07	1.66953e+07	1.90359e+07	2.75195e+07	FALSE	High	Master Protein	P22259	Phosphoenolpyruvate carboxykinase (ATP) OS=Escherichia coli (strain K12) OX=83333 GN=pckA PE=1 SV=2 UPId=UP000000625 PPId=UP000000625	0	429.381	76	33	1180	28	540	59.6	5.71	3875.7	33	6	6.33625e+08	8.59343e+08	8.7219e+08	8.94496e+08	8.61072e+08	1.23651e+09	0.00264297	0.00300941	0.0130016	0.0186645	0.0221072	0.0222558	0.00621799	0.0210092	0.295966	-1.7565	0.0146181
[R].VSYPIYHIDNIVKPVSK.[A]	0	1	1	82	P22259	P22259 [334-350]	0	0	1972.09	4.81495e+07	1.20928e+08	5.85096e+07	1.94597e+07	1.73764e+07	3.28054e+07	FALSE	High	Master Protein	P22259	Phosphoenolpyruvate carboxykinase (ATP) OS=Escherichia coli (strain K12) OX=83333 GN=pckA PE=1 SV=2 UPId=UP000000625 PPId=UP000000625	0	429.381	76	33	1180	28	540	59.6	5.71	3875.7	33	6	6.33625e+08	8.59343e+08	8.7219e+08	8.94496e+08	8.61072e+08	1.23651e+09	0.0759906	0.140721	0.0670836	0.0217549	0.0201799	0.0265307	0.0945985	0.0228219	4.14508	2.0514	0.0368301
[T].ADQTQYHFLSGFTAK.[L]	0	1	1	3	P22259	P22259 [376-390]	0	0	1713.82	0	0	0	267727	345562	197917	FALSE	High	Master Protein	P22259	Phosphoenolpyruvate carboxykinase (ATP) OS=Escherichia coli (strain K12) OX=83333 GN=pckA PE=1 SV=2 UPId=UP000000625 PPId=UP000000625	0	429.381	76	33	1180	28	540	59.6	5.71	3875.7	33	6	6.33625e+08	8.59343e+08	8.7219e+08	8.94496e+08	8.61072e+08	1.23651e+09	0	0	0	0.000299305	0.000401316	0.000160061	0	0.000286894	0	-15	0.0148146
[F].TLPMFNLAIPTELPGVDTK.[I]	0	1	1	3	P22259	P22259 [474-492]	0	0	2057.1	1.84144e+07	2.43916e+07	1.33063e+07	0	1.0839e+07	0	FALSE	High	Master Protein	P22259	Phosphoenolpyruvate carboxykinase (ATP) OS=Escherichia coli (strain K12) OX=83333 GN=pckA PE=1 SV=2 UPId=UP000000625 PPId=UP000000625	0	429.381	76	33	1180	28	540	59.6	5.71	3875.7	33	6	6.33625e+08	8.59343e+08	8.7219e+08	8.94496e+08	8.61072e+08	1.23651e+09	0.0290619	0.028384	0.0152562	0	0.0125878	0	0.024234	0.00419594	5.77559	2.52997	0.0310978
[V].YAPTQEHGK.[Q]	0	1	1	2	P23538	P23538 [269-277]	0	0	1030.5	0	0	0	511878	379992	436646	FALSE	High	Master Protein	P23538	Phosphoenolpyruvate synthase OS=Escherichia coli (strain K12) OX=83333 GN=ppsA PE=1 SV=5 UPId=UP000000625 PPId=UP000000625	0	223.261	51	30	442	30	792	87.4	5.06	1085.09	30	0	2.18109e+08	2.78872e+08	3.83676e+08	4.36984e+08	3.19303e+08	2.04794e+08	0	0	0	0.00117139	0.00119007	0.00213212	0	0.00149786	0	-15	0.00915481
[E].LLEFSVK.[S]	0	1	1	1	P23538	P23538 [466-472]	0	0	835.492	0	0	0	277779	220289	183150	FALSE	High	Master Protein	P23538	Phosphoenolpyruvate synthase OS=Escherichia coli (strain K12) OX=83333 GN=ppsA PE=1 SV=5 UPId=UP000000625 PPId=UP000000625	0	223.261	51	30	442	30	792	87.4	5.06	1085.09	30	0	2.18109e+08	2.78872e+08	3.83676e+08	4.36984e+08	3.19303e+08	2.04794e+08	0	0	0	0.000635672	0.000689907	0.000894314	0	0.000739964	0	-15	0.000714735
[K].VELLIGQTLEVDCNLHR.[L]	1xCarbamidomethyl [C13]	1	1	58	P23827	P23827 [58-74]	0	0	2009.05	1.77747e+06	3.30517e+06	6.08863e+06	0	656766	480494	FALSE	High	Master Protein	P23827	Ecotin OS=Escherichia coli (strain K12) OX=83333 GN=eco PE=1 SV=1 UPId=UP000000625 PPId=UP000000625	0	60.363	54	8	163	8	162	18.2	7.12	482.83	8	0	1.26267e+08	3.00625e+08	8.38381e+08	9.64394e+08	7.16602e+08	9.01404e+07	0.014077	0.0109943	0.00726236	0	0.000916501	0.0053305	0.0107779	0.00208233	5.17588	2.3718	0.0275941
[R].MAQENPGVDVPVYGVPINTR.[E]	1xOxidation [M1]	1	1	8	P23830	P23830 [112-131]	0	0	2172.08	0	0	485081	735558	729477	453346	FALSE	High	Master Protein	P23830	CDP-diacylglycerol--serine O-phosphatidyltransferase OS=Escherichia coli (strain K12) OX=83333 GN=pssA PE=1 SV=2 UPId=UP000000625 PPId=UP000000625	0	121.863	57	18	190	18	451	52.8	8.98	680.95	18	0	3.42208e+08	1.06599e+08	1.00859e+08	8.39417e+07	1.05117e+08	7.54944e+07	0	0	0.0048095	0.00876271	0.00693969	0.00600503	0.00160317	0.00723581	0.22156	-2.17423	0.0349782
[R].ELSINDEVIK.[L]	0	1	1	9	P23836	P23836 [140-149]	0	0	1159.62	0	0	1.09474e+06	1.5028e+06	3.0064e+06	3.00152e+06	FALSE	High	Master Protein	P23836	Transcriptional regulatory protein PhoP OS=Escherichia coli (strain K12) OX=83333 GN=phoP PE=1 SV=1 UPId=UP000000625 PPId=UP000000625	0	119.293	85	13	205	13	223	25.5	5.26	628.71	13	0	1.03047e+08	3.62632e+07	7.52301e+07	4.64854e+07	4.64014e+07	7.00655e+07	0	0	0.0145519	0.0323285	0.0647911	0.0428387	0.00485063	0.0466528	0.103973	-3.26572	0.0175661
[K].LTAFEYTIMETLIR.[N]	0	1	1	7	P23836	P23836 [150-163]	0	0	1700.89	2.59972e+06	1.10816e+06	2.61557e+06	0	0	0	FALSE	High	Master Protein	P23836	Transcriptional regulatory protein PhoP OS=Escherichia coli (strain K12) OX=83333 GN=phoP PE=1 SV=1 UPId=UP000000625 PPId=UP000000625	0	119.293	85	13	205	13	223	25.5	5.26	628.71	13	0	1.03047e+08	3.62632e+07	7.52301e+07	4.64854e+07	4.64014e+07	7.00655e+07	0.0252286	0.0305587	0.0347676	0	0	0	0.030185	0	#DIV/0!	15	0.000397003
[K].VEVLSAGADDYVTKPFHIEEVMAR.[M]	1xOxidation [M22]	1	1	12	P23836	P23836 [88-111]	0	0	2692.33	572002	0	993865	922974	1.84325e+06	3.63215e+06	FALSE	High	Master Protein	P23836	Transcriptional regulatory protein PhoP OS=Escherichia coli (strain K12) OX=83333 GN=phoP PE=1 SV=1 UPId=UP000000625 PPId=UP000000625	0	119.293	85	13	205	13	223	25.5	5.26	628.71	13	0	1.03047e+08	3.62632e+07	7.52301e+07	4.64854e+07	4.64014e+07	7.00655e+07	0.00555091	0	0.013211	0.0198551	0.039724	0.0518394	0.00625397	0.0371395	0.168391	-2.57011	0.0374996
[A].GIDEILEGKKPITDLGVK.[A]	0	1	1	11	P23843	P23843 [146-163]	0	1	1925.1	2.1478e+06	1.42058e+06	1.39559e+06	615239	0	219170	FALSE	High	Master Protein	P23843	Periplasmic oligopeptide-binding protein OS=Escherichia coli (strain K12) OX=83333 GN=oppA PE=1 SV=2 UPId=UP000000625 PPId=UP000000625	0	437.241	73	30	1357	15	543	60.9	6.49	4731.97	30	17	1.71862e+09	1.35235e+09	1.38268e+09	1.01213e+09	1.31277e+09	8.0172e+08	0.00124972	0.00105045	0.00100933	0.000607866	0	0.000273374	0.00110317	0.000293747	3.75551	1.90901	0.0132405
[K].KPITDLGVK.[A]	0	1	1	33	P23843	P23843 [155-163]	0	0	970.593	1.73344e+07	1.45932e+07	5.89737e+06	2.34762e+07	2.20181e+07	2.08803e+07	FALSE	High	Master Protein	P23843	Periplasmic oligopeptide-binding protein OS=Escherichia coli (strain K12) OX=83333 GN=oppA PE=1 SV=2 UPId=UP000000625 PPId=UP000000625	0	437.241	73	30	1357	15	543	60.9	6.49	4731.97	30	17	1.71862e+09	1.35235e+09	1.38268e+09	1.01213e+09	1.31277e+09	8.0172e+08	0.0100862	0.010791	0.00426516	0.0231949	0.0167723	0.0260443	0.00838079	0.0220038	0.380879	-1.3926	0.0165847
[R].SPTYWNNAK.[T]	0	1	1	8	P23843	P23843 [233-241]	0	0	1080.51	1.3304e+06	500239	630948	3.01546e+06	1.8373e+06	1.57185e+06	FALSE	High	Master Protein	P23843	Periplasmic oligopeptide-binding protein OS=Escherichia coli (strain K12) OX=83333 GN=oppA PE=1 SV=2 UPId=UP000000625 PPId=UP000000625	0	437.241	73	30	1357	15	543	60.9	6.49	4731.97	30	17	1.71862e+09	1.35235e+09	1.38268e+09	1.01213e+09	1.31277e+09	8.0172e+08	0.000774105	0.000369903	0.000456321	0.00297933	0.00139956	0.0019606	0.000533443	0.00211316	0.252438	-1.986	0.02988
[Q].VTYLPIASEVTDVNR.[Y]	0	1	1	10	P23843	P23843 [247-261]	0	0	1676.89	0	0	275321	531302	609917	414140	FALSE	High	Master Protein	P23843	Periplasmic oligopeptide-binding protein OS=Escherichia coli (strain K12) OX=83333 GN=oppA PE=1 SV=2 UPId=UP000000625 PPId=UP000000625	0	437.241	73	30	1357	15	543	60.9	6.49	4731.97	30	17	1.71862e+09	1.35235e+09	1.38268e+09	1.01213e+09	1.31277e+09	8.0172e+08	0	0	0.000199121	0.000524935	0.000464604	0.000516564	6.63737e-05	0.000502034	0.132209	-2.9191	0.00321884
[R].HQGTFDVAR.[A]	0	1	1	9	P23843	P23843 [431-439]	0	0	1030.51	2.78096e+06	267195	2.7479e+06	6.10175e+06	4.27145e+06	4.2827e+06	FALSE	High	Master Protein	P23843	Periplasmic oligopeptide-binding protein OS=Escherichia coli (strain K12) OX=83333 GN=oppA PE=1 SV=2 UPId=UP000000625 PPId=UP000000625	0	437.241	73	30	1357	15	543	60.9	6.49	4731.97	30	17	1.71862e+09	1.35235e+09	1.38268e+09	1.01213e+09	1.31277e+09	8.0172e+08	0.00161813	0.000197578	0.00198737	0.00602862	0.00325378	0.00534189	0.00126769	0.00487476	0.260052	-1.94313	0.0223925
[N].GSEVQSLDPHK.[I]	0	1	1	3	P23843	P23843 [46-56]	0	0	1196.59	0	0	255257	979522	531001	818427	FALSE	High	Master Protein	P23843	Periplasmic oligopeptide-binding protein OS=Escherichia coli (strain K12) OX=83333 GN=oppA PE=1 SV=2 UPId=UP000000625 PPId=UP000000625	0	437.241	73	30	1357	15	543	60.9	6.49	4731.97	30	17	1.71862e+09	1.35235e+09	1.38268e+09	1.01213e+09	1.31277e+09	8.0172e+08	0	0	0.00018461	0.000967783	0.00040449	0.00102084	6.15366e-05	0.000797704	0.0771422	-3.69634	0.0235105
[K].NECQVMPYPNPADIAR.[M]	1xCarbamidomethyl [C3]	1	1	14	P23847	P23847 [260-275]	0	0	1874.85	3.09767e+06	4.63319e+06	2.18438e+06	448044	0	852897	FALSE	High	Master Protein	P23847	Dipeptide-binding protein OS=Escherichia coli (strain K12) OX=83333 GN=dppA PE=1 SV=1 UPId=UP000000625 PPId=UP000000625	0	137.878	54	21	198	8	535	60.3	6.65	581.98	21	15	2.70124e+08	1.79017e+08	7.87111e+07	9.07792e+07	1.32793e+08	1.73063e+08	0.0114676	0.0258812	0.0277519	0.00493554	0	0.00492825	0.0217002	0.00328793	6.59997	2.72246	0.0270512
[R].ADQIPVLKEETQHATVSER.[V]	0	1	1	2	P23865	P23865 [29-47]	0	1	2151.1	0	0	150727	449265	399166	168992	FALSE	High	Master Protein	P23865	Tail-specific protease OS=Escherichia coli (strain K12) OX=83333 GN=prc PE=1 SV=2 UPId=UP000000625 PPId=UP000000625	0	156.128	52	25	147	25	682	76.6	6.55	353.54	25	0	1.39135e+08	1.99454e+08	4.47714e+08	1.3227e+08	8.48186e+07	7.93806e+07	0	0	0.000336658	0.00339659	0.00470612	0.00212889	0.000112219	0.00341053	0.0329038	-4.9256	0.0118421
[R].EVFLGAGGK.[K]	0	1	1	1	P23871	P23871 [286-294]	0	0	877.478	1.49434e+06	269519	175571	0	0	0	FALSE	High	Master Protein	P23871	Ferrochelatase OS=Escherichia coli (strain K12) OX=83333 GN=hemH PE=1 SV=3 UPId=UP000000625 PPId=UP000000625	0	20.171	18	5	15	5	320	35.9	6.65	45.63	5	0	4.09925e+07	4.90492e+06	5.85522e+06	28919.4	2.70045e+06	830672	0.0364539	0.0549487	0.0299854	0	0	0	0.0404627	0	#DIV/0!	15	0.00565611
[F].ACLNEVAQPGVHETLDELTTR.[L]	1xCarbamidomethyl [C2]	1	1	15	P23893	P23893 [310-330]	0	0	2353.15	0	0	519858	514742	852633	1.38017e+06	FALSE	High	Master Protein	P23893	Glutamate-1-semialdehyde 2,1-aminomutase OS=Escherichia coli (strain K12) OX=83333 GN=hemL PE=1 SV=2 UPId=UP000000625 PPId=UP000000625	0	115.911	56	14	181	11	426	45.3	4.84	630.31	14	3	7.42679e+07	1.5008e+08	1.64851e+08	7.61471e+07	1.48217e+08	1.27595e+08	0	0	0.00315351	0.00675983	0.00575259	0.0108168	0.00105117	0.00777641	0.135174	-2.88711	0.0228694
[K].AAFSNDMVYMEK.[Y]	2xOxidation [M7; M10]	1	1	3	P24182	P24182 [191-202]	0	0	1437.6	0	0	166631	384980	220261	513875	FALSE	High	Master Protein	P24182	Biotin carboxylase OS=Escherichia coli (strain K12) OX=83333 GN=accC PE=1 SV=2 UPId=UP000000625 PPId=UP000000625	0	243.987	65	21	540	21	449	49.3	7.11	1554.4	21	0	3.07265e+08	2.08992e+08	2.64288e+08	2.34262e+08	2.89039e+08	2.26516e+08	0	0	0.000630491	0.00164337	0.000762046	0.0022686	0.000210164	0.00155801	0.134893	-2.89012	0.0498387
[R].IMNDENFQHGGTNIH.[Y]	1xOxidation [M2]	1	1	1	P24182	P24182 [424-438]	0	0	1742.76	0	0	356390	1.11993e+06	745653	1.48169e+06	FALSE	High	Master Protein	P24182	Biotin carboxylase OS=Escherichia coli (strain K12) OX=83333 GN=accC PE=1 SV=2 UPId=UP000000625 PPId=UP000000625	0	243.987	65	21	540	21	449	49.3	7.11	1554.4	21	0	3.07265e+08	2.08992e+08	2.64288e+08	2.34262e+08	2.89039e+08	2.26516e+08	0	0	0.00134849	0.00478067	0.00257977	0.0065412	0.000449497	0.00463388	0.0970023	-3.36584	0.0272929
[-].MNPIAVTLLTGFLGAGK.[T]	1xOxidation [M1]	1	1	13	P24203	P24203 [1-17]	0	0	1718.95	1.26469e+07	1.13602e+07	5.25665e+06	0	0	0	FALSE	High	Master Protein	P24203	P-loop guanosine triphosphatase YjiA OS=Escherichia coli (strain K12) OX=83333 GN=yjiA PE=1 SV=3 UPId=UP000000625 PPId=UP000000625	0	121.152	48	10	166	10	318	35.6	4.92	506.59	10	0	9.31957e+07	6.36443e+07	7.58998e+07	5.15769e+07	5.53668e+07	6.59195e+07	0.135702	0.178495	0.0692578	0	0	0	0.127818	0	#DIV/0!	15	0.0158377
[R].HILNEQHGYK.[I]	0	1	1	13	P24203	P24203 [23-32]	0	0	1238.63	1.03383e+06	110111	614964	2.91964e+06	2.32292e+06	5.1834e+06	FALSE	High	Master Protein	P24203	P-loop guanosine triphosphatase YjiA OS=Escherichia coli (strain K12) OX=83333 GN=yjiA PE=1 SV=3 UPId=UP000000625 PPId=UP000000625	0	121.152	48	10	166	10	318	35.6	4.92	506.59	10	0	9.31957e+07	6.36443e+07	7.58998e+07	5.15769e+07	5.53668e+07	6.59195e+07	0.0110931	0.00173011	0.00810232	0.0566075	0.041955	0.0786323	0.00697519	0.0590649	0.118094	-3.082	0.00909842
[R].NIIAGLPGAEEGYTLDQFRK.[H]	0	1	1	7	P24215	P24215 [176-195]	0	1	2192.13	3.1615e+06	4.11607e+06	3.30892e+06	961548	0	949390	FALSE	High	Master Protein	P24215	Mannonate dehydratase OS=Escherichia coli (strain K12) OX=83333 GN=uxuA PE=1 SV=2 UPId=UP000000625 PPId=UP000000625	0	102.405	53	16	165	15	394	44.8	5.62	488.42	16	1	8.07063e+07	6.53635e+07	5.00949e+07	6.78762e+07	7.00424e+07	6.1009e+07	0.0391729	0.062972	0.0660529	0.0141662	0	0.0155615	0.0560659	0.00990922	5.65795	2.50028	0.00937604
[F].FSSHVNTEGGGEASSTAIR.[A]	0	1	1	2	P24255	P24255 [403-421]	0	0	1906.89	0	463074	120323	843329	561275	287157	FALSE	High	Master Protein	P24255	RNA polymerase sigma-54 factor OS=Escherichia coli (strain K12) OX=83333 GN=rpoN PE=1 SV=2 UPId=UP000000625 PPId=UP000000625	0	57.422	32	7	41	7	477	54	4.75	112.93	7	0	1.93053e+07	1.73821e+07	2.25111e+07	2.02711e+07	1.25898e+07	9.55168e+06	0	0.0266408	0.00534507	0.0416026	0.0445819	0.0300635	0.010662	0.0387493	0.275152	-1.8617	0.0387028
[K].SIENLDNLHTR.[V]	0	1	1	4	P25397	P25397 [73-83]	0	0	1311.67	0	0	378375	370294	392232	2.02e+06	FALSE	High	Master Protein	P25397	Tellurite methyltransferase OS=Escherichia coli (strain K12) OX=83333 GN=tehB PE=1 SV=1 UPId=UP000000625 PPId=UP000000625	0	42.797	30	5	57	5	197	22.5	7.33	163.76	5	0	3.5972e+06	4.08418e+06	1.61005e+07	3.0936e+06	1.52711e+06	9.64831e+06	0	0	0.0235009	0.119697	0.256847	0.209363	0.00783362	0.195302	0.0401103	-4.63988	0.0102136
[F].APGKPLEIVEIDVAPPK.[K]	0	1	1	4	P25437	P25437 [10-26]	0	0	1773.02	0	0	131674	304172	834024	276337	FALSE	High	Master Protein	P25437	S-(hydroxymethyl)glutathione dehydrogenase OS=Escherichia coli (strain K12) OX=83333 GN=frmA PE=1 SV=3 UPId=UP000000625 PPId=UP000000625	0	150.789	53	10	280	2	369	39.3	6.28	1024.05	10	9	3.64262e+08	2.13086e+08	2.44185e+08	2.40258e+08	2.45353e+08	9.57396e+07	0	0	0.000539238	0.00126602	0.00339928	0.00288634	0.000179746	0.00251721	0.0714068	-3.8078	0.0248593
[A].VQFGNPAER.[N]	0	1	1	2	P25553	P25553 [312-320]	0	0	1017.51	60787.3	0	0	782217	882710	562497	FALSE	High	Master Protein	P25553	Lactaldehyde dehydrogenase OS=Escherichia coli (strain K12) OX=83333 GN=aldA PE=1 SV=2 UPId=UP000000625 PPId=UP000000625	0	317.357	68	25	976	11	479	52.2	5.15	2964.28	25	21	7.55424e+08	9.8564e+08	7.01397e+08	8.73197e+08	7.59191e+08	8.03784e+08	8.04678e-05	0	0	0.000895809	0.0011627	0.000699812	2.68226e-05	0.000919439	0.0291728	-5.09923	0.00284918
[K].MSPTTVTDPMQQK.[I]	2xOxidation [M1; M10]	1	1	12	P25714	P25714 [481-493]	0	0	1495.68	859932	195953	2.5011e+06	3.90236e+06	3.09947e+06	3.21243e+06	FALSE	High	Master Protein	P25714	Membrane protein insertase YidC OS=Escherichia coli (strain K12) OX=83333 GN=yidC PE=1 SV=2 UPId=UP000000625 PPId=UP000000625	0	152.173	55	15	302	14	548	61.5	7.99	1002.84	15	1	4.00224e+08	4.24616e+08	4.51597e+08	4.21603e+08	4.45182e+08	2.61029e+08	0.00214863	0.000461483	0.00553835	0.009256	0.00696226	0.0123068	0.00271615	0.00950834	0.28566	-1.80763	0.0342357
[K].AFLEFAAEDLGADYIATGHYVR.[R]	0	1	1	9	P25745	P25745 [110-131]	0	0	2429.18	9.01887e+06	1.98535e+07	7.20429e+06	0	0	0	FALSE	High	Master Protein	P25745	tRNA-specific 2-thiouridylase MnmA OS=Escherichia coli (strain K12) OX=83333 GN=mnmA PE=1 SV=4 UPId=UP000000625 PPId=UP000000625	0	120.114	67	14	119	14	368	40.9	5.06	424.9	14	0	8.67236e+07	7.54904e+07	7.0328e+07	6.28962e+07	6.79345e+07	3.23212e+07	0.103996	0.262994	0.102438	0	0	0	0.156476	0	#DIV/0!	15	0.0424772
[M].SSNTFTLGTK.[S]	0	1	1	1	P25906	P25906 [2-11]	0	0	1055.54	0	232368	129327	538319	416351	336766	FALSE	High	Master Protein	P25906	Pyridoxine 4-dehydrogenase OS=Escherichia coli (strain K12) OX=83333 GN=pdxI PE=1 SV=1 UPId=UP000000625 PPId=UP000000625	0	43.981	46	8	47	8	286	30.7	5.55	139.19	8	0	8.44542e+07	3.72846e+07	2.88228e+07	2.60932e+07	1.53898e+07	1.04894e+07	0	0.00623228	0.00448696	0.0206306	0.0270538	0.0321055	0.00357308	0.0265966	0.134343	-2.896	0.00376062
[R].YRNEICSFNDDIQGTAAVTVGTLIAASR.[A]	1xCarbamidomethyl [C6]	1	1	21	P26616	P26616 [260-287]	0	1	3042.49	3.31072e+07	3.2132e+07	1.39469e+07	0	0	0	FALSE	High	Master Protein	P26616	NAD-dependent malic enzyme OS=Escherichia coli (strain K12) OX=83333 GN=maeA PE=1 SV=4 UPId=UP000000625 PPId=UP000000625	0	294.314	77	31	463	31	565	63.2	5.31	1695.16	31	0	8.78907e+08	5.45567e+08	6.82834e+08	3.56214e+08	4.78219e+08	9.32815e+08	0.0376686	0.0588965	0.020425	0	0	0	0.0389967	0	#DIV/0!	15	0.0247809
[K].GSAFSMEER.[R]	1xOxidation [M6]	1	1	9	P26616	P26616 [29-37]	0	0	1029.43	396266	0	257034	467182	645354	1.45003e+06	FALSE	High	Master Protein	P26616	NAD-dependent malic enzyme OS=Escherichia coli (strain K12) OX=83333 GN=maeA PE=1 SV=4 UPId=UP000000625 PPId=UP000000625	0	294.314	77	31	463	31	565	63.2	5.31	1695.16	31	0	8.78907e+08	5.45567e+08	6.82834e+08	3.56214e+08	4.78219e+08	9.32815e+08	0.000450862	0	0.000376422	0.00131152	0.0013495	0.00155446	0.000275761	0.00140516	0.196249	-2.34924	0.00205739
[K].AHGTIAEVVNHFK.[K]	0	1	1	2	P26647	P26647 [124-136]	0	0	1422.75	0	0	282978	351094	996222	602736	FALSE	High	Master Protein	P26647	1-acyl-sn-glycerol-3-phosphate acyltransferase OS=Escherichia coli (strain K12) OX=83333 GN=plsC PE=1 SV=1 UPId=UP000000625 PPId=UP000000625	0	26.399	39	5	28	5	245	27.4	9.61	80.19	5	0	1.98039e+07	2.92216e+07	3.66264e+07	2.4803e+07	2.5794e+07	1.29982e+07	0	0	0.00772605	0.0141553	0.0386223	0.0463709	0.00257535	0.0330495	0.077924	-3.68179	0.0386272
[K].VTKPVFVR.[N]	0	1	1	10	P27248	P27248 [351-358]	0	0	945.588	0	0	7.46817e+06	1.97656e+07	2.60323e+07	5.80884e+07	FALSE	High	Master Protein	P27248	Aminomethyltransferase OS=Escherichia coli (strain K12) OX=83333 GN=gcvT PE=1 SV=3 UPId=UP000000625 PPId=UP000000625	0	158.709	53	13	389	13	364	40.1	5.57	1196.47	13	0	1.55805e+08	1.41458e+08	1.36035e+08	1.95433e+08	1.55572e+08	2.63898e+08	0	0	0.0548988	0.101138	0.167332	0.220116	0.0182996	0.162862	0.112363	-3.15377	0.0206808
[R].LHAEFRPDQGAK.[I]	0	1	1	38	P27298	P27298 [561-572]	0	0	1368.7	4.79803e+06	9.52968e+06	6.39271e+06	1.52751e+07	1.35426e+07	1.672e+07	FALSE	High	Master Protein	P27298	Oligopeptidase A OS=Escherichia coli (strain K12) OX=83333 GN=prlC PE=3 SV=3 UPId=UP000000625 PPId=UP000000625	0	303.635	57	31	604	25	680	77.1	5.26	1768.84	31	6	6.40901e+08	5.31387e+08	6.86266e+08	6.02772e+08	5.67014e+08	4.32292e+08	0.00748638	0.0179336	0.00931521	0.0253415	0.023884	0.0386777	0.0115784	0.0293011	0.395152	-1.33952	0.0359698
[R].AVTDKPSLLMCK.[T]	1xOxidation [M10]; 1xCarbamidomethyl [C11]	1	1	8	P27302	P27302 [233-244]	0	0	1378.71	245610	1.78945e+06	505611	3.76419e+06	4.4282e+06	4.19679e+06	FALSE	High	Master Protein	P27302	Transketolase 1 OS=Escherichia coli (strain K12) OX=83333 GN=tktA PE=1 SV=5 UPId=UP000000625 PPId=UP000000625	0	402.997	73	29	945	25	663	72.2	5.67	3336.55	29	5	5.03756e+08	5.6776e+08	4.93294e+08	4.40054e+08	5.15638e+08	8.74075e+08	0.000487557	0.00315178	0.00102497	0.00855394	0.00858781	0.00480141	0.00155477	0.00731438	0.212563	-2.23404	0.0183363
[K].TIIGFGSPNK.[A]	0	1	1	19	P27302	P27302 [245-254]	0	0	1033.57	522207	363664	3.23083e+06	6.68175e+06	5.81839e+06	1.34266e+07	FALSE	High	Master Protein	P27302	Transketolase 1 OS=Escherichia coli (strain K12) OX=83333 GN=tktA PE=1 SV=5 UPId=UP000000625 PPId=UP000000625	0	402.997	73	29	945	25	663	72.2	5.67	3336.55	29	5	5.03756e+08	5.6776e+08	4.93294e+08	4.40054e+08	5.15638e+08	8.74075e+08	0.00103663	0.000640525	0.00654952	0.0151839	0.0112839	0.0153609	0.00274222	0.0139429	0.196675	-2.34611	0.00854285
[R].TEEQLANIAR.[G]	0	1	1	31	P27302	P27302 [529-538]	0	0	1144.6	6.35743e+06	3.81335e+06	7.2535e+06	1.58893e+07	1.30649e+07	2.23171e+07	FALSE	High	Master Protein	P27302	Transketolase 1 OS=Escherichia coli (strain K12) OX=83333 GN=tktA PE=1 SV=5 UPId=UP000000625 PPId=UP000000625	0	402.997	73	29	945	25	663	72.2	5.67	3336.55	29	5	5.03756e+08	5.6776e+08	4.93294e+08	4.40054e+08	5.15638e+08	8.74075e+08	0.0126201	0.00671649	0.0147042	0.0361076	0.0253374	0.0255323	0.0113469	0.0289924	0.391376	-1.35337	0.0146642
[R].PYHPTDVDFTHPR.[I]	0	1	1	8	P27306	P27306 [150-162]	0	0	1581.74	576764	517876	141574	0	0	0	FALSE	High	Master Protein	P27306	Soluble pyridine nucleotide transhydrogenase OS=Escherichia coli (strain K12) OX=83333 GN=sthA PE=1 SV=5 UPId=UP000000625 PPId=UP000000625	0	170.381	67	17	244	17	466	51.5	6.57	879.7	17	0	2.11332e+08	3.28075e+08	2.09265e+08	2.33871e+08	3.05822e+08	2.92152e+08	0.00272919	0.00157853	0.000676527	0	0	0	0.00166141	0	#DIV/0!	15	0.0489612
[R].IGDDVYANGEK.[I]	0	1	1	2	P27431	P27431 [314-324]	0	0	1180.55	0	371988	453028	1.44568e+06	2.02808e+06	306793	FALSE	High	Master Protein	P27431	50S ribosomal protein L16 3-hydroxylase OS=Escherichia coli (strain K12) OX=83333 GN=roxA PE=1 SV=2 UPId=UP000000625 PPId=UP000000625	0	43.786	31	8	82	8	373	42.6	4.83	294.77	8	0	3.25199e+07	3.07594e+07	1.363e+08	2.67712e+07	2.53491e+07	1.3337e+07	0	0.0120935	0.00332376	0.0540011	0.0800063	0.0230031	0.00513907	0.0523368	0.0981923	-3.34825	0.0488969
[F].LEGECVVTNSR.[T]	1xCarbamidomethyl [C5]	1	1	3	P27829	P27829 [196-206]	0	0	1263.6	504435	98373.7	198327	1.1924e+06	781649	1.55747e+06	FALSE	High	Master Protein	P27829	UDP-N-acetyl-D-mannosamine dehydrogenase OS=Escherichia coli (strain K12) OX=83333 GN=wecC PE=1 SV=4 UPId=UP000000625 PPId=UP000000625	0	100.633	55	14	106	14	420	45.8	5.39	285.17	14	0	3.86858e+07	2.798e+07	2.79601e+07	2.49596e+07	1.22234e+07	2.6361e+07	0.0130393	0.00351586	0.00709324	0.0477732	0.0639467	0.0590821	0.0078828	0.056934	0.138455	-2.85251	0.000897083
[R].GINFVFATGR.[H]	0	1	1	4	P27848	P27848 [35-44]	0	0	1081.58	0	0	392913	921404	951775	416886	FALSE	High	Master Protein	P27848	Pyridoxal phosphate phosphatase YigL OS=Escherichia coli (strain K12) OX=83333 GN=yigL PE=1 SV=4 UPId=UP000000625 PPId=UP000000625	0	63.814	47	8	54	8	266	29.7	5.48	183.53	8	0	2.11818e+08	5.3658e+07	4.86602e+07	3.57846e+07	6.61737e+07	1.07184e+07	0	0	0.00807462	0.0257486	0.014383	0.0388946	0.00269154	0.0263421	0.102177	-3.29086	0.0354705
[R].LDVVNLISKDPR.[F]	0	1	1	18	P28904	P28904 [199-210]	0	1	1368.78	2.52033e+07	2.457e+07	1.12668e+07	3.29973e+06	7.197e+06	1.22038e+07	FALSE	High	Master Protein	P28904	Trehalose-6-phosphate hydrolase OS=Escherichia coli (strain K12) OX=83333 GN=treC PE=1 SV=3 UPId=UP000000625 PPId=UP000000625	0	309.197	58	25	704	25	551	63.8	5.85	1934.07	25	0	5.17655e+08	5.66095e+08	4.69931e+08	4.39322e+08	5.58101e+08	6.58422e+08	0.0486874	0.0434026	0.0239754	0.00751095	0.0128955	0.0185349	0.0386885	0.0129805	2.98052	1.57556	0.0344894
[R].FPEDLDGDGRR.[F]	0	1	1	7	P28904	P28904 [211-221]	0	1	1276.59	926705	4.97387e+06	2.06305e+06	8.21494e+06	1.38004e+07	1.32493e+07	FALSE	High	Master Protein	P28904	Trehalose-6-phosphate hydrolase OS=Escherichia coli (strain K12) OX=83333 GN=treC PE=1 SV=3 UPId=UP000000625 PPId=UP000000625	0	309.197	58	25	704	25	551	63.8	5.85	1934.07	25	0	5.17655e+08	5.66095e+08	4.69931e+08	4.39322e+08	5.58101e+08	6.58422e+08	0.0017902	0.00878628	0.00439011	0.0186991	0.0247274	0.0201228	0.00498886	0.0211831	0.235512	-2.08613	0.00407293
[T].VGEMSSTSLEHCQR.[Y]	1xOxidation [M4]; 1xCarbamidomethyl [C12]	1	1	8	P28904	P28904 [249-262]	0	0	1636.71	116833	65612.8	399450	581330	1.37188e+06	1.9181e+06	FALSE	High	Master Protein	P28904	Trehalose-6-phosphate hydrolase OS=Escherichia coli (strain K12) OX=83333 GN=treC PE=1 SV=3 UPId=UP000000625 PPId=UP000000625	0	309.197	58	25	704	25	551	63.8	5.85	1934.07	25	0	5.17655e+08	5.66095e+08	4.69931e+08	4.39322e+08	5.58101e+08	6.58422e+08	0.000225698	0.000115904	0.000850017	0.00132324	0.00245813	0.00291318	0.000397206	0.00223151	0.177999	-2.49006	0.0250531
[K].WTLAKPDFV.[A]	0	1	1	2	P28904	P28904 [290-298]	0	0	1076.58	0	0	0	115422	122875	61195.4	FALSE	High	Master Protein	P28904	Trehalose-6-phosphate hydrolase OS=Escherichia coli (strain K12) OX=83333 GN=treC PE=1 SV=3 UPId=UP000000625 PPId=UP000000625	0	309.197	58	25	704	25	551	63.8	5.85	1934.07	25	0	5.17655e+08	5.66095e+08	4.69931e+08	4.39322e+08	5.58101e+08	6.58422e+08	0	0	0	0.000262727	0.000220166	9.29425e-05	0	0.000191945	0	-15	0.019717
[Q].GEEIGMTNPHFTR.[I]	1xOxidation [M6]	1	1	34	P28904	P28904 [363-375]	0	0	1504.68	149900	333029	3.69487e+06	1.12279e+07	2.01289e+07	3.84837e+07	FALSE	High	Master Protein	P28904	Trehalose-6-phosphate hydrolase OS=Escherichia coli (strain K12) OX=83333 GN=treC PE=1 SV=3 UPId=UP000000625 PPId=UP000000625	0	309.197	58	25	704	25	551	63.8	5.85	1934.07	25	0	5.17655e+08	5.66095e+08	4.69931e+08	4.39322e+08	5.58101e+08	6.58422e+08	0.000289576	0.000588292	0.00786258	0.0255573	0.0360668	0.0584483	0.00291348	0.0400241	0.0727932	-3.78005	0.020701
[K].TPEQLTPEQR.[Q]	0	1	1	7	P29131	P29131 [110-119]	0	0	1198.61	0	0	231415	1.69206e+06	1.21245e+06	1.17419e+06	FALSE	High	Master Protein	P29131	Cell division protein FtsN OS=Escherichia coli (strain K12) OX=83333 GN=ftsN PE=1 SV=3 UPId=UP000000625 PPId=UP000000625	0	34.834	22	4	21	4	319	35.8	10.17	57.81	4	0	97016.2	4.98361e+06	2.25828e+06	2.71763e+06	1.904e+06	3.21758e+06	0	0	0.102474	0.622626	0.63679	0.36493	0.034158	0.541448	0.0630863	-3.98653	0.00586478
[R].FCNSEFGDLK.[L]	1xCarbamidomethyl [C2]	1	1	3	P29217	P29217 [85-94]	0	0	1216.53	0	0	1.2947e+06	3.75192e+06	2.82373e+06	1.09067e+06	FALSE	High	Master Protein	P29217	UPF0502 protein YceH OS=Escherichia coli (strain K12) OX=83333 GN=yceH PE=1 SV=3 UPId=UP000000625 PPId=UP000000625	0	73.927	50	7	122	5	215	24.2	5.06	468.59	7	2	9.85228e+07	1.26449e+08	1.06479e+08	1.0581e+08	1.28087e+08	6.24166e+07	0	0	0.0121593	0.0354592	0.0220454	0.0174741	0.00405309	0.0249929	0.16217	-2.62442	0.0361348
[A].EPEELVEPFLTR.[F]	0	1	1	16	P30850	P30850 [74-85]	0	0	1458.75	384687	537513	143013	0	0	0	FALSE	High	Master Protein	P30850	Exoribonuclease 2 OS=Escherichia coli (strain K12) OX=83333 GN=rnb PE=1 SV=3 UPId=UP000000625 PPId=UP000000625	0	229.311	61	26	400	10	644	72.4	5.62	1079.7	26	16	2.38157e+08	3.28227e+08	3.67991e+08	4.49662e+08	3.27015e+08	2.67669e+08	0.00161526	0.00163763	0.000388631	0	0	0	0.00121384	0	#DIV/0!	15	0.0423243
[K].YTSVDQLK.[G]	0	1	1	4	P30859	P30859 [118-125]	0	0	953.494	169719	343111	493412	5.41891e+06	4.0079e+06	4.87703e+06	FALSE	High	Master Protein	P30859	Putative ABC transporter arginine-binding protein 2 OS=Escherichia coli (strain K12) OX=83333 GN=artI PE=1 SV=3 UPId=UP000000625 PPId=UP000000625	0	102.863	66	12	129	12	243	26.9	6.1	378.06	12	0	9.78024e+07	7.93484e+07	6.68014e+07	7.06632e+07	4.89683e+07	4.49254e+07	0.00173533	0.00432411	0.00738625	0.0766865	0.0818468	0.108558	0.0044819	0.0890306	0.0503411	-4.31212	0.0010767
[K].KDGTYETIYNK.[W]	0	1	1	12	P30859	P30859 [229-239]	0	1	1331.65	0	3.00398e+06	1.59862e+06	5.79219e+06	3.38125e+06	4.50317e+06	FALSE	High	Master Protein	P30859	Putative ABC transporter arginine-binding protein 2 OS=Escherichia coli (strain K12) OX=83333 GN=artI PE=1 SV=3 UPId=UP000000625 PPId=UP000000625	0	102.863	66	12	129	12	243	26.9	6.1	378.06	12	0	9.78024e+07	7.93484e+07	6.68014e+07	7.06632e+07	4.89683e+07	4.49254e+07	0	0.0378581	0.0239309	0.081969	0.0690497	0.100237	0.0205963	0.0837518	0.245921	-2.02373	0.0115011
[R].EALGELLAR.[I]	0	1	1	2	P30958	P30958 [396-404]	0	0	971.552	2.05716e+06	1.32274e+06	537797	258875	200125	0	FALSE	High	Master Protein	P30958	Transcription-repair-coupling factor OS=Escherichia coli (strain K12) OX=83333 GN=mfd PE=1 SV=2 UPId=UP000000625 PPId=UP000000625	0	138.427	32	27	122	27	1148	129.9	6.16	293.77	27	0	5.57269e+07	4.36235e+07	5.62042e+07	6.90166e+07	6.17964e+07	2.85372e+07	0.036915	0.0303217	0.00956863	0.00375091	0.00323846	0	0.0256018	0.00232979	10.9889	3.45797	0.0490003
[R].YAGGAEENAPLHK.[L]	0	1	1	9	P30958	P30958 [532-544]	0	0	1356.65	0	0	0	2.09739e+06	2.84219e+06	753876	FALSE	High	Master Protein	P30958	Transcription-repair-coupling factor OS=Escherichia coli (strain K12) OX=83333 GN=mfd PE=1 SV=2 UPId=UP000000625 PPId=UP000000625	0	138.427	32	27	122	27	1148	129.9	6.16	293.77	27	0	5.57269e+07	4.36235e+07	5.62042e+07	6.90166e+07	6.17964e+07	2.85372e+07	0	0	0	0.0303896	0.0459927	0.0264173	0	0.0342665	0	-15	0.00457648
[A].EVESGVYPGEEHSFH.[-]	0	1	1	1	P31057	P31057 [250-264]	0	0	1702.73	0	249564	354194	1.20588e+06	525098	748796	FALSE	High	Master Protein	P31057	3-methyl-2-oxobutanoate hydroxymethyltransferase OS=Escherichia coli (strain K12) OX=83333 GN=panB PE=1 SV=1 UPId=UP000000625 PPId=UP000000625	0	171.557	86	10	211	8	264	28.2	5.3	868.92	10	3	3.66619e+08	5.33781e+08	5.5087e+08	9.42243e+08	5.1029e+08	3.68753e+08	0	0.000467541	0.000642973	0.0012798	0.00102902	0.00203062	0.000370171	0.00144648	0.255912	-1.96628	0.0393238
[R].GAPNCLLLADLPFMAYATPEQAFENAATVMR.[A]	1xCarbamidomethyl [C5]	1	1	14	P31057	P31057 [75-105]	0	0	3382.63	3.87105e+06	3.50506e+06	2.36041e+06	0	0	0	FALSE	High	Master Protein	P31057	3-methyl-2-oxobutanoate hydroxymethyltransferase OS=Escherichia coli (strain K12) OX=83333 GN=panB PE=1 SV=1 UPId=UP000000625 PPId=UP000000625	0	171.557	86	10	211	8	264	28.2	5.3	868.92	10	3	3.66619e+08	5.33781e+08	5.5087e+08	9.42243e+08	5.1029e+08	3.68753e+08	0.0105588	0.00656647	0.00428487	0	0	0	0.00713671	0	#DIV/0!	15	0.0176524
[K].EISCVDSAELGK.[A]	1xCarbamidomethyl [C4]	1	1	9	P31120	P31120 [136-147]	0	0	1307.61	0	0	1.24635e+06	3.27757e+06	2.89329e+06	1.88503e+06	FALSE	High	Master Protein	P31120	Phosphoglucosamine mutase OS=Escherichia coli (strain K12) OX=83333 GN=glmM PE=1 SV=3 UPId=UP000000625 PPId=UP000000625	0	238.14	67	22	526	14	445	47.5	6.02	1506.26	22	10	3.1222e+08	3.61575e+08	3.08215e+08	3.21787e+08	4.14059e+08	3.23897e+08	0	0	0.00404377	0.0101855	0.00698762	0.00581983	0.00134792	0.00766432	0.17587	-2.50742	0.0281264
[F].NAEVDEPRPGLR.[R]	0	1	1	7	P31142	P31142 [181-192]	0	0	1352.69	0	0	395604	1.52189e+06	1.19777e+06	1.28847e+06	FALSE	High	Master Protein	P31142	3-mercaptopyruvate sulfurtransferase OS=Escherichia coli (strain K12) OX=83333 GN=sseA PE=1 SV=3 UPId=UP000000625 PPId=UP000000625	0	49.679	48	9	88	9	281	30.8	4.69	237.25	9	0	4.12524e+07	1.27113e+07	8.29479e+06	6.99883e+06	1.11521e+07	6.72488e+06	0	0	0.0476931	0.217449	0.107404	0.191597	0.0158977	0.17215	0.0923479	-3.43678	0.0132369
[R].MLPDDIGDWYVR.[A]	0	1	1	1	P31224	P31224 [781-792]	0	0	1479.69	708094	975182	570763	146184	431590	0	FALSE	High	Master Protein	P31224	Multidrug efflux pump subunit AcrB OS=Escherichia coli (strain K12) OX=83333 GN=acrB PE=1 SV=1 UPId=UP000000625 PPId=UP000000625	0	151.709	28	19	215	19	1049	113.5	5.57	561.01	19	0	1.59159e+08	1.46997e+08	1.45002e+08	1.91972e+08	1.49603e+08	7.18962e+07	0.00444899	0.00663404	0.00393625	0.000761484	0.00288491	0	0.00500643	0.00121546	4.11894	2.04227	0.0338263
[K].TFCAHAPGAVEPLQSAIK.[Y]	1xCarbamidomethyl [C3]	1	1	10	P31979	P31979 [396-413]	0	0	1896.96	0	1.40191e+06	631473	1.86957e+06	4.06339e+06	1.4215e+06	FALSE	High	Master Protein	P31979	NADH-quinone oxidoreductase subunit F OS=Escherichia coli (strain K12) OX=83333 GN=nuoF PE=1 SV=3 UPId=UP000000625 PPId=UP000000625	0	179.107	62	21	228	21	445	49.3	6.86	669.04	21	0	6.6477e+07	1.37528e+08	1.69903e+08	1.1754e+08	1.19547e+08	7.54882e+07	0	0.0101936	0.00371667	0.0159059	0.03399	0.0188307	0.00463677	0.0229088	0.202401	-2.30471	0.0450604
[R].LPSTCFAEENGSIVNSGR.[W]	1xCarbamidomethyl [C5]	1	1	19	P32176	P32176 [614-631]	0	0	1937.9	0	0	683373	780224	1.84511e+06	1.96921e+06	FALSE	High	Master Protein	P32176	Formate dehydrogenase-O major subunit OS=Escherichia coli (strain K12) OX=83333 GN=fdoG PE=1 SV=5 UPId=UP000000625 PPId=UP000000625	0	396.575	60	40	631	38	1016	112.5	7.28	2086.59	40	2	2.214e+08	1.9429e+08	1.85565e+08	1.04096e+08	1.50385e+08	2.28901e+08	0	0	0.00368265	0.00749522	0.0122692	0.00860287	0.00122755	0.00945577	0.12982	-2.94541	0.0122154
[K].LGIAQGDTVK.[V]	0	1	1	14	P32176	P32176 [931-940]	0	0	1001.56	558901	667711	603274	1.77326e+06	3.39305e+06	5.00778e+06	FALSE	High	Master Protein	P32176	Formate dehydrogenase-O major subunit OS=Escherichia coli (strain K12) OX=83333 GN=fdoG PE=1 SV=5 UPId=UP000000625 PPId=UP000000625	0	396.575	60	40	631	38	1016	112.5	7.28	2086.59	40	2	2.214e+08	1.9429e+08	1.85565e+08	1.04096e+08	1.50385e+08	2.28901e+08	0.00252439	0.00343667	0.003251	0.0170348	0.0225624	0.0218774	0.00307069	0.0204916	0.149851	-2.7384	0.000586969
[F].VGDANTQTPEFK.[S]	0	1	1	3	P32176	P32176 [996-1007]	0	0	1306.63	0	0	100715	303340	437939	1.09718e+06	FALSE	High	Master Protein	P32176	Formate dehydrogenase-O major subunit OS=Escherichia coli (strain K12) OX=83333 GN=fdoG PE=1 SV=5 UPId=UP000000625 PPId=UP000000625	0	396.575	60	40	631	38	1016	112.5	7.28	2086.59	40	2	2.214e+08	1.9429e+08	1.85565e+08	1.04096e+08	1.50385e+08	2.28901e+08	0	0	0.000542746	0.00291404	0.00291212	0.00479322	0.000180915	0.00353979	0.0511091	-4.29028	0.00674804
[R].LSGETLEHAVEVSK.[T]	0	1	1	6	P32680	P32680 [108-121]	0	0	1498.77	666332	0	167785	4.29175e+06	526415	1.00939e+06	FALSE	High	Master Protein	P32680	Uncharacterized protein YjaG OS=Escherichia coli (strain K12) OX=83333 GN=yjaG PE=4 SV=1 UPId=UP000000625 PPId=UP000000625	0	20.035	18	4	24	4	196	22.6	4.53	58.65	4	0	7.43155e+06	169554	1.37128e+07	4.20064e+06	325959	612083	0.0896626	0	0.0122356	1.02169	1.61497	1.64911	0.0339661	1.42859	0.0237759	-5.39436	0.00246653
[K].LIENSSSEVKPK.[A]	0	1	1	4	P32684	P32684 [235-246]	0	0	1330.72	385519	162061	563633	2.05019e+06	1.47283e+06	845589	FALSE	High	Master Protein	P32684	Dual-specificity RNA pseudouridine synthase RluF OS=Escherichia coli (strain K12) OX=83333 GN=rluF PE=1 SV=1 UPId=UP000000625 PPId=UP000000625	0	62.427	48	11	41	11	290	32.5	9.67	139.16	11	0	1.33026e+07	2.02641e+07	2.68177e+07	3.04777e+07	2.22843e+07	7.22653e+06	0.0289807	0.00799745	0.0210172	0.0672685	0.0660929	0.117012	0.0193318	0.0834577	0.231636	-2.11007	0.0229527
[V].TLDLTGLDMASASLLDEATAAAEAMAMAK.[R]	3xOxidation [M9; M25; M27]	1	1	1	P33195	P33195 [134-162]	0	0	2930.37	2.42848e+06	1.16684e+06	1.63545e+06	0	0	0	FALSE	High	Master Protein	P33195	Glycine dehydrogenase (decarboxylating) OS=Escherichia coli (strain K12) OX=83333 GN=gcvP PE=1 SV=3 UPId=UP000000625 PPId=UP000000625	0	591.9	79	45	1053	14	957	104.3	6	3980.04	45	39	1.10877e+09	1.08141e+09	9.14063e+08	8.48184e+08	9.59935e+08	8.67613e+08	0.00219026	0.001079	0.00178921	0	0	0	0.00168616	0	#DIV/0!	15	0.00656246
[L].TFKPEEWGMK.[R]	0	1	1	1	P33599	P33599 [194-203]	0	0	1252.6	0	0	82816.1	258743	191070	104291	FALSE	High	Master Protein	P33599	NADH-quinone oxidoreductase subunit C/D OS=Escherichia coli (strain K12) OX=83333 GN=nuoC PE=1 SV=3 UPId=UP000000625 PPId=UP000000625	0	311.27	75	32	559	32	596	68.2	6.42	1548.18	32	0	3.94274e+08	5.66935e+08	6.84238e+08	6.00463e+08	5.24592e+08	4.63836e+08	0	0	0.000121034	0.000430906	0.000364226	0.000224846	4.03447e-05	0.000339993	0.118663	-3.07505	0.0147205
[I].GGVAHDLPR.[G]	0	1	1	19	P33599	P33599 [362-370]	0	0	921.49	205066	913240	645518	2.08309e+06	2.69645e+06	1.53078e+06	FALSE	High	Master Protein	P33599	NADH-quinone oxidoreductase subunit C/D OS=Escherichia coli (strain K12) OX=83333 GN=nuoC PE=1 SV=3 UPId=UP000000625 PPId=UP000000625	0	311.27	75	32	559	32	596	68.2	6.42	1548.18	32	0	3.94274e+08	5.66935e+08	6.84238e+08	6.00463e+08	5.24592e+08	4.63836e+08	0.000520109	0.00161084	0.000943412	0.00346915	0.0051401	0.00330027	0.00102479	0.00396984	0.258143	-1.95376	0.0115818
[R].EFLDWMPK.[R]	0	1	1	8	P33599	P33599 [378-385]	0	0	1065.51	8.39772e+06	8.67816e+06	4.52407e+06	1.85871e+06	309246	0	FALSE	High	Master Protein	P33599	NADH-quinone oxidoreductase subunit C/D OS=Escherichia coli (strain K12) OX=83333 GN=nuoC PE=1 SV=3 UPId=UP000000625 PPId=UP000000625	0	311.27	75	32	559	32	596	68.2	6.42	1548.18	32	0	3.94274e+08	5.66935e+08	6.84238e+08	6.00463e+08	5.24592e+08	4.63836e+08	0.0212992	0.0153071	0.00661184	0.00309546	0.000589499	0	0.0144061	0.00122832	11.7283	3.55192	0.0392852
[K].ADHPLTTPPPK.[E]	0	1	1	5	P33599	P33599 [491-501]	0	0	1173.63	0	0	383160	1.17912e+06	1.46397e+06	860770	FALSE	High	Master Protein	P33599	NADH-quinone oxidoreductase subunit C/D OS=Escherichia coli (strain K12) OX=83333 GN=nuoC PE=1 SV=3 UPId=UP000000625 PPId=UP000000625	0	311.27	75	32	559	32	596	68.2	6.42	1548.18	32	0	3.94274e+08	5.66935e+08	6.84238e+08	6.00463e+08	5.24592e+08	4.63836e+08	0	0	0.00055998	0.00196368	0.00279069	0.00185576	0.00018666	0.00220338	0.0847155	-3.56123	0.00447068
[R].EGLPAADFSVFYHLISIDR.[N]	0	1	1	15	P33599	P33599 [85-103]	0	0	2150.09	5.26391e+07	5.26335e+07	3.1309e+07	0	0	0	FALSE	High	Master Protein	P33599	NADH-quinone oxidoreductase subunit C/D OS=Escherichia coli (strain K12) OX=83333 GN=nuoC PE=1 SV=3 UPId=UP000000625 PPId=UP000000625	0	311.27	75	32	559	32	596	68.2	6.42	1548.18	32	0	3.94274e+08	5.66935e+08	6.84238e+08	6.00463e+08	5.24592e+08	4.63836e+08	0.133509	0.0928387	0.0457575	0	0	0	0.0907017	0	#DIV/0!	15	0.0232218
[R].RGDDFITLNAEQAMQGAADILR.[Q]	0	1	1	11	P33602	P33602 [286-307]	0	1	2405.19	2.00094e+07	0	3.05584e+07	1.42402e+08	1.76263e+08	5.50795e+07	FALSE	High	Master Protein	P33602	NADH-quinone oxidoreductase subunit G OS=Escherichia coli (strain K12) OX=83333 GN=nuoG PE=1 SV=4 UPId=UP000000625 PPId=UP000000625	0	411.467	60	36	697	18	908	100.2	6.25	2392.07	36	18	5.15059e+08	7.84533e+08	5.93831e+08	4.86193e+08	6.11518e+08	4.17524e+08	0.0388488	0	0.0514596	0.292891	0.288238	0.131919	0.0301028	0.237683	0.126651	-2.98107	0.0196717
[K].IDVIVQALAGAK.[K]	0	1	1	10	P33602	P33602 [483-494]	0	0	1197.72	0	0	1.61792e+06	1.74996e+06	3.84487e+06	1.90871e+06	FALSE	High	Master Protein	P33602	NADH-quinone oxidoreductase subunit G OS=Escherichia coli (strain K12) OX=83333 GN=nuoG PE=1 SV=4 UPId=UP000000625 PPId=UP000000625	0	411.467	60	36	697	18	908	100.2	6.25	2392.07	36	18	5.15059e+08	7.84533e+08	5.93831e+08	4.86193e+08	6.11518e+08	4.17524e+08	0	0	0.00272454	0.00359932	0.00628742	0.00457148	0.00090818	0.00481941	0.188442	-2.40781	0.0311766
[E].IGTDVNYGEITR.[Q]	0	1	1	1	P33940	P33940 [202-213]	0	0	1337.67	0	0	157020	549463	609743	417992	FALSE	High	Master Protein	P33940	Malate:quinone oxidoreductase OS=Escherichia coli (strain K12) OX=83333 GN=mqo PE=1 SV=2 UPId=UP000000625 PPId=UP000000625	0	105.187	42	14	101	10	548	60.2	6.99	328.93	14	4	5.40516e+07	7.11937e+07	1.88769e+08	1.05162e+08	7.39875e+07	3.90719e+07	0	0	0.000831806	0.00522492	0.00824116	0.010698	0.000277269	0.0080547	0.0344232	-4.86047	0.00839811
[L].VSENPDVVNHHLAK.[V]	0	1	1	4	P33940	P33940 [298-311]	0	0	1558.8	559970	90068.6	287518	1.93284e+06	1.65528e+06	655296	FALSE	High	Master Protein	P33940	Malate:quinone oxidoreductase OS=Escherichia coli (strain K12) OX=83333 GN=mqo PE=1 SV=2 UPId=UP000000625 PPId=UP000000625	0	105.187	42	14	101	10	548	60.2	6.99	328.93	14	4	5.40516e+07	7.11937e+07	1.88769e+08	1.05162e+08	7.39875e+07	3.90719e+07	0.0103599	0.00126512	0.00152311	0.0183797	0.0223724	0.0167716	0.00438272	0.0191745	0.22857	-2.12929	0.0124209
[V].SENPDVVNHHLAK.[V]	0	1	1	3	P33940	P33940 [299-311]	0	0	1459.73	0	0	364200	775338	352093	505586	FALSE	High	Master Protein	P33940	Malate:quinone oxidoreductase OS=Escherichia coli (strain K12) OX=83333 GN=mqo PE=1 SV=2 UPId=UP000000625 PPId=UP000000625	0	105.187	42	14	101	10	548	60.2	6.99	328.93	14	4	5.40516e+07	7.11937e+07	1.88769e+08	1.05162e+08	7.39875e+07	3.90719e+07	0	0	0.00192934	0.0073728	0.00475881	0.0129399	0.000643112	0.00835717	0.0769533	-3.69987	0.0365835
[E].LLAEIAELSDK.[V]	0	1	1	1	P35340	P35340 [39-49]	0	0	1201.67	0	0	0	228664	227275	150248	FALSE	High	Master Protein	P35340	Alkyl hydroperoxide reductase subunit F OS=Escherichia coli (strain K12) OX=83333 GN=ahpF PE=1 SV=2 UPId=UP000000625 PPId=UP000000625	0	282.451	69	22	589	15	521	56.1	5.68	1975.03	22	8	4.63103e+08	3.24321e+08	3.1846e+08	2.29805e+08	1.89181e+08	3.28581e+08	0	0	0	0.000995036	0.00120136	0.000457264	0	0.000884554	0	-15	0.0162892
[K].QIIIATGEGAK.[A]	0	1	1	13	P35340	P35340 [496-506]	0	0	1100.63	0	0	471150	1.3623e+06	1.03058e+06	1.44593e+06	FALSE	High	Master Protein	P35340	Alkyl hydroperoxide reductase subunit F OS=Escherichia coli (strain K12) OX=83333 GN=ahpF PE=1 SV=2 UPId=UP000000625 PPId=UP000000625	0	282.451	69	22	589	15	521	56.1	5.68	1975.03	22	8	4.63103e+08	3.24321e+08	3.1846e+08	2.29805e+08	1.89181e+08	3.28581e+08	0	0	0.00147946	0.00592807	0.00544759	0.00440053	0.000493154	0.00525873	0.0937781	-3.41461	0.00204443
[R].VVVLDPGHGGIDTGAIGR.[N]	0	1	1	1	P36548	P36548 [58-75]	0	0	1732.93	0	0	81073.9	156057	389125	91817.5	FALSE	High	Master Protein	P36548	N-acetylmuramoyl-L-alanine amidase AmiA OS=Escherichia coli (strain K12) OX=83333 GN=amiA PE=1 SV=1 UPId=UP000000625 PPId=UP000000625	0	30.228	26	4	27	4	289	31.4	10.1	82.02	4	0	2.65364e+07	3.11026e+07	3.61025e+07	1.89872e+07	2.52154e+07	1.32706e+07	0	0	0.00224566	0.00821905	0.015432	0.00691889	0.000748553	0.01019	0.0734596	-3.76691	0.0265033
[K].GIRPGAYCEPK.[M]	1xCarbamidomethyl [C8]	1	1	22	P36683	P36683 [397-407]	0	0	1247.62	7.52399e+06	3.12856e+07	1.74465e+07	4.22021e+07	3.74868e+07	6.31197e+07	FALSE	High	Master Protein	P36683	Aconitate hydratase B OS=Escherichia coli (strain K12) OX=83333 GN=acnB PE=1 SV=3 UPId=UP000000625 PPId=UP000000625	0	598.288	81	44	1552	5	865	93.4	5.4	5142.47	44	46	1.00741e+09	1.88762e+09	1.33314e+09	1.16032e+09	1.05425e+09	1.15389e+09	0.00746865	0.0165741	0.0130868	0.0363711	0.0355576	0.0547016	0.0123765	0.0422101	0.293212	-1.76999	0.0117462
[K].MTSVGSQDTTGPMTR.[D]	2xOxidation [M1; M13]	1	1	43	P36683	P36683 [408-422]	0	0	1600.69	626372	3.91932e+06	1.66632e+06	2.79047e+06	3.61586e+06	4.91011e+06	FALSE	High	Master Protein	P36683	Aconitate hydratase B OS=Escherichia coli (strain K12) OX=83333 GN=acnB PE=1 SV=3 UPId=UP000000625 PPId=UP000000625	0	598.288	81	44	1552	5	865	93.4	5.4	5142.47	44	46	1.00741e+09	1.88762e+09	1.33314e+09	1.16032e+09	1.05425e+09	1.15389e+09	0.000621765	0.00207632	0.00124992	0.00240492	0.00342978	0.00425526	0.001316	0.00336332	0.391281	-1.35372	0.0397006
[R].VPPGVDEAAYVK.[A]	0	1	1	12	P36683	P36683 [53-64]	0	0	1244.65	1.06681e+06	755715	1.64533e+06	4.38528e+06	1.89341e+06	4.46625e+06	FALSE	High	Master Protein	P36683	Aconitate hydratase B OS=Escherichia coli (strain K12) OX=83333 GN=acnB PE=1 SV=3 UPId=UP000000625 PPId=UP000000625	0	598.288	81	44	1552	5	865	93.4	5.4	5142.47	44	46	1.00741e+09	1.88762e+09	1.33314e+09	1.16032e+09	1.05425e+09	1.15389e+09	0.00105897	0.000400352	0.00123418	0.00377938	0.00179597	0.0038706	0.000897832	0.00314865	0.285148	-1.81021	0.0357448
[L].VHAIPLYAIK.[Q]	0	1	1	9	P36683	P36683 [550-559]	0	0	1124.68	544383	412052	1.174e+06	0	0	0	FALSE	High	Master Protein	P36683	Aconitate hydratase B OS=Escherichia coli (strain K12) OX=83333 GN=acnB PE=1 SV=3 UPId=UP000000625 PPId=UP000000625	0	598.288	81	44	1552	5	865	93.4	5.4	5142.47	44	46	1.00741e+09	1.88762e+09	1.33314e+09	1.16032e+09	1.05425e+09	1.15389e+09	0.00054038	0.000218291	0.000880629	0	0	0	0.000546433	0	#DIV/0!	15	0.0460432
[A].AVIDIDLADIKEPILCAPNDPDDARPLSAVQGEK.[I]	1xCarbamidomethyl [C16]	1	1	28	P36683	P36683 [668-701]	0	1	3658.86	0	0	0	1.75614e+07	1.74259e+07	1.53745e+07	FALSE	High	Master Protein	P36683	Aconitate hydratase B OS=Escherichia coli (strain K12) OX=83333 GN=acnB PE=1 SV=3 UPId=UP000000625 PPId=UP000000625	0	598.288	81	44	1552	5	865	93.4	5.4	5142.47	44	46	1.00741e+09	1.88762e+09	1.33314e+09	1.16032e+09	1.05425e+09	1.15389e+09	0	0	0	0.015135	0.0165291	0.0133241	0	0.0149961	0	-15	8.5721e-05
[C].MTNIGHFR.[A]	1xOxidation [M1]	1	1	15	P36683	P36683 [711-718]	0	0	991.478	1.96185e+06	1.53536e+06	4.22861e+06	7.61319e+06	5.24573e+06	7.84581e+06	FALSE	High	Master Protein	P36683	Aconitate hydratase B OS=Escherichia coli (strain K12) OX=83333 GN=acnB PE=1 SV=3 UPId=UP000000625 PPId=UP000000625	0	598.288	81	44	1552	5	865	93.4	5.4	5142.47	44	46	1.00741e+09	1.88762e+09	1.33314e+09	1.16032e+09	1.05425e+09	1.15389e+09	0.00194742	0.000813381	0.00317192	0.0065613	0.00497578	0.00679944	0.00197757	0.00611217	0.323547	-1.62795	0.00967743
[M].DAAQLTEEGYYSVFGK.[S]	0	1	1	26	P36683	P36683 [744-759]	0	0	1777.83	2.3929e+06	4.90924e+06	6.30108e+06	0	524076	138807	FALSE	High	Master Protein	P36683	Aconitate hydratase B OS=Escherichia coli (strain K12) OX=83333 GN=acnB PE=1 SV=3 UPId=UP000000625 PPId=UP000000625	0	598.288	81	44	1552	5	865	93.4	5.4	5142.47	44	46	1.00741e+09	1.88762e+09	1.33314e+09	1.16032e+09	1.05425e+09	1.15389e+09	0.0023753	0.00260075	0.00472649	0	0.000497106	0.000120295	0.00323418	0.0002058	15.7151	3.97408	0.0166103
[R].VADGATVVSTSTR.[N]	0	1	1	27	P36683	P36683 [779-791]	0	0	1263.65	2.63954e+06	4.62804e+06	2.93603e+06	8.4864e+06	7.38168e+06	1.49763e+07	FALSE	High	Master Protein	P36683	Aconitate hydratase B OS=Escherichia coli (strain K12) OX=83333 GN=acnB PE=1 SV=3 UPId=UP000000625 PPId=UP000000625	0	598.288	81	44	1552	5	865	93.4	5.4	5142.47	44	46	1.00741e+09	1.88762e+09	1.33314e+09	1.16032e+09	1.05425e+09	1.15389e+09	0.00262013	0.00245178	0.00220234	0.00731387	0.0070018	0.012979	0.00242475	0.00909821	0.266508	-1.90775	0.0265631
[K].SPLLTPEK.[A]	0	1	1	13	P36683	P36683 [78-85]	0	0	884.509	385229	328207	3.49071e+06	1.75152e+07	1.93277e+07	2.28792e+07	FALSE	High	Master Protein	P36683	Aconitate hydratase B OS=Escherichia coli (strain K12) OX=83333 GN=acnB PE=1 SV=3 UPId=UP000000625 PPId=UP000000625	0	598.288	81	44	1552	5	865	93.4	5.4	5142.47	44	46	1.00741e+09	1.88762e+09	1.33314e+09	1.16032e+09	1.05425e+09	1.15389e+09	0.000382396	0.000173873	0.00261841	0.0150952	0.018333	0.0198279	0.00105823	0.017752	0.0596116	-4.06826	0.000477845
[V].LKPEAGNAEHAVK.[F]	0	1	1	6	P36938	P36938 [29-41]	0	0	1363.73	72586	23699.4	128689	0	0	0	FALSE	High	Master Protein	P36938	Phosphoglucomutase OS=Escherichia coli (strain K12) OX=83333 GN=pgm PE=1 SV=1 UPId=UP000000625 PPId=UP000000625	0	217.99	71	23	394	23	546	58.3	5.71	1434.2	23	0	3.79932e+08	4.37895e+08	5.56409e+08	3.61542e+08	4.70519e+08	5.51902e+08	0.00019105	5.41212e-05	0.000231285	0	0	0	0.000158819	0	#DIV/0!	15	0.041479
[L].VEVPVGFK.[W]	0	1	1	8	P36938	P36938 [367-374]	0	0	874.503	0	0	53578.7	173276	219621	83399.1	FALSE	High	Master Protein	P36938	Phosphoglucomutase OS=Escherichia coli (strain K12) OX=83333 GN=pgm PE=1 SV=1 UPId=UP000000625 PPId=UP000000625	0	217.99	71	23	394	23	546	58.3	5.71	1434.2	23	0	3.79932e+08	4.37895e+08	5.56409e+08	3.61542e+08	4.70519e+08	5.51902e+08	0	0	9.62937e-05	0.000479269	0.000466763	0.000151112	3.20979e-05	0.000365714	0.0877677	-3.51017	0.0408522
[K].NPQEHYNELAK.[R]	0	1	1	23	P36938	P36938 [428-438]	0	0	1342.64	2.14527e+06	5.95595e+06	2.91708e+06	1.11709e+07	7.72601e+06	1.54161e+07	FALSE	High	Master Protein	P36938	Phosphoglucomutase OS=Escherichia coli (strain K12) OX=83333 GN=pgm PE=1 SV=1 UPId=UP000000625 PPId=UP000000625	0	217.99	71	23	394	23	546	58.3	5.71	1434.2	23	0	3.79932e+08	4.37895e+08	5.56409e+08	3.61542e+08	4.70519e+08	5.51902e+08	0.00564647	0.0136013	0.00524268	0.0308978	0.0164202	0.0279327	0.00816349	0.0250836	0.325452	-1.61948	0.0310172
[K].DTHALSEPAFISVLEVL.[A]	0	1	1	7	P36938	P36938 [86-102]	0	0	1840.97	8.95017e+06	7.06988e+06	5.77694e+06	0	0	0	FALSE	High	Master Protein	P36938	Phosphoglucomutase OS=Escherichia coli (strain K12) OX=83333 GN=pgm PE=1 SV=1 UPId=UP000000625 PPId=UP000000625	0	217.99	71	23	394	23	546	58.3	5.71	1434.2	23	0	3.79932e+08	4.37895e+08	5.56409e+08	3.61542e+08	4.70519e+08	5.51902e+08	0.0235573	0.0161452	0.0103825	0	0	0	0.016695	0	#DIV/0!	15	0.011891
[R].TELEGIFNDSTLLADLDSALPEGSVR.[E]	0	1	1	15	P37051	P37051 [52-77]	0	0	2762.37	2.41977e+07	4.06011e+07	1.51197e+07	0	0	7.01655e+06	FALSE	High	Master Protein	P37051	Formyltetrahydrofolate deformylase OS=Escherichia coli (strain K12) OX=83333 GN=purU PE=1 SV=1 UPId=UP000000625 PPId=UP000000625	0	79.036	50	7	174	7	280	31.9	7.01	593.39	7	0	1.5544e+08	1.6117e+08	1.51308e+08	1.18616e+08	1.48154e+08	1.21965e+08	0.155672	0.251915	0.0999269	0	0	0.0575292	0.169171	0.0191764	8.82184	3.14108	0.0361553
[truncated: 2,091 more rows]
[truncated: 3 more columns]

## Sheet: Abundance_all_LiP_peptides
Annotated Sequence	Modifications	# Protein Groups	# Proteins	# PSMs	Master Protein Accessions	Positions in Master Proteins	Modifications in Master Proteins	# Missed Cleavages	Theo. MH+ [Da]	ispg-2d-1-LiP	ispg-2d-2-LiP	ispg-2d-3-LiP	ctrl-d-1-LiP	ctrl-d-2-LiP	ctrl-d-3-LiP	Proteins.Checked	Proteins.Protein FDR Confidence: Combined	Proteins.Master	Proteins.Accession	Proteins.Description	Proteins.Exp. q-value: Combined	Proteins.Sum PEP Score	Proteins.Coverage [%]	Proteins.# Peptides	Proteins.# PSMs	Proteins.# Unique Peptides	Proteins.# AAs	Proteins.MW [kDa]	Proteins.calc. pI	Proteins.Score Sequest HT: Sequest HT	Proteins.# Peptides (by Search Engine): Sequest HT	Proteins.# Razor Peptides	ispg-2d-1 protein abundance	ispg-2d-2 protein abundance	ispg-2d-3 protein abundance	ctrl-d-1 protein abundance	ctrl-d-2 protein abundance	ctrl-d-3 protein abundance	Normalized_ispg-2-1-LiP	Normalized_ispg-2-2-LiP	Normalized_ispg-2-3-LiP	Normalized_ctrl-d-1-LiP	Normalized_ctrl-d-2-LiP	Normalized_ctrl-d-3-LiP	Mean_ispg-2d _LiP_peptide_abundance	Mean_ctrl-d _LiP_peptide_abundance	Fold change (ispg-2d/ctrl-d)	Log2(Fold change)	p-value
[truncated: 19,278 more rows]
[truncated: 3 more columns]

[truncated: 1 more sheets: Annotation]
