# Supplementary material for: An evolutionarily conserved metabolite inhibits biofilm formation in Escherichia coli K-12
Source: Nat Commun. 2024 Nov 21;15:10079. doi: 10.1038/s41467-024-54501-w (PMC11582573; doi:10.1038/s41467-024-54501-w)
Supplement: Supplementary file 7 — Supplementary Data 5 [file 41467_2024_54501_MOESM7_ESM.xlsx]

## Sheet: LiP_peptides_abundance_changed
Annotated Sequence	Modifications	# Protein Groups	# Proteins	# PSMs	Master Protein Accessions	Positions in Master Proteins	Modifications in Master Proteins	# Missed Cleavages	Theo. MH+ [Da]	MEcPP-7-LiP	MEcPP-8-LiP	MEcPP-9-LiP	MEP-7-LiP	MEP-8-LiP	MEP-9-LiP	Proteins.Checked.1	Proteins.Protein FDR Confidence: Combined	Proteins.Master.1	Proteins.Accession.1	Proteins.Description.1	Proteins.Exp. q-value: Combined	Proteins.Sum PEP Score	Proteins.Coverage [%]	Proteins.# Peptides	Proteins.# PSMs	Proteins.# Unique Peptides	Proteins.# AAs	Proteins.MW [kDa]	Proteins.calc. pI	Proteins.Score Sequest HT: Sequest HT	Proteins.# Peptides (by Search Engine): Sequest HT	Proteins.# Razor Peptides	MEcPP-7 protein abundance	MEcPP-8 protein abundance	MEcPP-9 protein abundance	MEP-7 protein abundance	MEP-8 protein abundance	MEP-9 protein abundance	Normalized_MEcPP-7-LiP	Normalized_MEcPP-8-LiP	Normalized_MEcPP-9-LiP	Normalized_MEP-7-LiP	Normalized_MEP-8-LiP	Normalized_MEP-9-LiP	Mean MEcPP-LiP_peptide_abundance	Mean MEP-LiP_peptide_abundance	Fold change (MEcPP/MEP)	Log2(Fold change)	p value (t-test on normalized value)
[D].GGNTFFQDTIR.[R]	0	1	1	1	P00350	P00350 [100-110]		0	1255.61	734332	1.00419e+06	1.15654e+06	0	0	643382	FALSE	High	Master Protein	P00350	6-phosphogluconate dehydrogenase, decarboxylating OS=Escherichia coli (strain K12) OX=83333 GN=gnd PE=1 SV=2 UPId=UP000000625 PPId=UP000000625	0	397.25	87	38	1221	27	468	51.4	5.15	4756.45	38	13	2.99598e+09	2.30786e+09	2.03104e+09	2.59328e+09	3.93468e+09	3.19749e+09	0.000245106	0.000435119	0.000569434	0	0	0.000201215	0.000416553	6.70717e-05	6.21056	2.63472	0.0389848
[D].VILDEAANK.[G]	0	1	1	7	P00350	P00350 [252-260]		0	972.536	5.02403e+06	1.16035e+06	2.41783e+06	0	255107	0	FALSE	High	Master Protein	P00350	6-phosphogluconate dehydrogenase, decarboxylating OS=Escherichia coli (strain K12) OX=83333 GN=gnd PE=1 SV=2 UPId=UP000000625 PPId=UP000000625	0	397.25	87	38	1221	27	468	51.4	5.15	4756.45	38	13	2.99598e+09	2.30786e+09	2.03104e+09	2.59328e+09	3.93468e+09	3.19749e+09	0.00167692	0.000502782	0.00119044	0	6.48357e-05	0	0.00112338	2.16119e-05	51.9797	5.69988	0.0320272
[K].GDIIIDGGNTFFQDTIR.[R]	0	1	1	159	P00350	P00350 [94-110]		0	1881.93	4.24899e+08	3.97646e+08	3.61394e+08	2.67585e+08	1.46176e+08	1.05891e+08	FALSE	High	Master Protein	P00350	6-phosphogluconate dehydrogenase, decarboxylating OS=Escherichia coli (strain K12) OX=83333 GN=gnd PE=1 SV=2 UPId=UP000000625 PPId=UP000000625	0	397.25	87	38	1221	27	468	51.4	5.15	4756.45	38	13	2.99598e+09	2.30786e+09	2.03104e+09	2.59328e+09	3.93468e+09	3.19749e+09	0.141823	0.172301	0.177935	0.103184	0.0371506	0.0331171	0.16402	0.0578173	2.83687	1.5043	0.0137797
[R].DMEFVQYHPTGLPGSGILMTEGCR.[G]	1xOxidation [M]; 1xCarbamidomethyl [C23]	1	1	29	P00363	P00363 [226-249]		0	2695.23	3.27393e+06	1.66918e+06	1.89373e+06	0	0	1.31979e+06	FALSE	High	Master Protein	P00363	Fumarate reductase flavoprotein subunit OS=Escherichia coli (strain K12) OX=83333 GN=frdA PE=1 SV=3 UPId=UP000000625 PPId=UP000000625	0	248.162	59	22	357	20	602	65.9	6.28	1057	22	2	1.31019e+08	8.79638e+07	9.47385e+07	9.74688e+07	1.3805e+08	1.5111e+08	0.0249881	0.0189757	0.019989	0	0	0.00873401	0.0213176	0.00291134	7.32229	2.87229	0.00596887
[K].HTSDTPFDVSK.[L]	0	1	1	11	P00805	P00805 [219-229]		0	1233.57	1.46051e+06	6.00097e+06	2.4075e+06	1.45214e+06	532510	1.02659e+06	FALSE	High	Master Protein	P00805	L-asparaginase 2 OS=Escherichia coli (strain K12) OX=83333 GN=ansB PE=1 SV=2 UPId=UP000000625 PPId=UP000000625	0	95.082	55	14	84	14	348	36.8	6.38	220.77	14	0	4.81675e+06	1.44206e+07	1.48751e+07	2.7354e+07	2.54247e+07	4.69557e+07	0.303214	0.416138	0.161848	0.0530869	0.0209446	0.0218629	0.293733	0.0319648	9.18928	3.19995	0.0243966
[K].GEQVVNIGSQDMNDNVWLTLAK.[K]	0	1	1	2	P00805	P00805 [72-93]		0	2431.19	1.67655e+06	2.1282e+06	6.45254e+06	2.43834e+06	0	0	FALSE	High	Master Protein	P00805	L-asparaginase 2 OS=Escherichia coli (strain K12) OX=83333 GN=ansB PE=1 SV=2 UPId=UP000000625 PPId=UP000000625	0	95.082	55	14	84	14	348	36.8	6.38	220.77	14	0	4.81675e+06	1.44206e+07	1.48751e+07	2.7354e+07	2.54247e+07	4.69557e+07	0.348067	0.14758	0.433781	0.0891402	0	0	0.30981	0.0297134	10.4266	3.3822	0.0356281
[K].KAVESLSLELVLTAHPTEITR.[R]	0	1	1	5	P00864	P00864 [124-144]		1	2307.29	0	0	0	1.69469e+06	1.7414e+06	3.12469e+06	FALSE	High	Master Protein	P00864	Phosphoenolpyruvate carboxylase OS=Escherichia coli (strain K12) OX=83333 GN=ppc PE=1 SV=1 UPId=UP000000625 PPId=UP000000625	0	338.061	65	43	429	43	883	99	5.68	1300.17	43	0	3.4729e+08	3.1845e+08	3.73399e+08	9.48607e+07	3.7342e+08	1.95582e+08	0	0	0	0.0178651	0.00466338	0.0159764	0	0.0128349	0	-15	0.0357414
[K].ELGYAAVDDETTQQTMR.[E]	0	1	1	3	P00934	P00934 [325-341]		0	1927.87	0	0	886193	131146	427185	574928	FALSE	High	Master Protein	P00934	Threonine synthase OS=Escherichia coli (strain K12) OX=83333 GN=thrC PE=1 SV=1 UPId=UP000000625 PPId=UP000000625	0	232.584	84	22	384	22	428	47.1	5.4	1380.83	22	0	2.14434e+08	2.0595e+08	7.82445e+08	8.98034e+07	2.28771e+08	2.46538e+08	0	0	0.00113259	0.00146037	0.00186731	0.00233201	0.000377531	0.00188656	0.200116	-2.32109	0.0292332
[K].ELGYTSEPHAAVAYR.[A]	0	1	1	3	P00934	P00934 [345-359]		0	1663.81	221041	257752	842471	0	0	0	FALSE	High	Master Protein	P00934	Threonine synthase OS=Escherichia coli (strain K12) OX=83333 GN=thrC PE=1 SV=1 UPId=UP000000625 PPId=UP000000625	0	232.584	84	22	384	22	428	47.1	5.4	1380.83	22	0	2.14434e+08	2.0595e+08	7.82445e+08	8.98034e+07	2.28771e+08	2.46538e+08	0.00103081	0.00125153	0.00107672	0	0	0	0.00111968	0	#DIV/0!	15	7.61934e-05
[R].EYAATQVDGQR.[K]	0	1	1	6	P00956	P00956 [128-138]		0	1237.58	1.63126e+06	1.30477e+06	288310	385100	60845.2	0	FALSE	High	Master Protein	P00956	Isoleucine--tRNA ligase OS=Escherichia coli (strain K12) OX=83333 GN=ileS PE=1 SV=5 UPId=UP000000625 PPId=UP000000625	0	528.026	75	48	1115	7	938	104.2	6.01	3742.05	48	49	2.45248e+09	2.08587e+09	7.19538e+08	1.11888e+09	1.41273e+09	1.1329e+09	0.000665149	0.000625529	0.000400688	0.000344184	4.30692e-05	0	0.000563789	0.000129084	4.3676	2.12684	0.0330339
[A].YDFHEVVQR.[L]	0	1	1	7	P00956	P00956 [706-714]		0	1192.57	0	0	0	470236	1.10728e+06	391976	FALSE	High	Master Protein	P00956	Isoleucine--tRNA ligase OS=Escherichia coli (strain K12) OX=83333 GN=ileS PE=1 SV=5 UPId=UP000000625 PPId=UP000000625	0	528.026	75	48	1115	7	938	104.2	6.01	3742.05	48	49	2.45248e+09	2.08587e+09	7.19538e+08	1.11888e+09	1.41273e+09	1.1329e+09	0	0	0	0.000420275	0.000783785	0.000345993	0	0.000516684	0	-15	0.0187796
[K].LVGPLIDVMGSAGEDLKR.[Q]	1xOxidation [M9]	1	1	3	P00957	P00957 [334-351]		1	1870.01	1.93432e+06	2.16369e+06	1.02159e+06	0	401886	0	FALSE	High	Master Protein	P00957	Alanine--tRNA ligase OS=Escherichia coli (strain K12) OX=83333 GN=alaS PE=1 SV=2 UPId=UP000000625 PPId=UP000000625	0	529.814	68	46	1112	19	876	96	5.81	3722.49	46	32	4.66649e+08	4.49278e+08	5.58254e+08	3.57721e+08	9.31847e+08	7.45243e+08	0.00414512	0.00481593	0.00182998	0	0.00043128	0	0.00359701	0.00014376	25.021	4.64507	0.0195945
[R].DADLQAICSMGINLFR.[V]	1xCarbamidomethyl [C8]	1	1	26	P00959	P00959 [471-486]		0	1823.88	1.25055e+07	1.03596e+07	2.66319e+07	3.26971e+06	3.68627e+06	3.72454e+06	FALSE	High	Master Protein	P00959	Methionine--tRNA ligase OS=Escherichia coli (strain K12) OX=83333 GN=metG PE=1 SV=2 UPId=UP000000625 PPId=UP000000625	0	388.286	74	37	651	8	677	76.2	5.86	1990	37	37	4.06744e+08	2.46506e+08	5.50067e+08	2.19155e+08	7.61257e+08	4.25885e+08	0.0307454	0.0420255	0.0484157	0.0149196	0.00484234	0.0087454	0.0403955	0.00950246	4.25106	2.08782	0.00651445
[K].ADENDIRLPGEVAFFIAK.[R]	0	1	1	2	P03004	P03004 [310-327]		1	2005.04	0	0	0	999799	1.73414e+06	923588	FALSE	High	Master Protein	P03004	Chromosomal replication initiator protein DnaA OS=Escherichia coli (strain K12) OX=83333 GN=dnaA PE=1 SV=2 UPId=UP000000625 PPId=UP000000625	0	51.811	28	9	48	9	467	52.5	8.66	113.83	9	0	2.99448e+07	3.12981e+07	1.72173e+07	2.86976e+07	2.64356e+07	2.39221e+07	0	0	0	0.0348391	0.0655987	0.0386082	0	0.0463487	0	-15	0.00874372
[K].QSLLIGVATSSLALHAPSQIVAAIK.[S]	0	1	1	19	P03023	P03023 [60-84]		0	2488.45	0	1.61411e+07	0	1.84682e+07	1.30415e+07	4.80331e+07	FALSE	High	Master Protein	P03023	Lactose operon repressor OS=Escherichia coli (strain K12) OX=83333 GN=lacI PE=1 SV=3 UPId=UP000000625 PPId=UP000000625	0	108.194	57	13	242	13	360	38.6	6.89	912.67	13	0	1.3963e+08	9.28447e+07	4.57102e+07	3.76775e+07	7.0436e+07	1.23697e+08	0	0.173851	0	0.490166	0.185155	0.388314	0.0579502	0.354545	0.16345	-2.61308	0.0499025
[A].VAAPAPAPVK.[K]	0	1	1	9	P03841	P03841 [241-250]		0	920.556	1.03507e+06	2.18713e+06	295689	1.02304e+06	198685	690337	FALSE	High	Master Protein	P03841	Maltose operon periplasmic protein OS=Escherichia coli (strain K12) OX=83333 GN=malM PE=3 SV=1 UPId=UP000000625 PPId=UP000000625	0	75.073	48	8	178	8	306	31.9	8.02	625.86	8	0	2.31315e+08	3.48937e+08	5.78407e+07	3.17229e+08	1.49529e+08	3.47759e+08	0.00447474	0.00626797	0.00511213	0.00322493	0.00132874	0.0019851	0.00528495	0.00217959	2.42474	1.27783	0.015327
[Y].EDFAEFDADAAK.[K]	0	1	1	12	P04805	P04805 [366-377]		0	1328.56	77579.8	0	0	397023	317498	898870	FALSE	High	Master Protein	P04805	Glutamate--tRNA ligase OS=Escherichia coli (strain K12) OX=83333 GN=gltX PE=1 SV=1 UPId=UP000000625 PPId=UP000000625	0	305.612	77	27	770	12	471	53.8	5.94	2458.06	27	19	6.51662e+08	4.50399e+08	7.47903e+08	2.94215e+08	6.70764e+08	4.53188e+08	0.000119049	0	0	0.00134943	0.000473338	0.00198344	3.96831e-05	0.00126874	0.0312777	-4.99872	0.0490145
[L].AEDETLDENELGEILHAIEK.[N]	0	1	1	30	P05055	P05055 [283-302]		0	2268.09	4.26108e+07	6.44923e+07	6.76087e+07	4.34904e+07	2.86974e+07	5.37394e+07	FALSE	High	Master Protein	P05055	Polyribonucleotide nucleotidyltransferase OS=Escherichia coli (strain K12) OX=83333 GN=pnp PE=1 SV=3 UPId=UP000000625 PPId=UP000000625	0	432.661	64	35	1216	35	711	77.1	5.21	3789.63	35	0	8.80371e+08	1.01132e+09	9.48285e+08	1.66063e+09	2.05462e+09	1.72663e+09	0.0484009	0.0637704	0.0712957	0.0261891	0.0139672	0.0311238	0.0611557	0.0237601	2.57389	1.36395	0.0114595
[R].GVLAVMPDMDKFPYTVR.[V]	1xOxidation [M]	1	1	18	P05055	P05055 [410-426]		1	1938.98	1.30393e+07	1.5682e+07	1.96279e+07	1.82808e+07	1.00725e+07	4.15943e+06	FALSE	High	Master Protein	P05055	Polyribonucleotide nucleotidyltransferase OS=Escherichia coli (strain K12) OX=83333 GN=pnp PE=1 SV=3 UPId=UP000000625 PPId=UP000000625	0	432.661	64	35	1216	35	711	77.1	5.21	3789.63	35	0	8.80371e+08	1.01132e+09	9.48285e+08	1.66063e+09	2.05462e+09	1.72663e+09	0.0148112	0.0155065	0.0206983	0.0110084	0.00490237	0.00240898	0.0170053	0.00610657	2.78476	1.47755	0.0260345
[R].GVLAVMPDMDKFPYTVR.[V]	2xOxidation [M6; M9]	1	1	18	P05055	P05055 [410-426]		1	1938.98	2.05285e+07	2.58204e+07	1.231e+07	9.43848e+06	6.48294e+06	2.19213e+07	FALSE	High	Master Protein	P05055	Polyribonucleotide nucleotidyltransferase OS=Escherichia coli (strain K12) OX=83333 GN=pnp PE=1 SV=3 UPId=UP000000625 PPId=UP000000625	0	432.661	64	35	1216	35	711	77.1	5.21	3789.63	35	0	8.80371e+08	1.01132e+09	9.48285e+08	1.66063e+09	2.05462e+09	1.72663e+09	0.023318	0.0255313	0.0129813	0.00568368	0.0031553	0.012696	0.0206102	0.00717832	2.87117	1.52164	0.0490837
[R].VVSEITESNGSSSMASVCGASLALMDAGVPIK.[A]	1xCarbamidomethyl [C18]	1	1	16	P05055	P05055 [427-458]		0	3167.53	4.7318e+06	7.84882e+06	4.96968e+06	2.95193e+06	1.94306e+06	1.73589e+06	FALSE	High	Master Protein	P05055	Polyribonucleotide nucleotidyltransferase OS=Escherichia coli (strain K12) OX=83333 GN=pnp PE=1 SV=3 UPId=UP000000625 PPId=UP000000625	0	432.661	64	35	1216	35	711	77.1	5.21	3789.63	35	0	8.80371e+08	1.01132e+09	9.48285e+08	1.66063e+09	2.05462e+09	1.72663e+09	0.00537478	0.00776096	0.0052407	0.0017776	0.000945701	0.00100536	0.00612548	0.00124289	4.92843	2.30113	0.00477739
[K].QAEGDFFVCTPEEGSK.[A]	1xCarbamidomethyl [C9]	1	1	9	P06149	P06149 [414-429]		0	1800.77	873427	3.24265e+06	997117	59615.9	508328	1.75789e+06	FALSE	High	Master Protein	P06149	Quinone-dependent D-lactate dehydrogenase OS=Escherichia coli (strain K12) OX=83333 GN=dld PE=1 SV=3 UPId=UP000000625 PPId=UP000000625	0	169.638	55	24	228	24	571	64.6	6.67	733.27	24	0	4.07821e+07	8.68773e+07	3.57744e+07	1.60227e+07	5.28426e+07	1.07674e+08	0.0214169	0.0373245	0.0278724	0.00372072	0.00961966	0.0163261	0.0288713	0.00988883	2.91958	1.54576	0.0320582
[R].FLGAELPYSVTVEIER.[F]	0	1	1	25	P06616	P06616 [205-220]		0	1822.96	3.00557e+07	2.01599e+07	2.81288e+07	8.74833e+06	7.61512e+06	1.55437e+07	FALSE	High	Master Protein	P06616	GTPase Era OS=Escherichia coli (strain K12) OX=83333 GN=era PE=1 SV=2 UPId=UP000000625 PPId=UP000000625	0	76.358	50	9	105	9	301	33.8	7.25	289.02	9	0	4.15434e+07	4.8352e+07	3.72914e+07	4.11648e+07	1.87072e+07	1.71465e+08	0.723478	0.416939	0.754296	0.21252	0.407069	0.090652	0.631571	0.236747	2.6677	1.4156	0.0495216
[K].FQDVGSFDYGR.[N]	0	1	1	22	P06996	P06996 [103-113]		0	1290.57	6.54465e+06	1.11234e+07	1.94079e+07	4.70912e+06	6.78555e+06	1.15176e+07	FALSE	High	Master Protein	P06996	Outer membrane porin C OS=Escherichia coli (strain K12) OX=83333 GN=ompC PE=1 SV=1 UPId=UP000000625 PPId=UP000000625	0	152.177	68	16	251	16	367	40.3	4.82	767.39	16	0	6.62904e+06	8.85462e+06	9.38645e+06	7.86873e+06	1.68841e+07	2.69279e+08	0.98727	1.25623	2.06765	0.598459	0.40189	0.0427722	1.43705	0.347707	4.13293	2.04716	0.0399674
[R].CHSIMNCVSVCPK.[G]	3xCarbamidomethyl [C1; C7; C11]	1	1	2	P07014	P07014 [206-218]		0	1591.68	249048	0	614737	277022	765206	1.01463e+06	FALSE	High	Master Protein	P07014	Succinate dehydrogenase iron-sulfur subunit OS=Escherichia coli (strain K12) OX=83333 GN=sdhB PE=1 SV=1 UPId=UP000000625 PPId=UP000000625	0	159.316	75	17	445	17	238	26.8	6.73	1119.29	17	0	1.59386e+08	7.84832e+07	2.68024e+08	4.77292e+07	2.8699e+08	1.96807e+08	0.00156254	0	0.00229359	0.00580405	0.00266632	0.00515547	0.00128538	0.00454195	0.283001	-1.82112	0.0498128
[R].FDMEIEEDLVEEVAR.[V]	0	1	1	52	P07395	P07395 [453-467]		0	1823.84	8.80179e+06	0	2.53676e+06	2.71821e+07	1.09365e+07	2.62297e+07	FALSE	High	Master Protein	P07395	Phenylalanine--tRNA ligase beta subunit OS=Escherichia coli (strain K12) OX=83333 GN=pheT PE=1 SV=2 UPId=UP000000625 PPId=UP000000625	0	445.756	71	40	1208	31	795	87.3	5.3	4017.86	40	10	7.31592e+08	2.00493e+09	5.67481e+08	1.23816e+09	6.69983e+08	1.57133e+09	0.012031	0	0.00447021	0.0219536	0.0163236	0.0166927	0.00550041	0.0183233	0.300187	-1.73607	0.031582
[R].AEANPALHPGQSAA.[I]	0	1	1	5	P07395	P07395 [638-651]		0	1333.65	434795	563021	147356	0	35695.2	0	FALSE	High	Master Protein	P07395	Phenylalanine--tRNA ligase beta subunit OS=Escherichia coli (strain K12) OX=83333 GN=pheT PE=1 SV=2 UPId=UP000000625 PPId=UP000000625	0	445.756	71	40	1208	31	795	87.3	5.3	4017.86	40	10	7.31592e+08	2.00493e+09	5.67481e+08	1.23816e+09	6.69983e+08	1.57133e+09	0.000594314	0.000280818	0.000259667	0	5.32779e-05	0	0.000378266	1.77593e-05	21.2996	4.41276	0.030273
[R].QLQNVAAQDVSAFSQIVAVSPK.[M]	0	1	1	15	P07604	P07604 [191-212]		0	2300.22	1.58965e+06	2.82524e+06	2.05401e+06	1.78765e+06	0	0	FALSE	High	Master Protein	P07604	HTH-type transcriptional regulatory protein TyrR OS=Escherichia coli (strain K12) OX=83333 GN=tyrR PE=1 SV=2 UPId=UP000000625 PPId=UP000000625	0	72.093	35	11	84	11	513	57.6	5.78	257.03	11	0	3.75588e+07	3.11912e+07	1.81784e+07	6.04362e+07	4.24537e+07	1.30232e+07	0.0423243	0.0905783	0.112992	0.0295791	0	0	0.0819648	0.00985969	8.31312	3.05539	0.035308
[R].DGHALSDEEIR.[F]	0	1	1	4	P07650	P07650 [13-23]		0	1241.58	432522	1.05256e+06	496169	0	219502	0	FALSE	High	Master Protein	P07650	Thymidine phosphorylase OS=Escherichia coli (strain K12) OX=83333 GN=deoA PE=1 SV=3 UPId=UP000000625 PPId=UP000000625	0	161.765	54	18	222	18	440	47.2	5.38	695.01	18	0	2.13655e+08	1.91411e+08	7.70809e+07	7.66868e+07	1.31245e+08	1.34095e+08	0.00202439	0.00549893	0.00643699	0	0.00167246	0	0.00465344	0.000557488	8.34715	3.06128	0.0479074
[K].LTAMGVGER.[K]	0	1	1	1	P07813	P07813 [403-411]		0	949.477	364418	315496	84797.7	0	0	0	FALSE	High	Master Protein	P07813	Leucine--tRNA ligase OS=Escherichia coli (strain K12) OX=83333 GN=leuS PE=1 SV=2 UPId=UP000000625 PPId=UP000000625	0	420.385	64	39	923	3	860	97.2	5.3	2791.82	39	48	1.74933e+09	1.60924e+09	7.62165e+08	4.86263e+08	1.27434e+09	8.16373e+08	0.000208319	0.000196053	0.000111259	0	0	0	0.000171877	0	#DIV/0!	15	0.00488853
[K].TIPVPMVVGHEYVGEVVGIGQEVK.[G]	1xOxidation [M6]	1	1	22	P07913	P07913 [54-77]		0	2536.35	3.83117e+07	1.84092e+07	2.06655e+06	752189	471680	2.04061e+06	FALSE	High	Master Protein	P07913	L-threonine 3-dehydrogenase OS=Escherichia coli (strain K12) OX=83333 GN=tdh PE=1 SV=1 UPId=UP000000625 PPId=UP000000625	0	148.088	59	11	366	11	341	37.2	6.38	1143.1	11	0	4.04523e+08	2.10814e+08	7.69186e+07	2.31132e+08	1.51311e+08	1.86718e+08	0.0947084	0.0873243	0.0268667	0.00325437	0.00311729	0.0109288	0.0696331	0.00576683	12.0748	3.59392	0.0419358
[R].VQGQELPESAHTASFAEIESAR.[G]	0	1	1	10	P08192	P08192 [95-116]		0	2357.14	3.08126e+06	1.46861e+06	4.82299e+06	154951	0	3.34498e+06	FALSE	High	Master Protein	P08192	Dihydrofolate synthase/folylpolyglutamate synthase OS=Escherichia coli (strain K12) OX=83333 GN=folC PE=1 SV=2 UPId=UP000000625 PPId=UP000000625	0	120.396	64	16	84	16	422	45.4	5.8	238.05	16	0	1.14506e+07	7.70572e+06	2.22821e+07	5.59172e+06	2.30107e+07	1.16078e+08	0.269091	0.190587	0.216452	0.0277107	0	0.0288165	0.225377	0.0188424	11.9611	3.58028	0.00116186
[R].YNMELTLEEAVR.[G]	0	1	1	5	P08622	P08622 [119-130]		0	1467.71	0	2.15777e+06	0	7.04714e+06	6.08584e+06	5.40012e+06	FALSE	High	Master Protein	P08622	Chaperone protein DnaJ OS=Escherichia coli (strain K12) OX=83333 GN=dnaJ PE=1 SV=3 UPId=UP000000625 PPId=UP000000625	0	81.902	51	15	123	15	376	41.1	7.84	319.32	15	0	3.51603e+07	4.05935e+07	3.38108e+07	5.17314e+07	3.66666e+07	8.83856e+07	0	0.0531556	0	0.136226	0.165978	0.0610973	0.0177185	0.1211	0.146313	-2.77287	0.044975
[R].GTLIKDPCNK.[C]	1xCarbamidomethyl [C8]	1	1	4	P08622	P08622 [190-199]		1	1145.6	1.00774e+06	1.76629e+06	1.9503e+06	1.3239e+06	280783	741482	FALSE	High	Master Protein	P08622	Chaperone protein DnaJ OS=Escherichia coli (strain K12) OX=83333 GN=dnaJ PE=1 SV=3 UPId=UP000000625 PPId=UP000000625	0	81.902	51	15	123	15	376	41.1	7.84	319.32	15	0	3.51603e+07	4.05935e+07	3.38108e+07	5.17314e+07	3.66666e+07	8.83856e+07	0.0286614	0.0435115	0.0576827	0.0255919	0.00765773	0.00838918	0.0432852	0.0138796	3.11862	1.64091	0.0451937
[K].IPAGVDTGDR.[I]	0	1	1	5	P08622	P08622 [216-225]		0	1000.51	2.57521e+06	2.19568e+06	1.1016e+06	678112	0	1.5688e+06	FALSE	High	Master Protein	P08622	Chaperone protein DnaJ OS=Escherichia coli (strain K12) OX=83333 GN=dnaJ PE=1 SV=3 UPId=UP000000625 PPId=UP000000625	0	81.902	51	15	123	15	376	41.1	7.84	319.32	15	0	3.51603e+07	4.05935e+07	3.38108e+07	5.17314e+07	3.66666e+07	8.83856e+07	0.0732421	0.0540896	0.0325812	0.0131083	0	0.0177495	0.0533043	0.0102859	5.18225	2.37358	0.0289135
[L].AGEGEAGEHGAPAGDLYVQVQVK.[Q]	0	1	1	7	P08622	P08622 [229-251]		0	2282.1	553640	433327	1.01696e+06	87626.6	0	0	FALSE	High	Master Protein	P08622	Chaperone protein DnaJ OS=Escherichia coli (strain K12) OX=83333 GN=dnaJ PE=1 SV=3 UPId=UP000000625 PPId=UP000000625	0	81.902	51	15	123	15	376	41.1	7.84	319.32	15	0	3.51603e+07	4.05935e+07	3.38108e+07	5.17314e+07	3.66666e+07	8.83856e+07	0.0157462	0.0106748	0.0300779	0.00169388	0	0	0.018833	0.000564626	33.3548	5.05982	0.0351996
[L].GGEIEVPTLDGR.[V]	0	1	1	3	P08622	P08622 [277-288]		0	1242.63	857263	394419	430118	0	0	0	FALSE	High	Master Protein	P08622	Chaperone protein DnaJ OS=Escherichia coli (strain K12) OX=83333 GN=dnaJ PE=1 SV=3 UPId=UP000000625 PPId=UP000000625	0	81.902	51	15	123	15	376	41.1	7.84	319.32	15	0	3.51603e+07	4.05935e+07	3.38108e+07	5.17314e+07	3.66666e+07	8.83856e+07	0.0243816	0.0097163	0.0127213	0	0	0	0.0156064	0	#DIV/0!	15	0.0251366
[L].QESFGGPTGEHNSPR.[S]	0	1	1	1	P08622	P08622 [345-359]		0	1599.71	92539.2	31071.6	80659.5	0	4308.77	0	FALSE	High	Master Protein	P08622	Chaperone protein DnaJ OS=Escherichia coli (strain K12) OX=83333 GN=dnaJ PE=1 SV=3 UPId=UP000000625 PPId=UP000000625	0	81.902	51	15	123	15	376	41.1	7.84	319.32	15	0	3.51603e+07	4.05935e+07	3.38108e+07	5.17314e+07	3.66666e+07	8.83856e+07	0.00263193	0.000765432	0.00238561	0	0.000117512	0	0.00192766	3.91707e-05	49.2117	5.62093	0.0323258
[H].IMLLEDEELEQEIIALIK.[D]	0	1	1	14	P08839	P08839 [77-94]		0	2142.16	7.18773e+06	5.70301e+06	2.44022e+06	0	1.10983e+06	0	FALSE	High	Master Protein	P08839	Phosphoenolpyruvate-protein phosphotransferase OS=Escherichia coli (strain K12) OX=83333 GN=ptsI PE=1 SV=1 UPId=UP000000625 PPId=UP000000625	0	476.549	73	30	1034	23	575	63.5	4.87	4270.79	30	11	1.01394e+09	1.01415e+09	1.08346e+09	1.47213e+09	1.07295e+09	8.03105e+08	0.00708891	0.00562346	0.00225225	0	0.00103438	0	0.00498821	0.000344793	14.4673	3.85472	0.0344236
[K].IAFVDDNILSVFHK.[L]	0	1	1	21	P08956	P08956 [72-85]		0	1617.86	7.43968e+06	8.83007e+06	2.01803e+07	1.156e+07	3.34968e+06	3.29421e+06	FALSE	High	Master Protein	P08956	Type I restriction enzyme EcoKI endonuclease subunit OS=Escherichia coli (strain K12) OX=83333 GN=hsdR PE=1 SV=3 UPId=UP000000625 PPId=UP000000625	0	132.786	35	24	149	24	1170	134	5.94	435.07	24	0	5.31044e+07	7.04958e+07	8.15788e+07	2.54345e+08	1.04791e+08	1.17521e+08	0.140095	0.125257	0.247372	0.0454499	0.0319654	0.0280308	0.170908	0.0351487	4.86243	2.28168	0.0249833
[L].MEDAATAEISR.[T]	0	1	1	2	P08997	P08997 [445-455]		0	1193.55	187436	127463	503972	0	0	148473	FALSE	High	Master Protein	P08997	Malate synthase A OS=Escherichia coli (strain K12) OX=83333 GN=aceB PE=1 SV=1 UPId=UP000000625 PPId=UP000000625	0	187.51	71	23	325	16	533	60.2	5.59	1130.38	23	7	4.79682e+08	3.52349e+08	1.205e+09	7.38465e+08	4.79921e+08	6.80643e+08	0.000390751	0.000361754	0.000418234	0	0	0.000218137	0.000390246	7.27123e-05	5.36698	2.42411	0.0130417
[D].IDNGTLPDFISETASIR.[D]	0	1	1	13	P08997	P08997 [58-74]		0	1848.93	0	0	0	2.40071e+06	1.11017e+06	1.53826e+06	FALSE	High	Master Protein	P08997	Malate synthase A OS=Escherichia coli (strain K12) OX=83333 GN=aceB PE=1 SV=1 UPId=UP000000625 PPId=UP000000625	0	187.51	71	23	325	16	533	60.2	5.59	1130.38	23	7	4.79682e+08	3.52349e+08	1.205e+09	7.38465e+08	4.79921e+08	6.80643e+08	0	0	0	0.00325095	0.00231324	0.00226001	0	0.00260807	0	-15	0.00126014
[-].MNILGFFQR.[L]	0	1	1	3	P09323	P09323 [1-9]		0	1125.59	3.10628e+06	5.26033e+06	3.10618e+06	634668	1.63911e+06	2.21176e+06	FALSE	High	Master Protein	P09323	PTS system N-acetylglucosamine-specific EIICBA component OS=Escherichia coli (strain K12) OX=83333 GN=nagE PE=1 SV=1 UPId=UP000000625 PPId=UP000000625	0	128.874	31	16	171	16	648	68.3	6.16	488.53	16	0	2.09321e+07	2.88501e+07	1.67694e+07	1.5864e+07	2.44016e+08	2.07577e+07	0.148398	0.182333	0.185229	0.0400067	0.00671724	0.106551	0.171987	0.0510917	3.36624	1.75114	0.018763
[A].SAEQVDPR.[D]	0	1	1	2	P09372	P09372 [33-40]		0	901.437	196532	1.23284e+06	362706	0	0	273557	FALSE	High	Master Protein	P09372	Protein GrpE OS=Escherichia coli (strain K12) OX=83333 GN=grpE PE=1 SV=1 UPId=UP000000625 PPId=UP000000625	0	94.882	51	7	304	4	197	21.8	4.75	950.26	7	5	6.83778e+07	8.60513e+08	1.63555e+08	2.78158e+08	1.08176e+08	4.12975e+08	0.00287421	0.00143268	0.00221764	0	0	0.000662405	0.00217484	0.000220802	9.84975	3.30009	0.0143334
[D].DNLVVLHDHYLDR.[V]	0	1	1	13	P09394	P09394 [72-84]		0	1608.81	495149	339911	344925	0	0	0	FALSE	High	Master Protein	P09394	Glycerophosphodiester phosphodiesterase, periplasmic OS=Escherichia coli (strain K12) OX=83333 GN=glpQ PE=1 SV=2 UPId=UP000000625 PPId=UP000000625	0	228.509	66	19	573	19	358	40.8	5.6	1787.09	19	0	7.73066e+08	7.76644e+08	3.6208e+08	5.28291e+08	7.52203e+08	7.92459e+08	0.0006405	0.000437667	0.000952619	0	0	0	0.000676929	0	#DIV/0!	15	0.010659
[R].AAVLMESQMQQLIGILVR.[E]	0	1	1	9	P09546	P09546 [713-730]		0	2000.1	5.17174e+06	3.65485e+06	4.50443e+06	0	1.19418e+06	2.04601e+06	FALSE	High	Master Protein	P09546	Bifunctional protein PutA OS=Escherichia coli (strain K12) OX=83333 GN=putA PE=1 SV=3 UPId=UP000000625 PPId=UP000000625	0	468.608	56	46	582	25	1320	143.7	5.99	1778.43	46	22	3.79072e+08	4.48459e+08	4.73695e+08	5.36364e+08	4.49521e+08	4.50749e+08	0.0136432	0.00814979	0.00950913	0	0.00265657	0.00453913	0.010434	0.00239857	4.35011	2.12105	0.019039
[K].GDFVGFDIDLGNEMCK.[R]	1xCarbamidomethyl [C15]	1	1	7	P09551	P09551 [46-61]		0	1816.79	0	0	0	1.03903e+06	1.0958e+06	564133	FALSE	High	Master Protein	P09551	Lysine/arginine/ornithine-binding periplasmic protein OS=Escherichia coli (strain K12) OX=83333 GN=argT PE=1 SV=3 UPId=UP000000625 PPId=UP000000625	0	33.414	30	6	45	6	260	28	5.86	114.76	6	0	1.46451e+07	7.47881e+06	5.01937e+06	3.50784e+07	1.64804e+07	5.13402e+06	0	0	0	0.0296202	0.0664907	0.109881	0	0.0686641	0	-15	0.0415414
[A].SFAPLHNPAHLIGIEEALK.[S]	0	1	1	43	P0A6A3	P0A6A3 [118-136]		0	2057.12	3.84453e+07	2.01575e+07	9.71134e+06	1.33488e+06	3.60828e+06	6.4295e+06	FALSE	High	Master Protein	P0A6A3	Acetate kinase OS=Escherichia coli (strain K12) OX=83333 GN=ackA PE=1 SV=1 UPId=UP000000625 PPId=UP000000625	0	392.921	84	19	1073	5	400	43.3	6.28	4446.73	19	21	2.51126e+09	4.71753e+09	7.05191e+08	2.20423e+09	1.81107e+09	4.06331e+09	0.0153092	0.00427289	0.0137712	0.000605599	0.00199234	0.00158233	0.0111178	0.00139342	7.97874	2.99616	0.0489142
[E].GTRPAVVIPTNEELVIAQDASR.[L]	0	1	1	13	P0A6A3	P0A6A3 [376-397]		0	2336.26	4.10313e+06	1.70823e+07	2.2691e+06	256046	2.19766e+06	1.11098e+06	FALSE	High	Master Protein	P0A6A3	Acetate kinase OS=Escherichia coli (strain K12) OX=83333 GN=ackA PE=1 SV=1 UPId=UP000000625 PPId=UP000000625	0	392.921	84	19	1073	5	400	43.3	6.28	4446.73	19	21	2.51126e+09	4.71753e+09	7.05191e+08	2.20423e+09	1.81107e+09	4.06331e+09	0.00163389	0.00362102	0.00321771	0.000116161	0.00121346	0.000273418	0.00282421	0.000534346	5.28536	2.402	0.0302831
[K].VVANQIIHMLESN.[-]	0	1	1	2	P0A6D7	P0A6D7 [161-173]		0	1467.76	0	0	0	2.54533e+06	1.87916e+06	1.41744e+06	FALSE	High	Master Protein	P0A6D7	Shikimate kinase 1 OS=Escherichia coli (strain K12) OX=83333 GN=aroK PE=1 SV=2 UPId=UP000000625 PPId=UP000000625	0	97.075	66	11	209	11	173	19.5	5.34	618.56	11	0	1.75246e+08	1.28808e+08	4.32647e+07	1.19322e+08	6.27336e+07	1.10119e+08	0	0	0	0.0213316	0.0299546	0.0128719	0	0.0213861	0	-15	0.012285
[I].SANSDETVGK.[L]	0	1	1	5	P0A6F5	P0A6F5 [151-160]		0	1007.46	1.1814e+06	1.54379e+06	2.1841e+06	400033	0	428199	FALSE	High	Master Protein	P0A6F5	Chaperonin GroEL OS=Escherichia coli (strain K12) OX=83333 GN=groEL PE=1 SV=2 UPId=UP000000625 PPId=UP000000625	0	463.514	83	36	2250	2	548	57.3	4.94	7640.33	36	48	3.59871e+09	2.79061e+09	8.89772e+09	1.08294e+10	6.67029e+09	5.06353e+09	0.000328285	0.000553209	0.000245467	3.69395e-05	0	8.45654e-05	0.000375654	4.05016e-05	9.27503	3.21335	0.0243923
[I].TTECMVTDLPK.[N]	1xCarbamidomethyl [C4]	1	1	1	P0A6F5	P0A6F5 [516-526]		0	1310.6	398720	266400	1.22928e+06	68876.7	0	281687	FALSE	High	Master Protein	P0A6F5	Chaperonin GroEL OS=Escherichia coli (strain K12) OX=83333 GN=groEL PE=1 SV=2 UPId=UP000000625 PPId=UP000000625	0	463.514	83	36	2250	2	548	57.3	4.94	7640.33	36	48	3.59871e+09	2.79061e+09	8.89772e+09	1.08294e+10	6.67029e+09	5.06353e+09	0.000110795	9.54629e-05	0.000138157	6.36015e-06	0	5.56306e-05	0.000114805	2.06636e-05	5.55591	2.47402	0.0120066
[K].TDHILFIASGAFQIAK.[P]	0	1	1	34	P0A6H5	P0A6H5 [299-314]		0	1731.94	7.53209e+06	1.36592e+07	5.02234e+06	6.35246e+06	4.02728e+06	3.9313e+06	FALSE	High	Master Protein	P0A6H5	ATP-dependent protease ATPase subunit HslU OS=Escherichia coli (strain K12) OX=83333 GN=hslU PE=1 SV=1 UPId=UP000000625 PPId=UP000000625	0	186.267	63	23	359	12	443	49.6	5.35	1041.09	23	12	1.23769e+08	2.48339e+08	1.14666e+08	2.82119e+08	1.34396e+08	3.65482e+08	0.0608561	0.0550024	0.0437999	0.0225169	0.0299658	0.0107565	0.0532194	0.0210797	2.52468	1.3361	0.0128146
[A].TEGVNIEFTDSGIK.[R]	0	1	1	7	P0A6H5	P0A6H5 [361-374]		0	1509.74	1.12754e+06	2.01428e+06	1.54907e+06	143413	0	1.27335e+06	FALSE	High	Master Protein	P0A6H5	ATP-dependent protease ATPase subunit HslU OS=Escherichia coli (strain K12) OX=83333 GN=hslU PE=1 SV=1 UPId=UP000000625 PPId=UP000000625	0	186.267	63	23	359	12	443	49.6	5.35	1041.09	23	12	1.23769e+08	2.48339e+08	1.14666e+08	2.82119e+08	1.34396e+08	3.65482e+08	0.00911006	0.00811103	0.0135095	0.000508343	0	0.00348403	0.0102435	0.00133079	7.69733	2.94436	0.0108588
[R].AIIDSADGLPMVVYNIPALSGVK.[L]	1xOxidation [M11]	1	1	42	P0A6L4	P0A6L4 [124-146]		0	2343.26	5.35068e+07	2.12109e+07	1.0393e+07	5.81966e+07	3.85956e+07	1.12789e+08	FALSE	High	Master Protein	P0A6L4	N-acetylneuraminate lyase OS=Escherichia coli (strain K12) OX=83333 GN=nanA PE=1 SV=2 UPId=UP000000625 PPId=UP000000625	0	223.482	73	14	428	9	297	32.6	5.9	1569.49	14	6	3.99167e+08	3.85263e+08	3.18099e+08	2.49099e+08	1.41261e+08	3.33244e+08	0.134046	0.0550556	0.0326722	0.233628	0.273223	0.338459	0.0739246	0.28177	0.262358	-1.93039	0.00868424
[G].GVIPGEYIPAVDK.[G]	0	1	1	11	P0A6M8	P0A6M8 [543-555]		0	1357.74	3.80776e+06	1.58017e+06	2.16167e+06	335268	0	0	FALSE	High	Master Protein	P0A6M8	Elongation factor G OS=Escherichia coli (strain K12) OX=83333 GN=fusA PE=1 SV=2 UPId=UP000000625 PPId=UP000000625	0	664.337	72	37	3706	13	704	77.5	5.38	12908.1	37	32	9.43194e+09	1.28889e+10	5.97717e+09	1.76213e+10	6.49125e+09	1.1844e+10	0.000403709	0.000122599	0.000361655	1.90263e-05	0	0	0.000295988	6.34211e-06	46.6702	5.54443	0.0299315
[A].GPLAGYPVVDMGIR.[L]	1xOxidation [M11]	1	1	8	P0A6M8	P0A6M8 [564-577]		0	1444.76	0	1.45632e+06	0	2.80637e+06	1.07725e+06	1.59422e+06	FALSE	High	Master Protein	P0A6M8	Elongation factor G OS=Escherichia coli (strain K12) OX=83333 GN=fusA PE=1 SV=2 UPId=UP000000625 PPId=UP000000625	0	664.337	72	37	3706	13	704	77.5	5.38	12908.1	37	32	9.43194e+09	1.28889e+10	5.97717e+09	1.76213e+10	6.49125e+09	1.1844e+10	0	0.00011299	0	0.00015926	0.000165954	0.000134602	3.76634e-05	0.000153272	0.245729	-2.02486	0.0409133
[I].HAEVPLSEMFGYATQLR.[S]	0	1	1	19	P0A6M8	P0A6M8 [655-671]		0	1948.96	1.53312e+07	7.39407e+06	8.57808e+06	9.15244e+06	0	786454	FALSE	High	Master Protein	P0A6M8	Elongation factor G OS=Escherichia coli (strain K12) OX=83333 GN=fusA PE=1 SV=2 UPId=UP000000625 PPId=UP000000625	0	664.337	72	37	3706	13	704	77.5	5.38	12908.1	37	32	9.43194e+09	1.28889e+10	5.97717e+09	1.76213e+10	6.49125e+09	1.1844e+10	0.00162546	0.000573677	0.00143514	0.000519398	0	6.64011e-05	0.00121143	0.000195266	6.20397	2.63319	0.0486134
[E].YQVQLDIAMQSGKPK.[E]	1xOxidation [M9]	1	1	20	P0A6P1	P0A6P1 [195-209]		0	1705.89	1.65004e+06	1.37779e+06	1.35372e+06	127598	156730	614995	FALSE	High	Master Protein	P0A6P1	Elongation factor Ts OS=Escherichia coli (strain K12) OX=83333 GN=tsf PE=1 SV=2 UPId=UP000000625 PPId=UP000000625	0	396.228	76	19	1873	2	283	30.4	5.29	6394.12	19	22	2.075e+09	2.41777e+09	2.40613e+09	2.08148e+09	4.83155e+09	5.54437e+09	0.000795201	0.000569858	0.000562615	6.13017e-05	3.24388e-05	0.000110922	0.000642558	6.8221e-05	9.41878	3.23554	0.0019672
[Q].PFVMEPSK.[T]	1xOxidation [M4]	1	1	5	P0A6P1	P0A6P1 [233-240]		0	934.47	276281	672981	769073	165346	13665.6	344350	FALSE	High	Master Protein	P0A6P1	Elongation factor Ts OS=Escherichia coli (strain K12) OX=83333 GN=tsf PE=1 SV=2 UPId=UP000000625 PPId=UP000000625	0	396.228	76	19	1873	2	283	30.4	5.29	6394.12	19	22	2.075e+09	2.41777e+09	2.40613e+09	2.08148e+09	4.83155e+09	5.54437e+09	0.000133148	0.000278347	0.000319631	7.94366e-05	2.82841e-06	6.21081e-05	0.000243709	4.81243e-05	5.06415	2.34032	0.0329042
[A].GFQAFADK.[V]	0	1	1	1	P0A6P1	P0A6P1 [88-95]		0	883.431	86641.5	199973	325308	0	76436.3	0	FALSE	High	Master Protein	P0A6P1	Elongation factor Ts OS=Escherichia coli (strain K12) OX=83333 GN=tsf PE=1 SV=2 UPId=UP000000625 PPId=UP000000625	0	396.228	76	19	1873	2	283	30.4	5.29	6394.12	19	22	2.075e+09	2.41777e+09	2.40613e+09	2.08148e+09	4.83155e+09	5.54437e+09	4.1755e-05	8.27094e-05	0.0001352	0	1.58203e-05	0	8.65548e-05	5.27342e-06	16.4134	4.0368	0.0419694
[R].AGLMPADEAIAK.[H]	0	1	1	1	P0A6P5	P0A6P5 [93-104]		0	1202.61	1.10068e+06	766114	4.15441e+06	0	348949	0	FALSE	High	Master Protein	P0A6P5	GTPase Der OS=Escherichia coli (strain K12) OX=83333 GN=der PE=1 SV=1 UPId=UP000000625 PPId=UP000000625	0	131.586	53	18	208	18	490	55	5.85	608.4	18	0	3.67277e+07	7.06651e+07	9.67685e+07	1.6385e+07	1.36712e+08	8.80678e+07	0.0299686	0.0108415	0.0429314	0	0.00255244	0	0.0279139	0.000850815	32.8084	5.03599	0.0444905
[K].IQLVGDDLFVTNTK.[I]	0	1	1	128	P0A6P9	P0A6P9 [312-325]		0	1562.84	5.80328e+07	7.93758e+08	6.68137e+07	1.52617e+09	9.00306e+08	8.21089e+08	FALSE	High	Master Protein	P0A6P9	Enolase OS=Escherichia coli (strain K12) OX=83333 GN=eno PE=1 SV=2 UPId=UP000000625 PPId=UP000000625	0	415.268	78	25	1836	17	432	45.6	5.48	6142.55	25	12	9.0637e+09	1.33104e+10	7.36395e+09	9.65573e+09	7.40306e+09	7.54213e+09	0.00640277	0.0596343	0.00907309	0.158059	0.121613	0.108867	0.0250367	0.129513	0.193315	-2.37098	0.0100733
[R].SGETEDATIADLAVGTAAGQIK.[T]	0	1	1	109	P0A6P9	P0A6P9 [372-393]		0	2118.06	4.7439e+07	4.78284e+08	1.22316e+08	8.47658e+08	3.76962e+08	6.00474e+08	FALSE	High	Master Protein	P0A6P9	Enolase OS=Escherichia coli (strain K12) OX=83333 GN=eno PE=1 SV=2 UPId=UP000000625 PPId=UP000000625	0	415.268	78	25	1836	17	432	45.6	5.48	6142.55	25	12	9.0637e+09	1.33104e+10	7.36395e+09	9.65573e+09	7.40306e+09	7.54213e+09	0.00523396	0.035933	0.0166102	0.0877881	0.0509198	0.0796159	0.019259	0.0727746	0.26464	-1.9179	0.0202037
[T].TSATHAFPSAACQIQSMLGIK.[G]	1xCarbamidomethyl [C12]	1	1	4	P0A6R0	P0A6R0 [81-101]		0	2219.09	5.53711e+06	8.68087e+06	4.81592e+06	2.79413e+06	0	0	FALSE	High	Master Protein	P0A6R0	3-oxoacyl-[acyl-carrier-protein] synthase 3 OS=Escherichia coli (strain K12) OX=83333 GN=fabH PE=1 SV=1 UPId=UP000000625 PPId=UP000000625	0	204.743	79	13	326	13	317	33.5	5.25	1403.11	13	0	4.07052e+08	1.88202e+08	2.01631e+08	9.99947e+08	6.44304e+08	2.86238e+08	0.013603	0.0461254	0.0238848	0.00279428	0	0	0.027871	0.000931425	29.923	4.90318	0.0491226
[K].SREVVEQEYR.[D]	0	1	1	15	P0A6T1	P0A6T1 [436-445]		1	1294.64	2.27733e+06	3.26945e+06	2.02469e+06	1.4104e+06	1.0524e+06	389029	FALSE	High	Master Protein	P0A6T1	Glucose-6-phosphate isomerase OS=Escherichia coli (strain K12) OX=83333 GN=pgi PE=1 SV=1 UPId=UP000000625 PPId=UP000000625	0	342.728	63	28	494	22	549	61.5	6.29	1593.67	28	8	9.38489e+07	8.32147e+07	3.30094e+07	9.92289e+07	2.6925e+08	1.24467e+08	0.024266	0.0392893	0.0613367	0.0142136	0.00390862	0.00312556	0.0416307	0.00708261	5.87787	2.55529	0.0381823
[K].EAALVHEALVAR.[G]	0	1	1	27	P0A6T5	P0A6T5 [7-18]		0	1278.72	945710	4.76764e+06	6.30559e+06	8.08227e+06	3.43953e+06	1.35586e+07	FALSE	High	Master Protein	P0A6T5	GTP cyclohydrolase 1 OS=Escherichia coli (strain K12) OX=83333 GN=folE PE=1 SV=2 UPId=UP000000625 PPId=UP000000625	0	70.979	55	8	88	8	222	24.8	7.33	204.92	8	0	2.63559e+07	1.7392e+07	7.49923e+07	1.78184e+07	4.8571e+06	1.83839e+07	0.0358823	0.274128	0.0840832	0.453591	0.708145	0.737528	0.131365	0.633088	0.207498	-2.26883	0.0123333
[K].TAEDYLGEPVTEAVITVPAYFNDAQR.[Q]	0	1	1	43	P0A6Y8	P0A6Y8 [126-151]		0	2869.39	6.66162e+07	9.68868e+07	7.27384e+07	2.53922e+08	9.6007e+07	2.75835e+08	FALSE	High	Master Protein	P0A6Y8	Chaperone protein DnaK OS=Escherichia coli (strain K12) OX=83333 GN=dnaK PE=1 SV=2 UPId=UP000000625 PPId=UP000000625	0	662.044	82	47	2418	45	638	69.1	4.97	8571.14	47	2	5.89633e+09	5.68772e+09	8.37531e+09	7.71194e+09	4.73575e+09	7.11686e+09	0.0112979	0.0170344	0.00868486	0.0329259	0.0202728	0.038758	0.012339	0.0306522	0.40255	-1.31276	0.0377078
[Q].IEVTFDIDADGILHVSAK.[D]	0	1	1	11	P0A6Y8	P0A6Y8 [472-489]		0	1943.01	3.46972e+06	4.9922e+06	6.45411e+06	1.37358e+06	1.3234e+06	0	FALSE	High	Master Protein	P0A6Y8	Chaperone protein DnaK OS=Escherichia coli (strain K12) OX=83333 GN=dnaK PE=1 SV=2 UPId=UP000000625 PPId=UP000000625	0	662.044	82	47	2418	45	638	69.1	4.97	8571.14	47	2	5.89633e+09	5.68772e+09	8.37531e+09	7.71194e+09	4.73575e+09	7.11686e+09	0.000588453	0.000877715	0.000770612	0.000178111	0.000279448	0	0.000745594	0.00015252	4.88851	2.28939	0.00723879
[K].HIAHDFNDPLTWSHNR.[V]	0	1	1	6	P0A6Z3	P0A6Z3 [252-267]		0	1959.92	399859	649373	1.0724e+06	435346	761132	595837	FALSE	High	Master Protein	P0A6Z3	Chaperone protein HtpG OS=Escherichia coli (strain K12) OX=83333 GN=htpG PE=1 SV=1 UPId=UP000000625 PPId=UP000000625	0	306.522	65	33	639	18	624	71.4	5.21	1804.3	33	17	5.89117e+07	1.10054e+08	1.86147e+08	1.77943e+08	4.18268e+08	3.68424e+08	0.00678742	0.00590048	0.00576105	0.00244656	0.00181972	0.00161726	0.00614965	0.00196118	3.13569	1.64878	0.000502708
[L].IDSSDLPLNVSR.[E]	0	1	1	4	P0A6Z3	P0A6Z3 [325-336]		0	1315.69	0	0	0	736815	1.06168e+06	2.65427e+06	FALSE	High	Master Protein	P0A6Z3	Chaperone protein HtpG OS=Escherichia coli (strain K12) OX=83333 GN=htpG PE=1 SV=1 UPId=UP000000625 PPId=UP000000625	0	306.522	65	33	639	18	624	71.4	5.21	1804.3	33	17	5.89117e+07	1.10054e+08	1.86147e+08	1.77943e+08	4.18268e+08	3.68424e+08	0	0	0	0.00414075	0.00253828	0.00720439	0	0.00462781	0	-15	0.0277636
[R].FASTHTDSSAQTVSLEDYVSR.[M]	0	1	1	49	P0A6Z3	P0A6Z3 [402-422]		0	2301.06	5.85375e+06	1.28206e+07	6.28206e+06	828455	2.78774e+06	6.59134e+06	FALSE	High	Master Protein	P0A6Z3	Chaperone protein HtpG OS=Escherichia coli (strain K12) OX=83333 GN=htpG PE=1 SV=1 UPId=UP000000625 PPId=UP000000625	0	306.522	65	33	639	18	624	71.4	5.21	1804.3	33	17	5.89117e+07	1.10054e+08	1.86147e+08	1.77943e+08	4.18268e+08	3.68424e+08	0.0993649	0.116494	0.0337478	0.00465574	0.00666496	0.0178906	0.0832022	0.00973711	8.54485	3.09506	0.0452282
[L].SNPDLYEGDGELR.[V]	0	1	1	33	P0A6Z3	P0A6Z3 [52-64]		0	1464.66	2.44522e+06	6.32559e+06	7.07733e+06	1.34202e+06	4.94626e+06	3.19725e+06	FALSE	High	Master Protein	P0A6Z3	Chaperone protein HtpG OS=Escherichia coli (strain K12) OX=83333 GN=htpG PE=1 SV=1 UPId=UP000000625 PPId=UP000000625	0	306.522	65	33	639	18	624	71.4	5.21	1804.3	33	17	5.89117e+07	1.10054e+08	1.86147e+08	1.77943e+08	4.18268e+08	3.68424e+08	0.0415065	0.057477	0.03802	0.00754185	0.0118256	0.00867816	0.0456679	0.00934853	4.88503	2.28837	0.00405436
[K].VSGNSPVIFDVTHAL.[Q]	0	1	1	20	P0A715	P0A715 [190-204]		0	1555.81	2.31149e+07	3.45148e+07	2.46453e+07	2.16375e+06	7.18479e+06	1.115e+07	FALSE	High	Master Protein	P0A715	2-dehydro-3-deoxyphosphooctonate aldolase OS=Escherichia coli (strain K12) OX=83333 GN=kdsA PE=1 SV=1 UPId=UP000000625 PPId=UP000000625	0	193.678	70	14	412	14	284	30.8	6.8	1501.8	14	0	2.45597e+08	2.75208e+08	1.01367e+08	6.54754e+08	3.63663e+08	4.08922e+08	0.0941173	0.125413	0.243129	0.00330467	0.0197567	0.0272668	0.15422	0.0167761	9.19285	3.20051	0.0401934
[K].TILWNGPVGVF.[E]	0	1	1	3	P0A799	P0A799 [303-313]		0	1202.66	1.75506e+07	1.33757e+07	2.15323e+07	2.14399e+06	3.63185e+06	6.85628e+06	FALSE	High	Master Protein	P0A799	Phosphoglycerate kinase OS=Escherichia coli (strain K12) OX=83333 GN=pgk PE=1 SV=2 UPId=UP000000625 PPId=UP000000625	0	463.162	85	30	1963	28	387	41.1	5.22	7010.22	30	3	4.88899e+09	3.4247e+09	7.17013e+09	5.77649e+09	5.40074e+09	3.94556e+09	0.00358982	0.00390566	0.00300305	0.000371158	0.000672473	0.00173772	0.00349951	0.000927118	3.77461	1.91633	0.00637646
[A].VAMLEER.[A]	1xOxidation [M3]	1	1	6	P0A799	P0A799 [378-384]		0	863.429	2.23551e+06	1.78335e+06	4.91134e+06	1.77673e+06	75372.2	357759	FALSE	High	Master Protein	P0A799	Phosphoglycerate kinase OS=Escherichia coli (strain K12) OX=83333 GN=pgk PE=1 SV=2 UPId=UP000000625 PPId=UP000000625	0	463.162	85	30	1963	28	387	41.1	5.22	7010.22	30	3	4.88899e+09	3.4247e+09	7.17013e+09	5.77649e+09	5.40074e+09	3.94556e+09	0.000457254	0.000520733	0.000684973	0.00030758	1.39559e-05	9.0674e-05	0.00055432	0.000137403	4.03426	2.0123	0.0198771
[K].VMVTSHLGR.[P]	1xOxidation [M2]	1	1	9	P0A799	P0A799 [54-62]		0	1015.54	2.83876e+06	2.99544e+06	3.32474e+06	814824	177423	1.44575e+06	FALSE	High	Master Protein	P0A799	Phosphoglycerate kinase OS=Escherichia coli (strain K12) OX=83333 GN=pgk PE=1 SV=2 UPId=UP000000625 PPId=UP000000625	0	463.162	85	30	1963	28	387	41.1	5.22	7010.22	30	3	4.88899e+09	3.4247e+09	7.17013e+09	5.77649e+09	5.40074e+09	3.94556e+09	0.000580644	0.000874657	0.000463693	0.000141059	3.28516e-05	0.000366424	0.000639665	0.000180111	3.55149	1.82843	0.042811
[V].MVTSHLGRPTEGEYNEEFSLLPVVNYLK.[D]	1xOxidation [M1]	1	1	3	P0A799	P0A799 [55-82]		0	3238.61	4.23765e+06	3.6829e+06	5.38005e+06	2.99508e+06	680958	660592	FALSE	High	Master Protein	P0A799	Phosphoglycerate kinase OS=Escherichia coli (strain K12) OX=83333 GN=pgk PE=1 SV=2 UPId=UP000000625 PPId=UP000000625	0	463.162	85	30	1963	28	387	41.1	5.22	7010.22	30	3	4.88899e+09	3.4247e+09	7.17013e+09	5.77649e+09	5.40074e+09	3.94556e+09	0.000866775	0.00107539	0.000750342	0.000518494	0.000126086	0.000167427	0.000897504	0.000270669	3.31587	1.72939	0.0161084
[C].LAHDLPDPLEPLEIDGTLLPR.[Y]	0	1	1	1	P0A7A7	P0A7A7 [61-81]		0	2324.25	7.25045e+06	5.56565e+06	1.23694e+07	0	0	0	FALSE	High	Master Protein	P0A7A7	Glycerol-3-phosphate acyltransferase OS=Escherichia coli (strain K12) OX=83333 GN=plsB PE=1 SV=2 UPId=UP000000625 PPId=UP000000625	0	151.441	44	24	216	24	807	91.3	8.38	590.52	24	0	1.38671e+08	1.21779e+08	2.43574e+08	1.35978e+08	1.70916e+08	7.25072e+07	0.0522852	0.0457029	0.050783	0	0	0	0.0495903	0	#DIV/0!	15	1.54403e-05
[K].VGDNDNLSALAAILAGADK.[L]	0	1	1	32	P0A7B5	P0A7B5 [146-164]		0	1827.94	3.20176e+06	2.40484e+06	2.07993e+06	7.17829e+06	5.20626e+06	2.07045e+07	FALSE	High	Master Protein	P0A7B5	Glutamate 5-kinase OS=Escherichia coli (strain K12) OX=83333 GN=proB PE=1 SV=1 UPId=UP000000625 PPId=UP000000625	0	94.817	63	14	144	14	367	39	6.54	451.78	14	0	1.39516e+08	9.19457e+07	3.77767e+07	2.92604e+07	1.2808e+07	7.51891e+07	0.0229491	0.026155	0.0550585	0.245325	0.406483	0.275365	0.0347209	0.309058	0.112344	-3.154	0.0055794
[R].NGHVVIAGDGQATLGNTVMK.[G]	0	1	1	8	P0A7B8	P0A7B8 [10-29]		0	1982.01	294773	580805	2.20595e+06	327643	0	0	FALSE	High	Master Protein	P0A7B8	ATP-dependent protease subunit HslV OS=Escherichia coli (strain K12) OX=83333 GN=hslV PE=1 SV=2 UPId=UP000000625 PPId=UP000000625	0	77.125	74	6	133	6	176	19.1	6.39	395.1	6	0	1.1506e+06	1.10529e+06	5.94344e+06	2.34888e+07	1.0208e+07	7.62888e+06	0.25619	0.525479	0.371157	0.0139489	0	0	0.384275	0.00464962	82.6466	6.36888	0.00829392
[K].LEMHQGHLVK.[A]	1xOxidation [M3]	1	1	32	P0A7B8	P0A7B8 [65-74]		0	1207.63	7.60069e+06	5.98612e+06	1.19055e+07	6.09058e+06	1.13972e+06	1.09864e+06	FALSE	High	Master Protein	P0A7B8	ATP-dependent protease subunit HslV OS=Escherichia coli (strain K12) OX=83333 GN=hslV PE=1 SV=2 UPId=UP000000625 PPId=UP000000625	0	77.125	74	6	133	6	176	19.1	6.39	395.1	6	0	1.1506e+06	1.10529e+06	5.94344e+06	2.34888e+07	1.0208e+07	7.62888e+06	6.60584	5.4159	2.00314	0.259297	0.111649	0.14401	4.67496	0.171652	27.2351	4.7674	0.0309916
[R].GDYLGATVQVIPHITNAIK.[E]	0	1	1	38	P0A7E5	P0A7E5 [106-124]		0	2010.1	3.05723e+06	4.38476e+06	5.83172e+06	5.54715e+07	2.01458e+07	1.89657e+07	FALSE	High	Master Protein	P0A7E5	CTP synthase OS=Escherichia coli (strain K12) OX=83333 GN=pyrG PE=1 SV=2 UPId=UP000000625 PPId=UP000000625	0	305.955	67	27	725	27	545	60.3	5.94	2462.18	27	0	2.70507e+08	3.18421e+08	5.23949e+08	6.33985e+08	3.5964e+08	5.59225e+08	0.0113018	0.0137703	0.0111303	0.0874966	0.0560166	0.0339143	0.0120675	0.0591425	0.204041	-2.29307	0.039031
[R].QMAVEIGR.[E]	1xOxidation [M2]	1	1	29	P0A7E5	P0A7E5 [159-166]		0	919.467	5.58046e+06	5.0969e+06	8.37739e+06	4.43823e+06	2.06605e+06	6.38977e+06	FALSE	High	Master Protein	P0A7E5	CTP synthase OS=Escherichia coli (strain K12) OX=83333 GN=pyrG PE=1 SV=2 UPId=UP000000625 PPId=UP000000625	0	305.955	67	27	725	27	545	60.3	5.94	2462.18	27	0	2.70507e+08	3.18421e+08	5.23949e+08	6.33985e+08	3.5964e+08	5.59225e+08	0.0206296	0.0160068	0.0159889	0.00700052	0.00574476	0.0114261	0.0175418	0.00805714	2.17717	1.12246	0.0148584
[K].GIAAASLAAILEAR.[G]	0	1	1	55	P0A7E5	P0A7E5 [19-32]		0	1326.77	5.63067e+07	1.10074e+08	1.54114e+08	7.27359e+07	3.50683e+07	7.96675e+07	FALSE	High	Master Protein	P0A7E5	CTP synthase OS=Escherichia coli (strain K12) OX=83333 GN=pyrG PE=1 SV=2 UPId=UP000000625 PPId=UP000000625	0	305.955	67	27	725	27	545	60.3	5.94	2462.18	27	0	2.70507e+08	3.18421e+08	5.23949e+08	6.33985e+08	3.5964e+08	5.59225e+08	0.208152	0.345687	0.29414	0.114728	0.0975094	0.142461	0.28266	0.118233	2.39071	1.25744	0.0175934
[L].SAVVADSR.[G]	0	1	1	4	P0A7J3	P0A7J3 [24-31]		0	804.421	401833	205286	412030	0	169511	165301	FALSE	High	Master Protein	P0A7J3	50S ribosomal protein L10 OS=Escherichia coli (strain K12) OX=83333 GN=rplJ PE=1 SV=2 UPId=UP000000625 PPId=UP000000625	0	98.586	56	8	601	8	165	17.7	8.98	1798.43	8	0	7.95761e+08	1.10115e+09	9.93287e+08	9.06608e+08	2.15865e+09	2.59001e+09	0.000504967	0.000186429	0.000414815	0	7.85266e-05	6.38225e-05	0.000368737	4.74497e-05	7.77111	2.95812	0.0303653
[K].DQIIEAVAAM.[S]	1xOxidation [M10]	1	1	31	P0A7K2	P0A7K2 [6-15]		0	1076.53	3.97815e+08	3.77068e+08	1.01784e+08	1.60998e+08	9.21515e+07	1.47488e+08	FALSE	High	Master Protein	P0A7K2	50S ribosomal protein L7/L12 OS=Escherichia coli (strain K12) OX=83333 GN=rplL PE=1 SV=2 UPId=UP000000625 PPId=UP000000625	0	169.61	79	11	1474	11	121	12.3	4.65	5303.31	11	0	1.08781e+10	9.16819e+09	2.35951e+09	1.38191e+10	1.01177e+10	4.6297e+09	0.0365701	0.0411279	0.0431376	0.0116504	0.00910798	0.031857	0.0402785	0.0175385	2.29658	1.19949	0.0380079
[E].EITASCSCGNVMK.[I]	2xCarbamidomethyl [C6; C8]; 1xOxidation [M12]	1	1	12	P0A7M9	P0A7M9 [11-23]		0	1472.62	195359	266782	1.86151e+06	0	0	253955	FALSE	High	Master Protein	P0A7M9	50S ribosomal protein L31 OS=Escherichia coli (strain K12) OX=83333 GN=rpmE PE=1 SV=1 UPId=UP000000625 PPId=UP000000625	0	50.58	64	4	231	4	70	7.9	9.32	672.91	4	0	2.77501e+07	1.95015e+07	1.16796e+08	2.73582e+07	3.02902e+08	5.47551e+08	0.00703994	0.0136801	0.0159381	0	0	0.000463802	0.0122194	0.000154601	79.0383	6.30448	0.0107379
[V].GHDLNLDVCSK.[C]	1xCarbamidomethyl [C9]	1	1	3	P0A7M9	P0A7M9 [29-39]		0	1257.59	144496	90410.6	1.05152e+06	0	0	0	FALSE	High	Master Protein	P0A7M9	50S ribosomal protein L31 OS=Escherichia coli (strain K12) OX=83333 GN=rpmE PE=1 SV=1 UPId=UP000000625 PPId=UP000000625	0	50.58	64	4	231	4	70	7.9	9.32	672.91	4	0	2.77501e+07	1.95015e+07	1.16796e+08	2.73582e+07	3.02902e+08	5.47551e+08	0.00520703	0.00463608	0.00900301	0	0	0	0.00628204	0	#DIV/0!	15	0.0101528
[S].SAGTGHFYTTTK.[N]	0	1	1	14	P0A7N9	P0A7N9 [14-25]		0	1270.61	1.98452e+06	909095	1.06598e+06	640333	417528	0	FALSE	High	Master Protein	P0A7N9	50S ribosomal protein L33 OS=Escherichia coli (strain K12) OX=83333 GN=rpmG PE=1 SV=2 UPId=UP000000625 PPId=UP000000625	0	16.711	27	1	60	1	55	6.4	10.24	172.5	1	0	3.76375e+07	1.12217e+07	1.63636e+07	1.78042e+07	4.11645e+08	1.05371e+08	0.0527273	0.0810119	0.0651432	0.0359652	0.00101429	0	0.0662941	0.0123265	5.37818	2.42712	0.0198956
[K].VANLGSLGDQVNVK.[A]	0	1	1	64	P0A7R1	P0A7R1 [9-22]		0	1413.77	6.02305e+07	1.07049e+08	1.86602e+08	2.08467e+07	5.73062e+07	2.18625e+08	FALSE	High	Master Protein	P0A7R1	50S ribosomal protein L9 OS=Escherichia coli (strain K12) OX=83333 GN=rplI PE=1 SV=1 UPId=UP000000625 PPId=UP000000625	0	100.849	69	11	461	11	149	15.8	6.58	1233.41	11	0	9.60426e+07	1.4872e+08	4.06314e+08	2.33862e+08	4.93705e+08	1.83018e+09	0.627122	0.719801	0.459256	0.0891411	0.116074	0.119455	0.60206	0.108223	5.56312	2.4759	0.00301542
[L].IDQATAEIVETAK.[R]	0	1	1	23	P0A7R5	P0A7R5 [18-30]		0	1388.73	1.63217e+06	757179	4.35486e+06	1.00376e+06	0	303929	FALSE	High	Master Protein	P0A7R5	30S ribosomal protein S10 OS=Escherichia coli (strain K12) OX=83333 GN=rpsJ PE=1 SV=1 UPId=UP000000625 PPId=UP000000625	0	68.951	74	11	381	3	103	11.7	9.69	913.38	11	8	8.14441e+07	7.51946e+07	5.9262e+08	3.34778e+08	7.15923e+08	3.46317e+08	0.0200404	0.0100696	0.00734848	0.00299827	0	0.000877605	0.0124861	0.00129196	9.66452	3.2727	0.0474725
[K].AGVHFGHQTR.[Y]	0	1	1	7	P0A7V0	P0A7V0 [12-21]		0	1109.56	1.85505e+06	1.8967e+06	1.33606e+06	579576	38433.6	880625	FALSE	High	Master Protein	P0A7V0	30S ribosomal protein S2 OS=Escherichia coli (strain K12) OX=83333 GN=rpsB PE=1 SV=2 UPId=UP000000625 PPId=UP000000625	0	209.129	73	14	1169	14	241	26.7	7.14	3789.43	14	0	1.37145e+09	1.62262e+09	9.50253e+08	7.91755e+08	1.59588e+09	1.12454e+09	0.00135262	0.00116891	0.00140601	0.000732015	2.4083e-05	0.000783095	0.00130918	0.000513064	2.55169	1.35145	0.0355596
[I].DADHEHIAIK.[E]	0	1	1	8	P0A7V0	P0A7V0 [165-174]		0	1148.57	357209	561169	300385	172529	114580	0	FALSE	High	Master Protein	P0A7V0	30S ribosomal protein S2 OS=Escherichia coli (strain K12) OX=83333 GN=rpsB PE=1 SV=2 UPId=UP000000625 PPId=UP000000625	0	209.129	73	14	1169	14	241	26.7	7.14	3789.43	14	0	1.37145e+09	1.62262e+09	9.50253e+08	7.91755e+08	1.59588e+09	1.12454e+09	0.000260461	0.000345841	0.00031611	0.000217907	7.17976e-05	0	0.000307471	9.65681e-05	3.18398	1.67083	0.0374951
[K].DAALSCDQFFVNHR.[W]	1xCarbamidomethyl [C6]	1	1	75	P0A7V0	P0A7V0 [82-95]		0	1679.76	1.14168e+08	3.40491e+08	1.87152e+08	3.9116e+07	7.34478e+07	6.98336e+06	FALSE	High	Master Protein	P0A7V0	30S ribosomal protein S2 OS=Escherichia coli (strain K12) OX=83333 GN=rpsB PE=1 SV=2 UPId=UP000000625 PPId=UP000000625	0	209.129	73	14	1169	14	241	26.7	7.14	3789.43	14	0	1.37145e+09	1.62262e+09	9.50253e+08	7.91755e+08	1.59588e+09	1.12454e+09	0.0832464	0.20984	0.196949	0.0494042	0.0460234	0.00620994	0.163345	0.0338792	4.82141	2.26945	0.0382905
[N].VLKEEGFIEDFK.[V]	0	1	1	11	P0A7W7	P0A7W7 [39-50]		1	1453.76	2.81795e+06	4.25315e+06	6.05326e+06	142349	0	0	FALSE	High	Master Protein	P0A7W7	30S ribosomal protein S8 OS=Escherichia coli (strain K12) OX=83333 GN=rpsH PE=1 SV=2 UPId=UP000000625 PPId=UP000000625	0	144.715	51	9	694	9	130	14.1	9.42	2559.66	9	0	1.7287e+09	9.56347e+08	2.56275e+09	6.68502e+08	1.71239e+09	1.27563e+09	0.00163009	0.00444729	0.00236201	0.000212937	0	0	0.00281313	7.09789e-05	39.6334	5.30864	0.0317418
[H].LTDENASISMR.[I]	1xOxidation [M10]	1	1	5	P0A7Z4	P0A7Z4 [133-143]		0	1252.58	2.04481e+06	1.27156e+06	3.703e+06	1.44396e+06	123920	529991	FALSE	High	Master Protein	P0A7Z4	DNA-directed RNA polymerase subunit alpha OS=Escherichia coli (strain K12) OX=83333 GN=rpoA PE=1 SV=1 UPId=UP000000625 PPId=UP000000625	0	310.541	84	23	1109	7	329	36.5	5.06	3827.42	23	21	2.91214e+09	2.87909e+09	3.7502e+09	5.5435e+09	1.93229e+09	2.79441e+09	0.000702167	0.000441655	0.000987414	0.000260479	6.41315e-05	0.000189661	0.000710412	0.000171424	4.14419	2.05109	0.0324838
[H].LTDENASISMR.[I]	0	1	1	1	P0A7Z4	P0A7Z4 [133-143]		0	1252.58	492541	202594	440848	98500.2	0	0	FALSE	High	Master Protein	P0A7Z4	DNA-directed RNA polymerase subunit alpha OS=Escherichia coli (strain K12) OX=83333 GN=rpoA PE=1 SV=1 UPId=UP000000625 PPId=UP000000625	0	310.541	84	23	1109	7	329	36.5	5.06	3827.42	23	21	2.91214e+09	2.87909e+09	3.7502e+09	5.5435e+09	1.93229e+09	2.79441e+09	0.000169134	7.03675e-05	0.000117553	1.77686e-05	0	0	0.000119018	5.92287e-06	20.0947	4.32874	0.0178031
[R].MIPGFEDGIKGH.[K]	0	1	1	1	P0A850	P0A850 [194-205]		1	1300.64	86352.1	284488	292209	0	0	0	FALSE	High	Master Protein	P0A850	Trigger factor OS=Escherichia coli (strain K12) OX=83333 GN=tig PE=1 SV=1 UPId=UP000000625 PPId=UP000000625	0	300.859	68	34	1387	3	432	48.2	4.88	4129.64	34	37	5.24173e+09	4.38503e+09	5.16181e+09	4.77668e+09	4.15137e+09	2.77932e+09	1.6474e-05	6.4877e-05	5.66098e-05	0	0	0	4.59869e-05	0	#DIV/0!	15	0.0370606
[T].LCVVQEGFPTYGGLEGGAMER.[L]	1xCarbamidomethyl [C2]	1	1	29	P0A853	P0A853 [297-317]		0	2270.06	1.03112e+07	1.45009e+07	7.5505e+06	9.16313e+06	2.71717e+06	1.26872e+06	FALSE	High	Master Protein	P0A853	Tryptophanase OS=Escherichia coli (strain K12) OX=83333 GN=tnaA PE=1 SV=1 UPId=UP000000625 PPId=UP000000625	0	404.259	83	32	1562	14	471	52.7	6.23	5286.44	32	25	1.87172e+09	1.82254e+09	1.39702e+09	2.90222e+09	2.87049e+09	9.93643e+08	0.00550893	0.00795642	0.00540471	0.00315728	0.000946587	0.00127683	0.00629002	0.00179357	3.50699	1.81023	0.0141624
[R].ATYTQTHMDFIIEAFK.[H]	1xOxidation [M8]	1	1	93	P0A853	P0A853 [425-440]		0	1915.93	1.35757e+08	8.56636e+07	4.81187e+07	3.15491e+07	3.77004e+07	1.7757e+07	FALSE	High	Master Protein	P0A853	Tryptophanase OS=Escherichia coli (strain K12) OX=83333 GN=tnaA PE=1 SV=1 UPId=UP000000625 PPId=UP000000625	0	404.259	83	32	1562	14	471	52.7	6.23	5286.44	32	25	1.87172e+09	1.82254e+09	1.39702e+09	2.90222e+09	2.87049e+09	9.93643e+08	0.0725308	0.0470023	0.0344438	0.0108707	0.0131338	0.0178706	0.0513256	0.0139583	3.67706	1.87855	0.030509
[R].IVIDSGVDSGRPIGVVPF.[Q]	0	1	1	31	P0A855	P0A855 [25-42]		0	1827	3.34864e+07	3.29848e+07	2.39872e+07	2.27705e+07	8.4483e+06	3.14723e+06	FALSE	High	Master Protein	P0A855	Tol-Pal system protein TolB OS=Escherichia coli (strain K12) OX=83333 GN=tolB PE=1 SV=1 UPId=UP000000625 PPId=UP000000625	0	144.151	54	14	278	14	430	45.9	7.59	841.46	14	0	7.85615e+07	1.29229e+08	6.82038e+07	1.17687e+08	1.81407e+08	1.9407e+08	0.426244	0.255242	0.351699	0.193484	0.046571	0.016217	0.344395	0.0854242	4.03159	2.01135	0.0246904
[K].RVLLLDNLSDYIKPGMSVEAIQGIIAS.[M]	0	1	1	3	P0A8M6	P0A8M6 [41-67]		1	2915.59	7.45347e+06	4.44858e+06	1.10748e+07	0	1.74031e+06	0	FALSE	High	Master Protein	P0A8M6	UPF0265 protein YeeX OS=Escherichia coli (strain K12) OX=83333 GN=yeeX PE=1 SV=1 UPId=UP000000625 PPId=UP000000625	0	103.266	53	5	243	5	109	12.8	9.31	855.96	5	0	1.37311e+08	1.36862e+08	1.8428e+08	1.59546e+08	3.91648e+08	9.3899e+07	0.0542816	0.0325042	0.0600976	0	0.00444356	0	0.0489611	0.00148119	33.0553	5.04681	0.0050975
[R].LVDVAQDLVVTEDDCGTHEGIMMTPVIEGGDVK.[E]	1xCarbamidomethyl [C15]	1	1	23	P0A8T7	P0A8T7 [800-832]		0	3542.67	9.66536e+06	5.96575e+06	4.64461e+06	2.07232e+06	1.03261e+06	0	FALSE	High	Master Protein	P0A8T7	DNA-directed RNA polymerase subunit beta' OS=Escherichia coli (strain K12) OX=83333 GN=rpoC PE=1 SV=1 UPId=UP000000625 PPId=UP000000625	0	1096.59	69	80	2957	62	1407	155.1	7.08	10147.9	80	22	4.41333e+09	3.90218e+09	2.76859e+09	2.27649e+09	2.89025e+09	4.55074e+09	0.00219004	0.00152883	0.00167761	0.000910314	0.000357273	0	0.00179882	0.000422529	4.25728	2.08993	0.0143135
[K].ARDIVAGIASEEEDEIVVFEGCEHAK.[Y]	1xCarbamidomethyl [C22]	1	1	5	P0A993	P0A993 [79-104]		1	2873.36	0	0	0	5.54085e+06	1.80873e+06	2.02615e+06	FALSE	High	Master Protein	P0A993	Fructose-1,6-bisphosphatase class 1 OS=Escherichia coli (strain K12) OX=83333 GN=fbp PE=1 SV=1 UPId=UP000000625 PPId=UP000000625	0	162.744	56	14	353	14	332	36.8	5.99	1090.97	14	0	2.55268e+08	7.88495e+08	2.15117e+08	5.30731e+08	1.67115e+08	6.23108e+08	0	0	0	0.01044	0.0108233	0.00325168	0	0.00817166	0	-15	0.0294204
[K].VINDNFGIIEGLMTTVHAT.[T]	0	1	1	26	P0A9B2	P0A9B2 [161-179]		0	2045.04	6.77597e+07	4.87081e+07	7.26822e+07	2.87617e+07	1.67815e+07	6.16965e+07	FALSE	High	Master Protein	P0A9B2	Glyceraldehyde-3-phosphate dehydrogenase A OS=Escherichia coli (strain K12) OX=83333 GN=gapA PE=1 SV=2 UPId=UP000000625 PPId=UP000000625	0	220.909	81	24	1104	9	331	35.5	7.11	3706.85	24	16	3.31187e+08	1.47802e+08	4.56471e+08	4.82859e+08	8.38793e+08	9.44956e+08	0.204596	0.32955	0.159226	0.0595653	0.0200067	0.0652903	0.231124	0.0482875	4.78642	2.25895	0.0258724
[F].SIPDEFVVGYGIDYAQR.[Y]	0	1	1	29	P0A9M2	P0A9M2 [147-163]		0	1928.94	4.74727e+07	3.03031e+07	2.74961e+07	9.92481e+06	5.73648e+06	4.2921e+06	FALSE	High	Master Protein	P0A9M2	Hypoxanthine phosphoribosyltransferase OS=Escherichia coli (strain K12) OX=83333 GN=hpt PE=1 SV=1 UPId=UP000000625 PPId=UP000000625	0	103.764	72	9	209	8	178	20.1	5.2	559.93	9	1	1.50347e+08	1.17073e+08	2.31495e+08	3.70247e+08	1.14893e+08	1.34758e+08	0.315755	0.258839	0.118776	0.0268059	0.0499288	0.0318505	0.231123	0.0361951	6.3855	2.6748	0.0297415
[D].SGSDMVLVGLLR.[G]	0	1	1	9	P0A9M2	P0A9M2 [32-43]		0	1246.68	0	0	0	3.31312e+06	1.08626e+06	652744	FALSE	High	Master Protein	P0A9M2	Hypoxanthine phosphoribosyltransferase OS=Escherichia coli (strain K12) OX=83333 GN=hpt PE=1 SV=1 UPId=UP000000625 PPId=UP000000625	0	103.764	72	9	209	8	178	20.1	5.2	559.93	9	1	1.50347e+08	1.17073e+08	2.31495e+08	3.70247e+08	1.14893e+08	1.34758e+08	0	0	0	0.00894841	0.00945454	0.00484384	0	0.00774893	0	-15	0.00605459
[S].YVEGLLSSNQK.[D]	0	1	1	2	P0A9M8	P0A9M8 [74-84]		0	1237.64	210031	0	0	443265	637548	478487	FALSE	High	Master Protein	P0A9M8	Phosphate acetyltransferase OS=Escherichia coli (strain K12) OX=83333 GN=pta PE=1 SV=2 UPId=UP000000625 PPId=UP000000625	0	405.16	64	29	880	12	714	77.1	5.41	2938.22	29	20	9.24312e+08	7.35091e+08	5.62615e+08	5.94868e+08	9.84266e+08	8.6194e+08	0.000227229	0	0	0.000745149	0.000647739	0.000555128	7.57432e-05	0.000649339	0.116647	-3.09978	0.00358188
[L].GSQIDVVEMFDQVIPAADKDIVK.[V]	0	1	1	9	P0A9P0	P0A9P0 [198-220]		1	2517.29	7.1296e+06	6.91134e+06	5.20366e+06	0	0	3.35771e+06	FALSE	High	Master Protein	P0A9P0	Dihydrolipoyl dehydrogenase OS=Escherichia coli (strain K12) OX=83333 GN=lpdA PE=1 SV=2 UPId=UP000000625 PPId=UP000000625	0	349.409	67	24	1232	7	474	50.7	6.15	4109.76	24	20	2.05265e+09	2.29243e+09	1.0974e+09	9.07368e+08	2.49811e+09	2.49243e+09	0.00347336	0.00301485	0.00474182	0	0	0.00134716	0.00374334	0.000449054	8.33607	3.05937	0.00856416
[G].VHEGHVAAEVIAGK.[K]	0	1	1	20	P0A9P0	P0A9P0 [325-338]		0	1416.76	1.40174e+06	2.59991e+06	845889	419158	237437	0	FALSE	High	Master Protein	P0A9P0	Dihydrolipoyl dehydrogenase OS=Escherichia coli (strain K12) OX=83333 GN=lpdA PE=1 SV=2 UPId=UP000000625 PPId=UP000000625	0	349.409	67	24	1232	7	474	50.7	6.15	4109.76	24	20	2.05265e+09	2.29243e+09	1.0974e+09	9.07368e+08	2.49811e+09	2.49243e+09	0.000682894	0.00113413	0.000770814	0.000461949	9.50467e-05	0	0.000862611	0.000185665	4.64606	2.21601	0.0264919
[K].APILEALNDLGYEKPSPI.[Q]	0	1	1	2	P0A9P6	P0A9P6 [15-32]		0	1940.04	3.11847e+06	2.20017e+06	1.91081e+06	0	0	0	FALSE	High	Master Protein	P0A9P6	ATP-dependent RNA helicase DeaD OS=Escherichia coli (strain K12) OX=83333 GN=deaD PE=1 SV=2 UPId=UP000000625 PPId=UP000000625	0	312.385	67	28	553	27	629	70.5	8.72	1673.15	28	1	5.16083e+08	4.75541e+08	3.73112e+08	2.96147e+08	7.27426e+08	5.1607e+08	0.00604257	0.00462666	0.00512126	0	0	0	0.0052635	0	#DIV/0!	15	0.000222312
[R].RDGGFAEYIVVK.[R]	0	1	1	9	P0A9S3	P0A9S3 [113-124]		1	1353.72	1.88663e+06	8.73066e+06	2.51268e+06	360431	1.45891e+06	5.82931e+06	FALSE	High	Master Protein	P0A9S3	Galactitol 1-phosphate 5-dehydrogenase OS=Escherichia coli (strain K12) OX=83333 GN=gatD PE=1 SV=1 UPId=UP000000625 PPId=UP000000625	0	113.08	62	13	277	13	346	37.4	6.38	938.62	13	0	1.62454e+07	7.76742e+07	6.49729e+07	8.85392e+07	1.5322e+08	2.20508e+08	0.116133	0.112401	0.0386727	0.00407086	0.00952168	0.0264359	0.0890689	0.0133428	6.67542	2.73886	0.0440781
[A].ESVIPEIK.[H]	0	1	1	11	P0A9S3	P0A9S3 [16-23]		0	914.519	1.70847e+06	3.94783e+06	7.81372e+06	1.5011e+06	4.01899e+06	5.00846e+06	FALSE	High	Master Protein	P0A9S3	Galactitol 1-phosphate 5-dehydrogenase OS=Escherichia coli (strain K12) OX=83333 GN=gatD PE=1 SV=1 UPId=UP000000625 PPId=UP000000625	0	113.08	62	13	277	13	346	37.4	6.38	938.62	13	0	1.62454e+07	7.76742e+07	6.49729e+07	8.85392e+07	1.5322e+08	2.20508e+08	0.105166	0.0508255	0.120261	0.0169541	0.0262301	0.0227133	0.0920844	0.0219658	4.19216	2.0677	0.0299737
[R].IMAGIDKDIEGEARPQPDIK.[I]	1xOxidation [M2]	1	1	6	P0A9W3	P0A9W3 [51-70]		1	2212.13	724600	2.95073e+06	2.27556e+06	73433.1	0	777074	FALSE	High	Master Protein	P0A9W3	Energy-dependent translational throttle protein EttA OS=Escherichia coli (strain K12) OX=83333 GN=ettA PE=1 SV=2 UPId=UP000000625 PPId=UP000000625	0	350.608	65	29	778	4	555	62.4	5.6	2278.75	29	31	4.34023e+08	4.35747e+08	4.37135e+08	4.40038e+08	8.99451e+08	1.26027e+09	0.00166949	0.00677166	0.00520562	0.000166879	0	0.000616591	0.00454892	0.000261157	17.4184	4.12254	0.0478038
[R].ESIEEAVSEVVNALK.[R]	0	1	1	66	P0A9W3	P0A9W3 [88-102]		0	1616.84	1.01079e+08	9.42988e+07	5.04498e+07	1.80605e+07	4.10996e+07	7.50102e+07	FALSE	High	Master Protein	P0A9W3	Energy-dependent translational throttle protein EttA OS=Escherichia coli (strain K12) OX=83333 GN=ettA PE=1 SV=2 UPId=UP000000625 PPId=UP000000625	0	350.608	65	29	778	4	555	62.4	5.6	2278.75	29	31	4.34023e+08	4.35747e+08	4.37135e+08	4.40038e+08	8.99451e+08	1.26027e+09	0.232888	0.216407	0.11541	0.041043	0.0456941	0.059519	0.188235	0.048752	3.86108	1.949	0.0198484
[R].LLMEETGIPVVVAEDPLTCVAR.[G]	1xCarbamidomethyl [C19]	1	1	14	P0A9X4	P0A9X4 [306-327]		0	2412.25	0	0	0	6.4082e+06	4.44197e+06	2.89552e+07	FALSE	High	Master Protein	P0A9X4	Cell shape-determining protein MreB OS=Escherichia coli (strain K12) OX=83333 GN=mreB PE=1 SV=1 UPId=UP000000625 PPId=UP000000625	0	136.135	56	14	342	3	347	36.9	5.26	982.81	14	13	1.43965e+08	1.40932e+08	1.20528e+08	1.82833e+08	2.07227e+08	6.10785e+08	0	0	0	0.0350495	0.0214352	0.0474065	0	0.0346304	0	-15	0.00990135
[A].EDPLTCVAR.[G]	1xCarbamidomethyl [C6]	1	1	1	P0A9X4	P0A9X4 [319-327]		0	1060.51	291867	383746	431745	90527.4	365484	679834	FALSE	High	Master Protein	P0A9X4	Cell shape-determining protein MreB OS=Escherichia coli (strain K12) OX=83333 GN=mreB PE=1 SV=1 UPId=UP000000625 PPId=UP000000625	0	136.135	56	14	342	3	347	36.9	5.26	982.81	14	13	1.43965e+08	1.40932e+08	1.20528e+08	1.82833e+08	2.07227e+08	6.10785e+08	0.00202735	0.00272293	0.00358212	0.000495138	0.00176369	0.00111305	0.00277746	0.00112396	2.47114	1.30518	0.0463385
[R].SPVDMFNAACGPESLIR.[A]	1xCarbamidomethyl [C10]	1	1	6	P0AAA1	P0AAA1 [43-59]		0	1863.87	0	0	0	2.05662e+06	1.70655e+06	3.8382e+06	FALSE	High	Master Protein	P0AAA1	Inner membrane protein YagU OS=Escherichia coli (strain K12) OX=83333 GN=yagU PE=1 SV=1 UPId=UP000000625 PPId=UP000000625	0	33.232	30	4	34	4	204	23	7.02	74.48	4	0	2.60339e+07	1.98955e+07	9.99786e+06	2.39392e+07	1.27937e+07	2.57621e+07	0	0	0	0.0859101	0.13339	0.148986	0	0.122762	0	-15	0.00293657
[K].FEIYQLIAELAK.[K]	0	1	1	19	P0AAG8	P0AAG8 [443-454]		0	1437.8	9.58509e+06	1.18219e+07	6.35123e+06	0	4.41076e+06	0	FALSE	High	Master Protein	P0AAG8	Galactose/methyl galactoside import ATP-binding protein MglA OS=Escherichia coli (strain K12) OX=83333 GN=mglA PE=1 SV=1 UPId=UP000000625 PPId=UP000000625	0	91.843	46	18	126	18	506	56.4	7.64	351.75	18	0	4.02206e+07	4.25691e+07	1.90646e+07	5.5652e+07	4.06531e+07	2.76642e+07	0.238313	0.277711	0.333143	0	0.108498	0	0.283056	0.0361659	7.8266	2.96839	0.00556619
[K].IVIVANGAPYGSESLFNSLR.[L]	0	1	1	61	P0AB52	P0AB52 [4-23]		0	2107.12	7.12037e+06	9.01596e+06	1.77424e+07	1.3454e+07	6.02663e+06	6.93011e+06	FALSE	High	Master Protein	P0AB52	Protein YchN OS=Escherichia coli (strain K12) OX=83333 GN=ychN PE=1 SV=1 UPId=UP000000625 PPId=UP000000625	0	60.29	85	6	110	6	117	12.7	5.11	388.67	6	0	3.28435e+07	4.63372e+07	6.18505e+07	8.92533e+07	7.87543e+07	5.7161e+07	0.216797	0.194573	0.28686	0.15074	0.0765244	0.121238	0.232743	0.116167	2.00352	1.00253	0.0295932
[K].LLPWIDGLLDAGEK.[H]	0	1	1	151	P0AB71	P0AB71 [116-129]		0	1539.84	1.57884e+08	1.47899e+08	8.85236e+07	8.13945e+07	5.41764e+07	1.65511e+08	FALSE	High	Master Protein	P0AB71	Fructose-bisphosphate aldolase class 2 OS=Escherichia coli (strain K12) OX=83333 GN=fbaA PE=1 SV=2 UPId=UP000000625 PPId=UP000000625	0	315.539	71	18	1239	18	359	39.1	5.86	4487.51	18	0	1.62753e+09	2.27476e+09	1.46691e+09	2.06821e+09	2.94381e+09	4.25625e+09	0.0970085	0.0650172	0.060347	0.039355	0.0184035	0.0388865	0.0741242	0.032215	2.30092	1.20221	0.0355318
[R].IAQFNVVSEAHNEGTIVSVSDGVIR.[I]	0	1	1	107	P0ABB0	P0ABB0 [16-40]		0	2641.36	3.77792e+07	2.49841e+08	4.41162e+07	3.60123e+08	2.59156e+08	2.81617e+08	FALSE	High	Master Protein	P0ABB0	ATP synthase subunit alpha OS=Escherichia coli (strain K12) OX=83333 GN=atpA PE=1 SV=1 UPId=UP000000625 PPId=UP000000625	0	434.173	70	30	1624	21	513	55.2	6.13	5380.37	30	10	3.75515e+09	4.86137e+09	1.88295e+09	1.678e+09	2.53604e+09	2.69183e+09	0.0100606	0.0513931	0.0234294	0.214615	0.102189	0.104619	0.0282944	0.140475	0.20142	-2.31172	0.0452609
[A].FPGDVFYLHSR.[L]	0	1	1	5	P0ABB0	P0ABB0 [286-296]		0	1337.66	90769.6	2.77452e+06	739048	4.58594e+06	3.26722e+06	3.91463e+06	FALSE	High	Master Protein	P0ABB0	ATP synthase subunit alpha OS=Escherichia coli (strain K12) OX=83333 GN=atpA PE=1 SV=1 UPId=UP000000625 PPId=UP000000625	0	434.173	70	30	1624	21	513	55.2	6.13	5380.37	30	10	3.75515e+09	4.86137e+09	1.88295e+09	1.678e+09	2.53604e+09	2.69183e+09	2.4172e-05	0.000570728	0.000392495	0.00273298	0.00128832	0.00145427	0.000329132	0.00182519	0.180328	-2.47131	0.0365284
[A].MELENIALNDPYFIEK.[K]	0	1	1	16	P0ABH7	P0ABH7 [341-356]		0	1938.95	1.67005e+07	8.8019e+06	1.40999e+07	8.72405e+06	3.62018e+06	3.00795e+06	FALSE	High	Master Protein	P0ABH7	Citrate synthase OS=Escherichia coli (strain K12) OX=83333 GN=gltA PE=1 SV=1 UPId=UP000000625 PPId=UP000000625	0	334.787	75	20	875	7	427	48	6.68	3068.68	20	19	5.63585e+08	3.83372e+08	8.54779e+08	8.50043e+08	7.69796e+08	7.39288e+08	0.0296327	0.0229592	0.0164954	0.0102631	0.00470277	0.00406871	0.0230291	0.00634485	3.62957	1.8598	0.0174685
[R].GFPIDQLATDSNYLEVC.[Y]	1xCarbamidomethyl [C17]	1	1	18	P0ABH7	P0ABH7 [71-87]		0	1941.89	1.94802e+07	1.51711e+07	2.23387e+07	1.25749e+07	6.66813e+06	8.72893e+06	FALSE	High	Master Protein	P0ABH7	Citrate synthase OS=Escherichia coli (strain K12) OX=83333 GN=gltA PE=1 SV=1 UPId=UP000000625 PPId=UP000000625	0	334.787	75	20	875	7	427	48	6.68	3068.68	20	19	5.63585e+08	3.83372e+08	8.54779e+08	8.50043e+08	7.69796e+08	7.39288e+08	0.0345648	0.0395729	0.0261338	0.0147933	0.0086622	0.0118072	0.0334238	0.0117542	2.84356	1.5077	0.0072984
[K].YSPNWSHSNK.[V]	0	1	1	4	P0ABJ1	P0ABJ1 [78-87]		0	1219.55	0	0	0	102941	137718	118171	FALSE	High	Master Protein	P0ABJ1	Cytochrome bo(3) ubiquinol oxidase subunit 2 OS=Escherichia coli (strain K12) OX=83333 GN=cyoA PE=1 SV=1 UPId=UP000000625 PPId=UP000000625	0	114.646	55	9	209	9	315	34.9	7.3	675.73	9	0	4.60203e+08	5.0207e+08	3.07252e+08	4.38347e+08	2.96046e+08	3.65596e+08	0	0	0	0.000234839	0.00046519	0.000323227	0	0.000341086	0	-15	0.00706226
[R].MEMVSFSELVLNPVAQVK.[F]	2xOxidation [M1; M3]	1	1	4	P0ABJ9	P0ABJ9 [166-183]		0	2037.04	1.73538e+06	3.12703e+06	1.73565e+06	0	748849	0	FALSE	High	Master Protein	P0ABJ9	Cytochrome bd-I ubiquinol oxidase subunit 1 OS=Escherichia coli (strain K12) OX=83333 GN=cydA PE=1 SV=1 UPId=UP000000625 PPId=UP000000625	0	130.881	37	14	276	14	522	58.2	6.81	710.88	14	0	3.48691e+07	3.57106e+07	5.52492e+07	5.32781e+07	1.03012e+08	8.38923e+07	0.0497684	0.087566	0.031415	0	0.00726954	0	0.0562498	0.00242318	23.2132	4.53688	0.0322243
[Y].GVAAEFGAK.[A]	0	1	1	6	P0ABP8	P0ABP8 [188-196]		0	849.446	981436	1.43128e+06	817661	0	42908.9	814062	FALSE	High	Master Protein	P0ABP8	Purine nucleoside phosphorylase DeoD-type OS=Escherichia coli (strain K12) OX=83333 GN=deoD PE=1 SV=2 UPId=UP000000625 PPId=UP000000625	0	276.106	85	19	833	19	239	25.9	5.66	2289.29	19	0	6.29666e+08	1.08077e+09	6.0287e+08	4.61232e+08	8.18097e+08	1.5635e+09	0.00155866	0.00132432	0.00135628	0	5.24496e-05	0.000520665	0.00141309	0.000191038	7.39688	2.88692	0.00251126
[R].EMLQNSPMALR.[C]	2xOxidation [M2; M8]	1	1	4	P0ABU0	P0ABU0 [220-230]		0	1321.62	638070	401029	812568	65819.8	42464.3	0	FALSE	High	Master Protein	P0ABU0	1,4-dihydroxy-2-naphthoyl-CoA synthase OS=Escherichia coli (strain K12) OX=83333 GN=menB PE=1 SV=1 UPId=UP000000625 PPId=UP000000625	0	95.707	34	8	162	8	285	31.6	6.42	528.52	8	0	4.51862e+08	2.51786e+08	3.43304e+08	3.36469e+08	3.62228e+08	2.12367e+08	0.00141209	0.00159273	0.00236691	0.000195619	0.000117231	0	0.00179058	0.000104283	17.1703	4.10184	0.00482517
[K].AGIEAANFPFCTIEPNTGVVPMPDPR.[L]	1xCarbamidomethyl [C11]	1	1	17	P0ABU2	P0ABU2 [25-50]		0	2800.34	7.26649e+06	0	0	1.51758e+07	9.69155e+06	5.57118e+06	FALSE	High	Master Protein	P0ABU2	Ribosome-binding ATPase YchF OS=Escherichia coli (strain K12) OX=83333 GN=ychF PE=1 SV=2 UPId=UP000000625 PPId=UP000000625	0	139.966	69	18	328	18	363	39.6	4.96	1001.79	18	0	3.50706e+08	1.47282e+08	5.50453e+08	4.28851e+08	1.38892e+08	1.45637e+08	0.0207196	0	0	0.035387	0.0697774	0.038254	0.00690653	0.0478061	0.144469	-2.79116	0.0346642
[K].DNLAPDLSYR.[W]	0	1	1	8	P0AC47	P0AC47 [46-55]		0	1163.57	1.86937e+06	599796	4.12195e+06	1.34368e+06	998457	0	FALSE	High	Master Protein	P0AC47	Fumarate reductase iron-sulfur subunit OS=Escherichia coli (strain K12) OX=83333 GN=frdB PE=1 SV=2 UPId=UP000000625 PPId=UP000000625	0	96.873	48	8	162	8	244	27.1	6.52	619.27	8	0	3.56834e+07	2.05591e+07	1.33311e+08	2.06934e+08	6.17951e+07	4.75223e+07	0.0523876	0.0291742	0.0309198	0.0064933	0.0161575	0	0.0374939	0.00755028	4.9659	2.31205	0.0273776
[R].TTVPQIFIDAQHIGGCDDLYALDAR.[G]	1xCarbamidomethyl [C16]	1	1	22	P0AC62	P0AC62 [51-75]		0	2789.36	2.62246e+07	4.5775e+07	3.45539e+07	2.59441e+07	1.65117e+07	1.57572e+07	FALSE	High	Master Protein	P0AC62	Glutaredoxin 3 OS=Escherichia coli (strain K12) OX=83333 GN=grxC PE=1 SV=2 UPId=UP000000625 PPId=UP000000625	0	29.716	69	4	78	4	83	9.1	7.24	251.36	4	0	6.38194e+07	1.06404e+08	1.24554e+08	2.31764e+08	2.86585e+08	1.46295e+08	0.410919	0.430199	0.277421	0.111942	0.0576154	0.107708	0.372846	0.0924216	4.03419	2.01228	0.00537339
[V].DILQNPDIR.[A]	0	1	1	4	P0AC69	P0AC69 [51-59]		0	1083.58	88309.2	0	0	301153	283283	504666	FALSE	High	Master Protein	P0AC69	Glutaredoxin 4 OS=Escherichia coli (strain K12) OX=83333 GN=grxD PE=1 SV=1 UPId=UP000000625 PPId=UP000000625	0	51.586	46	4	139	4	115	12.9	4.75	427.87	4	0	3.02218e+07	3.56213e+07	7.64045e+07	2.15891e+07	3.64444e+07	4.23511e+07	0.00292204	0	0	0.0139493	0.00777302	0.0119162	0.000974012	0.0112129	0.0868656	-3.52507	0.00767425
[E].SAAAAEVEER.[T]	0	1	1	13	P0ACF8	P0ACF8 [45-54]		0	1032.5	210747	160352	618197	142337	0	66161.9	FALSE	High	Master Protein	P0ACF8	DNA-binding protein H-NS OS=Escherichia coli (strain K12) OX=83333 GN=hns PE=1 SV=2 UPId=UP000000625 PPId=UP000000625	0	109.659	55	8	495	8	137	15.5	5.47	1706.37	8	0	2.00333e+09	1.19125e+09	4.23614e+09	2.58809e+09	2.65821e+09	1.13312e+09	0.000105198	0.000134609	0.000145934	5.49967e-05	0	5.8389e-05	0.00012858	3.77952e-05	3.40202	1.76639	0.0156287
[K].KEGMNNIIAAIEAAK.[N]	0	1	1	3	P0ACZ4	P0ACZ4 [103-117]		1	1572.84	2.85348e+06	1.9796e+06	3.72216e+06	0	0	0	FALSE	High	Master Protein	P0ACZ4	DNA-binding transcriptional activator EvgA OS=Escherichia coli (strain K12) OX=83333 GN=evgA PE=1 SV=1 UPId=UP000000625 PPId=UP000000625	0	60.488	49	8	65	8	204	22.7	7.33	205.84	8	0	1.23197e+07	1.23726e+07	1.72118e+07	6.5103e+06	8.24995e+06	1.12733e+07	0.231618	0.159999	0.216257	0	0	0	0.202624	0	#DIV/0!	15	0.000741424
[S].AVMVGSMLAGTEESPGEIELYQGR.[S]	0	1	1	2	P0ADG7	P0ADG7 [357-380]		0	2524.21	0	0	0	1.60742e+06	682860	1.1081e+06	FALSE	High	Master Protein	P0ADG7	Inosine-5'-monophosphate dehydrogenase OS=Escherichia coli (strain K12) OX=83333 GN=guaB PE=1 SV=1 UPId=UP000000625 PPId=UP000000625	0	378.818	72	23	840	18	488	52	6.42	3184.43	23	8	1.70378e+09	7.73345e+08	2.69774e+09	3.34388e+09	1.93555e+09	1.5232e+09	0	0	0	0.000480706	0.000352798	0.00072748	0	0.000520328	0	-15	0.00909105
[R].GMGSLGAMSK.[G]	2xOxidation [M2; M8]	1	1	24	P0ADG7	P0ADG7 [387-396]		0	970.433	1.97346e+06	587714	2.24458e+06	518727	525567	922166	FALSE	High	Master Protein	P0ADG7	Inosine-5'-monophosphate dehydrogenase OS=Escherichia coli (strain K12) OX=83333 GN=guaB PE=1 SV=1 UPId=UP000000625 PPId=UP000000625	0	378.818	72	23	840	18	488	52	6.42	3184.43	23	8	1.70378e+09	7.73345e+08	2.69774e+09	3.34388e+09	1.93555e+09	1.5232e+09	0.00115828	0.000759963	0.000832023	0.000155127	0.000271533	0.000605412	0.000916757	0.000344024	2.66481	1.41403	0.0347801
[R].LVGTVNAGEEVTLLQTDANTNYAQVK.[D]	0	1	1	17	P0ADT8	P0ADT8 [46-71]		0	2748.41	0	0	0	1.60261e+06	887697	1.53096e+06	FALSE	High	Master Protein	P0ADT8	Uncharacterized protein YgiM OS=Escherichia coli (strain K12) OX=83333 GN=ygiM PE=3 SV=1 UPId=UP000000625 PPId=UP000000625	0	39.218	47	6	36	6	206	23.1	9.11	128.44	6	0	8.93735e+07	1.26582e+08	6.24623e+06	2.15186e+07	1.77466e+07	8.58257e+07	0	0	0	0.0744759	0.0500206	0.017838	0	0.0474448	0	-15	0.0444346
[L].YEMDGVPEELAR.[E]	1xOxidation [M3]	1	1	9	P0ADY7	P0ADY7 [103-114]		0	1408.64	757600	5.71356e+06	1.62076e+06	376710	0	836736	FALSE	High	Master Protein	P0ADY7	50S ribosomal protein L16 OS=Escherichia coli (strain K12) OX=83333 GN=rplP PE=1 SV=1 UPId=UP000000625 PPId=UP000000625	0	73.83	45	5	372	5	136	15.3	11.22	1019.91	5	0	4.84346e+08	1.29648e+09	2.94143e+08	5.66135e+08	3.60747e+08	1.32954e+09	0.00156417	0.00440697	0.0055101	0.000665408	0	0.000629344	0.00382708	0.000431584	8.86752	3.14853	0.046812
[K].QAQQGGQQMPAVGVVTVK.[T]	1xOxidation [M9]	1	1	4	P0AE06	P0AE06 [29-46]		0	1841.95	1.49092e+06	947407	1.74099e+06	0	326235	762722	FALSE	High	Master Protein	P0AE06	Multidrug efflux pump subunit AcrA OS=Escherichia coli (strain K12) OX=83333 GN=acrA PE=1 SV=1 UPId=UP000000625 PPId=UP000000625	0	170.248	72	18	286	15	397	42.2	7.99	743.68	18	3	5.90046e+07	4.05407e+07	9.88129e+07	9.25496e+07	2.34005e+08	1.70818e+08	0.0252678	0.0233693	0.017619	0	0.00139414	0.00446511	0.0220854	0.00195308	11.3079	3.49927	0.00161257
[N].FDNMREDEGLADR.[A]	1xOxidation [M4]	1	1	45	P0AE08	P0AE08 [108-120]		1	1567.68	0	0	0	490508	476197	136369	FALSE	High	Master Protein	P0AE08	Alkyl hydroperoxide reductase C OS=Escherichia coli (strain K12) OX=83333 GN=ahpC PE=1 SV=2 UPId=UP000000625 PPId=UP000000625	0	174.553	84	13	653	10	187	20.7	5.17	2131.37	13	4	1.56255e+09	1.28882e+09	5.86297e+09	4.57162e+09	2.29275e+09	2.37235e+09	0	0	0	0.000107294	0.000207697	5.74825e-05	0	0.000124158	0	-15	0.048289
[K].AAQYVASHPGEVCPAK.[W]	1xCarbamidomethyl [C13]	1	1	91	P0AE08	P0AE08 [154-169]		0	1684.81	1.13338e+08	1.19054e+08	5.96953e+08	2.55704e+08	4.48591e+07	1.32301e+08	FALSE	High	Master Protein	P0AE08	Alkyl hydroperoxide reductase C OS=Escherichia coli (strain K12) OX=83333 GN=ahpC PE=1 SV=2 UPId=UP000000625 PPId=UP000000625	0	174.553	84	13	653	10	187	20.7	5.17	2131.37	13	4	1.56255e+09	1.28882e+09	5.86297e+09	4.57162e+09	2.29275e+09	2.37235e+09	0.0725339	0.0923745	0.101817	0.0559329	0.0195656	0.055768	0.0889086	0.0437555	2.03194	1.02286	0.038439
[Y].VASHPGEVCPAK.[W]	1xCarbamidomethyl [C9]	1	1	11	P0AE08	P0AE08 [158-169]		0	1251.62	1.64725e+06	1.85329e+06	4.75475e+06	2.10577e+06	179715	612001	FALSE	High	Master Protein	P0AE08	Alkyl hydroperoxide reductase C OS=Escherichia coli (strain K12) OX=83333 GN=ahpC PE=1 SV=2 UPId=UP000000625 PPId=UP000000625	0	174.553	84	13	653	10	187	20.7	5.17	2131.37	13	4	1.56255e+09	1.28882e+09	5.86297e+09	4.57162e+09	2.29275e+09	2.37235e+09	0.00105421	0.00143797	0.000810979	0.000460618	7.83841e-05	0.000257973	0.00110105	0.000265658	4.14462	2.05124	0.0172994
[A].DFTFVCPTELGDVADHYEELQK.[L]	1xCarbamidomethyl [C6]	1	1	19	P0AE08	P0AE08 [42-63]		0	2613.18	3.94522e+07	2.21871e+07	8.41529e+07	3.73633e+07	1.68728e+07	1.3353e+07	FALSE	High	Master Protein	P0AE08	Alkyl hydroperoxide reductase C OS=Escherichia coli (strain K12) OX=83333 GN=ahpC PE=1 SV=2 UPId=UP000000625 PPId=UP000000625	0	174.553	84	13	653	10	187	20.7	5.17	2131.37	13	4	1.56255e+09	1.28882e+09	5.86297e+09	4.57162e+09	2.29275e+09	2.37235e+09	0.0252486	0.0172151	0.0143533	0.00817286	0.00735921	0.00562862	0.018939	0.00705356	2.68502	1.42494	0.0237614
[T].ELGDVADHYEELQK.[L]	0	1	1	3	P0AE08	P0AE08 [50-63]		0	1645.77	182858	291072	1.13701e+06	0	0	0	FALSE	High	Master Protein	P0AE08	Alkyl hydroperoxide reductase C OS=Escherichia coli (strain K12) OX=83333 GN=ahpC PE=1 SV=2 UPId=UP000000625 PPId=UP000000625	0	174.553	84	13	653	10	187	20.7	5.17	2131.37	13	4	1.56255e+09	1.28882e+09	5.86297e+09	4.57162e+09	2.29275e+09	2.37235e+09	0.000117026	0.000225843	0.00019393	0	0	0	0.000178933	0	#DIV/0!	15	0.00518887
[F].APGDQLDGDYVNAVTR.[E]	0	1	1	11	P0AEK4	P0AEK4 [95-110]		0	1690.8	415503	408367	587140	0	0	0	FALSE	High	Master Protein	P0AEK4	Enoyl-[acyl-carrier-protein] reductase [NADH] FabI OS=Escherichia coli (strain K12) OX=83333 GN=fabI PE=1 SV=2 UPId=UP000000625 PPId=UP000000625	0	227.326	70	16	480	16	262	27.8	5.87	1615.69	16	0	3.23473e+08	2.16473e+08	3.3195e+08	2.85784e+08	2.01354e+08	2.34114e+08	0.0012845	0.00188645	0.00176876	0	0	0	0.00164657	0	#DIV/0!	15	0.000866055
[K].TGYAVKPIAGR.[C]	0	1	1	7	P0AES0	P0AES0 [528-538]		0	1132.65	510665	398520	703530	498792	90170.4	0	FALSE	High	Master Protein	P0AES0	Bifunctional glutathionylspermidine synthetase/amidase OS=Escherichia coli (strain K12) OX=83333 GN=gss PE=1 SV=1 UPId=UP000000625 PPId=UP000000625	0	52.148	23	9	58	9	619	70.5	5.29	179.14	9	0	1.18995e+08	5.8325e+07	1.83212e+08	2.58085e+08	1.26338e+08	4.77537e+07	0.0042915	0.00683274	0.00383998	0.00193267	0.000713722	0	0.00498807	0.000882131	5.65458	2.49942	0.0196014
[K].SSYLDYAMSVIVGR.[A]	0	1	1	8	P0AES4	P0AES4 [19-32]		0	1560.77	0	0	0	8.07991e+06	4.29563e+06	3.46568e+06	FALSE	High	Master Protein	P0AES4	DNA gyrase subunit A OS=Escherichia coli (strain K12) OX=83333 GN=gyrA PE=1 SV=1 UPId=UP000000625 PPId=UP000000625	0	389.842	53	34	548	34	875	96.9	5.2	1747.03	34	0	2.37474e+08	8.59913e+07	4.49671e+08	8.42053e+08	6.00217e+08	5.57542e+08	0	0	0	0.00959548	0.00715679	0.006216	0	0.00765609	0	-15	0.00160604
[R].YHSIIIMTDADVDGSHIR.[T]	0	1	1	4	P0AES6	P0AES6 [490-507]		0	2043	726985	2.25371e+06	430835	188319	0	0	FALSE	High	Master Protein	P0AES6	DNA gyrase subunit B OS=Escherichia coli (strain K12) OX=83333 GN=gyrB PE=1 SV=2 UPId=UP000000625 PPId=UP000000625	0	367.734	65	36	621	35	804	89.9	6.06	2038.26	36	2	8.2766e+08	8.72455e+08	3.25663e+08	5.15647e+08	5.64934e+08	5.75441e+08	0.000878362	0.00258318	0.00132295	0.000365209	0	0	0.00159483	0.000121736	13.1007	3.71157	0.0484879
[A].ISDVADQQSHLSFDEFLAVAAK.[Q]	0	1	1	11	P0AF12	P0AF12 [195-216]		0	2391.18	4.90384e+07	2.35349e+07	9.73593e+06	7.54444e+06	1.25794e+06	1.11826e+07	FALSE	High	Master Protein	P0AF12	5'-methylthioadenosine/S-adenosylhomocysteine nucleosidase OS=Escherichia coli (strain K12) OX=83333 GN=mtnN PE=1 SV=1 UPId=UP000000625 PPId=UP000000625	0	148.212	90	10	366	10	232	24.3	5.25	1459.61	10	0	6.92849e+08	2.83125e+08	1.38211e+08	2.40392e+08	4.81973e+08	3.91998e+08	0.070778	0.0831257	0.0704424	0.0313839	0.00260997	0.0285272	0.074782	0.0208404	3.58833	1.84331	0.0058361
[R].FIATNPDTHGR.[G]	0	1	1	14	P0AF24	P0AF24 [140-150]		0	1228.61	1.09936e+06	0	1.06161e+06	342795	785573	2.46774e+06	FALSE	High	Master Protein	P0AF24	Ribonucleotide monophosphatase NagD OS=Escherichia coli (strain K12) OX=83333 GN=nagD PE=1 SV=1 UPId=UP000000625 PPId=UP000000625	0	86.887	66	9	104	9	250	27.1	5.41	351.44	9	0	5.1038e+07	1.08048e+07	3.45499e+07	4.79832e+06	4.69821e+06	1.22413e+07	0.0215401	0	0.0307267	0.0714406	0.167207	0.201591	0.0174223	0.146746	0.118724	-3.07432	0.0318564
[R].MAGMAIDGK.[D]	2xOxidation [M1; M4]	1	1	6	P0AFD6	P0AFD6 [153-161]		0	925.412	171606	181746	706683	59316.7	31193.6	109947	FALSE	High	Master Protein	P0AFD6	NADH-quinone oxidoreductase subunit I OS=Escherichia coli (strain K12) OX=83333 GN=nuoI PE=1 SV=1 UPId=UP000000625 PPId=UP000000625	0	88.327	73	13	134	13	180	20.5	5.48	293.81	13	0	4.88374e+07	9.21052e+07	1.94313e+08	5.49813e+07	7.79812e+07	3.43813e+08	0.00351382	0.00197324	0.00363682	0.00107885	0.000400015	0.000319788	0.0030413	0.000599551	5.07262	2.34273	0.0141378
[N].AMAPADVASIVVDEDKHTMDIAVEAGNLAQAIGR.[N]	1xOxidation [M2]	1	1	1	P0AFF6	P0AFF6 [287-320]		1	3494.73	0	0	0	3.06141e+06	2.79205e+06	2.79424e+06	FALSE	High	Master Protein	P0AFF6	Transcription termination/antitermination protein NusA OS=Escherichia coli (strain K12) OX=83333 GN=nusA PE=1 SV=1 UPId=UP000000625 PPId=UP000000625	0	327.226	79	30	860	28	495	54.8	4.64	3075.64	30	2	2.44215e+09	1.54557e+09	1.40567e+09	1.28487e+09	1.83881e+09	1.60189e+09	0	0	0	0.00238265	0.0015184	0.00174433	0	0.0018818	0	-15	0.00189994
[A].SIVVDEDKHTMDIAVEAGNLAQAIGR.[N]	0	1	1	2	P0AFF6	P0AFF6 [295-320]		1	2752.39	0	0	0	1.71636e+06	1.62421e+06	930327	FALSE	High	Master Protein	P0AFF6	Transcription termination/antitermination protein NusA OS=Escherichia coli (strain K12) OX=83333 GN=nusA PE=1 SV=1 UPId=UP000000625 PPId=UP000000625	0	327.226	79	30	860	28	495	54.8	4.64	3075.64	30	2	2.44215e+09	1.54557e+09	1.40567e+09	1.28487e+09	1.83881e+09	1.60189e+09	0	0	0	0.00133582	0.000883293	0.000580767	0	0.000933292	0	-15	0.0131165
[K].QYGEAFEKR.[H]	0	1	1	6	P0AFG6	P0AFG6 [219-227]		1	1127.55	746837	1.51001e+06	894258	189408	126406	661755	FALSE	High	Master Protein	P0AFG6	Dihydrolipoyllysine-residue succinyltransferase component of 2-oxoglutarate dehydrogenase complex OS=Escherichia coli (strain K12) OX=83333 GN=sucB PE=1 SV=2 UPId=UP000000625 PPId=UP000000625	0	265.442	68	18	514	15	405	44	5.81	1742.91	18	4	7.88747e+08	8.22983e+08	7.12906e+08	4.4168e+08	1.27665e+09	1.23953e+09	0.000946865	0.0018348	0.00125438	0.000428836	9.90138e-05	0.000533874	0.00134535	0.000353908	3.80141	1.92654	0.0272285
[F].LGDGEMDEPESK.[G]	0	1	1	3	P0AFG8	P0AFG8 [229-240]		0	1306.55	156060	338212	597550	0	0	0	FALSE	High	Master Protein	P0AFG8	Pyruvate dehydrogenase E1 component OS=Escherichia coli (strain K12) OX=83333 GN=aceE PE=1 SV=2 UPId=UP000000625 PPId=UP000000625	0	764.541	69	58	2260	53	887	99.6	5.68	7731.49	58	5	4.19717e+09	4.0272e+09	4.40384e+09	4.68722e+09	3.64869e+09	3.7815e+09	3.71822e-05	8.3982e-05	0.000135688	0	0	0	8.56175e-05	0	#DIV/0!	15	0.0395655
[R].DRFNVPVSDADIEKLPYITFPEGSEEHTYLHAQ.[R]	0	1	1	47	P0AFG8	P0AFG8 [423-455]		2	3817.83	9.23952e+07	6.57331e+07	8.17911e+07	4.08426e+07	2.23067e+07	0	FALSE	High	Master Protein	P0AFG8	Pyruvate dehydrogenase E1 component OS=Escherichia coli (strain K12) OX=83333 GN=aceE PE=1 SV=2 UPId=UP000000625 PPId=UP000000625	0	764.541	69	58	2260	53	887	99.6	5.68	7731.49	58	5	4.19717e+09	4.0272e+09	4.40384e+09	4.68722e+09	3.64869e+09	3.7815e+09	0.0220137	0.0163223	0.0185727	0.00871361	0.00611363	0	0.0189696	0.00494241	3.83812	1.9404	0.0102377
[K].LPYITFPEGSEEHTYL.[H]	0	1	1	15	P0AFG8	P0AFG8 [437-452]		0	1895.91	4.77502e+06	9.69591e+06	1.55946e+07	0	2.67438e+06	0	FALSE	High	Master Protein	P0AFG8	Pyruvate dehydrogenase E1 component OS=Escherichia coli (strain K12) OX=83333 GN=aceE PE=1 SV=2 UPId=UP000000625 PPId=UP000000625	0	764.541	69	58	2260	53	887	99.6	5.68	7731.49	58	5	4.19717e+09	4.0272e+09	4.40384e+09	4.68722e+09	3.64869e+09	3.7815e+09	0.00113768	0.00240761	0.00354113	0	0.000732969	0	0.00236214	0.000244323	9.66809	3.27323	0.0451155
[A].AGTGISNYINTIPVEEQPEYPGNLELER.[R]	0	1	1	27	P0AFG8	P0AFG8 [53-80]		0	3103.52	2.04767e+07	3.00465e+07	4.12835e+07	1.11565e+07	8.46969e+06	0	FALSE	High	Master Protein	P0AFG8	Pyruvate dehydrogenase E1 component OS=Escherichia coli (strain K12) OX=83333 GN=aceE PE=1 SV=2 UPId=UP000000625 PPId=UP000000625	0	764.541	69	58	2260	53	887	99.6	5.68	7731.49	58	5	4.19717e+09	4.0272e+09	4.40384e+09	4.68722e+09	3.64869e+09	3.7815e+09	0.00487871	0.00746089	0.00937442	0.0023802	0.0023213	0	0.00723801	0.00156716	4.61854	2.20744	0.0202909
[R].DLPADPLTLFER.[W]	0	1	1	15	P0AFI7	P0AFI7 [26-37]		0	1386.73	0	4.46711e+06	0	1.41756e+07	4.88649e+06	2.3119e+07	FALSE	High	Master Protein	P0AFI7	Pyridoxine/pyridoxamine 5'-phosphate oxidase OS=Escherichia coli (strain K12) OX=83333 GN=pdxH PE=1 SV=2 UPId=UP000000625 PPId=UP000000625	0	45.524	38	6	57	6	218	25.5	9.16	151.94	6	0	7.18433e+07	6.2698e+07	4.31805e+06	1.85084e+07	9.46784e+06	6.83109e+07	0	0.0712481	0	0.765898	0.516114	0.338439	0.0237494	0.54015	0.043968	-4.5074	0.0149654
[K].EIEAAYNELK.[K]	0	1	1	4	P0AFK9	P0AFK9 [191-200]		0	1179.59	438861	259192	7.32405e+06	413451	762636	0	FALSE	High	Master Protein	P0AFK9	Spermidine/putrescine-binding periplasmic protein OS=Escherichia coli (strain K12) OX=83333 GN=potD PE=1 SV=1 UPId=UP000000625 PPId=UP000000625	0	110.359	55	17	212	17	348	38.8	5.39	484.97	17	0	5.44165e+06	5.41565e+06	5.13147e+07	3.79831e+07	9.05922e+07	8.62025e+07	0.0806485	0.0478599	0.142728	0.0108851	0.00841834	0	0.0904121	0.00643449	14.0512	3.81262	0.0400253
[K].LINFLLRPDVAK.[Q]	0	1	1	17	P0AFK9	P0AFK9 [274-285]		0	1398.85	1.41827e+07	9.88037e+06	7.65172e+07	9.47007e+06	7.31034e+07	2.4723e+06	FALSE	High	Master Protein	P0AFK9	Spermidine/putrescine-binding periplasmic protein OS=Escherichia coli (strain K12) OX=83333 GN=potD PE=1 SV=1 UPId=UP000000625 PPId=UP000000625	0	110.359	55	17	212	17	348	38.8	5.39	484.97	17	0	5.44165e+06	5.41565e+06	5.13147e+07	3.79831e+07	9.05922e+07	8.62025e+07	2.60633	1.82441	1.49114	0.249323	0.80695	0.0286801	1.97396	0.361651	5.45818	2.44842	0.0161941
[A].SSIYEEYYQK.[L]	0	1	1	1	P0AFK9	P0AFK9 [334-343]		0	1309.59	0	0	0	100446	439252	396733	FALSE	High	Master Protein	P0AFK9	Spermidine/putrescine-binding periplasmic protein OS=Escherichia coli (strain K12) OX=83333 GN=potD PE=1 SV=1 UPId=UP000000625 PPId=UP000000625	0	110.359	55	17	212	17	348	38.8	5.39	484.97	17	0	5.44165e+06	5.41565e+06	5.13147e+07	3.79831e+07	9.05922e+07	8.62025e+07	0	0	0	0.00264449	0.00484867	0.00460234	0	0.00403183	0	-15	0.00444465
[A].SPAIVEAKPVK.[T]	0	1	1	16	P0AFY8	P0AFY8 [53-63]		0	1138.68	1.04958e+06	1.41158e+06	1.39176e+06	639354	407443	396815	FALSE	High	Master Protein	P0AFY8	Negative modulator of initiation of replication OS=Escherichia coli (strain K12) OX=83333 GN=seqA PE=1 SV=1 UPId=UP000000625 PPId=UP000000625	0	67.31	78	9	73	9	181	20.3	8.7	172.13	9	0	5.5479e+07	3.95826e+07	4.83323e+07	3.72567e+07	2.24463e+08	7.07621e+07	0.0189185	0.0356616	0.0287957	0.0171608	0.00181519	0.00560773	0.027792	0.00819456	3.39151	1.76193	0.0430562
[K].GTGNMELHLSR.[K]	1xOxidation [M5]	1	1	20	P0AG30	P0AG30 [337-347]		0	1214.59	5.61532e+06	4.75842e+06	8.41697e+06	7.04888e+06	658806	3.65756e+06	FALSE	High	Master Protein	P0AG30	Transcription termination factor Rho OS=Escherichia coli (strain K12) OX=83333 GN=rho PE=1 SV=1 UPId=UP000000625 PPId=UP000000625	0	301.057	73	25	713	24	419	47	7.25	2388.42	25	2	2.45301e+08	1.92957e+08	5.45853e+08	6.33907e+08	6.73363e+08	4.88058e+08	0.0228916	0.0246605	0.0154199	0.0111197	0.000978381	0.00749413	0.0209907	0.00653075	3.21413	1.68443	0.0243276
[T].VELADGVEGYLR.[A]	0	1	1	23	P0AG67	P0AG67 [468-479]		0	1320.68	247455	1.35759e+06	2.74885e+06	0	0	0	FALSE	High	Master Protein	P0AG67	30S ribosomal protein S1 OS=Escherichia coli (strain K12) OX=83333 GN=rpsA PE=1 SV=1 UPId=UP000000625 PPId=UP000000625	0	633.731	76	40	2313	24	557	61.1	4.98	9005.94	40	18	4.54084e+09	7.95205e+09	1.10494e+10	1.08568e+10	5.62644e+09	6.58878e+09	5.44955e-05	0.000170722	0.000248779	0	0	0	0.000157999	0	#DIV/0!	15	0.048852
[D].RVEDATLVLSVGDEVEAK.[F]	0	1	1	31	P0AG67	P0AG67 [487-504]		1	1930.01	1.54512e+06	1.53925e+06	1.11497e+06	0	0	0	FALSE	High	Master Protein	P0AG67	30S ribosomal protein S1 OS=Escherichia coli (strain K12) OX=83333 GN=rpsA PE=1 SV=1 UPId=UP000000625 PPId=UP000000625	0	633.731	76	40	2313	24	557	61.1	4.98	9005.94	40	18	4.54084e+09	7.95205e+09	1.10494e+10	1.08568e+10	5.62644e+09	6.58878e+09	0.000340272	0.000193566	0.000100908	0	0	0	0.000211582	0	#DIV/0!	15	0.0385397
[N].TVDFGASDAPLSDEK.[L]	0	1	1	2	P0AG82	P0AG82 [74-88]		0	1551.72	474824	647957	423350	0	0	0	FALSE	High	Master Protein	P0AG82	Phosphate-binding protein PstS OS=Escherichia coli (strain K12) OX=83333 GN=pstS PE=1 SV=1 UPId=UP000000625 PPId=UP000000625	0	66.705	51	11	45	11	346	37	8.47	97.88	11	0	5.89604e+06	8.55121e+06	4.10622e+06	1.9064e+06	4.9501e+06	5.86618e+06	0.0805327	0.0757737	0.1031	0	0	0	0.0864687	0	#DIV/0!	15	0.000508919
[K].ASAAESAGGHLDPQNTGK.[H]	0	1	1	22	P0AGD1	P0AGD1 [83-100]		0	1710.8	516306	432062	1.93575e+06	923439	284086	671278	FALSE	High	Master Protein	P0AGD1	Superoxide dismutase [Cu-Zn] OS=Escherichia coli (strain K12) OX=83333 GN=sodC PE=1 SV=1 UPId=UP000000625 PPId=UP000000625	0	30.641	29	3	29	3	173	17.7	6.42	75.22	3	0	6.36112e+06	4.97553e+06	1.64467e+07	1.92389e+07	1.19863e+07	1.11663e+07	0.0811659	0.0868375	0.117698	0.0479985	0.0237009	0.0601162	0.0952339	0.0439385	2.16743	1.11599	0.0302888
[T].ASVIYVPAPFCK.[D]	1xCarbamidomethyl [C11]	1	1	2	P0AGE9	P0AGE9 [68-79]		0	1351.71	2.58615e+07	1.25406e+07	1.13876e+07	245502	5.99207e+06	563321	FALSE	High	Master Protein	P0AGE9	Succinate--CoA ligase [ADP-forming] subunit alpha OS=Escherichia coli (strain K12) OX=83333 GN=sucD PE=1 SV=2 UPId=UP000000625 PPId=UP000000625	0	260.259	71	15	788	15	289	29.8	6.79	2473.05	15	0	1.03879e+09	8.79202e+08	9.06772e+08	6.78609e+08	1.1869e+09	5.6953e+08	0.0248957	0.0142636	0.0125584	0.000361772	0.0050485	0.000989099	0.0172392	0.00213312	8.0817	3.01466	0.0216217
[K].EILVEHYDNIEQK.[I]	0	1	1	6	P0C0L7	P0C0L7 [461-473]		0	1629.81	0	0	0	245212	963609	1.29416e+06	FALSE	High	Master Protein	P0C0L7	Proline/betaine transporter OS=Escherichia coli (strain K12) OX=83333 GN=proP PE=1 SV=1 UPId=UP000000625 PPId=UP000000625	0	42.381	14	5	60	5	500	54.8	7.24	151.53	5	0	1.45362e+07	1.29996e+07	4.44366e+07	1.52996e+07	1.89415e+07	2.21543e+07	0	0	0	0.0160273	0.0508728	0.0584156	0	0.0417719	0	-15	0.0329118
[T].HVEDAANTLR.[T]	0	1	1	6	P0C8J8	P0C8J8 [189-198]		0	1125.56	4.09595e+06	8.63469e+06	4.37816e+06	2.64822e+06	514016	375290	FALSE	High	Master Protein	P0C8J8	D-tagatose-1,6-bisphosphate aldolase subunit GatZ OS=Escherichia coli (strain K12) OX=83333 GN=gatZ PE=1 SV=1 UPId=UP000000625 PPId=UP000000625	0	371.766	85	24	1541	3	420	47.1	5.77	5653.34	24	28	5.96972e+09	6.77258e+09	3.31453e+09	4.91282e+09	4.13536e+09	3.73797e+09	0.000686121	0.00127495	0.0013209	0.000539044	0.000124298	0.000100399	0.00109399	0.00025458	4.29723	2.10341	0.028044
[R].VIAIVVQPGVEFDHSNIIHYQPQEAQPLAQ.[W]	0	1	1	71	P0C8J8	P0C8J8 [216-245]		0	3340.73	1.72394e+08	2.67985e+08	1.48625e+08	1.32722e+08	5.5967e+07	4.97279e+07	FALSE	High	Master Protein	P0C8J8	D-tagatose-1,6-bisphosphate aldolase subunit GatZ OS=Escherichia coli (strain K12) OX=83333 GN=gatZ PE=1 SV=1 UPId=UP000000625 PPId=UP000000625	0	371.766	85	24	1541	3	420	47.1	5.77	5653.34	24	28	5.96972e+09	6.77258e+09	3.31453e+09	4.91282e+09	4.13536e+09	3.73797e+09	0.0288782	0.0395691	0.0448404	0.0270155	0.0135337	0.0133035	0.0377625	0.0179509	2.10366	1.0729	0.0385688
[E].QELIAPENR.[S]	0	1	1	8	P0C8J8	P0C8J8 [300-308]		0	1069.56	3.56195e+06	5.13191e+06	1.67769e+06	929752	322866	0	FALSE	High	Master Protein	P0C8J8	D-tagatose-1,6-bisphosphate aldolase subunit GatZ OS=Escherichia coli (strain K12) OX=83333 GN=gatZ PE=1 SV=1 UPId=UP000000625 PPId=UP000000625	0	371.766	85	24	1541	3	420	47.1	5.77	5653.34	24	28	5.96972e+09	6.77258e+09	3.31453e+09	4.91282e+09	4.13536e+09	3.73797e+09	0.000596671	0.000757748	0.000506163	0.00018925	7.80744e-05	0	0.000620194	8.91082e-05	6.96	2.79909	0.00443635
[R].EFVFTIADKVGFAR.[E]	0	1	1	1	P0C8J8	P0C8J8 [66-79]		1	1599.85	0	0	0	1.94833e+06	1.25367e+06	570159	FALSE	High	Master Protein	P0C8J8	D-tagatose-1,6-bisphosphate aldolase subunit GatZ OS=Escherichia coli (strain K12) OX=83333 GN=gatZ PE=1 SV=1 UPId=UP000000625 PPId=UP000000625	0	371.766	85	24	1541	3	420	47.1	5.77	5653.34	24	28	5.96972e+09	6.77258e+09	3.31453e+09	4.91282e+09	4.13536e+09	3.73797e+09	0	0	0	0.000396582	0.000303158	0.000152532	0	0.000284091	0	-15	0.0161835
[M].NVIIADDHPIVLFGIR.[K]	0	1	1	7	P0DMC7	P0DMC7 [5-20]		0	1792.01	0	0	251483	1.49489e+06	1.24174e+06	823881	FALSE	High	Master Protein	P0DMC7	Transcriptional regulatory protein RcsB OS=Escherichia coli (strain K12) OX=83333 GN=rcsB PE=1 SV=1 UPId=UP000000625 PPId=UP000000625	0	120.368	74	11	200	5	216	23.7	7.47	693.52	11	7	3.65561e+07	1.39864e+08	9.69643e+07	1.53939e+08	5.66687e+07	8.78929e+07	0	0	0.00259357	0.00971093	0.0219122	0.00937369	0.000864522	0.0136656	0.0632626	-3.9825	0.0384892
[R].VMDSNDLEKER.[G]	1xOxidation [M2]	1	1	59	P0DTT0	P0DTT0 [42-52]		1	1335.62	8.41337e+06	8.24909e+06	1.20117e+07	1.56858e+07	4.47811e+06	9.26408e+06	FALSE	High	Master Protein	P0DTT0	50S ribosomal subunit assembly factor BipA OS=Escherichia coli (strain K12) OX=83333 GN=bipA PE=1 SV=1 UPId=UP000000625 PPId=UP000000625	0	353.609	51	24	874	21	607	67.3	5.33	2509.7	24	3	1.81152e+08	1.16404e+08	3.12516e+08	5.43103e+08	1.02708e+09	7.77739e+08	0.0464439	0.0708662	0.0384354	0.0288818	0.00436005	0.0119115	0.0519152	0.0150511	3.44926	1.78629	0.0386574
[R].SEFMTMTSGTGLLYSTFSHYDDVRPGEVGQR.[Q]	1xOxidation [M]	1	1	28	P0DTT0	P0DTT0 [453-483]		0	3468.58	4.85611e+06	3.62332e+06	6.01466e+06	6.63811e+06	1.1972e+07	6.29807e+06	FALSE	High	Master Protein	P0DTT0	50S ribosomal subunit assembly factor BipA OS=Escherichia coli (strain K12) OX=83333 GN=bipA PE=1 SV=1 UPId=UP000000625 PPId=UP000000625	0	353.609	51	24	874	21	607	67.3	5.33	2509.7	24	3	1.81152e+08	1.16404e+08	3.12516e+08	5.43103e+08	1.02708e+09	7.77739e+08	0.0268069	0.0311272	0.019246	0.0122226	0.0116563	0.00809793	0.0257267	0.010659	2.41362	1.2712	0.0152524
[F].SHYDDVRPGEVGQR.[Q]	0	1	1	44	P0DTT0	P0DTT0 [470-483]		0	1614.76	1.11418e+07	8.64907e+06	2.66804e+07	1.25069e+07	3.25156e+06	4.50671e+06	FALSE	High	Master Protein	P0DTT0	50S ribosomal subunit assembly factor BipA OS=Escherichia coli (strain K12) OX=83333 GN=bipA PE=1 SV=1 UPId=UP000000625 PPId=UP000000625	0	353.609	51	24	874	21	607	67.3	5.33	2509.7	24	3	1.81152e+08	1.16404e+08	3.12516e+08	5.43103e+08	1.02708e+09	7.77739e+08	0.0615054	0.0743024	0.085373	0.0230287	0.00316584	0.00579463	0.0737269	0.010663	6.91425	2.78957	0.00246172
[K].AVAFALFGLQDR.[G]	0	1	1	47	P0DTT0	P0DTT0 [496-507]		0	1307.71	1.86614e+08	6.7846e+07	1.35563e+08	9.82119e+07	6.82207e+07	5.04831e+07	FALSE	High	Master Protein	P0DTT0	50S ribosomal subunit assembly factor BipA OS=Escherichia coli (strain K12) OX=83333 GN=bipA PE=1 SV=1 UPId=UP000000625 PPId=UP000000625	0	353.609	51	24	874	21	607	67.3	5.33	2509.7	24	3	1.81152e+08	1.16404e+08	3.12516e+08	5.43103e+08	1.02708e+09	7.77739e+08	1.03015	0.582851	0.433779	0.180835	0.066422	0.0649101	0.682261	0.104056	6.5567	2.71297	0.0343433
[R].NELLDVSDVSETINSIR.[E]	0	1	1	60	P10408	P10408 [664-680]		0	1903.96	1.15971e+07	1.46256e+07	2.72907e+07	1.22358e+07	5.48719e+06	3.95355e+06	FALSE	High	Master Protein	P10408	Protein translocase subunit SecA OS=Escherichia coli (strain K12) OX=83333 GN=secA PE=1 SV=2 UPId=UP000000625 PPId=UP000000625	0	466.766	66	44	824	44	901	102	5.6	2583.96	44	0	3.02706e+08	2.08708e+08	3.58605e+08	3.24971e+08	3.95063e+08	3.56819e+08	0.0383114	0.0700768	0.0761026	0.037652	0.0138894	0.01108	0.0614969	0.0208738	2.94613	1.55882	0.0481378
[F].ANPHLPGIDDYYEPFDFDYQNLHTAPEGSK.[S]	0	1	1	15	P11349	P11349 [90-119]		0	3450.55	5.67718e+06	3.48845e+06	2.65478e+06	0	2.06975e+06	2.30444e+06	FALSE	High	Master Protein	P11349	Respiratory nitrate reductase 1 beta chain OS=Escherichia coli (strain K12) OX=83333 GN=narH PE=1 SV=3 UPId=UP000000625 PPId=UP000000625	0	166.366	54	18	216	16	512	58	6.77	703.59	18	2	1.52171e+08	1.18016e+08	6.51225e+07	6.15427e+07	1.08755e+08	1.18468e+08	0.037308	0.0295592	0.0407659	0	0.0190314	0.019452	0.0358777	0.0128278	2.79687	1.48381	0.0331388
[R].QAMIAAGAPADCEPQVR.[Q]	1xOxidation [M3]; 1xCarbamidomethyl [C12]	1	1	9	P11875	P11875 [13-29]		0	1800.84	0	0	0	1.9232e+06	574443	1.07546e+06	FALSE	High	Master Protein	P11875	Arginine--tRNA ligase OS=Escherichia coli (strain K12) OX=83333 GN=argS PE=1 SV=1 UPId=UP000000625 PPId=UP000000625	0	316.18	71	32	553	32	577	64.6	5.49	1743.79	32	0	2.14819e+08	2.53541e+08	1.72223e+08	7.03643e+08	3.42271e+08	3.8652e+08	0	0	0	0.0027332	0.00167833	0.00278242	0	0.00239799	0	-15	0.0026416
[A].GAPADCEPQVR.[Q]	1xCarbamidomethyl [C6]	1	1	4	P11875	P11875 [19-29]		0	1199.55	471451	577342	667254	334599	178289	521060	FALSE	High	Master Protein	P11875	Arginine--tRNA ligase OS=Escherichia coli (strain K12) OX=83333 GN=argS PE=1 SV=1 UPId=UP000000625 PPId=UP000000625	0	316.18	71	32	553	32	577	64.6	5.49	1743.79	32	0	2.14819e+08	2.53541e+08	1.72223e+08	7.03643e+08	3.42271e+08	3.8652e+08	0.00219464	0.00227712	0.00387435	0.000475524	0.0005209	0.00134808	0.00278204	0.000781501	3.55986	1.83182	0.031424
[Q].SHAISTASGVGEHFADK.[T]	0	1	1	7	P11880	P11880 [394-410]		0	1713.82	276453	1.4469e+06	1.70111e+06	0	106509	0	FALSE	High	Master Protein	P11880	UDP-N-acetylmuramoyl-tripeptide--D-alanyl-D-alanine ligase OS=Escherichia coli (strain K12) OX=83333 GN=murF PE=1 SV=2 UPId=UP000000625 PPId=UP000000625	0	101.137	46	10	101	9	452	47.4	5.44	338.22	10	1	2.31636e+06	1.51645e+07	4.01852e+07	1.79912e+07	6.75576e+07	6.00103e+07	0.119348	0.0954137	0.0423318	0	0.00157656	0	0.0856979	0.000525521	163.072	7.34937	0.0200922
[-].MEFTTGLMSLDTALNEMLSR.[V]	0	1	1	10	P12281	P12281 [1-20]		0	2260.07	5.70074e+06	4.02335e+06	2.71574e+06	2.35216e+06	0	0	FALSE	High	Master Protein	P12281	Molybdopterin molybdenumtransferase OS=Escherichia coli (strain K12) OX=83333 GN=moeA PE=1 SV=1 UPId=UP000000625 PPId=UP000000625	0	151.584	83	17	256	17	411	44	5.14	844.51	17	0	1.74187e+08	5.94211e+07	1.12991e+08	2.74486e+08	1.82006e+08	1.72874e+08	0.0327276	0.067709	0.0240351	0.00856935	0	0	0.0414906	0.00285645	14.5252	3.86049	0.0473234
[R].SNPLGEDFDYRK.[E]	0	1	1	28	P13029	P13029 [53-64]		1	1440.68	1.02459e+06	5.27983e+06	6.24765e+06	828382	2.22476e+06	3.18302e+06	FALSE	High	Master Protein	P13029	Catalase-peroxidase OS=Escherichia coli (strain K12) OX=83333 GN=katG PE=1 SV=2 UPId=UP000000625 PPId=UP000000625	0	263.736	55	30	518	26	726	80	5.31	1681.82	30	4	4.88236e+07	1.77474e+08	2.16957e+08	7.49134e+08	2.57821e+08	2.07019e+08	0.0209855	0.02975	0.0287968	0.00110579	0.00862909	0.0153755	0.0265107	0.00837013	3.1673	1.66325	0.0217604
[R].GQSALHFSSGSLDLLSHLPDGQPVTDIHSGLESLR.[Q]	0	1	1	38	P13033	P13033 [34-68]		0	3670.85	2.09087e+07	4.83083e+06	2.28019e+07	2.05794e+07	1.92762e+07	1.37868e+07	FALSE	High	Master Protein	P13033	Anaerobic glycerol-3-phosphate dehydrogenase subunit B OS=Escherichia coli (strain K12) OX=83333 GN=glpB PE=1 SV=1 UPId=UP000000625 PPId=UP000000625	0	105.765	43	10	165	6	419	45.3	6.13	739.63	10	3	1.4244e+08	1.83767e+08	1.45119e+08	4.4223e+07	3.39821e+07	4.31919e+07	0.14679	0.0262878	0.157125	0.465355	0.567245	0.319198	0.110068	0.450599	0.24427	-2.03345	0.015023
[R].QVGLENYAHSYPDELSGGMR.[Q]	1xOxidation [M19]	1	1	1	P14175	P14175 [151-170]		0	2223.01	1.44256e+06	1.38724e+06	1.56277e+06	0	0	0	FALSE	High	Master Protein	P14175	Glycine betaine/proline betaine transport system ATP-binding protein ProV OS=Escherichia coli (strain K12) OX=83333 GN=proV PE=1 SV=1 UPId=UP000000625 PPId=UP000000625	0	99.219	40	10	154	6	400	44.1	5.57	420.85	10	5	5.65127e+07	2.43335e+07	1.98869e+07	2.16801e+07	9.65621e+07	3.60891e+07	0.0255263	0.0570097	0.0785831	0	0	0	0.0537064	0	#DIV/0!	15	0.0252073
[K].SRNETYAENLQSAAIIGEMVGK.[K]	1xOxidation [M19]	1	1	9	P15028	P15028 [128-149]		1	2381.18	5.82231e+06	7.69125e+06	1.48178e+06	0	0	4.19087e+06	FALSE	High	Master Protein	P15028	Fe(3+) dicitrate-binding periplasmic protein OS=Escherichia coli (strain K12) OX=83333 GN=fecB PE=2 SV=3 UPId=UP000000625 PPId=UP000000625	0	101.251	34	6	181	6	300	33.1	8.88	751.81	6	0	9.8367e+07	9.43097e+07	1.95024e+07	4.5208e+07	1.52178e+08	1.3771e+08	0.0591897	0.0815531	0.0759795	0	0	0.0304325	0.0722408	0.0101442	7.12141	2.83216	0.00696797
[R].APYAVIGEATEELHLSLHDR.[H]	0	1	1	18	P15254	P15254 [572-591]		0	2221.12	323243	1.68252e+06	0	2.12607e+06	2.62932e+06	2.61208e+06	FALSE	High	Master Protein	P15254	Phosphoribosylformylglycinamidine synthase OS=Escherichia coli (strain K12) OX=83333 GN=purL PE=1 SV=3 UPId=UP000000625 PPId=UP000000625	0	265.732	40	30	332	13	1295	141.3	5.41	1120.88	30	18	2.89847e+08	2.9478e+08	1.628e+08	8.39914e+07	1.02523e+08	1.7476e+08	0.00111522	0.00570773	0	0.025313	0.0256463	0.0149466	0.00227432	0.0219686	0.103526	-3.27194	0.0073818
[R].LAVGEALTNIAATQIGDIKR.[I]	0	1	1	18	P15254	P15254 [714-733]		1	2054.16	0	3.20163e+06	0	8.89072e+06	3.78669e+06	1.95133e+07	FALSE	High	Master Protein	P15254	Phosphoribosylformylglycinamidine synthase OS=Escherichia coli (strain K12) OX=83333 GN=purL PE=1 SV=3 UPId=UP000000625 PPId=UP000000625	0	265.732	40	30	332	13	1295	141.3	5.41	1120.88	30	18	2.89847e+08	2.9478e+08	1.628e+08	8.39914e+07	1.02523e+08	1.7476e+08	0	0.0108611	0	0.105853	0.0369351	0.111657	0.00362036	0.0848151	0.0426854	-4.55011	0.0286896
[K].LLLVTPR.[P]	0	1	1	3	P15254	P15254 [74-80]		0	811.54	82963.3	531355	486801	285690	436054	855545	FALSE	High	Master Protein	P15254	Phosphoribosylformylglycinamidine synthase OS=Escherichia coli (strain K12) OX=83333 GN=purL PE=1 SV=3 UPId=UP000000625 PPId=UP000000625	0	265.732	40	30	332	13	1295	141.3	5.41	1120.88	30	18	2.89847e+08	2.9478e+08	1.628e+08	8.39914e+07	1.02523e+08	1.7476e+08	0.000286232	0.00180255	0.00299018	0.00340143	0.00425324	0.00489553	0.00169299	0.0041834	0.404692	-1.3051	0.0495552
[K].ALIAAPLR.[I]	0	1	1	6	P17443	P17443 [72-79]		0	824.535	2.52086e+06	842653	1.61974e+06	314518	476048	1.98923e+06	FALSE	High	Master Protein	P17443	UDP-N-acetylglucosamine--N-acetylmuramyl-(pentapeptide) pyrophosphoryl-undecaprenol N-acetylglucosamine transferase OS=Escherichia coli (strain K12) OX=83333 GN=murG PE=1 SV=3 UPId=UP000000625 PPId=UP000000625	0	33.631	26	6	37	6	355	37.8	9.73	97.56	6	0	1.33988e+06	591684	1.77897e+06	810674	1.11743e+07	1.18605e+07	1.88141	1.42416	0.910491	0.387971	0.0426022	0.167718	1.40535	0.199431	7.04682	2.81697	0.0155271
[K].VFLNIGDKFLLDANLGK.[G]	0	1	1	1	P21599	P21599 [86-102]		1	1877.05	0	0	0	355600	412287	697932	FALSE	High	Master Protein	P21599	Pyruvate kinase II OS=Escherichia coli (strain K12) OX=83333 GN=pykA PE=1 SV=3 UPId=UP000000625 PPId=UP000000625	0	356.339	78	28	730	10	480	51.3	6.68	2507.25	28	21	1.19355e+09	1.12357e+09	2.74879e+08	7.2749e+08	1.13284e+09	8.37842e+08	0	0	0	0.000488804	0.000363941	0.000833011	0	0.000561919	0	-15	0.0160451
[-].MRTEYCGQLR.[L]	1xOxidation [M1]; 1xCarbamidomethyl [C6]	1	1	1	P21889	P21889 [1-10]		1	1329.6	0	0	0	150628	168844	36151.6	FALSE	High	Master Protein	P21889	Aspartate--tRNA ligase OS=Escherichia coli (strain K12) OX=83333 GN=aspS PE=1 SV=1 UPId=UP000000625 PPId=UP000000625	0	465.047	73	40	1293	23	590	65.9	5.69	4256.61	40	23	1.3301e+09	1.24667e+09	9.10991e+08	9.01667e+08	9.73862e+08	9.72064e+08	0	0	0	0.000167055	0.000173376	3.71905e-05	0	0.000125874	0	-15	0.0470424
[R].QGLEIISQCFDEAKQ.[-]	1xCarbamidomethyl [C9]	1	1	2	P22256	P22256 [412-426]		1	1765.84	0	0	0	829994	2.91353e+06	6.69531e+06	FALSE	High	Master Protein	P22256	4-aminobutyrate aminotransferase GabT OS=Escherichia coli (strain K12) OX=83333 GN=gabT PE=1 SV=1 UPId=UP000000625 PPId=UP000000625	0	138.316	71	19	123	19	426	45.7	6.16	343.97	19	0	5.7168e+07	1.11745e+08	5.31179e+07	1.80714e+07	4.19749e+07	7.34458e+07	0	0	0	0.0459286	0.0694114	0.0911598	0	0.0688333	0	-15	0.00621041
[A].EPEIYNAIR.[R]	0	1	1	3	P22259	P22259 [297-305]		0	1104.57	379230	919825	680633	0	0	285179	FALSE	High	Master Protein	P22259	Phosphoenolpyruvate carboxykinase (ATP) OS=Escherichia coli (strain K12) OX=83333 GN=pckA PE=1 SV=2 UPId=UP000000625 PPId=UP000000625	0	429.381	76	33	1180	28	540	59.6	5.71	3875.7	33	6	4.27405e+08	5.77182e+08	4.33873e+08	6.3788e+08	4.55736e+08	6.19068e+08	0.000887285	0.00159365	0.00156874	0	0	0.000460658	0.00134989	0.000153553	8.79106	3.13604	0.0125695
[R].GNCTPNAEFNIAADPEAAACVFR.[S]	2xCarbamidomethyl [C3; C20]	1	1	13	P22564	P22564 [156-178]		0	2495.11	0	3.06059e+06	0	2.87375e+06	5.12651e+06	1.75437e+06	FALSE	High	Master Protein	P22564	Non-specific ribonucleoside hydrolase RihC OS=Escherichia coli (strain K12) OX=83333 GN=rihC PE=1 SV=1 UPId=UP000000625 PPId=UP000000625	0	57.57	40	6	69	6	304	32.5	5.44	215.73	6	0	2.17009e+07	1.01574e+07	815367	4.81066e+06	5.69492e+06	3.89432e+06	0	0.301315	0	0.597372	0.90019	0.450494	0.100438	0.649352	0.154675	-2.69269	0.0298454
[R].QVIQLTPQEDESTLK.[V]	0	1	1	21	P23827	P23827 [43-57]		0	1728.9	1.02959e+06	6.68664e+06	2.7737e+06	502295	611517	2.43943e+06	FALSE	High	Master Protein	P23827	Ecotin OS=Escherichia coli (strain K12) OX=83333 GN=eco PE=1 SV=1 UPId=UP000000625 PPId=UP000000625	0	60.363	54	8	163	8	162	18.2	7.12	482.83	8	0	4.82771e+07	1.27865e+08	5.22622e+07	6.30996e+07	1.75183e+08	5.94201e+08	0.0213268	0.0522946	0.0530729	0.00796035	0.00349073	0.0041054	0.0422314	0.0051855	8.14414	3.02576	0.0246237
[Q].GELILNEK.[L]	0	1	1	5	P23839	P23839 [76-83]		0	915.515	680638	1.0631e+06	2.33012e+06	816082	157602	998581	FALSE	High	Master Protein	P23839	UPF0701 protein YicC OS=Escherichia coli (strain K12) OX=83333 GN=yicC PE=1 SV=2 UPId=UP000000625 PPId=UP000000625	0	73.492	53	12	111	5	287	33.2	5.12	289.72	12	6	4.63617e+07	9.29849e+07	1.15009e+08	1.0255e+08	5.98577e+07	2.25085e+08	0.014681	0.011433	0.0202604	0.0079579	0.00263294	0.00443647	0.0154582	0.0050091	3.08602	1.62575	0.0256807
[K].DSAIVPVYYYVNAR.[L]	0	1	1	67	P23843	P23843 [502-515]		0	1629.83	3.16967e+07	1.96578e+07	3.17151e+07	4.48788e+07	7.16057e+07	9.80866e+07	FALSE	High	Master Protein	P23843	Periplasmic oligopeptide-binding protein OS=Escherichia coli (strain K12) OX=83333 GN=oppA PE=1 SV=2 UPId=UP000000625 PPId=UP000000625	0	437.241	73	30	1357	15	543	60.9	6.49	4731.97	30	17	1.97622e+09	2.25649e+09	1.24718e+09	8.34297e+08	1.82334e+09	1.73756e+09	0.016039	0.00871168	0.0254295	0.0537923	0.0392718	0.0564509	0.0167267	0.0498383	0.33562	-1.5751	0.0100634
[R].DLFEGLLVSDLDGHPAPGVA.[E]	0	1	1	1	P23843	P23843 [68-87]		0	2022.02	2.63912e+06	0	0	3.1636e+06	3.47043e+06	8.53447e+06	FALSE	High	Master Protein	P23843	Periplasmic oligopeptide-binding protein OS=Escherichia coli (strain K12) OX=83333 GN=oppA PE=1 SV=2 UPId=UP000000625 PPId=UP000000625	0	437.241	73	30	1357	15	543	60.9	6.49	4731.97	30	17	1.97622e+09	2.25649e+09	1.24718e+09	8.34297e+08	1.82334e+09	1.73756e+09	0.00133544	0	0	0.00379193	0.00190334	0.00491176	0.000445146	0.00353568	0.125901	-2.98964	0.0348504
[R].ALCDEFGALLIIDEVMTGFR.[V]	1xCarbamidomethyl [C3]	1	1	12	P23893	P23893 [225-244]		0	2270.12	4.5578e+06	6.88669e+06	2.33542e+06	1.08085e+06	1.1661e+06	2.81838e+06	FALSE	High	Master Protein	P23893	Glutamate-1-semialdehyde 2,1-aminomutase OS=Escherichia coli (strain K12) OX=83333 GN=hemL PE=1 SV=2 UPId=UP000000625 PPId=UP000000625	0	115.911	56	14	181	11	426	45.3	4.84	630.31	14	3	5.49411e+07	5.32179e+07	2.65918e+07	3.73667e+07	2.24595e+07	1.41635e+08	0.0829578	0.129405	0.0878249	0.0289254	0.05192	0.019899	0.100063	0.0335814	2.9797	1.57517	0.0193091
[R].FGATDCINPNDYDKPIKDVLLDINK.[W]	1xCarbamidomethyl [C6]	1	1	26	P25437	P25437 [230-254]		1	2878.43	6.88352e+07	3.51933e+07	2.36842e+07	1.47194e+07	1.0671e+07	9.67588e+06	FALSE	High	Master Protein	P25437	S-(hydroxymethyl)glutathione dehydrogenase OS=Escherichia coli (strain K12) OX=83333 GN=frmA PE=1 SV=3 UPId=UP000000625 PPId=UP000000625	0	150.789	53	10	280	2	369	39.3	6.28	1024.05	10	9	4.27295e+08	3.45894e+08	1.23989e+08	1.73462e+08	2.17547e+08	1.39582e+08	0.161095	0.101746	0.191019	0.0848562	0.0490515	0.0693204	0.151287	0.0677427	2.23325	1.15915	0.04148
[K].DLLDGLSQAK.[G]	0	1	1	1	P27127	P27127 [197-206]		0	1059.57	0	0	0	53071.7	2.35259e+06	809802	FALSE	High	Master Protein	P27127	Lipopolysaccharide 1,6-galactosyltransferase OS=Escherichia coli (strain K12) OX=83333 GN=rfaB PE=3 SV=2 UPId=UP000000625 PPId=UP000000625	0	10.537	10	2	14	2	359	40.8	6.79	40.23	2	0	2.33561e+08	2.04162e+08	9.61074e+07	5.14075e+06	1.20007e+08	5.58475e+07	0	0	0	0.0103237	0.0196037	0.0145002	0	0.0148092	0	-15	0.00526246
[R].GSFYLDLYAR.[E]	0	1	1	16	P27298	P27298 [405-414]		0	1204.6	1.15792e+06	6.56595e+06	2.76857e+06	8.77503e+06	9.68848e+06	7.89421e+06	FALSE	High	Master Protein	P27298	Oligopeptidase A OS=Escherichia coli (strain K12) OX=83333 GN=prlC PE=3 SV=3 UPId=UP000000625 PPId=UP000000625	0	303.635	57	31	604	25	680	77.1	5.26	1768.84	31	6	7.8023e+08	9.51578e+08	3.94871e+08	3.51016e+08	3.9983e+08	5.27043e+08	0.00148407	0.00690007	0.00701134	0.0249989	0.0242315	0.0149783	0.00513183	0.0214029	0.239773	-2.06026	0.0117213
[V].TDKPSLLMCK.[T]	1xOxidation [M8]; 1xCarbamidomethyl [C9]	1	1	1	P27302	P27302 [235-244]		0	1192.61	229206	314673	515630	0	185370	0	FALSE	High	Master Protein	P27302	Transketolase 1 OS=Escherichia coli (strain K12) OX=83333 GN=tktA PE=1 SV=5 UPId=UP000000625 PPId=UP000000625	0	402.997	73	29	945	25	663	72.2	5.67	3336.55	29	5	4.66218e+08	4.01743e+08	1.16565e+09	5.4525e+08	7.47251e+08	6.36937e+08	0.000491627	0.000783269	0.000442355	0	0.00024807	0	0.000572417	8.26899e-05	6.92246	2.79128	0.022069
[R].IILDMVFNHTSTQHA.[W]	0	1	1	1	P28904	P28904 [97-111]		0	1726.86	0	0	0	203503	629226	398617	FALSE	High	Master Protein	P28904	Trehalose-6-phosphate hydrolase OS=Escherichia coli (strain K12) OX=83333 GN=treC PE=1 SV=3 UPId=UP000000625 PPId=UP000000625	0	309.197	58	25	704	25	551	63.8	5.85	1934.07	25	0	3.87438e+08	2.52269e+08	2.46752e+08	1.2083e+08	6.14923e+08	5.684e+08	0	0	0	0.0016842	0.00102326	0.000701297	0	0.00113625	0	-15	0.0171398
[K].ADVDKLPIPDPEDELGYVMNAVR.[T]	1xOxidation [M19]	1	1	30	P29680	P29680 [107-129]		1	2556.27	0	0	0	1.03394e+06	4.42504e+06	1.94241e+07	FALSE	High	Master Protein	P29680	Uroporphyrinogen decarboxylase OS=Escherichia coli (strain K12) OX=83333 GN=hemE PE=3 SV=3 UPId=UP000000625 PPId=UP000000625	0	71.377	56	12	89	12	354	39.2	6.3	297.01	12	0	1.65807e+07	7.23438e+06	7.59882e+07	3.59008e+06	1.05059e+07	5.60537e+07	0	0	0	0.288	0.421195	0.346527	0	0.351907	0	-15	0.000798572
[D].LGIAFDGDGDR.[V]	0	1	1	2	P31120	P31120 [236-246]		0	1135.54	1.8962e+06	1.07436e+06	857774	0	0	305441	FALSE	High	Master Protein	P31120	Phosphoglucosamine mutase OS=Escherichia coli (strain K12) OX=83333 GN=glmM PE=1 SV=3 UPId=UP000000625 PPId=UP000000625	0	238.14	67	22	526	14	445	47.5	6.02	1506.26	22	10	3.26203e+08	2.79531e+08	2.34566e+08	2.20145e+08	4.43374e+08	3.88738e+08	0.00581295	0.00384344	0.00365686	0	0	0.000785724	0.00443775	0.000261908	16.9439	4.0827	0.00480247
[I].AEATEAGLLGK.[N]	0	1	1	2	P31979	P31979 [148-158]		0	1059.57	100678	244265	405999	0	0	0	FALSE	High	Master Protein	P31979	NADH-quinone oxidoreductase subunit F OS=Escherichia coli (strain K12) OX=83333 GN=nuoF PE=1 SV=3 UPId=UP000000625 PPId=UP000000625	0	179.107	62	21	228	21	445	49.3	6.86	669.04	21	0	1.02728e+08	9.91268e+07	1.16424e+08	5.87025e+07	3.89832e+07	2.20867e+08	0.000980044	0.00246417	0.00348725	0	0	0	0.00231049	0	#DIV/0!	15	0.0337135
[E].IELDVLDHLR.[A]	0	1	1	3	P32131	P32131 [151-160]		0	1222.68	15726.9	317147	1.00863e+06	538702	911320	289144	FALSE	High	Master Protein	P32131	Oxygen-independent coproporphyrinogen III oxidase OS=Escherichia coli (strain K12) OX=83333 GN=hemN PE=1 SV=4 UPId=UP000000625 PPId=UP000000625	0	61.388	32	10	84	10	457	52.7	6.06	245.96	10	0	6.86991e+07	7.65093e+07	2.09031e+08	5.48256e+07	1.17294e+08	2.23835e+07	0.000228924	0.00414521	0.00482528	0.00982573	0.00776951	0.0129177	0.00306647	0.010171	0.301492	-1.72981	0.0265328
[K].GFIANTLTPFVGDANTQTPEFK.[S]	0	1	1	33	P32176	P32176 [986-1007]		0	2368.18	1.11371e+07	1.36708e+07	3.92512e+07	9.01677e+06	0	0	FALSE	High	Master Protein	P32176	Formate dehydrogenase-O major subunit OS=Escherichia coli (strain K12) OX=83333 GN=fdoG PE=1 SV=5 UPId=UP000000625 PPId=UP000000625	0	396.575	60	40	631	38	1016	112.5	7.28	2086.59	40	2	2.09224e+08	1.90466e+08	3.52323e+08	7.09627e+08	1.98016e+08	2.63079e+08	0.0532305	0.0717754	0.111407	0.0127064	0	0	0.0788043	0.00423545	18.6059	4.21769	0.0134842
[K].VAMTLTGAK.[S]	1xOxidation [M3]	1	1	8	P33232	P33232 [357-365]		0	907.492	0	0	58740.5	332652	342206	495084	FALSE	High	Master Protein	P33232	L-lactate dehydrogenase OS=Escherichia coli (strain K12) OX=83333 GN=lldD PE=1 SV=1 UPId=UP000000625 PPId=UP000000625	0	181.475	67	20	354	20	396	42.7	6.81	1158.5	20	0	3.99906e+08	3.7866e+08	3.49852e+08	3.79109e+08	2.32254e+08	4.58126e+08	0	0	0.000167901	0.000877457	0.00147341	0.00108067	5.5967e-05	0.00114385	0.0489288	-4.35317	0.00406878
[L].NAEQAMQGAADILR.[Q]	0	1	1	3	P33602	P33602 [294-307]		0	1487.73	399105	0	0	267203	1.50316e+06	908217	FALSE	High	Master Protein	P33602	NADH-quinone oxidoreductase subunit G OS=Escherichia coli (strain K12) OX=83333 GN=nuoG PE=1 SV=4 UPId=UP000000625 PPId=UP000000625	0	411.467	60	36	697	18	908	100.2	6.25	2392.07	36	18	9.40892e+08	7.10135e+08	7.87038e+08	3.96269e+08	8.54555e+08	5.50447e+08	0.000424178	0	0	0.000674297	0.001759	0.00164996	0.000141393	0.00136109	0.103882	-3.26698	0.0307132
[D].AVVVLENDLHR.[H]	0	1	1	4	P33602	P33602 [563-573]		0	1264.7	0	0	0	81395.9	266729	99667.7	FALSE	High	Master Protein	P33602	NADH-quinone oxidoreductase subunit G OS=Escherichia coli (strain K12) OX=83333 GN=nuoG PE=1 SV=4 UPId=UP000000625 PPId=UP000000625	0	411.467	60	36	697	18	908	100.2	6.25	2392.07	36	18	9.40892e+08	7.10135e+08	7.87038e+08	3.96269e+08	8.54555e+08	5.50447e+08	0	0	0	0.000205406	0.000312127	0.000181067	0	0.000232866	0	-15	0.0044342
[I].ATVSHCITR.[L]	1xCarbamidomethyl [C6]	1	1	13	P36672	P36672 [24-32]		0	1044.53	1.63817e+06	1.77553e+06	6.90582e+06	2.09776e+06	502755	183803	FALSE	High	Master Protein	P36672	PTS system trehalose-specific EIIBC component OS=Escherichia coli (strain K12) OX=83333 GN=treB PE=1 SV=4 UPId=UP000000625 PPId=UP000000625	0	155.505	44	13	351	5	473	51	8.98	1329.11	13	9	3.2725e+07	1.5752e+07	9.72803e+07	7.3089e+07	6.49466e+07	5.84035e+07	0.0500585	0.112718	0.0709889	0.0287015	0.00774104	0.00314712	0.0779217	0.0131965	5.9047	2.56186	0.0319151
[K].GCFTNAGQFQVVIGTNVGDYYQALIASTGQAQVDKEQVKK.[A]	1xCarbamidomethyl [C2]	1	1	20	P36672	P36672 [56-95]		2	4333.16	0	0	0	5.79255e+06	5.46892e+06	1.88707e+06	FALSE	High	Master Protein	P36672	PTS system trehalose-specific EIIBC component OS=Escherichia coli (strain K12) OX=83333 GN=treB PE=1 SV=4 UPId=UP000000625 PPId=UP000000625	0	155.505	44	13	351	5	473	51	8.98	1329.11	13	9	3.2725e+07	1.5752e+07	9.72803e+07	7.3089e+07	6.49466e+07	5.84035e+07	0	0	0	0.0792534	0.0842064	0.0323109	0	0.0652569	0	-15	0.0168659
[K].GIRPGAYCEPK.[M]	1xCarbamidomethyl [C8]	1	1	22	P36683	P36683 [397-407]		0	1247.62	4.61011e+07	4.86065e+07	4.79941e+07	3.35594e+07	1.19887e+07	1.2946e+07	FALSE	High	Master Protein	P36683	Aconitate hydratase B OS=Escherichia coli (strain K12) OX=83333 GN=acnB PE=1 SV=3 UPId=UP000000625 PPId=UP000000625	0	598.288	81	44	1552	5	865	93.4	5.4	5142.47	44	46	1.73576e+09	1.48071e+09	1.29725e+09	1.62029e+09	1.31876e+09	1.51778e+09	0.0265596	0.0328265	0.036997	0.020712	0.00909089	0.00852952	0.0321277	0.0127775	2.5144	1.33022	0.017952
[T].GVMPLDMPESVLVR.[F]	0	1	1	10	P36683	P36683 [522-535]		0	1542.8	1.65205e+07	1.47026e+07	8.9975e+06	7.0209e+06	2.6471e+06	0	FALSE	High	Master Protein	P36683	Aconitate hydratase B OS=Escherichia coli (strain K12) OX=83333 GN=acnB PE=1 SV=3 UPId=UP000000625 PPId=UP000000625	0	598.288	81	44	1552	5	865	93.4	5.4	5142.47	44	46	1.73576e+09	1.48071e+09	1.29725e+09	1.62029e+09	1.31876e+09	1.51778e+09	0.00951776	0.00992942	0.00693585	0.00433311	0.00200726	0	0.00879434	0.00211346	4.16112	2.05697	0.012924
[K].AVHIMGLLSAGGVHSHEDHIMAMVELAAER.[G]	0	1	1	19	P37689	P37689 [112-141]		0	3181.57	0	0	0	1.33711e+06	792556	1.56674e+06	FALSE	High	Master Protein	P37689	2,3-bisphosphoglycerate-independent phosphoglycerate mutase OS=Escherichia coli (strain K12) OX=83333 GN=gpmI PE=1 SV=1 UPId=UP000000625 PPId=UP000000625	0	313.127	76	23	500	20	514	56.2	5.29	1498.25	23	5	1.30919e+08	1.06581e+08	1.44436e+08	3.01971e+08	1.37184e+08	3.08028e+08	0	0	0	0.00442792	0.00577731	0.00508637	0	0.0050972	0	-15	0.000196994
[D].ASGLEVGLPDR.[Q]	0	1	1	4	P37689	P37689 [49-59]		0	1113.59	579466	779619	858313	131384	0	739482	FALSE	High	Master Protein	P37689	2,3-bisphosphoglycerate-independent phosphoglycerate mutase OS=Escherichia coli (strain K12) OX=83333 GN=gpmI PE=1 SV=1 UPId=UP000000625 PPId=UP000000625	0	313.127	76	23	500	20	514	56.2	5.29	1498.25	23	5	1.30919e+08	1.06581e+08	1.44436e+08	3.01971e+08	1.37184e+08	3.08028e+08	0.00442615	0.00731481	0.00594252	0.000435088	0	0.0024007	0.00589449	0.000945263	6.23582	2.64058	0.0113144
[K].KPMVLVILDGYGYREEQQDNAIFSAK.[T]	0	1	1	16	P37689	P37689 [6-31]		1	2984.52	1.29118e+07	1.32608e+07	1.04547e+07	1.90227e+06	853715	2.37779e+06	FALSE	High	Master Protein	P37689	2,3-bisphosphoglycerate-independent phosphoglycerate mutase OS=Escherichia coli (strain K12) OX=83333 GN=gpmI PE=1 SV=1 UPId=UP000000625 PPId=UP000000625	0	313.127	76	23	500	20	514	56.2	5.29	1498.25	23	5	1.30919e+08	1.06581e+08	1.44436e+08	3.01971e+08	1.37184e+08	3.08028e+08	0.0986248	0.12442	0.0723828	0.0062995	0.00622313	0.0077194	0.0984759	0.00674734	14.5948	3.86738	0.00364724
[R].MPEVNEAIPMPLGHGALEIGER.[R]	0	1	1	5	P37692	P37692 [48-69]		0	2360.17	5.02909e+06	7.45081e+06	1.83052e+06	0	2.64278e+06	1.19429e+06	FALSE	High	Master Protein	P37692	ADP-heptose--LPS heptosyltransferase 2 OS=Escherichia coli (strain K12) OX=83333 GN=rfaF PE=1 SV=1 UPId=UP000000625 PPId=UP000000625	0	56.755	54	9	55	9	348	39	7.55	170.54	9	0	4.66068e+07	3.44738e+07	1.12781e+07	9.66595e+06	3.47828e+07	2.32143e+07	0.107905	0.216129	0.162308	0	0.0759795	0.0514461	0.162114	0.0424752	3.81667	1.93232	0.0357764
[R].FHHISTDEVYGDLPHPDEVNNTEELPLFTETT.[A]	0	1	1	20	P37759	P37759 [128-159]		0	3696.7	2.62077e+07	9.41256e+06	1.35877e+07	6.85563e+06	2.88164e+06	0	FALSE	High	Master Protein	P37759	dTDP-glucose 4,6-dehydratase 1 OS=Escherichia coli (strain K12) OX=83333 GN=rfbB PE=3 SV=2 UPId=UP000000625 PPId=UP000000625	0	233.062	82	22	478	19	361	40.5	5.77	1438.71	22	3	2.20298e+08	1.20971e+08	2.3826e+08	2.20267e+08	1.75462e+08	1.58084e+08	0.118965	0.0778084	0.0570288	0.0311243	0.0164231	0	0.0846008	0.0158491	5.33788	2.41627	0.0276045
[R].TLILNNLEFDHADIFDDLK.[A]	0	1	1	21	P37773	P37773 [180-198]		0	2246.13	1.77752e+07	2.07965e+07	4.30243e+07	1.73464e+07	1.37403e+07	5.22488e+07	FALSE	High	Master Protein	P37773	UDP-N-acetylmuramate--L-alanyl-gamma-D-glutamyl-meso-2,6-diaminoheptandioate ligase OS=Escherichia coli (strain K12) OX=83333 GN=mpl PE=1 SV=3 UPId=UP000000625 PPId=UP000000625	0	102.623	54	15	140	15	457	49.8	5.88	476.16	15	0	4.55196e+07	1.02888e+08	1.35559e+08	1.46387e+07	1.64726e+07	7.01076e+07	0.390496	0.202128	0.317383	1.18497	0.83413	0.745266	0.303336	0.921455	0.329192	-1.603	0.0130226
[K].LVATDTIYPHTGQAA.[K]	0	1	1	3	P46837	P46837 [351-365]		0	1557.79	922576	1.70675e+06	1.84237e+06	0	0	0	FALSE	High	Master Protein	P46837	Protein YhgF OS=Escherichia coli (strain K12) OX=83333 GN=yhgF PE=1 SV=3 UPId=UP000000625 PPId=UP000000625	0	180.391	43	26	207	26	773	85.1	6.3	448.31	26	0	7.46516e+07	7.03314e+07	6.2247e+07	3.70312e+07	7.16051e+07	6.88948e+07	0.0123584	0.0242673	0.0295977	0	0	0	0.0220745	0	#DIV/0!	15	0.0123322
[A].EALTSISQTTLQNLSNLEK.[G]	0	1	1	10	P52643	P52643 [302-320]		0	2090.1	6.23313e+06	3.95283e+06	3.12342e+06	2.13068e+06	0	0	FALSE	High	Master Protein	P52643	D-lactate dehydrogenase OS=Escherichia coli (strain K12) OX=83333 GN=ldhA PE=1 SV=1 UPId=UP000000625 PPId=UP000000625	0	86.852	52	11	100	11	329	36.5	5.44	337.98	11	0	4.7119e+07	3.69897e+07	1.63697e+07	2.24757e+08	3.76527e+07	9.55142e+07	0.132285	0.106863	0.190804	0.00947993	0	0	0.143317	0.00315998	45.3539	5.50316	0.00500928
[D].HPHGGGEGR.[N]	0	1	1	2	P60422	P60422 [230-238]		0	903.418	46486.7	71527.3	176900	0	50454.9	44104.2	FALSE	High	Master Protein	P60422	50S ribosomal protein L2 OS=Escherichia coli (strain K12) OX=83333 GN=rplB PE=1 SV=2 UPId=UP000000625 PPId=UP000000625	0	196.596	49	12	785	12	273	29.8	10.93	2024.66	12	0	2.44005e+08	2.19088e+08	4.7984e+08	2.00671e+08	5.33571e+08	4.00491e+08	0.000190515	0.000326477	0.000368665	0	9.45608e-05	0.000110125	0.000295219	6.82287e-05	4.3269	2.11333	0.0236556
[R].DALVAFLEQHK.[E]	0	1	1	11	P60906	P60906 [179-189]		0	1270.68	620946	704209	384936	144776	426680	0	FALSE	High	Master Protein	P60906	Histidine--tRNA ligase OS=Escherichia coli (strain K12) OX=83333 GN=hisS PE=1 SV=2 UPId=UP000000625 PPId=UP000000625	0	214.714	67	22	386	22	424	47	5.91	1188.35	22	0	1.24518e+08	8.86305e+07	1.02009e+08	9.49336e+07	3.38026e+08	2.66651e+08	0.00498679	0.00794545	0.00377355	0.00152502	0.00126227	0	0.00556859	0.000929099	5.99355	2.58341	0.0248836
[K].VTDGSGAAVQEGQGDLWVK.[R]	0	1	1	12	P61316	P61316 [45-63]		0	1916.93	786506	5.02549e+06	2.94498e+06	0	808401	1.62178e+06	FALSE	High	Master Protein	P61316	Outer-membrane lipoprotein carrier protein OS=Escherichia coli (strain K12) OX=83333 GN=lolA PE=1 SV=1 UPId=UP000000625 PPId=UP000000625	0	59.053	57	8	97	8	203	22.5	6.8	269.78	8	0	9.58917e+06	2.41394e+07	3.05233e+07	5.82993e+06	4.05553e+07	1.43346e+08	0.0820203	0.208187	0.0964828	0	0.0199333	0.0113138	0.128897	0.0104157	12.3752	3.62938	0.0423285
[L].LSQVPGVSFTEQEVADLTK.[R]	0	1	1	43	P61889	P61889 [186-204]		0	2048.05	6.30069e+07	2.80522e+07	6.69145e+07	2.26131e+07	1.10274e+07	7.17429e+06	FALSE	High	Master Protein	P61889	Malate dehydrogenase OS=Escherichia coli (strain K12) OX=83333 GN=mdh PE=1 SV=1 UPId=UP000000625 PPId=UP000000625	0	319.441	89	22	1028	8	312	32.3	5.77	4178.37	22	15	3.91409e+09	2.59447e+09	4.8213e+09	5.15815e+09	4.62401e+09	2.27128e+09	0.0160975	0.0108123	0.0138789	0.00438395	0.00238481	0.00315871	0.0135962	0.00330916	4.10867	2.03867	0.00329003
[G].FSGEDATPALEGADVVLISAGVAR.[K]	0	1	1	8	P61889	P61889 [58-81]		0	2345.2	8.43542e+06	5.65058e+06	5.18519e+06	0	1.30014e+06	0	FALSE	High	Master Protein	P61889	Malate dehydrogenase OS=Escherichia coli (strain K12) OX=83333 GN=mdh PE=1 SV=1 UPId=UP000000625 PPId=UP000000625	0	319.441	89	22	1028	8	312	32.3	5.77	4178.37	22	15	3.91409e+09	2.59447e+09	4.8213e+09	5.15815e+09	4.62401e+09	2.27128e+09	0.00215514	0.00217793	0.00107548	0	0.000281171	0	0.00180285	9.37237e-05	19.2358	4.26572	0.0104171
[K].ELPLTESLALTIDR.[V]	0	1	1	82	P62707	P62707 [147-160]		0	1570.87	3.79166e+08	2.73333e+08	2.2707e+08	1.47223e+08	1.20947e+08	5.60099e+07	FALSE	High	Master Protein	P62707	2,3-bisphosphoglycerate-dependent phosphoglycerate mutase OS=Escherichia coli (strain K12) OX=83333 GN=gpmA PE=1 SV=2 UPId=UP000000625 PPId=UP000000625	0	163.561	63	17	493	17	250	28.5	6.18	1497.33	17	0	3.05763e+08	2.6723e+08	3.41108e+08	2.64262e+08	2.88239e+08	1.55064e+08	1.24006	1.02284	0.665683	0.557111	0.419605	0.361206	0.976196	0.445974	2.18891	1.13021	0.0402667
[V].PAIFLDR.[D]	0	1	1	5	P63228	P63228 [6-12]		0	831.472	341163	3.22154e+06	2.3802e+06	151148	3.27313e+06	1.43272e+06	FALSE	High	Master Protein	P63228	D-glycero-beta-D-manno-heptose-1,7-bisphosphate 7-phosphatase OS=Escherichia coli (strain K12) OX=83333 GN=gmhB PE=1 SV=1 UPId=UP000000625 PPId=UP000000625	0	30.02	59	6	31	6	191	21.3	5.16	75.38	6	0	509849	2.62631e+06	1.81914e+06	1.53769e+06	7.65481e+06	4.35059e+06	0.669146	1.22664	1.30842	0.0982952	0.427592	0.329317	1.06807	0.285068	3.74672	1.90563	0.0247542
[R].ATYIVVHDGMGK.[I]	1xOxidation [M10]	1	1	6	P65556	P65556 [39-50]		0	1306.65	1.3882e+06	908321	1.46408e+06	640383	194302	0	FALSE	High	Master Protein	P65556	Uncharacterized Nudix hydrolase YfcD OS=Escherichia coli (strain K12) OX=83333 GN=yfcD PE=1 SV=1 UPId=UP000000625 PPId=UP000000625	0	46.685	41	5	47	5	180	20.4	4.72	196.25	5	0	4.44252e+07	2.4265e+07	5.47097e+07	1.11626e+08	1.49116e+08	5.56869e+06	0.0312481	0.0374334	0.0267608	0.00573687	0.00130302	0	0.0318141	0.00234663	13.5574	3.761	0.00114756
[R].NADEMAAHLK.[S]	1xOxidation [M5]	1	1	8	P75691	P75691 [227-236]		0	1115.51	355233	258800	130862	219891	63373.4	0	FALSE	High	Master Protein	P75691	Aldehyde reductase YahK OS=Escherichia coli (strain K12) OX=83333 GN=yahK PE=1 SV=1 UPId=UP000000625 PPId=UP000000625	0	65.941	51	12	69	12	349	38	6.23	177.87	12	0	8.6762e+06	8.06941e+06	4.34851e+06	8.83547e+06	2.34863e+07	2.46968e+07	0.0409434	0.0320717	0.0300935	0.0248873	0.00269831	0	0.0343695	0.00919522	3.73776	1.90218	0.0423703
[R].ADQINEAYER.[M]	0	1	1	5	P75691	P75691 [321-330]		0	1208.55	1.32014e+06	1.99137e+06	889971	0	11971.1	1.76894e+06	FALSE	High	Master Protein	P75691	Aldehyde reductase YahK OS=Escherichia coli (strain K12) OX=83333 GN=yahK PE=1 SV=1 UPId=UP000000625 PPId=UP000000625	0	65.941	51	12	69	12	349	38	6.23	177.87	12	0	8.6762e+06	8.06941e+06	4.34851e+06	8.83547e+06	2.34863e+07	2.46968e+07	0.152156	0.246779	0.204661	0	0.000509704	0.0716265	0.201199	0.0240454	8.36746	3.06479	0.00813131
[R].EQLAEVAAHWR.[A]	0	1	1	5	P75823	P75823 [318-328]		0	1309.66	0	343020	182673	100395	2.74639e+06	1.2736e+06	FALSE	High	Master Protein	P75823	Low specificity L-threonine aldolase OS=Escherichia coli (strain K12) OX=83333 GN=ltaE PE=1 SV=1 UPId=UP000000625 PPId=UP000000625	0	59.694	51	13	84	13	333	36.5	6.19	161.83	13	0	1.58714e+07	1.34622e+07	2.47224e+07	1.48358e+06	5.15651e+07	3.84133e+07	0	0.0254803	0.00738895	0.067671	0.0532605	0.0331553	0.0109564	0.0513623	0.213316	-2.22893	0.0322811
[K].DFLNLFSYTGSATVHAGLGGAR.[S]	0	1	1	11	P75864	P75864 [541-562]		0	2254.13	0	0	0	2.42546e+06	1.15051e+06	1.09164e+07	FALSE	High	Master Protein	P75864	Ribosomal RNA large subunit methyltransferase K/L OS=Escherichia coli (strain K12) OX=83333 GN=rlmL PE=1 SV=1 UPId=UP000000625 PPId=UP000000625	0	169.912	43	22	219	22	702	78.8	8.82	637.71	22	0	9.11938e+07	9.57427e+07	1.27391e+07	4.99829e+07	2.77971e+07	1.20946e+08	0	0	0	0.0485258	0.0413898	0.0902581	0	0.0600579	0	-15	0.0169482
[R].NEEALELLFGHLRK.[D]	0	1	1	11	P77395	P77395 [232-245]		1	1668.91	361658	967321	684628	4.23837e+06	5.03546e+06	2.85797e+06	FALSE	High	Master Protein	P77395	Chaperedoxin OS=Escherichia coli (strain K12) OX=83333 GN=cnoX PE=1 SV=2 UPId=UP000000625 PPId=UP000000625	0	111.968	73	11	227	11	284	31.8	4.59	872.55	11	0	3.11641e+08	2.03097e+08	2.20861e+08	8.37971e+07	1.17112e+08	1.54719e+08	0.0011605	0.00476286	0.00309981	0.0505789	0.0429969	0.018472	0.00300772	0.0373493	0.0805296	-3.63434	0.0243605
[R].SIDEQEDKPLK.[V]	0	1	1	5	P77718	P77718 [415-425]		0	1301.66	1.22371e+06	849513	1.29147e+06	0	77269.5	232977	FALSE	High	Master Protein	P77718	tRNA sulfurtransferase OS=Escherichia coli (strain K12) OX=83333 GN=thiI PE=1 SV=1 UPId=UP000000625 PPId=UP000000625	0	164.18	52	18	286	18	482	54.9	6.61	876.21	18	0	1.30224e+08	2.40399e+08	1.95237e+08	6.06585e+07	1.82696e+08	1.16138e+08	0.00939699	0.00353377	0.00661489	0	0.000422939	0.00200604	0.00651522	0.000809661	8.04684	3.00842	0.0338659
[E].APQTLAQEVDR.[S]	0	1	1	5	P77804	P77804 [387-397]		0	1227.63	410646	563003	185803	2.97459e+06	1.78306e+06	2.08744e+06	FALSE	High	Master Protein	P77804	Protein YdgA OS=Escherichia coli (strain K12) OX=83333 GN=ydgA PE=1 SV=1 UPId=UP000000625 PPId=UP000000625	0	244.613	76	25	425	25	502	54.7	5.17	1371.71	25	0	5.69141e+08	4.30467e+08	3.78155e+08	3.20846e+08	2.3342e+08	5.70921e+08	0.00072152	0.00130789	0.000491341	0.00927108	0.00763886	0.00365627	0.00084025	0.00685541	0.122567	-3.02835	0.0233858
[T].GTASAEQLIETIK.[Q]	0	1	1	5	Q59385	Q59385 [45-57]		0	1360.73	1.01049e+06	2.85324e+06	4.69271e+06	1.93772e+06	5.08653e+06	1.89749e+07	FALSE	High	Master Protein	Q59385	Copper-exporting P-type ATPase OS=Escherichia coli (strain K12) OX=83333 GN=copA PE=1 SV=4 UPId=UP000000625 PPId=UP000000625	0	44.898	14	5	33	5	834	87.8	5.57	170.24	5	0	2.234e+08	1.99005e+08	1.01814e+08	1.31128e+07	2.6071e+07	6.54567e+07	0.00452323	0.0143375	0.0460911	0.147773	0.195103	0.289885	0.0216506	0.21092	0.102648	-3.28422	0.0122643
[A].YELVAPILTK.[I]	0	1	1	11	P00350	P00350 [149-158]		0	1146.68	0	0	0	270748	1.75323e+06	549915	FALSE	High	Master Protein	P00350	6-phosphogluconate dehydrogenase, decarboxylating OS=Escherichia coli (strain K12) OX=83333 GN=gnd PE=1 SV=2 UPId=UP000000625 PPId=UP000000625	0	397.25	87	38	1221	27	468	51.4	5.15	4756.45	38	13	2.99598e+09	2.30786e+09	2.03104e+09	2.59328e+09	3.93468e+09	3.19749e+09	0	0	0	0.000104404	0.000445584	0.000171983	0	0.000240657	0	-15	0.0822796
[D].GEPCVTYIGADGAGHYVK.[M]	1xCarbamidomethyl [C4]	1	1	1	P00350	P00350 [166-183]		0	1893.88	0	0	0	217190	0	404073	FALSE	High	Master Protein	P00350	6-phosphogluconate dehydrogenase, decarboxylating OS=Escherichia coli (strain K12) OX=83333 GN=gnd PE=1 SV=2 UPId=UP000000625 PPId=UP000000625	0	397.25	87	38	1221	27	468	51.4	5.15	4756.45	38	13	2.99598e+09	2.30786e+09	2.03104e+09	2.59328e+09	3.93468e+09	3.19749e+09	0	0	0	8.37512e-05	0	0.000126372	0	7.00411e-05	0	-15	0.132218
[K].MVHNGIEYGDMQLIAEAYSLLK.[G]	2xOxidation [M1; M11]	1	1	6	P00350	P00350 [184-205]		0	2495.23	0	0	0	0	1.75344e+06	3.45549e+07	FALSE	High	Master Protein	P00350	6-phosphogluconate dehydrogenase, decarboxylating OS=Escherichia coli (strain K12) OX=83333 GN=gnd PE=1 SV=2 UPId=UP000000625 PPId=UP000000625	0	397.25	87	38	1221	27	468	51.4	5.15	4756.45	38	13	2.99598e+09	2.30786e+09	2.03104e+09	2.59328e+09	3.93468e+09	3.19749e+09	0	0	0	0	0.000445638	0.0108069	0	0.00375084	0	-15	0.347919
[K].KDEDGNYLVDVILDEAANKGTGK.[W]	0	1	1	8	P00350	P00350 [242-264]		2	2464.22	0	0	0	0	6.41935e+06	3.04525e+06	FALSE	High	Master Protein	P00350	6-phosphogluconate dehydrogenase, decarboxylating OS=Escherichia coli (strain K12) OX=83333 GN=gnd PE=1 SV=2 UPId=UP000000625 PPId=UP000000625	0	397.25	87	38	1221	27	468	51.4	5.15	4756.45	38	13	2.99598e+09	2.30786e+09	2.03104e+09	2.59328e+09	3.93468e+09	3.19749e+09	0	0	0	0	0.00163148	0.000952388	0	0.000861289	0	-15	0.142832
[A].NLLLAPYFK.[Q]	0	1	1	4	P00350	P00350 [386-394]		0	1078.63	163628	1.82158e+06	4.01461e+06	0	0	0	FALSE	High	Master Protein	P00350	6-phosphogluconate dehydrogenase, decarboxylating OS=Escherichia coli (strain K12) OX=83333 GN=gnd PE=1 SV=2 UPId=UP000000625 PPId=UP000000625	0	397.25	87	38	1221	27	468	51.4	5.15	4756.45	38	13	2.99598e+09	2.30786e+09	2.03104e+09	2.59328e+09	3.93468e+09	3.19749e+09	5.46159e-05	0.000789295	0.00197662	0	0	0	0.000940178	0	#DIV/0!	15	0.168439
[R].FHQEMLNLFLK.[Y]	0	1	1	2	P00393	P00393 [150-160]		0	1419.75	0	0	0	1.89153e+06	2.68554e+06	0	FALSE	High	Master Protein	P00393	Type II NADH:quinone oxidoreductase OS=Escherichia coli (strain K12) OX=83333 GN=ndh PE=1 SV=2 UPId=UP000000625 PPId=UP000000625	0	215.731	78	22	416	10	434	47.3	8.85	1208.62	22	13	2.25789e+08	1.84927e+08	1.09492e+08	9.41297e+07	1.67506e+08	2.79102e+08	0	0	0	0.020095	0.0160325	0	0	0.0120425	0	-15	0.121122
[L].TNEALNVTLVEAGER.[I]	0	1	1	3	P00393	P00393 [205-219]		0	1615.83	206346	2.25287e+06	0	0	0	0	FALSE	High	Master Protein	P00393	Type II NADH:quinone oxidoreductase OS=Escherichia coli (strain K12) OX=83333 GN=ndh PE=1 SV=2 UPId=UP000000625 PPId=UP000000625	0	215.731	78	22	416	10	434	47.3	8.85	1208.62	22	13	2.25789e+08	1.84927e+08	1.09492e+08	9.41297e+07	1.67506e+08	2.79102e+08	0.000913888	0.0121825	0	0	0	0	0.00436545	0	#DIV/0!	15	0.327558
[F].WNVVNWDEAAAR.[F]	0	1	1	3	P00448	P00448 [190-201]		0	1430.68	0	0	0	3.00198e+06	2.05164e+06	0	FALSE	High	Master Protein	P00448	Superoxide dismutase [Mn] OS=Escherichia coli (strain K12) OX=83333 GN=sodA PE=1 SV=2 UPId=UP000000625 PPId=UP000000625	0	108.692	80	12	248	12	206	23.1	6.96	1124.05	12	0	9.45198e+08	4.69072e+08	1.41057e+09	1.4763e+09	1.2753e+09	7.06152e+08	0	0	0	0.00203345	0.00160875	0	0	0.00121407	0	-15	0.121497
[K].YDNHLLEDYTEEEFKQM.[D]	0	1	1	3	P00452	P00452 [115-131]		1	2203.95	0	0	0	0	1.1968e+06	894188	FALSE	High	Master Protein	P00452	Ribonucleoside-diphosphate reductase 1 subunit alpha OS=Escherichia coli (strain K12) OX=83333 GN=nrdA PE=1 SV=2 UPId=UP000000625 PPId=UP000000625	0	321.341	64	37	564	29	761	85.7	6.18	1707.33	37	8	6.75871e+08	5.19032e+08	1.517e+09	8.64064e+08	1.22377e+09	8.77244e+08	0	0	0	0	0.000977964	0.00101931	0	0.000665759	0	-15	0.116287
[K].GEDITLFSPSDVPGLYDAF.[F]	0	1	1	7	P00452	P00452 [350-368]		0	2042.96	8.93931e+06	2.55184e+06	0	0	0	0	FALSE	High	Master Protein	P00452	Ribonucleoside-diphosphate reductase 1 subunit alpha OS=Escherichia coli (strain K12) OX=83333 GN=nrdA PE=1 SV=2 UPId=UP000000625 PPId=UP000000625	0	321.341	64	37	564	29	761	85.7	6.18	1707.33	37	8	6.75871e+08	5.19032e+08	1.517e+09	8.64064e+08	1.22377e+09	8.77244e+08	0.0132264	0.00491653	0	0	0	0	0.00604763	0	#DIV/0!	15	0.192219
[R].TGIEINPQAIFDIQIK.[R]	0	1	1	19	P00490	P00490 [519-534]		0	1799.99	0	0	0	2.59933e+06	1.6572e+06	0	FALSE	High	Master Protein	P00490	Maltodextrin phosphorylase OS=Escherichia coli (strain K12) OX=83333 GN=malP PE=1 SV=7 UPId=UP000000625 PPId=UP000000625	0	284.131	54	31	358	31	797	90.5	7.39	1037.26	31	0	4.86599e+07	6.68427e+07	7.44127e+07	1.01752e+08	8.8855e+07	8.40394e+07	0	0	0	0.0255458	0.0186506	0	0	0.0147321	0	-15	0.125707
[Y].DINLTDLLEEEIDPALGNGGLGR.[L]	0	1	1	3	P00490	P00490 [96-118]		0	2424.23	0	0	0	0	951257	7.34024e+06	FALSE	High	Master Protein	P00490	Maltodextrin phosphorylase OS=Escherichia coli (strain K12) OX=83333 GN=malP PE=1 SV=7 UPId=UP000000625 PPId=UP000000625	0	284.131	54	31	358	31	797	90.5	7.39	1037.26	31	0	4.86599e+07	6.68427e+07	7.44127e+07	1.01752e+08	8.8855e+07	8.40394e+07	0	0	0	0	0.0107057	0.0873428	0	0.0326828	0	-15	0.30045
[T].SVDEVLELLAGRK.[-]	0	1	1	2	P00550	P00550 [625-637]		1	1428.81	0	0	0	1.54807e+06	735746	0	FALSE	High	Master Protein	P00550	PTS system mannitol-specific EIICBA component OS=Escherichia coli (strain K12) OX=83333 GN=mtlA PE=1 SV=1 UPId=UP000000625 PPId=UP000000625	0	137.466	39	15	209	15	637	67.9	6.49	684.56	15	0	1.91912e+08	1.89164e+08	2.79426e+07	4.5385e+07	1.13566e+08	1.07838e+08	0	0	0	0.0341098	0.00647856	0	0	0.0135294	0	-15	0.265447
[Q].AVADQYADFLR.[E]	0	1	1	2	P00561	P00561 [559-569]		0	1268.63	0	0	0	319404	1.09172e+06	0	FALSE	High	Master Protein	P00561	Bifunctional aspartokinase/homoserine dehydrogenase 1 OS=Escherichia coli (strain K12) OX=83333 GN=thrA PE=1 SV=2 UPId=UP000000625 PPId=UP000000625	0	193.096	55	28	231	28	820	89.1	5.68	659.57	28	0	5.50797e+07	2.63173e+07	8.3519e+07	4.94886e+07	2.0529e+08	9.51947e+07	0	0	0	0.0064541	0.00531791	0	0	0.003924	0	-15	0.119809
[R].AQVRPLAVGVHNDR.[Q]	0	1	1	1	P00562	P00562 [344-357]		0	1531.85	0	399922	211801	0	0	0	FALSE	High	Master Protein	P00562	Bifunctional aspartokinase/homoserine dehydrogenase 2 OS=Escherichia coli (strain K12) OX=83333 GN=metL PE=1 SV=3 UPId=UP000000625 PPId=UP000000625	0	76.186	34	17	78	17	810	88.8	5.59	212.85	17	0	5.41741e+07	7.4278e+07	3.66629e+06	1.08437e+07	5.17072e+07	7.60605e+07	0	0.00538413	0.0577697	0	0	0	0.0210513	0	#DIV/0!	15	0.31697
[Q].IEEETGLTIEQVK.[D]	0	1	1	2	P00579	P00579 [347-359]		0	1488.78	0	0	0	157941	0	1.00903e+06	FALSE	High	Master Protein	P00579	RNA polymerase sigma factor RpoD OS=Escherichia coli (strain K12) OX=83333 GN=rpoD PE=1 SV=2 UPId=UP000000625 PPId=UP000000625	0	162.606	38	19	273	18	613	70.2	4.79	813.33	19	1	5.69294e+07	3.56333e+07	5.35689e+07	4.29797e+07	8.924e+07	4.85675e+07	0	0	0	0.00367479	0	0.0207758	0	0.0081502	0	-15	0.271906
[M].TNTILGPEEVVNK.[Y]	0	1	1	4	P00582	P00582 [156-168]		0	1413.76	118546	0	900859	0	0	0	FALSE	High	Master Protein	P00582	DNA polymerase I OS=Escherichia coli (strain K12) OX=83333 GN=polA PE=1 SV=1 UPId=UP000000625 PPId=UP000000625	0	394.288	69	40	507	36	928	103.1	5.58	1606.32	40	4	4.31642e+08	4.33622e+08	8.25995e+08	6.68959e+08	3.22885e+08	5.52574e+08	0.000274639	0	0.00109063	0	0	0	0.000455091	0	#DIV/0!	15	0.237014
[H].GTDTMEETAYFLDLTVK.[C]	0	1	1	5	P00805	P00805 [110-126]		0	1933.91	0	0	0	0	2.08411e+06	6.77837e+06	FALSE	High	Master Protein	P00805	L-asparaginase 2 OS=Escherichia coli (strain K12) OX=83333 GN=ansB PE=1 SV=2 UPId=UP000000625 PPId=UP000000625	0	95.082	55	14	84	14	348	36.8	6.38	220.77	14	0	4.81675e+06	1.44206e+07	1.48751e+07	2.7354e+07	2.54247e+07	4.69557e+07	0	0	0	0	0.0819718	0.144357	0	0.0754429	0	-15	0.145414
[H].GTDTMEETAYFLDLTVK.[C]	1xOxidation [M5]	1	1	5	P00805	P00805 [110-126]		0	1933.91	9.0799e+06	3.58139e+06	3.92207e+06	0	0	0	FALSE	High	Master Protein	P00805	L-asparaginase 2 OS=Escherichia coli (strain K12) OX=83333 GN=ansB PE=1 SV=2 UPId=UP000000625 PPId=UP000000625	0	95.082	55	14	84	14	348	36.8	6.38	220.77	14	0	4.81675e+06	1.44206e+07	1.48751e+07	2.7354e+07	2.54247e+07	4.69557e+07	1.88507	0.248352	0.263667	0	0	0	0.799029	0	#DIV/0!	15	0.215149
[V].VENSLWQGVPNYLR.[E]	0	1	1	2	P00864	P00864 [209-222]		0	1674.86	0	0	0	3.33077e+06	830697	1.15944e+06	FALSE	High	Master Protein	P00864	Phosphoenolpyruvate carboxylase OS=Escherichia coli (strain K12) OX=83333 GN=ppc PE=1 SV=1 UPId=UP000000625 PPId=UP000000625	0	338.061	65	43	429	43	883	99	5.68	1300.17	43	0	3.4729e+08	3.1845e+08	3.73399e+08	9.48607e+07	3.7342e+08	1.95582e+08	0	0	0	0.0351122	0.00222456	0.00592816	0	0.0144217	0	-15	0.237826
[R].LLVVCGPCSIHDPETALEYAR.[R]	2xCarbamidomethyl [C5; C8]	1	1	4	P00888	P00888 [55-75]		0	2400.17	0	0	0	8.29217e+06	4.79504e+06	0	FALSE	High	Master Protein	P00888	Phospho-2-dehydro-3-deoxyheptonate aldolase, Tyr-sensitive OS=Escherichia coli (strain K12) OX=83333 GN=aroF PE=1 SV=1 UPId=UP000000625 PPId=UP000000625	0	28.87	31	6	32	5	356	38.8	5.67	92.64	6	0	1.74971e+06	4.50065e+07	1.21618e+06	2.50667e+06	9.93395e+06	2.55821e+07	0	0	0	3.30804	0.482692	0	0	1.26358	0	-15	0.287855
[R].SHGVTVVEYEQDYGVAVEEGR.[K]	0	1	1	7	P00926	P00926 [204-224]		0	2323.08	0	0	0	0	1.28491e+06	1.42534e+06	FALSE	High	Master Protein	P00926	D-serine dehydratase OS=Escherichia coli (strain K12) OX=83333 GN=dsdA PE=1 SV=3 UPId=UP000000625 PPId=UP000000625	0	115.977	62	14	134	14	442	47.9	5.91	428.65	14	0	6.72825e+07	1.89705e+07	1.42844e+08	1.06775e+08	1.03898e+08	1.07962e+08	0	0	0	0	0.012367	0.0132022	0	0.00852308	0	-15	0.116541
[K].NQGLFFPHDLPEFSLTEIDEMLK.[L]	1xOxidation [M21]	1	1	5	P00934	P00934 [26-48]		0	2736.32	0	0	0	0	2.44369e+06	2.80181e+07	FALSE	High	Master Protein	P00934	Threonine synthase OS=Escherichia coli (strain K12) OX=83333 GN=thrC PE=1 SV=1 UPId=UP000000625 PPId=UP000000625	0	232.584	84	22	384	22	428	47.1	5.4	1380.83	22	0	2.14434e+08	2.0595e+08	7.82445e+08	8.98034e+07	2.28771e+08	2.46538e+08	0	0	0	0	0.0106818	0.113646	0	0.0414427	0	-15	0.316515
[F].IAATNVNDTVPR.[F]	0	1	1	9	P00934	P00934 [270-281]		0	1270.67	0	0	0	0	68370.1	1.80313e+06	FALSE	High	Master Protein	P00934	Threonine synthase OS=Escherichia coli (strain K12) OX=83333 GN=thrC PE=1 SV=1 UPId=UP000000625 PPId=UP000000625	0	232.584	84	22	384	22	428	47.1	5.4	1380.83	22	0	2.14434e+08	2.0595e+08	7.82445e+08	8.98034e+07	2.28771e+08	2.46538e+08	0	0	0	0	0.000298859	0.0073138	0	0.00253755	0	-15	0.348149
[E].LGYAAVDDETTQQTMR.[E]	0	1	1	2	P00934	P00934 [326-341]		0	1798.83	0	0	0	142744	0	183915	FALSE	High	Master Protein	P00934	Threonine synthase OS=Escherichia coli (strain K12) OX=83333 GN=thrC PE=1 SV=1 UPId=UP000000625 PPId=UP000000625	0	232.584	84	22	384	22	428	47.1	5.4	1380.83	22	0	2.14434e+08	2.0595e+08	7.82445e+08	8.98034e+07	2.28771e+08	2.46538e+08	0	0	0	0.00158952	0	0.000745991	0	0.000778503	0	-15	0.165212
[L].ELFHGPTLAFK.[D]	0	1	1	3	P00934	P00934 [97-107]		0	1259.68	51240.6	1.78141e+06	0	0	0	0	FALSE	High	Master Protein	P00934	Threonine synthase OS=Escherichia coli (strain K12) OX=83333 GN=thrC PE=1 SV=1 UPId=UP000000625 PPId=UP000000625	0	232.584	84	22	384	22	428	47.1	5.4	1380.83	22	0	2.14434e+08	2.0595e+08	7.82445e+08	8.98034e+07	2.28771e+08	2.46538e+08	0.000238957	0.00864969	0	0	0	0	0.00296288	0	#DIV/0!	15	0.356364
[K].ENAAGIPMDAAER.[N]	0	1	1	7	P00946	P00946 [112-124]		0	1360.62	488358	769138	368337	0	0	0	FALSE	High	Master Protein	P00946	Mannose-6-phosphate isomerase OS=Escherichia coli (strain K12) OX=83333 GN=manA PE=1 SV=1 UPId=UP000000625 PPId=UP000000625	0	107.642	66	17	132	17	391	42.8	5.44	342.19	17	0	6.8084e+06	4.35028e+06	3.01322e+07	8.54065e+06	3.0016e+07	1.03355e+08	0.0717288	0.176802	0.012224	0	0	0	0.0869183	0	#DIV/0!	15	0.145128
[K].VPDTLDVWFDSGSTHSSVVDVRPEFAGHAADMYLEGSDQHR.[G]	1xOxidation [M32]	1	1	28	P00956	P00956 [527-567]		0	4530.07	4.95415e+06	0	7.78314e+06	0	0	0	FALSE	High	Master Protein	P00956	Isoleucine--tRNA ligase OS=Escherichia coli (strain K12) OX=83333 GN=ileS PE=1 SV=5 UPId=UP000000625 PPId=UP000000625	0	528.026	75	48	1115	7	938	104.2	6.01	3742.05	48	49	2.45248e+09	2.08587e+09	7.19538e+08	1.11888e+09	1.41273e+09	1.1329e+09	0.00202006	0	0.0108169	0	0	0	0.00427897	0	#DIV/0!	15	0.267007
[H].AADMYLEGSDQHR.[G]	0	1	1	2	P00956	P00956 [555-567]		0	1492.65	433717	417805	600287	0	0	0	FALSE	High	Master Protein	P00956	Isoleucine--tRNA ligase OS=Escherichia coli (strain K12) OX=83333 GN=ileS PE=1 SV=5 UPId=UP000000625 PPId=UP000000625	0	528.026	75	48	1115	7	938	104.2	6.01	3742.05	48	49	2.45248e+09	2.08587e+09	7.19538e+08	1.11888e+09	1.41273e+09	1.1329e+09	0.000176849	0.000200303	0.000834268	0	0	0	0.000403807	0	#DIV/0!	15	0.134018
[C].AFLIADGVMPSNENR.[G]	0	1	1	3	P00957	P00957 [292-306]		0	1633.8	0	0	0	0	4.07547e+06	9.19773e+06	FALSE	High	Master Protein	P00957	Alanine--tRNA ligase OS=Escherichia coli (strain K12) OX=83333 GN=alaS PE=1 SV=2 UPId=UP000000625 PPId=UP000000625	0	529.814	68	46	1112	19	876	96	5.81	3722.49	46	32	4.66649e+08	4.49278e+08	5.58254e+08	3.57721e+08	9.31847e+08	7.45243e+08	0	0	0	0	0.00437354	0.0123419	0	0.00557182	0	-15	0.197881
[K].LVGPLIDVMGSAGEDLKR.[Q]	0	1	1	7	P00957	P00957 [334-351]		1	1870.01	0	0	0	1.66559e+06	0	314648	FALSE	High	Master Protein	P00957	Alanine--tRNA ligase OS=Escherichia coli (strain K12) OX=83333 GN=alaS PE=1 SV=2 UPId=UP000000625 PPId=UP000000625	0	529.814	68	46	1112	19	876	96	5.81	3722.49	46	32	4.66649e+08	4.49278e+08	5.58254e+08	3.57721e+08	9.31847e+08	7.45243e+08	0	0	0	0.0046561	0	0.000422208	0	0.00169277	0	-15	0.318422
[K].GMFLPDR.[F]	0	1	1	1	P00959	P00959 [134-140]		0	851.408	68086.3	0	3.24806e+06	0	0	0	FALSE	High	Master Protein	P00959	Methionine--tRNA ligase OS=Escherichia coli (strain K12) OX=83333 GN=metG PE=1 SV=2 UPId=UP000000625 PPId=UP000000625	0	388.286	74	37	651	8	677	76.2	5.86	1990	37	37	4.06744e+08	2.46506e+08	5.50067e+08	2.19155e+08	7.61257e+08	4.25885e+08	0.000167394	0	0.00590485	0	0	0	0.00202408	0	#DIV/0!	15	0.355912
[S].SRIDDIDLNLEDFVQR.[V]	0	1	1	2	P00959	P00959 [366-381]		1	1947.98	0	0	0	1.5065e+07	744994	0	FALSE	High	Master Protein	P00959	Methionine--tRNA ligase OS=Escherichia coli (strain K12) OX=83333 GN=metG PE=1 SV=2 UPId=UP000000625 PPId=UP000000625	0	388.286	74	37	651	8	677	76.2	5.86	1990	37	37	4.06744e+08	2.46506e+08	5.50067e+08	2.19155e+08	7.61257e+08	4.25885e+08	0	0	0	0.0687414	0.000978636	0	0	0.02324	0	-15	0.364799
[R].DADLQAICSMGINLFRVLMTYLKPVLPK.[L]	1xCarbamidomethyl [C8]; 2xOxidation [M10; M19]	1	1	5	P00959	P00959 [471-498]		1	3206.71	0	0	0	0	43451.9	148791	FALSE	High	Master Protein	P00959	Methionine--tRNA ligase OS=Escherichia coli (strain K12) OX=83333 GN=metG PE=1 SV=2 UPId=UP000000625 PPId=UP000000625	0	388.286	74	37	651	8	677	76.2	5.86	1990	37	37	4.06744e+08	2.46506e+08	5.50067e+08	2.19155e+08	7.61257e+08	4.25885e+08	0	0	0	0	5.70792e-05	0.00034937	0	0.000135483	0	-15	0.278753
[K].AQQLGITPEQMIGEMSQEHQTDFAGFNISYDNYHSTHSEENR.[Q]	0	1	1	17	P00959	P00959 [63-104]		0	4840.13	2.81091e+06	0	4.3828e+06	0	0	0	FALSE	High	Master Protein	P00959	Methionine--tRNA ligase OS=Escherichia coli (strain K12) OX=83333 GN=metG PE=1 SV=2 UPId=UP000000625 PPId=UP000000625	0	388.286	74	37	651	8	677	76.2	5.86	1990	37	37	4.06744e+08	2.46506e+08	5.50067e+08	2.19155e+08	7.61257e+08	4.25885e+08	0.00691077	0	0.00796775	0	0	0	0.00495951	0	#DIV/0!	15	0.11812
[R].FGISEGMVMAAGPGGK.[D]	0	1	1	4	P00959	P00959 [644-659]		0	1508.72	74397.8	0	4.29782e+06	0	0	0	FALSE	High	Master Protein	P00959	Methionine--tRNA ligase OS=Escherichia coli (strain K12) OX=83333 GN=metG PE=1 SV=2 UPId=UP000000625 PPId=UP000000625	0	388.286	74	37	651	8	677	76.2	5.86	1990	37	37	4.06744e+08	2.46506e+08	5.50067e+08	2.19155e+08	7.61257e+08	4.25885e+08	0.000182911	0	0.00781325	0	0	0	0.00266539	0	#DIV/0!	15	0.359006
[Q].GVDSVYDLVWSDGPLGK.[T]	0	1	1	6	P00960	P00960 [176-192]		0	1806.89	0	7.27696e+06	1.29809e+07	0	0	0	FALSE	High	Master Protein	P00960	Glycine--tRNA ligase alpha subunit OS=Escherichia coli (strain K12) OX=83333 GN=glyQ PE=1 SV=2 UPId=UP000000625 PPId=UP000000625	0	107.071	55	10	244	10	303	34.8	5	839.98	10	0	2.02819e+08	6.44226e+07	3.19568e+08	6.25582e+07	5.23868e+08	1.81005e+08	0	0.112957	0.0406202	0	0	0	0.0511923	0	#DIV/0!	15	0.196141
[R].QGCTIVQPLDMEVGAGTSHPMTCLR.[E]	2xCarbamidomethyl [C3; C23]; 1xOxidation [M21]	1	1	3	P00960	P00960 [23-47]		0	2774.27	157694	1.46425e+06	0	0	0	0	FALSE	High	Master Protein	P00960	Glycine--tRNA ligase alpha subunit OS=Escherichia coli (strain K12) OX=83333 GN=glyQ PE=1 SV=2 UPId=UP000000625 PPId=UP000000625	0	107.071	55	10	244	10	303	34.8	5	839.98	10	0	2.02819e+08	6.44226e+07	3.19568e+08	6.25582e+07	5.23868e+08	1.81005e+08	0.000777509	0.0227289	0	0	0	0	0.00783547	0	#DIV/0!	15	0.352263
[A].GDDLPSNPVACALAIADK.[M]	1xCarbamidomethyl [C11]	1	1	3	P00961	P00961 [440-457]		0	1826.9	0	0	0	0	772372	2.42201e+06	FALSE	High	Master Protein	P00961	Glycine--tRNA ligase beta subunit OS=Escherichia coli (strain K12) OX=83333 GN=glyS PE=1 SV=4 UPId=UP000000625 PPId=UP000000625	0	491.839	76	44	1146	40	689	76.8	5.44	3809.31	44	5	1.28814e+09	7.84806e+08	7.72973e+08	7.11403e+08	1.93146e+09	8.79173e+08	0	0	0	0	0.000399891	0.00275487	0	0.00105159	0	-15	0.288256
[Q].DALVELAELREPVDAFFDK.[V]	0	1	1	3	P00961	P00961 [636-654]		1	2177.11	0	0	0	1.29659e+06	2.3528e+06	6.61853e+06	FALSE	High	Master Protein	P00961	Glycine--tRNA ligase beta subunit OS=Escherichia coli (strain K12) OX=83333 GN=glyS PE=1 SV=4 UPId=UP000000625 PPId=UP000000625	0	491.839	76	44	1146	40	689	76.8	5.44	3809.31	44	5	1.28814e+09	7.84806e+08	7.72973e+08	7.11403e+08	1.93146e+09	8.79173e+08	0	0	0	0.00182258	0.00121815	0.00752813	0	0.00352295	0	-15	0.154554
[L].AELREPVDAFFDK.[V]	0	1	1	3	P00961	P00961 [642-654]		1	1536.77	0	0	0	90294	1.45107e+06	0	FALSE	High	Master Protein	P00961	Glycine--tRNA ligase beta subunit OS=Escherichia coli (strain K12) OX=83333 GN=glyS PE=1 SV=4 UPId=UP000000625 PPId=UP000000625	0	491.839	76	44	1146	40	689	76.8	5.44	3809.31	44	5	1.28814e+09	7.84806e+08	7.72973e+08	7.11403e+08	1.93146e+09	8.79173e+08	0	0	0	0.000126924	0.000751285	0	0	0.000292736	0	-15	0.27591
[K].VMVMVDDK.[E]	2xOxidation [M2; M4]	1	1	2	P00961	P00961 [655-662]		0	968.443	143703	0	1.19745e+06	0	0	0	FALSE	High	Master Protein	P00961	Glycine--tRNA ligase beta subunit OS=Escherichia coli (strain K12) OX=83333 GN=glyS PE=1 SV=4 UPId=UP000000625 PPId=UP000000625	0	491.839	76	44	1146	40	689	76.8	5.44	3809.31	44	5	1.28814e+09	7.84806e+08	7.72973e+08	7.11403e+08	1.93146e+09	8.79173e+08	0.000111558	0	0.00154915	0	0	0	0.000553568	0	#DIV/0!	15	0.329333
[K].VMVMVDDK.[E]	1xOxidation [M2]	1	1	3	P00961	P00961 [655-662]		0	968.443	137249	612951	0	0	0	0	FALSE	High	Master Protein	P00961	Glycine--tRNA ligase beta subunit OS=Escherichia coli (strain K12) OX=83333 GN=glyS PE=1 SV=4 UPId=UP000000625 PPId=UP000000625	0	491.839	76	44	1146	40	689	76.8	5.44	3809.31	44	5	1.28814e+09	7.84806e+08	7.72973e+08	7.11403e+08	1.93146e+09	8.79173e+08	0.000106548	0.000781023	0	0	0	0	0.000295857	0	#DIV/0!	15	0.29292
[K].IDMASPFIVMR.[D]	2xOxidation [M3; M10]	1	1	4	P00962	P00962 [177-187]		0	1279.65	1.20448e+07	3.01064e+06	2.51904e+06	0	0	0	FALSE	High	Master Protein	P00962	Glutamine--tRNA ligase OS=Escherichia coli (strain K12) OX=83333 GN=glnS PE=1 SV=3 UPId=UP000000625 PPId=UP000000625	0	334.435	68	33	747	33	554	63.4	6.28	2668.61	33	0	9.61637e+08	9.464e+08	4.41577e+08	5.10737e+08	7.99385e+08	7.04174e+08	0.0125254	0.00318115	0.00570464	0	0	0	0.00713705	0	#DIV/0!	15	0.0628205
[R].RLYDWVLDNITIPVHPR.[Q]	0	1	1	11	P00962	P00962 [239-255]		1	2107.14	284918	0	574168	0	0	0	FALSE	High	Master Protein	P00962	Glutamine--tRNA ligase OS=Escherichia coli (strain K12) OX=83333 GN=glnS PE=1 SV=3 UPId=UP000000625 PPId=UP000000625	0	334.435	68	33	747	33	554	63.4	6.28	2668.61	33	0	9.61637e+08	9.464e+08	4.41577e+08	5.10737e+08	7.99385e+08	7.04174e+08	0.000296284	0	0.00130027	0	0	0	0.000532184	0	#DIV/0!	15	0.247587
[Y].DWVLDNITIPVHPR.[Q]	0	1	1	13	P00962	P00962 [242-255]		0	1674.9	4.9543e+06	751512	0	0	0	0	FALSE	High	Master Protein	P00962	Glutamine--tRNA ligase OS=Escherichia coli (strain K12) OX=83333 GN=glnS PE=1 SV=3 UPId=UP000000625 PPId=UP000000625	0	334.435	68	33	747	33	554	63.4	6.28	2668.61	33	0	9.61637e+08	9.464e+08	4.41577e+08	5.10737e+08	7.99385e+08	7.04174e+08	0.00515195	0.000794074	0	0	0	0	0.00198201	0	#DIV/0!	15	0.283538
[V].LDNITIPVHPR.[Q]	0	1	1	1	P00962	P00962 [245-255]		0	1274.72	0	0	0	28263.4	0	599262	FALSE	High	Master Protein	P00962	Glutamine--tRNA ligase OS=Escherichia coli (strain K12) OX=83333 GN=glnS PE=1 SV=3 UPId=UP000000625 PPId=UP000000625	0	334.435	68	33	747	33	554	63.4	6.28	2668.61	33	0	9.61637e+08	9.464e+08	4.41577e+08	5.10737e+08	7.99385e+08	7.04174e+08	0	0	0	5.53385e-05	0	0.000851015	0	0.000302118	0	-15	0.333488
[D].AEGNITTIFCTYDADTLSK.[D]	1xCarbamidomethyl [C10]	1	1	14	P00962	P00962 [427-445]		0	2119.99	0	0	0	1.71276e+06	2.27588e+06	0	FALSE	High	Master Protein	P00962	Glutamine--tRNA ligase OS=Escherichia coli (strain K12) OX=83333 GN=glnS PE=1 SV=3 UPId=UP000000625 PPId=UP000000625	0	334.435	68	33	747	33	554	63.4	6.28	2668.61	33	0	9.61637e+08	9.464e+08	4.41577e+08	5.10737e+08	7.99385e+08	7.04174e+08	0	0	0	0.0033535	0.00284704	0	0	0.00206685	0	-15	0.118763
[S].TAESIVYSALETLAQR.[S]	0	1	1	20	P02359	P02359 [38-53]		0	1751.92	0	0	0	371722	446888	0	FALSE	High	Master Protein	P02359	30S ribosomal protein S7 OS=Escherichia coli (strain K12) OX=83333 GN=rpsG PE=1 SV=3 UPId=UP000000625 PPId=UP000000625	0	135.351	55	12	651	6	179	20	10.36	2230.08	12	6	6.77232e+09	5.61271e+09	8.93999e+09	8.74502e+09	1.23244e+10	5.41454e+09	0	0	0	4.25067e-05	3.62605e-05	0	0	2.62557e-05	0	-15	0.118612
[R].VGGSTYQVPVEVRP.[V]	0	1	1	5	P02359	P02359 [80-93]		0	1487.79	0	585770	1.27817e+06	0	0	0	FALSE	High	Master Protein	P02359	30S ribosomal protein S7 OS=Escherichia coli (strain K12) OX=83333 GN=rpsG PE=1 SV=3 UPId=UP000000625 PPId=UP000000625	0	135.351	55	12	651	6	179	20	10.36	2230.08	12	6	6.77232e+09	5.61271e+09	8.93999e+09	8.74502e+09	1.23244e+10	5.41454e+09	0	0.000104365	0.000142972	0	0	0	8.24456e-05	0	#DIV/0!	15	0.125716
[K].AVLEGVPEQPLTPPPGIVTVNIDR.[S]	0	1	1	8	P02918	P02918 [783-806]		0	2511.38	0	0	0	1.10671e+06	568953	0	FALSE	High	Master Protein	P02918	Penicillin-binding protein 1A OS=Escherichia coli (strain K12) OX=83333 GN=mrcA PE=1 SV=1 UPId=UP000000625 PPId=UP000000625	0	39.375	18	9	39	9	850	93.6	6.58	104.87	9	0	9.62817e+06	884813	5.58149e+06	5.53109e+06	1.14229e+07	2.0749e+07	0	0	0	0.200088	0.0498081	0	0	0.0832988	0	-15	0.238258
[A].NQANIPVITLDR.[Q]	0	1	1	14	P02925	P02925 [104-115]		0	1353.75	171712	2.265e+06	369890	0	0	0	FALSE	High	Master Protein	P02925	Ribose import binding protein RbsB OS=Escherichia coli (strain K12) OX=83333 GN=rbsB PE=1 SV=1 UPId=UP000000625 PPId=UP000000625	0	192.359	69	14	451	4	296	30.9	7.47	1378.98	14	14	5.14271e+07	2.53016e+07	7.7839e+07	2.1311e+08	6.9263e+07	1.7089e+08	0.00333893	0.0895201	0.00475199	0	0	0	0.032537	0	#DIV/0!	15	0.31722
[K].GLNVMQNLLTAHPDVQAVFAQNDEMALGALR.[A]	0	1	1	11	P02925	P02925 [194-224]		0	3336.68	0	0	0	6.50442e+06	3.06008e+06	0	FALSE	High	Master Protein	P02925	Ribose import binding protein RbsB OS=Escherichia coli (strain K12) OX=83333 GN=rbsB PE=1 SV=1 UPId=UP000000625 PPId=UP000000625	0	192.359	69	14	451	4	296	30.9	7.47	1378.98	14	14	5.14271e+07	2.53016e+07	7.7839e+07	2.1311e+08	6.9263e+07	1.7089e+08	0	0	0	0.0305215	0.0441807	0	0	0.0249007	0	-15	0.129242
[V].VLDSQNNPAK.[E]	0	1	1	2	P02925	P02925 [61-70]		0	1085.56	0	0	0	350570	582825	0	FALSE	High	Master Protein	P02925	Ribose import binding protein RbsB OS=Escherichia coli (strain K12) OX=83333 GN=rbsB PE=1 SV=1 UPId=UP000000625 PPId=UP000000625	0	192.359	69	14	451	4	296	30.9	7.47	1378.98	14	14	5.14271e+07	2.53016e+07	7.7839e+07	2.1311e+08	6.9263e+07	1.7089e+08	0	0	0	0.00164502	0.00841467	0	0	0.00335323	0	-15	0.262743
[K].FTNTSGFANK.[T]	0	1	1	4	P02931	P02931 [266-275]		0	1086.52	343940	91076.6	1.56025e+06	0	0	0	FALSE	High	Master Protein	P02931	Outer membrane porin F OS=Escherichia coli (strain K12) OX=83333 GN=ompF PE=1 SV=1 UPId=UP000000625 PPId=UP000000625	0	54.576	34	8	42	8	362	39.3	4.96	103.04	8	0	5.56419e+06	3.58124e+06	4.26899e+06	2.04402e+06	1.1514e+07	4.37712e+07	0.0618131	0.0254316	0.365484	0	0	0	0.15091	0	#DIV/0!	15	0.234127
[R].QVADNPGGAYNPLFLYGGTGLGK.[T]	0	1	1	5	P03004	P03004 [156-178]		0	2309.16	0	0	0	4.02093e+06	583041	1.75614e+06	FALSE	High	Master Protein	P03004	Chromosomal replication initiator protein DnaA OS=Escherichia coli (strain K12) OX=83333 GN=dnaA PE=1 SV=2 UPId=UP000000625 PPId=UP000000625	0	51.811	28	9	48	9	467	52.5	8.66	113.83	9	0	2.99448e+07	3.12981e+07	1.72173e+07	2.86976e+07	2.64356e+07	2.39221e+07	0	0	0	0.140114	0.0220552	0.0734108	0	0.0785266	0	-15	0.0831508
[T].SNVAAPAQVAQTQPQR.[A]	0	1	1	1	P03004	P03004 [93-108]		0	1665.87	0	600448	284604	0	0	0	FALSE	High	Master Protein	P03004	Chromosomal replication initiator protein DnaA OS=Escherichia coli (strain K12) OX=83333 GN=dnaA PE=1 SV=2 UPId=UP000000625 PPId=UP000000625	0	51.811	28	9	48	9	467	52.5	8.66	113.83	9	0	2.99448e+07	3.12981e+07	1.72173e+07	2.86976e+07	2.64356e+07	2.39221e+07	0	0.0191848	0.0165301	0	0	0	0.011905	0	#DIV/0!	15	0.11831
[-].MKPVTLYDVAEYAGVSYQTVSR.[V]	0	1	1	2	P03023	P03023 [1-22]		0	2477.24	0	0	0	0	3.2929e+06	1.04522e+06	FALSE	High	Master Protein	P03023	Lactose operon repressor OS=Escherichia coli (strain K12) OX=83333 GN=lacI PE=1 SV=3 UPId=UP000000625 PPId=UP000000625	0	108.194	57	13	242	13	360	38.6	6.89	912.67	13	0	1.3963e+08	9.28447e+07	4.57102e+07	3.76775e+07	7.0436e+07	1.23697e+08	0	0	0	0	0.0467503	0.0084499	0	0.0184001	0	-15	0.269976
[R].ADQLGASVVVSMVER.[S]	0	1	1	9	P03023	P03023 [87-101]		0	1560.81	0	0	0	5.8013e+06	5.19786e+06	0	FALSE	High	Master Protein	P03023	Lactose operon repressor OS=Escherichia coli (strain K12) OX=83333 GN=lacI PE=1 SV=3 UPId=UP000000625 PPId=UP000000625	0	108.194	57	13	242	13	360	38.6	6.89	912.67	13	0	1.3963e+08	9.28447e+07	4.57102e+07	3.76775e+07	7.0436e+07	1.23697e+08	0	0	0	0.153972	0.0737955	0	0	0.0759226	0	-15	0.162892
[N].TAAPAVAAPAPAPVKK.[S]	0	1	1	2	P03841	P03841 [236-251]		1	1459.86	0	0	0	0	32228.7	234379	FALSE	High	Master Protein	P03841	Maltose operon periplasmic protein OS=Escherichia coli (strain K12) OX=83333 GN=malM PE=3 SV=1 UPId=UP000000625 PPId=UP000000625	0	75.073	48	8	178	8	306	31.9	8.02	625.86	8	0	2.31315e+08	3.48937e+08	5.78407e+07	3.17229e+08	1.49529e+08	3.47759e+08	0	0	0	0	0.000215535	0.000673968	0	0.000296501	0	-15	0.209971
[K].VDAPSGTALAMGEAIAHALDKDLK.[D]	0	1	1	19	P04036	P04036 [164-187]		1	2394.23	0	4.36145e+06	3.68485e+06	0	0	0	FALSE	High	Master Protein	P04036	4-hydroxy-tetrahydrodipicolinate reductase OS=Escherichia coli (strain K12) OX=83333 GN=dapB PE=1 SV=1 UPId=UP000000625 PPId=UP000000625	0	124.733	64	12	162	12	273	28.7	5.76	581.74	12	0	6.29262e+07	3.33869e+07	9.07813e+07	1.14196e+08	7.59815e+07	7.32518e+07	0	0.130634	0.0405903	0	0	0	0.0570747	0	#DIV/0!	15	0.213331
[R].GIEDALTADGKPLLDVW.[M]	0	1	1	7	P04079	P04079 [124-140]		0	1812.94	0	4.37446e+06	1.2337e+07	0	0	0	FALSE	High	Master Protein	P04079	GMP synthase [glutamine-hydrolyzing] OS=Escherichia coli (strain K12) OX=83333 GN=guaA PE=1 SV=1 UPId=UP000000625 PPId=UP000000625	0	365.298	73	31	981	14	525	58.6	5.39	3330.03	31	22	6.94376e+08	1.11406e+09	4.25819e+08	6.34657e+08	5.25173e+08	6.97215e+08	0	0.00392659	0.0289724	0	0	0	0.0109663	0	#DIV/0!	15	0.293399
[K].MGLVEPLKELFK.[D]	1xOxidation [M1]	1	1	5	P04079	P04079 [370-381]		1	1403.8	0	0	0	4.88553e+06	9.10063e+06	0	FALSE	High	Master Protein	P04079	GMP synthase [glutamine-hydrolyzing] OS=Escherichia coli (strain K12) OX=83333 GN=guaA PE=1 SV=1 UPId=UP000000625 PPId=UP000000625	0	365.298	73	31	981	14	525	58.6	5.39	3330.03	31	22	6.94376e+08	1.11406e+09	4.25819e+08	6.34657e+08	5.25173e+08	6.97215e+08	0	0	0	0.00769791	0.0173288	0	0	0.00834225	0	-15	0.171404
[K].DSSFAMLLEAQR.[R]	0	1	1	5	P04425	P04425 [19-30]		0	1367.66	0	0	0	3.69187e+06	0	1.12105e+06	FALSE	High	Master Protein	P04425	Glutathione synthetase OS=Escherichia coli (strain K12) OX=83333 GN=gshB PE=1 SV=1 UPId=UP000000625 PPId=UP000000625	0	168.069	69	15	329	15	316	35.5	5.22	999.44	15	0	7.8378e+07	1.36548e+08	5.87972e+07	2.79939e+08	5.69909e+07	2.13396e+08	0	0	0	0.0131881	0	0.00525338	0	0.00614717	0	-15	0.184055
[E].WDEGPYYQTK.[R]	0	1	1	1	P04805	P04805 [68-77]		0	1286.57	0	0	0	0	20313.1	2.19569e+06	FALSE	High	Master Protein	P04805	Glutamate--tRNA ligase OS=Escherichia coli (strain K12) OX=83333 GN=gltX PE=1 SV=1 UPId=UP000000625 PPId=UP000000625	0	305.612	77	27	770	12	471	53.8	5.94	2458.06	27	19	6.51662e+08	4.50399e+08	7.47903e+08	2.94215e+08	6.70764e+08	4.53188e+08	0	0	0	0	3.02835e-05	0.00484499	0	0.00162509	0	-15	0.369888
[R].DALMQEYDDK.[W]	1xOxidation [M4]	1	1	3	P04825	P04825 [729-738]		0	1227.52	82291.1	256683	0	0	0	0	FALSE	High	Master Protein	P04825	Aminopeptidase N OS=Escherichia coli (strain K12) OX=83333 GN=pepN PE=1 SV=2 UPId=UP000000625 PPId=UP000000625	0	393.133	66	37	807	18	870	98.9	5.31	2619.66	37	21	3.18118e+08	1.86624e+08	3.90225e+08	3.88809e+08	4.43589e+08	1.91067e+08	0.000258681	0.00137541	0	0	0	0	0.000544696	0	#DIV/0!	15	0.266356
[R].RPDDWHLHLR.[D]	0	1	1	2	P05020	P05020 [12-21]		0	1344.69	0	0	0	29070.5	203112	140080	FALSE	High	Master Protein	P05020	Dihydroorotase OS=Escherichia coli (strain K12) OX=83333 GN=pyrC PE=1 SV=2 UPId=UP000000625 PPId=UP000000625	0	144.335	66	14	237	14	348	38.8	6.19	746.33	14	0	1.30108e+08	3.06912e+07	1.01787e+08	8.04856e+07	7.57843e+07	5.74846e+07	0	0	0	0.000361188	0.00268014	0.00243683	0	0.00182605	0	-15	0.0680833
[R].ILDAVPAGHDFTPL.[M]	0	1	1	1	P05020	P05020 [63-76]		0	1465.77	0	0	0	5.03304e+06	1.80873e+06	0	FALSE	High	Master Protein	P05020	Dihydroorotase OS=Escherichia coli (strain K12) OX=83333 GN=pyrC PE=1 SV=2 UPId=UP000000625 PPId=UP000000625	0	144.335	66	14	237	14	348	38.8	6.19	746.33	14	0	1.30108e+08	3.06912e+07	1.01787e+08	8.04856e+07	7.57843e+07	5.74846e+07	0	0	0	0.0625335	0.0238669	0	0	0.0288001	0	-15	0.189097
[R].THLQDATPLTLGQEISGWVAMLEHNLK.[H]	0	1	1	1	P05042	P05042 [187-213]		0	3002.54	0	0	0	1.19461e+06	214850	0	FALSE	High	Master Protein	P05042	Fumarate hydratase class II OS=Escherichia coli (strain K12) OX=83333 GN=fumC PE=1 SV=1 UPId=UP000000625 PPId=UP000000625	0	55.807	37	11	30	11	467	50.5	6.58	83.93	11	0	1.99294e+07	8.15326e+07	2.15806e+07	3.05278e+08	1.7061e+07	2.37641e+07	0	0	0	0.00391318	0.0125931	0	0	0.00550209	0	-15	0.213323
[F].LFHYNFPPYSVGETGMVGSPK.[R]	0	1	1	3	P05055	P05055 [377-397]		0	2327.12	223076	2.2735e+06	0	0	0	0	FALSE	High	Master Protein	P05055	Polyribonucleotide nucleotidyltransferase OS=Escherichia coli (strain K12) OX=83333 GN=pnp PE=1 SV=3 UPId=UP000000625 PPId=UP000000625	0	432.661	64	35	1216	35	711	77.1	5.21	3789.63	35	0	8.80371e+08	1.01132e+09	9.48285e+08	1.66063e+09	2.05462e+09	1.72663e+09	0.000253388	0.00224805	0	0	0	0	0.000833811	0	#DIV/0!	15	0.305912
[M].PDMDKFPYTVR.[V]	0	1	1	3	P05055	P05055 [416-426]		1	1368.66	0	0	0	9.84922e+06	3.44072e+06	0	FALSE	High	Master Protein	P05055	Polyribonucleotide nucleotidyltransferase OS=Escherichia coli (strain K12) OX=83333 GN=pnp PE=1 SV=3 UPId=UP000000625 PPId=UP000000625	0	432.661	64	35	1216	35	711	77.1	5.21	3789.63	35	0	8.80371e+08	1.01132e+09	9.48285e+08	1.66063e+09	2.05462e+09	1.72663e+09	0	0	0	0.00593103	0.00167463	0	0	0.00253522	0	-15	0.224326
[G].ASLALMDAGVPIK.[A]	0	1	1	1	P05055	P05055 [446-458]		0	1285.72	68878.8	0	258475	0	0	0	FALSE	High	Master Protein	P05055	Polyribonucleotide nucleotidyltransferase OS=Escherichia coli (strain K12) OX=83333 GN=pnp PE=1 SV=3 UPId=UP000000625 PPId=UP000000625	0	432.661	64	35	1216	35	711	77.1	5.21	3789.63	35	0	8.80371e+08	1.01132e+09	9.48285e+08	1.66063e+09	2.05462e+09	1.72663e+09	7.82384e-05	0	0.000272571	0	0	0	0.000116936	0	#DIV/0!	15	0.222457
[V].DFGAFVAIGGGK.[E]	0	1	1	2	P05055	P05055 [634-645]		0	1138.59	220517	0	795320	0	0	0	FALSE	High	Master Protein	P05055	Polyribonucleotide nucleotidyltransferase OS=Escherichia coli (strain K12) OX=83333 GN=pnp PE=1 SV=3 UPId=UP000000625 PPId=UP000000625	0	432.661	64	35	1216	35	711	77.1	5.21	3789.63	35	0	8.80371e+08	1.01132e+09	9.48285e+08	1.66063e+09	2.05462e+09	1.72663e+09	0.000250482	0	0.000838693	0	0	0	0.000363058	0	#DIV/0!	15	0.217913
[R].KFQYGQHTVTLETGMMAR.[Q]	0	1	1	2	P05055	P05055 [8-25]		1	2098.02	120326	1.74405e+06	0	0	0	0	FALSE	High	Master Protein	P05055	Polyribonucleotide nucleotidyltransferase OS=Escherichia coli (strain K12) OX=83333 GN=pnp PE=1 SV=3 UPId=UP000000625 PPId=UP000000625	0	432.661	64	35	1216	35	711	77.1	5.21	3789.63	35	0	8.80371e+08	1.01132e+09	9.48285e+08	1.66063e+09	2.05462e+09	1.72663e+09	0.000136676	0.00172452	0	0	0	0	0.0006204	0	#DIV/0!	15	0.325066
[G].RPSEGETLIAR.[L]	0	1	1	4	P05055	P05055 [83-93]		0	1228.66	0	0	0	152557	24020	0	FALSE	High	Master Protein	P05055	Polyribonucleotide nucleotidyltransferase OS=Escherichia coli (strain K12) OX=83333 GN=pnp PE=1 SV=3 UPId=UP000000625 PPId=UP000000625	0	432.661	64	35	1216	35	711	77.1	5.21	3789.63	35	0	8.80371e+08	1.01132e+09	9.48285e+08	1.66063e+09	2.05462e+09	1.72663e+09	0	0	0	9.18671e-05	1.16907e-05	0	0	3.45193e-05	0	-15	0.297884
[R].VDHYADLSNVESVMAAAK.[I]	0	1	1	5	P05194	P05194 [49-66]		0	1919.92	0	0	0	0	1.50742e+06	575687	FALSE	High	Master Protein	P05194	3-dehydroquinate dehydratase OS=Escherichia coli (strain K12) OX=83333 GN=aroD PE=1 SV=2 UPId=UP000000625 PPId=UP000000625	0	35.563	42	8	23	8	252	27.4	5.36	53.54	8	0	380823	1.45973e+06	2.26704e+06	1.52204e+06	3.15058e+06	2.35183e+07	0	0	0	0	0.478458	0.0244782	0	0.167645	0	-15	0.341847
[K].KYPQADSLAEYLK.[M]	0	1	1	2	P05458	P05458 [100-112]		1	1525.79	0	552192	380461	0	0	0	FALSE	High	Master Protein	P05458	Protease 3 OS=Escherichia coli (strain K12) OX=83333 GN=ptrA PE=1 SV=1 UPId=UP000000625 PPId=UP000000625	0	58.862	20	13	33	13	962	107.6	6.09	100.14	13	0	1.57969e+07	1.34955e+07	6.85257e+06	1.92337e+07	795197	6.39287e+07	0	0.0409167	0.055521	0	0	0	0.0321459	0	#DIV/0!	15	0.125158
[W].SSLYVICDDASAASLLCK.[L]	2xCarbamidomethyl [C7; C17]	1	1	9	P05459	P05459 [350-367]		0	1972.94	509740	0	2.35181e+06	0	0	0	FALSE	High	Master Protein	P05459	Erythronate-4-phosphate dehydrogenase OS=Escherichia coli (strain K12) OX=83333 GN=pdxB PE=2 SV=2 UPId=UP000000625 PPId=UP000000625	0	133.45	68	17	198	17	378	41.3	6.7	602.85	17	0	7.63851e+07	9.2609e+07	4.21282e+07	6.72501e+07	4.35461e+07	1.00263e+08	0.00667328	0	0.0558252	0	0	0	0.0208328	0	#DIV/0!	15	0.302122
[L].IGDVHGCYDELIALLHK.[V]	1xCarbamidomethyl [C7]	1	1	5	P05637	P05637 [6-22]		0	1952.99	0	0	0	451719	627177	0	FALSE	High	Master Protein	P05637	Bis(5'-nucleosyl)-tetraphosphatase [symmetrical] OS=Escherichia coli (strain K12) OX=83333 GN=apaH PE=1 SV=2 UPId=UP000000625 PPId=UP000000625	0	27.165	39	7	31	7	280	31.3	5.39	65.82	7	0	447348	4.32563e+06	81428.4	7.31711e+06	8.59029e+06	4.08789e+06	0	0	0	0.0617346	0.07301	0	0	0.0449149	0	-15	0.118894
[K].LDLVDAMIQGADPK.[V]	0	1	1	2	P05791	P05791 [162-175]		0	1485.76	0	0	0	2.1708e+06	752805	0	FALSE	High	Master Protein	P05791	Dihydroxy-acid dehydratase OS=Escherichia coli (strain K12) OX=83333 GN=ilvD PE=1 SV=5 UPId=UP000000625 PPId=UP000000625	0	20.606	14	6	36	6	616	65.5	5.9	84.61	6	0	1.85067e+07	6.12592e+06	1.16622e+07	5.69417e+06	6.78768e+06	1.31981e+07	0	0	0	0.381232	0.110908	0	0	0.164047	0	-15	0.220925
[K].KGVDVHALKEQMLELLQQR.[G]	1xOxidation [M12]	1	1	2	P06149	P06149 [503-521]		2	2235.23	0	0	0	1.99471e+06	1.02857e+06	0	FALSE	High	Master Protein	P06149	Quinone-dependent D-lactate dehydrogenase OS=Escherichia coli (strain K12) OX=83333 GN=dld PE=1 SV=3 UPId=UP000000625 PPId=UP000000625	0	169.638	55	24	228	24	571	64.6	6.67	733.27	24	0	4.07821e+07	8.68773e+07	3.57744e+07	1.60227e+07	5.28426e+07	1.07674e+08	0	0	0	0.124493	0.0194648	0	0	0.0479859	0	-15	0.282381
[K].CGTAMDSYLIDPK.[R]	1xCarbamidomethyl [C1]	1	1	2	P06612	P06612 [665-677]		0	1470.66	0	0	0	0	7.50419e+06	1.0707e+06	FALSE	High	Master Protein	P06612	DNA topoisomerase 1 OS=Escherichia coli (strain K12) OX=83333 GN=topA PE=1 SV=2 UPId=UP000000625 PPId=UP000000625	0	232.171	59	32	385	32	865	97.3	8.46	1096.62	32	0	1.8605e+08	1.37718e+08	1.72256e+08	3.81828e+07	1.71958e+08	3.047e+08	0	0	0	0	0.0436395	0.00351394	0	0.0157178	0	-15	0.324324
[F].SHPPIGTVGLTEPQAR.[E]	0	1	1	2	P06715	P06715 [345-360]		0	1659.88	93255	0	3.11192e+06	0	0	0	FALSE	High	Master Protein	P06715	Glutathione reductase OS=Escherichia coli (strain K12) OX=83333 GN=gor PE=1 SV=1 UPId=UP000000625 PPId=UP000000625	0	181.99	64	18	303	18	450	48.7	6	1050.34	18	0	3.33695e+08	2.56011e+08	9.83403e+07	4.36404e+08	3.38558e+08	2.48539e+08	0.000279462	0	0.0316444	0	0	0	0.0106413	0	#DIV/0!	15	0.368239
[K].SSFTAMYTAVTTHR.[Q]	1xOxidation [M6]	1	1	3	P06715	P06715 [373-386]		0	1572.75	420953	1.64917e+06	0	0	0	0	FALSE	High	Master Protein	P06715	Glutathione reductase OS=Escherichia coli (strain K12) OX=83333 GN=gor PE=1 SV=1 UPId=UP000000625 PPId=UP000000625	0	181.99	64	18	303	18	450	48.7	6	1050.34	18	0	3.33695e+08	2.56011e+08	9.83403e+07	4.36404e+08	3.38558e+08	2.48539e+08	0.00126149	0.0064418	0	0	0	0	0.00256776	0	#DIV/0!	15	0.262582
[L].GGTCVNVGCVPK.[K]	2xCarbamidomethyl [C4; C9]	1	1	1	P06715	P06715 [39-50]		0	1247.59	119306	512309	0	0	0	0	FALSE	High	Master Protein	P06715	Glutathione reductase OS=Escherichia coli (strain K12) OX=83333 GN=gor PE=1 SV=1 UPId=UP000000625 PPId=UP000000625	0	181.99	64	18	303	18	450	48.7	6	1050.34	18	0	3.33695e+08	2.56011e+08	9.83403e+07	4.36404e+08	3.38558e+08	2.48539e+08	0.000357531	0.00200112	0	0	0	0	0.000786217	0	#DIV/0!	15	0.271013
[T].AAEEFVTMR.[-]	1xOxidation [M8]	1	1	1	P06715	P06715 [442-450]		0	1053.5	0	0	0	4.64006e+06	0	355020	FALSE	High	Master Protein	P06715	Glutathione reductase OS=Escherichia coli (strain K12) OX=83333 GN=gor PE=1 SV=1 UPId=UP000000625 PPId=UP000000625	0	181.99	64	18	303	18	450	48.7	6	1050.34	18	0	3.33695e+08	2.56011e+08	9.83403e+07	4.36404e+08	3.38558e+08	2.48539e+08	0	0	0	0.0106325	0	0.00142842	0	0.0040203	0	-15	0.294037
[I].NIGVAVDTPNGLVVPVFK.[D]	0	1	1	10	P06959	P06959 [495-512]		0	1839.04	0	0	0	7.0195e+06	867389	0	FALSE	High	Master Protein	P06959	Dihydrolipoyllysine-residue acetyltransferase component of pyruvate dehydrogenase complex OS=Escherichia coli (strain K12) OX=83333 GN=aceF PE=1 SV=3 UPId=UP000000625 PPId=UP000000625	0	488.774	67	34	1726	27	630	66.1	5.17	5727.65	34	9	4.9483e+09	3.55262e+09	4.03307e+09	2.46656e+09	4.06416e+09	3.21002e+09	0	0	0	0.00284586	0.000213424	0	0	0.00101976	0	-15	0.327571
[K].LTAGEMQGGCFTISSIGGLGTTHFAPIVNAPEVAILGVSK.[S]	1xCarbamidomethyl [C10]	1	1	1	P06959	P06959 [538-577]		0	4001.05	0	0	0	0	5.33837e+06	2.74371e+07	FALSE	High	Master Protein	P06959	Dihydrolipoyllysine-residue acetyltransferase component of pyruvate dehydrogenase complex OS=Escherichia coli (strain K12) OX=83333 GN=aceF PE=1 SV=3 UPId=UP000000625 PPId=UP000000625	0	488.774	67	34	1726	27	630	66.1	5.17	5727.65	34	9	4.9483e+09	3.55262e+09	4.03307e+09	2.46656e+09	4.06416e+09	3.21002e+09	0	0	0	0	0.00131352	0.00854733	0	0.00328695	0	-15	0.283775
[K].LMASHPGLVVELVPMVTR.[G]	0	1	1	1	P06983	P06983 [27-44]		0	1965.07	0	0	0	3.18263e+06	1.62624e+06	0	FALSE	High	Master Protein	P06983	Porphobilinogen deaminase OS=Escherichia coli (strain K12) OX=83333 GN=hemC PE=1 SV=2 UPId=UP000000625 PPId=UP000000625	0	107.455	61	14	223	14	313	33.8	5.47	650.95	14	0	5.97244e+07	6.40882e+07	1.09365e+08	7.93243e+07	7.23414e+07	6.58918e+07	0	0	0	0.0401217	0.0224801	0	0	0.0208673	0	-15	0.146694
[Q].GVQFDEVLICPHLPADECDCR.[K]	3xCarbamidomethyl [C10; C18; C20]	1	1	1	P06987	P06987 [84-104]		0	2530.12	0	0	0	4.25322e+06	1.75615e+06	0	FALSE	High	Master Protein	P06987	Histidine biosynthesis bifunctional protein HisB OS=Escherichia coli (strain K12) OX=83333 GN=hisB PE=1 SV=1 UPId=UP000000625 PPId=UP000000625	0	47.5	34	8	54	8	355	40.3	6.18	149.1	8	0	1.58495e+07	1.67044e+07	2.66749e+07	3.00181e+07	3.6117e+07	5.17122e+07	0	0	0	0.141688	0.0486239	0	0	0.0634375	0	-15	0.201675
[L].DQLTVIELDR.[D]	0	1	1	4	P06992	P06992 [60-69]		0	1201.64	69607.1	2.51766e+06	0	0	0	0	FALSE	High	Master Protein	P06992	Ribosomal RNA small subunit methyltransferase A OS=Escherichia coli (strain K12) OX=83333 GN=rsmA PE=1 SV=1 UPId=UP000000625 PPId=UP000000625	0	83.041	61	11	154	11	273	30.4	8.03	445.38	11	0	1.32145e+08	9.6949e+07	1.68991e+08	8.0705e+07	8.44608e+07	4.67147e+08	0.000526749	0.0259689	0	0	0	0	0.00883188	0	#DIV/0!	15	0.360974
[R].FVMPGAALNEDEFR.[Q]	0	1	1	4	P06999	P06999 [106-119]		0	1595.75	0	0	0	1.02272e+07	5.49378e+06	0	FALSE	High	Master Protein	P06999	ATP-dependent 6-phosphofructokinase isozyme 2 OS=Escherichia coli (strain K12) OX=83333 GN=pfkB PE=1 SV=2 UPId=UP000000625 PPId=UP000000625	0	71.096	65	10	94	10	309	32.4	5.36	288.11	10	0	6.06569e+07	4.33798e+07	2.20712e+07	9.69032e+06	1.0023e+07	2.31001e+07	0	0	0	1.05541	0.548117	0	0	0.534508	0	-15	0.154303
[N].ITVDFDDVVIR.[G]	0	1	1	8	P07001	P07001 [346-356]		0	1291.69	0	2.21553e+06	2.34978e+06	0	0	0	FALSE	High	Master Protein	P07001	NAD(P) transhydrogenase subunit alpha OS=Escherichia coli (strain K12) OX=83333 GN=pntA PE=1 SV=2 UPId=UP000000625 PPId=UP000000625	0	155.384	44	13	179	13	510	54.6	5.83	530.21	13	0	8.41333e+07	5.45735e+07	2.9319e+07	1.21469e+08	4.90215e+07	4.39516e+07	0	0.0405971	0.0801452	0	0	0	0.0402475	0	#DIV/0!	15	0.156919
[K].VNAPLDDEIALLNPGTTLVSF.[I]	0	1	1	11	P07001	P07001 [72-92]		0	2199.15	5.13568e+06	2.30289e+06	0	0	0	0	FALSE	High	Master Protein	P07001	NAD(P) transhydrogenase subunit alpha OS=Escherichia coli (strain K12) OX=83333 GN=pntA PE=1 SV=2 UPId=UP000000625 PPId=UP000000625	0	155.384	44	13	179	13	510	54.6	5.83	530.21	13	0	8.41333e+07	5.45735e+07	2.9319e+07	1.21469e+08	4.90215e+07	4.39516e+07	0.0610422	0.042198	0	0	0	0	0.0344134	0	#DIV/0!	15	0.129196
[K].AGGYLTDGTELHDTNFAR.[I]	0	1	1	6	P07003	P07003 [472-489]		0	1937.9	0	479655	502994	0	0	0	FALSE	High	Master Protein	P07003	Pyruvate dehydrogenase [ubiquinone] OS=Escherichia coli (strain K12) OX=83333 GN=poxB PE=1 SV=1 UPId=UP000000625 PPId=UP000000625	0	38.38	23	9	35	9	572	62	6.28	79.82	9	0	3.4414e+07	4.46355e+07	3.2576e+06	1.028e+06	1.65596e+07	1.55439e+07	0	0.010746	0.154406	0	0	0	0.0550508	0	#DIV/0!	15	0.330766
[R].RVPLGVIGVIYEAR.[P]	0	1	1	5	P07004	P07004 [109-122]		1	1541.92	0	0	0	2.23554e+06	586418	0	FALSE	High	Master Protein	P07004	Gamma-glutamyl phosphate reductase OS=Escherichia coli (strain K12) OX=83333 GN=proA PE=1 SV=2 UPId=UP000000625 PPId=UP000000625	0	146.652	67	16	243	15	417	44.6	5.64	788.54	16	1	1.52844e+08	1.60893e+08	9.29053e+07	1.71067e+08	1.10162e+08	1.33553e+08	0	0	0	0.0130682	0.00532323	0	0	0.00613049	0	-15	0.181434
[R].DLVVDMGQFYAQYEK.[I]	0	1	1	27	P07014	P07014 [102-116]		0	1805.84	0	0	0	2.22021e+06	1.02634e+06	5.33078e+06	FALSE	High	Master Protein	P07014	Succinate dehydrogenase iron-sulfur subunit OS=Escherichia coli (strain K12) OX=83333 GN=sdhB PE=1 SV=1 UPId=UP000000625 PPId=UP000000625	0	159.316	75	17	445	17	238	26.8	6.73	1119.29	17	0	1.59386e+08	7.84832e+07	2.68024e+08	4.77292e+07	2.8699e+08	1.96807e+08	0	0	0	0.0465169	0.00357622	0.0270863	0	0.0257265	0	-15	0.106953
[L].GDTGVAVNPEDPR.[Y]	0	1	1	3	P07118	P07118 [229-241]		0	1326.63	0	444082	830902	0	0	0	FALSE	High	Master Protein	P07118	Valine--tRNA ligase OS=Escherichia coli (strain K12) OX=83333 GN=valS PE=1 SV=2 UPId=UP000000625 PPId=UP000000625	0	528.787	55	45	1044	33	951	108.1	5.34	3568.07	45	14	8.95556e+08	9.80298e+08	6.47367e+08	1.02244e+09	9.21167e+08	9.01281e+08	0	0.000453008	0.00128351	0	0	0	0.000578839	0	#DIV/0!	15	0.198356
[R].HALPMINILTFDGDIR.[E]	0	1	1	4	P07118	P07118 [293-308]		0	1825.96	2.12913e+06	0	958407	0	0	0	FALSE	High	Master Protein	P07118	Valine--tRNA ligase OS=Escherichia coli (strain K12) OX=83333 GN=valS PE=1 SV=2 UPId=UP000000625 PPId=UP000000625	0	528.787	55	45	1044	33	951	108.1	5.34	3568.07	45	14	8.95556e+08	9.80298e+08	6.47367e+08	1.02244e+09	9.21167e+08	9.01281e+08	0.00237744	0	0.00148047	0	0	0	0.00128597	0	#DIV/0!	15	0.137158
[E].NNLGADVVLR.[Q]	0	1	1	2	P07118	P07118 [458-467]		0	1070.6	0	0	0	0	237238	1.48542e+06	FALSE	High	Master Protein	P07118	Valine--tRNA ligase OS=Escherichia coli (strain K12) OX=83333 GN=valS PE=1 SV=2 UPId=UP000000625 PPId=UP000000625	0	528.787	55	45	1044	33	951	108.1	5.34	3568.07	45	14	8.95556e+08	9.80298e+08	6.47367e+08	1.02244e+09	9.21167e+08	9.01281e+08	0	0	0	0	0.000257541	0.00164812	0	0.000635221	0	-15	0.282427
[L].GWPENTDALR.[Q]	0	1	1	1	P07118	P07118 [488-497]		0	1158.55	0	0	0	0	709646	5.005e+06	FALSE	High	Master Protein	P07118	Valine--tRNA ligase OS=Escherichia coli (strain K12) OX=83333 GN=valS PE=1 SV=2 UPId=UP000000625 PPId=UP000000625	0	528.787	55	45	1044	33	951	108.1	5.34	3568.07	45	14	8.95556e+08	9.80298e+08	6.47367e+08	1.02244e+09	9.21167e+08	9.01281e+08	0	0	0	0	0.000770377	0.0055532	0	0.00210786	0	-15	0.291682
[D].DNTIEISVTPNR.[A]	0	1	1	10	P07395	P07395 [155-166]		0	1358.69	203470	1.52849e+06	0	0	0	0	FALSE	High	Master Protein	P07395	Phenylalanine--tRNA ligase beta subunit OS=Escherichia coli (strain K12) OX=83333 GN=pheT PE=1 SV=2 UPId=UP000000625 PPId=UP000000625	0	445.756	71	40	1208	31	795	87.3	5.3	4017.86	40	10	7.31592e+08	2.00493e+09	5.67481e+08	1.23816e+09	6.69983e+08	1.57133e+09	0.000278119	0.000762366	0	0	0	0	0.000346828	0	#DIV/0!	15	0.194441
[R].LIGHHIADEQVTDILRR.[L]	0	1	1	1	P07395	P07395 [416-432]		1	1986.09	56259.5	0	838333	0	0	0	FALSE	High	Master Protein	P07395	Phenylalanine--tRNA ligase beta subunit OS=Escherichia coli (strain K12) OX=83333 GN=pheT PE=1 SV=2 UPId=UP000000625 PPId=UP000000625	0	445.756	71	40	1208	31	795	87.3	5.3	4017.86	40	10	7.31592e+08	2.00493e+09	5.67481e+08	1.23816e+09	6.69983e+08	1.57133e+09	7.69001e-05	0	0.00147729	0	0	0	0.000518063	0	#DIV/0!	15	0.341303
[R].NHTAAQLINGFNFLR.[W]	0	1	1	3	P07604	P07604 [122-136]		0	1715.9	0	0	0	4.21651e+06	1.47116e+06	0	FALSE	High	Master Protein	P07604	HTH-type transcriptional regulatory protein TyrR OS=Escherichia coli (strain K12) OX=83333 GN=tyrR PE=1 SV=2 UPId=UP000000625 PPId=UP000000625	0	72.093	35	11	84	11	513	57.6	5.78	257.03	11	0	3.75588e+07	3.11912e+07	1.81784e+07	6.04362e+07	4.24537e+07	1.30232e+07	0	0	0	0.0697681	0.0346533	0	0	0.0348071	0	-15	0.159013
[K].LAMLSAPLLITGDTGTGK.[D]	0	1	1	3	P07604	P07604 [223-240]		0	1758.97	0	0	0	975644	701358	0	FALSE	High	Master Protein	P07604	HTH-type transcriptional regulatory protein TyrR OS=Escherichia coli (strain K12) OX=83333 GN=tyrR PE=1 SV=2 UPId=UP000000625 PPId=UP000000625	0	72.093	35	11	84	11	513	57.6	5.78	257.03	11	0	3.75588e+07	3.11912e+07	1.81784e+07	6.04362e+07	4.24537e+07	1.30232e+07	0	0	0	0.0161434	0.0165205	0	0	0.010888	0	-15	0.11617
[Y].LALNCASIPEDAVESELFGHAPEGK.[K]	1xCarbamidomethyl [C5]	1	1	2	P07604	P07604 [259-283]		0	2654.28	0	0	0	1.11373e+06	1.00682e+06	0	FALSE	High	Master Protein	P07604	HTH-type transcriptional regulatory protein TyrR OS=Escherichia coli (strain K12) OX=83333 GN=tyrR PE=1 SV=2 UPId=UP000000625 PPId=UP000000625	0	72.093	35	11	84	11	513	57.6	5.78	257.03	11	0	3.75588e+07	3.11912e+07	1.81784e+07	6.04362e+07	4.24537e+07	1.30232e+07	0	0	0	0.0184281	0.0237157	0	0	0.0140479	0	-15	0.12234
[-].MFLAQEIIR.[K]	1xOxidation [M1]	1	1	1	P07650	P07650 [1-9]		0	1120.62	0	0	0	1.3656e+06	2.00374e+06	0	FALSE	High	Master Protein	P07650	Thymidine phosphorylase OS=Escherichia coli (strain K12) OX=83333 GN=deoA PE=1 SV=3 UPId=UP000000625 PPId=UP000000625	0	161.765	54	18	222	18	440	47.2	5.38	695.01	18	0	2.13655e+08	1.91411e+08	7.70809e+07	7.66868e+07	1.31245e+08	1.34095e+08	0	0	0	0.0178076	0.0152672	0	0	0.0110249	0	-15	0.118458
[Y].ADELLNDLDK.[L]	0	1	1	1	P07813	P07813 [199-208]		0	1145.57	150184	377961	701474	0	0	0	FALSE	High	Master Protein	P07813	Leucine--tRNA ligase OS=Escherichia coli (strain K12) OX=83333 GN=leuS PE=1 SV=2 UPId=UP000000625 PPId=UP000000625	0	420.385	64	39	923	3	860	97.2	5.3	2791.82	39	48	1.74933e+09	1.60924e+09	7.62165e+08	4.86263e+08	1.27434e+09	8.16373e+08	8.58521e-05	0.000234869	0.00092037	0	0	0	0.000413697	0	#DIV/0!	15	0.182696
[K].AVHPLTGEEIPVWAANFVLMEYGTGAVMAVPGHDQR.[D]	0	1	1	9	P07813	P07813 [309-344]		0	3862.9	0	0	0	0	1.19767e+06	9.51044e+06	FALSE	High	Master Protein	P07813	Leucine--tRNA ligase OS=Escherichia coli (strain K12) OX=83333 GN=leuS PE=1 SV=2 UPId=UP000000625 PPId=UP000000625	0	420.385	64	39	923	3	860	97.2	5.3	2791.82	39	48	1.74933e+09	1.60924e+09	7.62165e+08	4.86263e+08	1.27434e+09	8.16373e+08	0	0	0	0	0.000939842	0.0116496	0	0.00419649	0	-15	0.324234
[K].GVLFNSGEFNGLDHEAAFN.[A]	0	1	1	6	P07813	P07813 [379-397]		0	2037.93	6.0178e+06	1.63469e+06	0	0	0	0	FALSE	High	Master Protein	P07813	Leucine--tRNA ligase OS=Escherichia coli (strain K12) OX=83333 GN=leuS PE=1 SV=2 UPId=UP000000625 PPId=UP000000625	0	420.385	64	39	923	3	860	97.2	5.3	2791.82	39	48	1.74933e+09	1.60924e+09	7.62165e+08	4.86263e+08	1.27434e+09	8.16373e+08	0.00344006	0.00101581	0	0	0	0	0.00148529	0	#DIV/0!	15	0.219217
[V].SPVDAIVER.[D]	0	1	1	4	P07813	P07813 [587-595]		0	985.531	0	0	0	104477	0	504651	FALSE	High	Master Protein	P07813	Leucine--tRNA ligase OS=Escherichia coli (strain K12) OX=83333 GN=leuS PE=1 SV=2 UPId=UP000000625 PPId=UP000000625	0	420.385	64	39	923	3	860	97.2	5.3	2791.82	39	48	1.74933e+09	1.60924e+09	7.62165e+08	4.86263e+08	1.27434e+09	8.16373e+08	0	0	0	0.000214858	0	0.000618162	0	0.000277673	0	-15	0.200169
[Q].EALLAVVR.[M]	0	1	1	1	P07813	P07813 [752-759]		0	870.541	161240	0	183878	0	0	0	FALSE	High	Master Protein	P07813	Leucine--tRNA ligase OS=Escherichia coli (strain K12) OX=83333 GN=leuS PE=1 SV=2 UPId=UP000000625 PPId=UP000000625	0	420.385	64	39	923	3	860	97.2	5.3	2791.82	39	48	1.74933e+09	1.60924e+09	7.62165e+08	4.86263e+08	1.27434e+09	8.16373e+08	9.21725e-05	0	0.000241257	0	0	0	0.000111143	0	#DIV/0!	15	0.188977
[K].TAICGTDVHIYNWDEWSQK.[T]	1xCarbamidomethyl [C4]	1	1	7	P07913	P07913 [35-53]		0	2323.04	0	0	0	6.19573e+06	5.83551e+06	779830	FALSE	High	Master Protein	P07913	L-threonine 3-dehydrogenase OS=Escherichia coli (strain K12) OX=83333 GN=tdh PE=1 SV=1 UPId=UP000000625 PPId=UP000000625	0	148.088	59	11	366	11	341	37.2	6.38	1143.1	11	0	4.04523e+08	2.10814e+08	7.69186e+07	2.31132e+08	1.51311e+08	1.86718e+08	0	0	0	0.026806	0.0385664	0.00417652	0	0.023183	0	-15	0.0831864
[K].NFALAMPYLVEQGFSR.[G]	0	1	1	24	P08194	P08194 [47-62]		0	1842.92	0	0	0	8.01978e+06	2.60268e+06	7.42319e+06	FALSE	High	Master Protein	P08194	Glycerol-3-phosphate transporter OS=Escherichia coli (strain K12) OX=83333 GN=glpT PE=1 SV=1 UPId=UP000000625 PPId=UP000000625	0	134.899	42	17	206	17	452	50.3	8.46	608.35	17	0	1.1143e+09	5.02548e+08	1.16854e+09	3.49205e+08	6.90049e+08	7.53459e+08	0	0	0	0.0229658	0.00377173	0.00985214	0	0.0121966	0	-15	0.0975932
[N].SEDIYAGIEWK.[A]	0	1	1	1	P08200	P08200 [156-166]		0	1310.63	200560	0	776962	0	0	0	FALSE	High	Master Protein	P08200	Isocitrate dehydrogenase [NADP] OS=Escherichia coli (strain K12) OX=83333 GN=icd PE=1 SV=1 UPId=UP000000625 PPId=UP000000625	0	295.573	57	23	800	15	416	45.7	5.26	2573.33	23	8	4.85147e+08	4.49173e+08	2.46158e+08	2.76584e+09	9.70362e+08	4.65774e+08	0.000413401	0	0.00315636	0	0	0	0.00118992	0	#DIV/0!	15	0.295861
[K].LNVPENPIIPYIEGDGIGVDVTPAML.[K]	1xOxidation [M25]	1	1	4	P08200	P08200 [21-46]		0	2752.41	0	0	0	2.71041e+07	3.9149e+06	0	FALSE	High	Master Protein	P08200	Isocitrate dehydrogenase [NADP] OS=Escherichia coli (strain K12) OX=83333 GN=icd PE=1 SV=1 UPId=UP000000625 PPId=UP000000625	0	295.573	57	23	800	15	416	45.7	5.26	2573.33	23	8	4.85147e+08	4.49173e+08	2.46158e+08	2.76584e+09	9.70362e+08	4.65774e+08	0	0	0	0.0097996	0.00403447	0	0	0.00461136	0	-15	0.18019
[K].AGTGCGGCIPLVTQVLNAELAK.[Q]	2xCarbamidomethyl [C5; C8]	1	1	10	P08201	P08201 [455-476]		0	2229.14	0	0	0	2.85189e+06	1.64076e+06	0	FALSE	High	Master Protein	P08201	Nitrite reductase (NADH) large subunit OS=Escherichia coli (strain K12) OX=83333 GN=nirB PE=3 SV=4 UPId=UP000000625 PPId=UP000000625	0	122.405	38	21	115	21	847	93.1	6.15	338.25	21	0	8.361e+06	2.09076e+07	3.73719e+07	5.30388e+07	4.99155e+07	4.07929e+07	0	0	0	0.05377	0.0328707	0	0	0.0288802	0	-15	0.138725
[R].SPGGEITPEGLMAVGR.[I]	0	1	1	3	P08201	P08201 [571-586]		0	1570.79	0	0	0	5.47614e+06	4.58011e+06	0	FALSE	High	Master Protein	P08201	Nitrite reductase (NADH) large subunit OS=Escherichia coli (strain K12) OX=83333 GN=nirB PE=3 SV=4 UPId=UP000000625 PPId=UP000000625	0	122.405	38	21	115	21	847	93.1	6.15	338.25	21	0	8.361e+06	2.09076e+07	3.73719e+07	5.30388e+07	4.99155e+07	4.07929e+07	0	0	0	0.103248	0.0917572	0	0	0.0650017	0	-15	0.117496
[I].SQASDVAALDNVR.[V]	0	1	1	6	P08312	P08312 [16-28]		0	1345.67	0	0	0	0	52028.3	472254	FALSE	High	Master Protein	P08312	Phenylalanine--tRNA ligase alpha subunit OS=Escherichia coli (strain K12) OX=83333 GN=pheS PE=1 SV=2 UPId=UP000000625 PPId=UP000000625	0	154.511	77	17	300	12	327	36.8	6.2	810.51	17	5	2.48048e+08	1.90994e+08	9.4682e+07	3.50265e+07	2.41777e+08	1.43262e+08	0	0	0	0	0.000215192	0.00329642	0	0.00117054	0	-15	0.333336
[F].AGTGDSHIAFASPDENR.[S]	0	1	1	8	P08331	P08331 [552-568]		0	1744.79	0	0	0	1.34721e+06	19070.5	0	FALSE	High	Master Protein	P08331	2',3'-cyclic-nucleotide 2'-phosphodiesterase/3'-nucleotidase OS=Escherichia coli (strain K12) OX=83333 GN=cpdB PE=1 SV=2 UPId=UP000000625 PPId=UP000000625	0	148.242	45	20	180	20	647	70.8	5.73	520.93	20	0	1.09036e+08	1.01245e+08	5.56617e+07	2.16066e+07	7.71288e+07	1.40395e+08	0	0	0	0.0623517	0.000247255	0	0	0.0208663	0	-15	0.371352
[R].EGNNLYCEVPINFAMAALGGEIEVPTLDGR.[V]	1xCarbamidomethyl [C7]; 1xOxidation [M15]	1	1	4	P08622	P08622 [259-288]		0	3265.55	4.27573e+06	1.43993e+06	0	0	0	0	FALSE	High	Master Protein	P08622	Chaperone protein DnaJ OS=Escherichia coli (strain K12) OX=83333 GN=dnaJ PE=1 SV=3 UPId=UP000000625 PPId=UP000000625	0	81.902	51	15	123	15	376	41.1	7.84	319.32	15	0	3.51603e+07	4.05935e+07	3.38108e+07	5.17314e+07	3.66666e+07	8.83856e+07	0.121607	0.0354719	0	0	0	0	0.0523595	0	#DIV/0!	15	0.220621
[D].AAAHEVIEGQASALEELDDEYLK.[E]	0	1	1	9	P08839	P08839 [102-124]		0	2501.2	2.58026e+07	4.61827e+06	2.22775e+06	0	0	0	FALSE	High	Master Protein	P08839	Phosphoenolpyruvate-protein phosphotransferase OS=Escherichia coli (strain K12) OX=83333 GN=ptsI PE=1 SV=1 UPId=UP000000625 PPId=UP000000625	0	476.549	73	30	1034	23	575	63.5	4.87	4270.79	30	11	1.01394e+09	1.01415e+09	1.08346e+09	1.47213e+09	1.07295e+09	8.03105e+08	0.0254478	0.00455384	0.00205615	0	0	0	0.0106859	0	#DIV/0!	15	0.223046
[D].AAAHEVIEGQASALEELDDEYLKER.[A]	0	1	1	1	P08839	P08839 [102-126]		1	2786.35	0	0	0	0	913100	1.74679e+06	FALSE	High	Master Protein	P08839	Phosphoenolpyruvate-protein phosphotransferase OS=Escherichia coli (strain K12) OX=83333 GN=ptsI PE=1 SV=1 UPId=UP000000625 PPId=UP000000625	0	476.549	73	30	1034	23	575	63.5	4.87	4270.79	30	11	1.01394e+09	1.01415e+09	1.08346e+09	1.47213e+09	1.07295e+09	8.03105e+08	0	0	0	0	0.000851021	0.00217505	0	0.00100869	0	-15	0.186165
[A].AHEVIEGQASALEELDDEYLK.[E]	0	1	1	2	P08839	P08839 [104-124]		0	2359.13	0	0	0	2.00604e+06	3.61e+06	0	FALSE	High	Master Protein	P08839	Phosphoenolpyruvate-protein phosphotransferase OS=Escherichia coli (strain K12) OX=83333 GN=ptsI PE=1 SV=1 UPId=UP000000625 PPId=UP000000625	0	476.549	73	30	1034	23	575	63.5	4.87	4270.79	30	11	1.01394e+09	1.01415e+09	1.08346e+09	1.47213e+09	1.07295e+09	8.03105e+08	0	0	0	0.00136269	0.00336457	0	0	0.00157575	0	-15	0.182106
[Y].VNPTNEVIDK.[M]	0	1	1	3	P08839	P08839 [229-238]		0	1128.59	0	249595	1.20718e+06	0	0	0	FALSE	High	Master Protein	P08839	Phosphoenolpyruvate-protein phosphotransferase OS=Escherichia coli (strain K12) OX=83333 GN=ptsI PE=1 SV=1 UPId=UP000000625 PPId=UP000000625	0	476.549	73	30	1034	23	575	63.5	4.87	4270.79	30	11	1.01394e+09	1.01415e+09	1.08346e+09	1.47213e+09	1.07295e+09	8.03105e+08	0	0.000246113	0.00111419	0	0	0	0.000453434	0	#DIV/0!	15	0.250769
[R].TEFLFMDRDALPTEEEQFAAYK.[A]	1xOxidation [M6]	1	1	2	P08839	P08839 [297-318]		1	2667.23	0	0	0	0	853886	1.10248e+06	FALSE	High	Master Protein	P08839	Phosphoenolpyruvate-protein phosphotransferase OS=Escherichia coli (strain K12) OX=83333 GN=ptsI PE=1 SV=1 UPId=UP000000625 PPId=UP000000625	0	476.549	73	30	1034	23	575	63.5	4.87	4270.79	30	11	1.01394e+09	1.01415e+09	1.08346e+09	1.47213e+09	1.07295e+09	8.03105e+08	0	0	0	0	0.000795833	0.00137277	0	0.000722869	0	-15	0.143471
[K].HMTADAAAHEVIEGQASALEELDDEYLKER.[A]	0	1	1	13	P08839	P08839 [97-126]		1	3341.56	0	0	0	3.13045e+06	1.22064e+06	0	FALSE	High	Master Protein	P08839	Phosphoenolpyruvate-protein phosphotransferase OS=Escherichia coli (strain K12) OX=83333 GN=ptsI PE=1 SV=1 UPId=UP000000625 PPId=UP000000625	0	476.549	73	30	1034	23	575	63.5	4.87	4270.79	30	11	1.01394e+09	1.01415e+09	1.08346e+09	1.47213e+09	1.07295e+09	8.03105e+08	0	0	0	0.00212648	0.00113765	0	0	0.00108804	0	-15	0.151261
[E].VVQDPAAGTAGFLIEADR.[Y]	0	1	1	2	P08957	P08957 [170-187]		0	1829.94	400973	0	9.15426e+06	0	0	0	FALSE	High	Master Protein	P08957	Type I restriction enzyme EcoKI methylase subunit OS=Escherichia coli (strain K12) OX=83333 GN=hsdM PE=1 SV=1 UPId=UP000000625 PPId=UP000000625	0	171.11	67	26	174	25	529	59.3	5.22	477.1	26	1	4.51839e+07	5.44769e+07	2.8078e+07	1.00696e+08	2.90392e+07	8.91626e+07	0.00887424	0	0.32603	0	0	0	0.111635	0	#DIV/0!	15	0.356618
[A].AVVVPDNVLFEGGK.[G]	0	1	1	5	P08957	P08957 [307-320]		0	1443.78	0	0	0	187894	1.88422e+06	2.25586e+06	FALSE	High	Master Protein	P08957	Type I restriction enzyme EcoKI methylase subunit OS=Escherichia coli (strain K12) OX=83333 GN=hsdM PE=1 SV=1 UPId=UP000000625 PPId=UP000000625	0	171.11	67	26	174	25	529	59.3	5.22	477.1	26	1	4.51839e+07	5.44769e+07	2.8078e+07	1.00696e+08	2.90392e+07	8.91626e+07	0	0	0	0.00186595	0.0648853	0.0253005	0	0.0306839	0	-15	0.170542
[A].VVVPDNVLFEGGK.[G]	0	1	1	5	P08957	P08957 [308-320]		0	1372.75	0	3.18092e+06	1.61978e+06	0	0	0	FALSE	High	Master Protein	P08957	Type I restriction enzyme EcoKI methylase subunit OS=Escherichia coli (strain K12) OX=83333 GN=hsdM PE=1 SV=1 UPId=UP000000625 PPId=UP000000625	0	171.11	67	26	174	25	529	59.3	5.22	477.1	26	1	4.51839e+07	5.44769e+07	2.8078e+07	1.00696e+08	2.90392e+07	8.91626e+07	0	0.0583903	0.0576884	0	0	0	0.0386929	0	#DIV/0!	15	0.116131
[T].GQEAEYLPEGYR.[W]	0	1	1	1	P08957	P08957 [44-55]		0	1411.65	0	0	0	0	435958	265228	FALSE	High	Master Protein	P08957	Type I restriction enzyme EcoKI methylase subunit OS=Escherichia coli (strain K12) OX=83333 GN=hsdM PE=1 SV=1 UPId=UP000000625 PPId=UP000000625	0	171.11	67	26	174	25	529	59.3	5.22	477.1	26	1	4.51839e+07	5.44769e+07	2.8078e+07	1.00696e+08	2.90392e+07	8.91626e+07	0	0	0	0	0.0150127	0.00297466	0	0.00599579	0	-15	0.261466
[K].MVINALNANVK.[V]	1xOxidation [M1]	1	1	2	P08997	P08997 [102-112]		0	1186.66	0	0	0	286620	0	1.67483e+06	FALSE	High	Master Protein	P08997	Malate synthase A OS=Escherichia coli (strain K12) OX=83333 GN=aceB PE=1 SV=1 UPId=UP000000625 PPId=UP000000625	0	187.51	71	23	325	16	533	60.2	5.59	1130.38	23	7	4.79682e+08	3.52349e+08	1.205e+09	7.38465e+08	4.79921e+08	6.80643e+08	0	0	0	0.00038813	0	0.00246066	0	0.000949595	0	-15	0.281664
[M].GDMNISPTDLDIGIGEENR.[K]	0	1	1	2	P09030	P09030 [150-168]		0	2045.94	0	0	0	3.69519e+06	4.51828e+06	0	FALSE	High	Master Protein	P09030	Exodeoxyribonuclease III OS=Escherichia coli (strain K12) OX=83333 GN=xthA PE=1 SV=4 UPId=UP000000625 PPId=UP000000625	0	75.468	60	12	80	12	268	31	6.19	208.64	12	0	1.9602e+07	1.67887e+07	2.13312e+07	1.85299e+07	5.52997e+07	2.73972e+07	0	0	0	0.199418	0.0817054	0	0	0.0937076	0	-15	0.180753
[M].GDMNISPTDLDIGIGEENRK.[R]	0	1	1	1	P09030	P09030 [150-169]		1	2174.04	69259.9	3.07723e+06	0	0	0	0	FALSE	High	Master Protein	P09030	Exodeoxyribonuclease III OS=Escherichia coli (strain K12) OX=83333 GN=xthA PE=1 SV=4 UPId=UP000000625 PPId=UP000000625	0	75.468	60	12	80	12	268	31	6.19	208.64	12	0	1.9602e+07	1.67887e+07	2.13312e+07	1.85299e+07	5.52997e+07	2.73972e+07	0.00353331	0.183291	0	0	0	0	0.0622749	0	#DIV/0!	15	0.361609
[K].GHYGVALLTK.[E]	0	1	1	3	P09030	P09030 [61-70]		0	1058.6	0	0	0	0	456015	2.60772e+06	FALSE	High	Master Protein	P09030	Exodeoxyribonuclease III OS=Escherichia coli (strain K12) OX=83333 GN=xthA PE=1 SV=4 UPId=UP000000625 PPId=UP000000625	0	75.468	60	12	80	12	268	31	6.19	208.64	12	0	1.9602e+07	1.67887e+07	2.13312e+07	1.85299e+07	5.52997e+07	2.73972e+07	0	0	0	0	0.00824625	0.0951819	0	0.034476	0	-15	0.320761
[K].TELLTLLAGMLR.[E]	0	1	1	16	P09053	P09053 [77-88]		0	1330.78	0	0	0	0	642648	2.31803e+06	FALSE	High	Master Protein	P09053	Valine--pyruvate aminotransferase OS=Escherichia coli (strain K12) OX=83333 GN=avtA PE=1 SV=3 UPId=UP000000625 PPId=UP000000625	0	26.667	14	5	35	5	417	46.7	5.96	77.35	5	0	7.11234e+06	3.53281e+06	4.60585e+06	1.74862e+07	2.69432e+07	6.7407e+06	0	0	0	0	0.023852	0.343886	0	0.122579	0	-15	0.330906
[K].TELLTLLAGMLR.[E]	1xOxidation [M10]	1	1	6	P09053	P09053 [77-88]		0	1330.78	0	1.74221e+06	1.06206e+06	0	0	0	FALSE	High	Master Protein	P09053	Valine--pyruvate aminotransferase OS=Escherichia coli (strain K12) OX=83333 GN=avtA PE=1 SV=3 UPId=UP000000625 PPId=UP000000625	0	26.667	14	5	35	5	417	46.7	5.96	77.35	5	0	7.11234e+06	3.53281e+06	4.60585e+06	1.74862e+07	2.69432e+07	6.7407e+06	0	0.49315	0.230589	0	0	0	0.241246	0	#DIV/0!	15	0.165625
[R].LADNDSDGSPMDSDGEELSSSISEWR.[I]	0	1	1	1	P09127	P09127 [218-243]		0	2799.15	0	0	0	3.0393e+06	1.18533e+06	0	FALSE	High	Master Protein	P09127	Protein HemX OS=Escherichia coli (strain K12) OX=83333 GN=hemX PE=1 SV=1 UPId=UP000000625 PPId=UP000000625	0	91.343	45	12	86	12	393	42.9	4.82	279.58	12	0	5.21823e+08	4.55542e+08	8.10538e+07	5.05904e+07	4.78289e+07	2.83899e+08	0	0	0	0.0600767	0.0247828	0	0	0.0282865	0	-15	0.179958
[I].FGNDYPTEDGTGVR.[D]	0	1	1	2	P09147	P09147 [218-231]		0	1527.67	427833	334900	0	0	0	0	FALSE	High	Master Protein	P09147	UDP-glucose 4-epimerase OS=Escherichia coli (strain K12) OX=83333 GN=galE PE=1 SV=1 UPId=UP000000625 PPId=UP000000625	0	151.404	78	16	238	13	338	37.2	6.35	685.09	16	3	4.95406e+08	5.10833e+08	4.72351e+07	8.77344e+07	1.19142e+08	3.16382e+08	0.0008636	0.000655596	0	0	0	0	0.000506398	0	#DIV/0!	15	0.123519
[R].NEALMTEILHDHAIDTVIHFAGLK.[A]	1xOxidation [M5]	1	1	5	P09147	P09147 [61-84]		0	2688.38	2.98272e+06	1.4777e+06	800479	0	0	0	FALSE	High	Master Protein	P09147	UDP-glucose 4-epimerase OS=Escherichia coli (strain K12) OX=83333 GN=galE PE=1 SV=1 UPId=UP000000625 PPId=UP000000625	0	151.404	78	16	238	13	338	37.2	6.35	685.09	16	3	4.95406e+08	5.10833e+08	4.72351e+07	8.77344e+07	1.19142e+08	3.16382e+08	0.00602075	0.00289272	0.0169467	0	0	0	0.00862005	0	#DIV/0!	15	0.113055
[R].SSWQEVNELIAASNVYTIK.[N]	0	1	1	2	P09152	P09152 [161-179]		0	2152.09	0	0	0	2.51559e+06	308780	0	FALSE	High	Master Protein	P09152	Respiratory nitrate reductase 1 alpha chain OS=Escherichia coli (strain K12) OX=83333 GN=narG PE=1 SV=4 UPId=UP000000625 PPId=UP000000625	0	296.122	49	38	315	38	1247	140.4	6.51	934.95	38	0	2.32074e+08	1.52443e+08	5.30429e+07	8.48328e+07	1.40095e+08	1.40488e+08	0	0	0	0.0296535	0.00220407	0	0	0.0106192	0	-15	0.327964
[G].ETFADGHGQLLNTNR.[D]	0	1	1	1	P09152	P09152 [16-30]		0	1672.8	0	179700	1.26146e+06	0	0	0	FALSE	High	Master Protein	P09152	Respiratory nitrate reductase 1 alpha chain OS=Escherichia coli (strain K12) OX=83333 GN=narG PE=1 SV=4 UPId=UP000000625 PPId=UP000000625	0	296.122	49	38	315	38	1247	140.4	6.51	934.95	38	0	2.32074e+08	1.52443e+08	5.30429e+07	8.48328e+07	1.40095e+08	1.40488e+08	0	0.0011788	0.0237818	0	0	0	0.00832021	0	#DIV/0!	15	0.342817
[R].YETVTAEELLSPMADK.[S]	1xOxidation [M13]	1	1	4	P09152	P09152 [621-636]		0	1796.86	227459	3.13148e+06	783708	0	0	0	FALSE	High	Master Protein	P09152	Respiratory nitrate reductase 1 alpha chain OS=Escherichia coli (strain K12) OX=83333 GN=narG PE=1 SV=4 UPId=UP000000625 PPId=UP000000625	0	296.122	49	38	315	38	1247	140.4	6.51	934.95	38	0	2.32074e+08	1.52443e+08	5.30429e+07	8.48328e+07	1.40095e+08	1.40488e+08	0.000980115	0.0205419	0.014775	0	0	0	0.012099	0	#DIV/0!	15	0.105445
[K].GIAWNTQSEMDLLR.[K]	0	1	1	2	P09152	P09152 [916-929]		0	1633.8	795754	0	406998	0	0	0	FALSE	High	Master Protein	P09152	Respiratory nitrate reductase 1 alpha chain OS=Escherichia coli (strain K12) OX=83333 GN=narG PE=1 SV=4 UPId=UP000000625 PPId=UP000000625	0	296.122	49	38	315	38	1247	140.4	6.51	934.95	38	0	2.32074e+08	1.52443e+08	5.30429e+07	8.48328e+07	1.40095e+08	1.40488e+08	0.00342889	0	0.00767299	0	0	0	0.00370062	0	#DIV/0!	15	0.170726
[R].CLNPGGIFVAQNGVCFLQQEEAIDSHRK.[L]	2xCarbamidomethyl [C1; C15]	1	1	8	P09158	P09158 [181-208]		1	3187.54	0	0	0	1.55125e+06	1.63292e+06	0	FALSE	High	Master Protein	P09158	Polyamine aminopropyltransferase OS=Escherichia coli (strain K12) OX=83333 GN=speE PE=1 SV=2 UPId=UP000000625 PPId=UP000000625	0	87.369	60	11	162	11	288	32.3	5.66	512.15	11	0	6.90414e+07	2.39647e+08	1.95033e+07	6.6497e+07	9.53993e+07	1.15845e+08	0	0	0	0.0233281	0.0171166	0	0	0.0134816	0	-15	0.125413
[K].TPEGQAPEEIIMDQHEEIEAVEPEASAEQVDPR.[D]	0	1	1	21	P09372	P09372 [8-40]		0	3673.68	0	0	0	7.61527e+06	3.61477e+06	0	FALSE	High	Master Protein	P09372	Protein GrpE OS=Escherichia coli (strain K12) OX=83333 GN=grpE PE=1 SV=1 UPId=UP000000625 PPId=UP000000625	0	94.882	51	7	304	4	197	21.8	4.75	950.26	7	5	6.83778e+07	8.60513e+08	1.63555e+08	2.78158e+08	1.08176e+08	4.12975e+08	0	0	0	0.0273775	0.0334155	0	0	0.0202644	0	-15	0.120025
[Y].TMGPSPEPNMTILWSEK.[L]	1xOxidation [M2]	1	1	2	P09373	P09373 [363-379]		0	1933.9	388534	1.50209e+06	0	0	0	0	FALSE	High	Master Protein	P09373	Formate acetyltransferase 1 OS=Escherichia coli (strain K12) OX=83333 GN=pflB PE=1 SV=2 UPId=UP000000625 PPId=UP000000625	0	636.693	74	43	2298	12	760	85.3	6.01	8023.48	43	52	3.6731e+09	2.61613e+09	1.73498e+09	1.68514e+09	2.30771e+09	3.07984e+09	0.000105778	0.000574166	0	0	0	0	0.000226648	0	#DIV/0!	15	0.268249
[K].VSIDTSSLQYENDDLMRPDFNNDDYAIACCVSPMIVGK.[Q]	2xCarbamidomethyl [C29; C30]	1	1	17	P09373	P09373 [391-428]		0	4352.95	1.61928e+06	3.68002e+06	0	0	0	0	FALSE	High	Master Protein	P09373	Formate acetyltransferase 1 OS=Escherichia coli (strain K12) OX=83333 GN=pflB PE=1 SV=2 UPId=UP000000625 PPId=UP000000625	0	636.693	74	43	2298	12	760	85.3	6.01	8023.48	43	52	3.6731e+09	2.61613e+09	1.73498e+09	1.68514e+09	2.30771e+09	3.07984e+09	0.000440849	0.00140666	0	0	0	0	0.000615838	0	#DIV/0!	15	0.212331
[E].IEGEYPQFGNNDPR.[V]	0	1	1	2	P09373	P09373 [560-573]		0	1635.74	102532	3.66115e+06	0	0	0	0	FALSE	High	Master Protein	P09373	Formate acetyltransferase 1 OS=Escherichia coli (strain K12) OX=83333 GN=pflB PE=1 SV=2 UPId=UP000000625 PPId=UP000000625	0	636.693	74	43	2298	12	760	85.3	6.01	8023.48	43	52	3.6731e+09	2.61613e+09	1.73498e+09	1.68514e+09	2.30771e+09	3.07984e+09	2.79142e-05	0.00139945	0	0	0	0	0.000475789	0	#DIV/0!	15	0.361187
[L].AVDLVER.[F]	0	1	1	1	P09373	P09373 [578-584]		0	801.446	34838.4	821535	130097	0	0	0	FALSE	High	Master Protein	P09373	Formate acetyltransferase 1 OS=Escherichia coli (strain K12) OX=83333 GN=pflB PE=1 SV=2 UPId=UP000000625 PPId=UP000000625	0	636.693	74	43	2298	12	760	85.3	6.01	8023.48	43	52	3.6731e+09	2.61613e+09	1.73498e+09	1.68514e+09	2.30771e+09	3.07984e+09	9.48473e-06	0.000314027	7.49845e-05	0	0	0	0.000132832	0	#DIV/0!	15	0.224544
[A].IPTQSVLTITSNVVYGK.[K]	0	1	1	2	P09373	P09373 [599-615]		0	1820.02	0	1.08322e+07	3.27892e+06	0	0	0	FALSE	High	Master Protein	P09373	Formate acetyltransferase 1 OS=Escherichia coli (strain K12) OX=83333 GN=pflB PE=1 SV=2 UPId=UP000000625 PPId=UP000000625	0	636.693	74	43	2298	12	760	85.3	6.01	8023.48	43	52	3.6731e+09	2.61613e+09	1.73498e+09	1.68514e+09	2.30771e+09	3.07984e+09	0	0.00414053	0.00188988	0	0	0	0.00201014	0	#DIV/0!	15	0.168329
[R].EMLLDAMENPEK.[Y]	1xOxidation [M2]	1	1	2	P09373	P09373 [714-725]		0	1419.65	167744	384733	0	0	0	0	FALSE	High	Master Protein	P09373	Formate acetyltransferase 1 OS=Escherichia coli (strain K12) OX=83333 GN=pflB PE=1 SV=2 UPId=UP000000625 PPId=UP000000625	0	636.693	74	43	2298	12	760	85.3	6.01	8023.48	43	52	3.6731e+09	2.61613e+09	1.73498e+09	1.68514e+09	2.30771e+09	3.07984e+09	4.56682e-05	0.000147062	0	0	0	0	6.42433e-05	0	#DIV/0!	15	0.213399
[Y].YAIDFTLDEIK.[S]	0	1	1	4	P09394	P09394 [103-113]		0	1327.68	0	0	0	3.21024e+06	605807	0	FALSE	High	Master Protein	P09394	Glycerophosphodiester phosphodiesterase, periplasmic OS=Escherichia coli (strain K12) OX=83333 GN=glpQ PE=1 SV=2 UPId=UP000000625 PPId=UP000000625	0	228.509	66	19	573	19	358	40.8	5.6	1787.09	19	0	7.73066e+08	7.76644e+08	3.6208e+08	5.28291e+08	7.52203e+08	7.92459e+08	0	0	0	0.00607666	0.000805377	0	0	0.00229401	0	-15	0.295015
[I].EFVQGLNHSTGK.[N]	0	1	1	3	P09394	P09394 [153-164]		0	1316.66	299341	1.63786e+06	892958	0	0	0	FALSE	High	Master Protein	P09394	Glycerophosphodiester phosphodiesterase, periplasmic OS=Escherichia coli (strain K12) OX=83333 GN=glpQ PE=1 SV=2 UPId=UP000000625 PPId=UP000000625	0	228.509	66	19	573	19	358	40.8	5.6	1787.09	19	0	7.73066e+08	7.76644e+08	3.6208e+08	5.28291e+08	7.52203e+08	7.92459e+08	0.000387212	0.00210889	0.00246619	0	0	0	0.0016541	0	#DIV/0!	15	0.0615
[L].IAYTDWNETQQK.[Q]	0	1	1	1	P09394	P09394 [236-247]		0	1496.7	0	279840	631610	0	0	0	FALSE	High	Master Protein	P09394	Glycerophosphodiester phosphodiesterase, periplasmic OS=Escherichia coli (strain K12) OX=83333 GN=glpQ PE=1 SV=2 UPId=UP000000625 PPId=UP000000625	0	228.509	66	19	573	19	358	40.8	5.6	1787.09	19	0	7.73066e+08	7.76644e+08	3.6208e+08	5.28291e+08	7.52203e+08	7.92459e+08	0	0.00036032	0.00174439	0	0	0	0.000701571	0	#DIV/0!	15	0.257451
[Q].VAEYADGIGPDYHMLIEETSQPGNIK.[L]	0	1	1	17	P09394	P09394 [270-295]		0	2847.35	0	0	0	9.61434e+06	5.38307e+06	0	FALSE	High	Master Protein	P09394	Glycerophosphodiester phosphodiesterase, periplasmic OS=Escherichia coli (strain K12) OX=83333 GN=glpQ PE=1 SV=2 UPId=UP000000625 PPId=UP000000625	0	228.509	66	19	573	19	358	40.8	5.6	1787.09	19	0	7.73066e+08	7.76644e+08	3.6208e+08	5.28291e+08	7.52203e+08	7.92459e+08	0	0	0	0.0181989	0.00715641	0	0	0.00845178	0	-15	0.185574
[H].MLIEETSQPGNIK.[L]	1xOxidation [M1]	1	1	1	P09394	P09394 [283-295]		0	1475.74	0	321897	3.32974e+06	0	0	0	FALSE	High	Master Protein	P09394	Glycerophosphodiester phosphodiesterase, periplasmic OS=Escherichia coli (strain K12) OX=83333 GN=glpQ PE=1 SV=2 UPId=UP000000625 PPId=UP000000625	0	228.509	66	19	573	19	358	40.8	5.6	1787.09	19	0	7.73066e+08	7.76644e+08	3.6208e+08	5.28291e+08	7.52203e+08	7.92459e+08	0	0.000414473	0.00919614	0	0	0	0.00320354	0	#DIV/0!	15	0.345565
[S].DKLPEYTPDVNQLYDALYNK.[A]	0	1	1	11	P09394	P09394 [318-337]		1	2399.18	4.29086e+06	0	2.47346e+06	0	0	0	FALSE	High	Master Protein	P09394	Glycerophosphodiester phosphodiesterase, periplasmic OS=Escherichia coli (strain K12) OX=83333 GN=glpQ PE=1 SV=2 UPId=UP000000625 PPId=UP000000625	0	228.509	66	19	573	19	358	40.8	5.6	1787.09	19	0	7.73066e+08	7.76644e+08	3.6208e+08	5.28291e+08	7.52203e+08	7.92459e+08	0.00555044	0	0.00683124	0	0	0	0.00412723	0	#DIV/0!	15	0.120355
[V].NGLFTDFPDK.[A]	0	1	1	1	P09394	P09394 [341-350]		0	1153.55	0	0	0	61251.3	1.93543e+06	0	FALSE	High	Master Protein	P09394	Glycerophosphodiester phosphodiesterase, periplasmic OS=Escherichia coli (strain K12) OX=83333 GN=glpQ PE=1 SV=2 UPId=UP000000625 PPId=UP000000625	0	228.509	66	19	573	19	358	40.8	5.6	1787.09	19	0	7.73066e+08	7.76644e+08	3.6208e+08	5.28291e+08	7.52203e+08	7.92459e+08	0	0	0	0.000115942	0.00257302	0	0	0.000896321	0	-15	0.34557
[K].EQGNESPLNIIACENMVR.[G]	1xCarbamidomethyl [C13]	1	1	21	P09424	P09424 [108-125]		0	2073.97	0	0	0	1.05275e+07	4.46414e+06	0	FALSE	High	Master Protein	P09424	Mannitol-1-phosphate 5-dehydrogenase OS=Escherichia coli (strain K12) OX=83333 GN=mtlD PE=1 SV=3 UPId=UP000000625 PPId=UP000000625	0	166.163	59	14	189	14	382	41.1	5.58	585.3	14	0	1.86813e+08	1.75459e+08	1.71397e+08	2.36268e+08	1.64623e+08	9.02297e+07	0	0	0	0.0445574	0.0271173	0	0	0.0238916	0	-15	0.139112
[H].VGFVDSAVDR.[I]	0	1	1	2	P09424	P09424 [150-159]		0	1064.54	0	0	0	598222	14748.1	0	FALSE	High	Master Protein	P09424	Mannitol-1-phosphate 5-dehydrogenase OS=Escherichia coli (strain K12) OX=83333 GN=mtlD PE=1 SV=3 UPId=UP000000625 PPId=UP000000625	0	166.163	59	14	189	14	382	41.1	5.58	585.3	14	0	1.86813e+08	1.75459e+08	1.71397e+08	2.36268e+08	1.64623e+08	9.02297e+07	0	0	0	0.00253196	8.95871e-05	0	0	0.000873849	0	-15	0.351535
[I].VPPSASATNDPLEVTVETFSEWIVDK.[T]	0	1	1	1	P09424	P09424 [161-186]		0	2831.4	0	0	0	0	2.70738e+06	1.54501e+07	FALSE	High	Master Protein	P09424	Mannitol-1-phosphate 5-dehydrogenase OS=Escherichia coli (strain K12) OX=83333 GN=mtlD PE=1 SV=3 UPId=UP000000625 PPId=UP000000625	0	166.163	59	14	189	14	382	41.1	5.58	585.3	14	0	1.86813e+08	1.75459e+08	1.71397e+08	2.36268e+08	1.64623e+08	9.02297e+07	0	0	0	0	0.0164459	0.171231	0	0.0625591	0	-15	0.315338
[H].VVGETEQVDTVSGVNAVSSIGDDVVDLIAQVDLVTTAVGPVVLER.[I]	0	1	1	1	P09424	P09424 [50-94]		0	4564.39	0	0	0	0	82063	751548	FALSE	High	Master Protein	P09424	Mannitol-1-phosphate 5-dehydrogenase OS=Escherichia coli (strain K12) OX=83333 GN=mtlD PE=1 SV=3 UPId=UP000000625 PPId=UP000000625	0	166.163	59	14	189	14	382	41.1	5.58	585.3	14	0	1.86813e+08	1.75459e+08	1.71397e+08	2.36268e+08	1.64623e+08	9.02297e+07	0	0	0	0	0.00049849	0.00832928	0	0.00294259	0	-15	0.336592
[R].NMVGAVVGVQPFGGEGLSGTGPK.[A]	0	1	1	18	P09546	P09546 [1077-1099]		0	2158.1	0	0	0	2.39905e+07	7.12552e+06	0	FALSE	High	Master Protein	P09546	Bifunctional protein PutA OS=Escherichia coli (strain K12) OX=83333 GN=putA PE=1 SV=3 UPId=UP000000625 PPId=UP000000625	0	468.608	56	46	582	25	1320	143.7	5.99	1778.43	46	22	3.79072e+08	4.48459e+08	4.73695e+08	5.36364e+08	4.49521e+08	4.50749e+08	0	0	0	0.044728	0.0158514	0	0	0.0201931	0	-15	0.197871
[K].QAIFSYLEQLENSDTLPELPALLSGA.[A]	0	1	1	4	P09546	P09546 [35-60]		0	2819.43	0	0	0	0	116589	916217	FALSE	High	Master Protein	P09546	Bifunctional protein PutA OS=Escherichia coli (strain K12) OX=83333 GN=putA PE=1 SV=3 UPId=UP000000625 PPId=UP000000625	0	468.608	56	46	582	25	1320	143.7	5.99	1778.43	46	22	3.79072e+08	4.48459e+08	4.73695e+08	5.36364e+08	4.49521e+08	4.50749e+08	0	0	0	0	0.000259362	0.00203265	0	0.000764005	0	-15	0.297698
[K].RVNPELVEVLSVDALAIHEEHLR.[G]	0	1	1	3	P09831	P09831 [1406-1428]		1	2638.43	0	0	0	1.0687e+06	545367	0	FALSE	High	Master Protein	P09831	Glutamate synthase [NADPH] large chain OS=Escherichia coli (strain K12) OX=83333 GN=gltB PE=1 SV=3 UPId=UP000000625 PPId=UP000000625	0	202.224	34	35	248	35	1486	163.2	6.6	695.75	35	0	1.71839e+08	1.22633e+08	3.25388e+07	1.0447e+08	1.36469e+08	1.41078e+08	0	0	0	0.0102298	0.00399628	0	0	0.00474202	0	-15	0.18635
[R].IGGASFEDFQQDLLNLSK.[R]	0	1	1	15	P09831	P09831 [752-769]		0	1981.99	0	0	0	0	2.28158e+06	2.25065e+07	FALSE	High	Master Protein	P09831	Glutamate synthase [NADPH] large chain OS=Escherichia coli (strain K12) OX=83333 GN=gltB PE=1 SV=3 UPId=UP000000625 PPId=UP000000625	0	202.224	34	35	248	35	1486	163.2	6.6	695.75	35	0	1.71839e+08	1.22633e+08	3.25388e+07	1.0447e+08	1.36469e+08	1.41078e+08	0	0	0	0	0.0167187	0.159532	0	0.0587503	0	-15	0.310359
[R].DLLAITPGENAVNIADVEPASELFK.[R]	0	1	1	3	P09831	P09831 [832-856]		0	2626.36	0	0	0	0	2.02349e+06	8.27115e+06	FALSE	High	Master Protein	P09831	Glutamate synthase [NADPH] large chain OS=Escherichia coli (strain K12) OX=83333 GN=gltB PE=1 SV=3 UPId=UP000000625 PPId=UP000000625	0	202.224	34	35	248	35	1486	163.2	6.6	695.75	35	0	1.71839e+08	1.22633e+08	3.25388e+07	1.0447e+08	1.36469e+08	1.41078e+08	0	0	0	0	0.0148275	0.0586281	0	0.0244852	0	-15	0.236545
[F].APLHNPAHLIGIEEALK.[S]	0	1	1	2	P0A6A3	P0A6A3 [120-136]		0	1823.02	0	0	0	2.50401e+06	740077	0	FALSE	High	Master Protein	P0A6A3	Acetate kinase OS=Escherichia coli (strain K12) OX=83333 GN=ackA PE=1 SV=1 UPId=UP000000625 PPId=UP000000625	0	392.921	84	19	1073	5	400	43.3	6.28	4446.73	19	21	2.51126e+09	4.71753e+09	7.05191e+08	2.20423e+09	1.81107e+09	4.06331e+09	0	0	0	0.001136	0.00040864	0	0	0.000514881	0	-15	0.196106
[R].SGDIDPAIIFHL.[H]	0	1	1	5	P0A6A3	P0A6A3 [244-255]		0	1297.68	0	0	0	0	783176	9.66163e+06	FALSE	High	Master Protein	P0A6A3	Acetate kinase OS=Escherichia coli (strain K12) OX=83333 GN=ackA PE=1 SV=1 UPId=UP000000625 PPId=UP000000625	0	392.921	84	19	1073	5	400	43.3	6.28	4446.73	19	21	2.51126e+09	4.71753e+09	7.05191e+08	2.20423e+09	1.81107e+09	4.06331e+09	0	0	0	0	0.000432438	0.00237777	0	0.000936736	0	-15	0.269419
[R].SGDIDPAIIFHLHDT.[L]	0	1	1	10	P0A6A3	P0A6A3 [244-258]		0	1650.81	0	0	0	1.94099e+06	1.81839e+06	0	FALSE	High	Master Protein	P0A6A3	Acetate kinase OS=Escherichia coli (strain K12) OX=83333 GN=ackA PE=1 SV=1 UPId=UP000000625 PPId=UP000000625	0	392.921	84	19	1073	5	400	43.3	6.28	4446.73	19	21	2.51126e+09	4.71753e+09	7.05191e+08	2.20423e+09	1.81107e+09	4.06331e+09	0	0	0	0.000880579	0.00100404	0	0	0.000628206	0	-15	0.117821
[G].EEYLSGLAECFHLPEAR.[I]	1xCarbamidomethyl [C10]	1	1	5	P0A6A3	P0A6A3 [27-43]		0	2020.94	0	2.5124e+06	219574	0	0	0	FALSE	High	Master Protein	P0A6A3	Acetate kinase OS=Escherichia coli (strain K12) OX=83333 GN=ackA PE=1 SV=1 UPId=UP000000625 PPId=UP000000625	0	392.921	84	19	1073	5	400	43.3	6.28	4446.73	19	21	2.51126e+09	4.71753e+09	7.05191e+08	2.20423e+09	1.81107e+09	4.06331e+09	0	0.000532567	0.000311368	0	0	0	0.000281311	0	#DIV/0!	15	0.142691
[S].GLLGLTEVTSDCR.[Y]	1xCarbamidomethyl [C12]	1	1	1	P0A6A3	P0A6A3 [275-287]		0	1420.71	785786	783998	0	0	0	0	FALSE	High	Master Protein	P0A6A3	Acetate kinase OS=Escherichia coli (strain K12) OX=83333 GN=ackA PE=1 SV=1 UPId=UP000000625 PPId=UP000000625	0	392.921	84	19	1073	5	400	43.3	6.28	4446.73	19	21	2.51126e+09	4.71753e+09	7.05191e+08	2.20423e+09	1.81107e+09	4.06331e+09	0.000312905	0.000166188	0	0	0	0	0.000159698	0	#DIV/0!	15	0.151999
[L].DAVVFTGGIGENAAMVR.[E]	1xOxidation [M15]	1	1	2	P0A6A3	P0A6A3 [326-342]		0	1706.85	271519	0	634511	0	0	0	FALSE	High	Master Protein	P0A6A3	Acetate kinase OS=Escherichia coli (strain K12) OX=83333 GN=ackA PE=1 SV=1 UPId=UP000000625 PPId=UP000000625	0	392.921	84	19	1073	5	400	43.3	6.28	4446.73	19	21	2.51126e+09	4.71753e+09	7.05191e+08	2.20423e+09	1.81107e+09	4.06331e+09	0.000108121	0	0.000899771	0	0	0	0.000335964	0	#DIV/0!	15	0.301776
[L].GFEVDHER.[N]	0	1	1	3	P0A6A3	P0A6A3 [353-360]		0	988.448	78894	402173	236102	0	0	0	FALSE	High	Master Protein	P0A6A3	Acetate kinase OS=Escherichia coli (strain K12) OX=83333 GN=ackA PE=1 SV=1 UPId=UP000000625 PPId=UP000000625	0	392.921	84	19	1073	5	400	43.3	6.28	4446.73	19	21	2.51126e+09	4.71753e+09	7.05191e+08	2.20423e+09	1.81107e+09	4.06331e+09	3.14161e-05	8.52509e-05	0.000334805	0	0	0	0.000150491	0	#DIV/0!	15	0.182633
[K].ITTVQAAIDYINGH.[Q]	0	1	1	33	P0A6A8	P0A6A8 [63-76]		0	1515.78	1.11692e+06	1.48579e+06	0	0	0	0	FALSE	High	Master Protein	P0A6A8	Acyl carrier protein OS=Escherichia coli (strain K12) OX=83333 GN=acpP PE=1 SV=2 UPId=UP000000625 PPId=UP000000625	0	22.457	33	3	170	2	78	8.6	4.06	406.17	3	1	1.90676e+09	1.45658e+09	6.39674e+08	2.6039e+08	8.72095e+08	7.54622e+08	0.000585767	0.00102006	0	0	0	0	0.000535274	0	#DIV/0!	15	0.144355
[I].IYHVDATQSVGK.[L]	0	1	1	2	P0A6B7	P0A6B7 [176-187]		0	1317.68	0	0	0	167639	17398.7	0	FALSE	High	Master Protein	P0A6B7	Cysteine desulfurase IscS OS=Escherichia coli (strain K12) OX=83333 GN=iscS PE=1 SV=1 UPId=UP000000625 PPId=UP000000625	0	284.519	66	22	675	20	404	45.1	6.37	2002.4	22	2	2.69727e+08	2.88464e+08	3.85708e+08	4.26727e+08	5.70195e+08	7.28043e+08	0	0	0	0.000392848	3.05135e-05	0	0	0.000141121	0	-15	0.325994
[F].MTMDGTFGNPASR.[S]	2xOxidation [M1; M3]	1	1	3	P0A6B7	P0A6B7 [27-39]		0	1384.6	77108.6	491735	0	0	0	0	FALSE	High	Master Protein	P0A6B7	Cysteine desulfurase IscS OS=Escherichia coli (strain K12) OX=83333 GN=iscS PE=1 SV=1 UPId=UP000000625 PPId=UP000000625	0	284.519	66	22	675	20	404	45.1	6.37	2002.4	22	2	2.69727e+08	2.88464e+08	3.85708e+08	4.26727e+08	5.70195e+08	7.28043e+08	0.000285876	0.00170467	0	0	0	0	0.000663514	0	#DIV/0!	15	0.276541
[T].SASLEPSYVLR.[A]	0	1	1	2	P0A6B7	P0A6B7 [330-340]		0	1221.65	0	0	0	0	444482	1.46652e+06	FALSE	High	Master Protein	P0A6B7	Cysteine desulfurase IscS OS=Escherichia coli (strain K12) OX=83333 GN=iscS PE=1 SV=1 UPId=UP000000625 PPId=UP000000625	0	284.519	66	22	675	20	404	45.1	6.37	2002.4	22	2	2.69727e+08	2.88464e+08	3.85708e+08	4.26727e+08	5.70195e+08	7.28043e+08	0	0	0	0	0.000779526	0.00201433	0	0.000931284	0	-15	0.18746
[G].LNDELAHSSIR.[F]	0	1	1	1	P0A6B7	P0A6B7 [344-354]		0	1254.64	146361	0	662616	0	0	0	FALSE	High	Master Protein	P0A6B7	Cysteine desulfurase IscS OS=Escherichia coli (strain K12) OX=83333 GN=iscS PE=1 SV=1 UPId=UP000000625 PPId=UP000000625	0	284.519	66	22	675	20	404	45.1	6.37	2002.4	22	2	2.69727e+08	2.88464e+08	3.85708e+08	4.26727e+08	5.70195e+08	7.28043e+08	0.000542627	0	0.00171792	0	0	0	0.000753516	0	#DIV/0!	15	0.211419
[K].YHYTSAQILPHDSYLINLGHPVTEALEK.[S]	0	1	1	5	P0A6C1	P0A6C1 [59-86]		0	3209.63	0	0	0	1.2784e+07	4.148e+06	1.3743e+06	FALSE	High	Master Protein	P0A6C1	Endonuclease 4 OS=Escherichia coli (strain K12) OX=83333 GN=nfo PE=1 SV=1 UPId=UP000000625 PPId=UP000000625	0	51.543	45	7	55	7	285	31.5	5.73	133.67	7	0	2.53652e+07	3.33639e+07	1.20087e+07	1.20776e+07	2.02697e+07	5.63974e+07	0	0	0	1.05849	0.20464	0.0243681	0	0.429165	0	-15	0.24964
[K].TFGVEIENQHYQQFVVK.[G]	0	1	1	2	P0A6D3	P0A6D3 [210-226]		0	2066.03	330072	0	963727	0	0	0	FALSE	High	Master Protein	P0A6D3	3-phosphoshikimate 1-carboxyvinyltransferase OS=Escherichia coli (strain K12) OX=83333 GN=aroA PE=1 SV=1 UPId=UP000000625 PPId=UP000000625	0	56.923	31	10	68	10	427	46.1	5.59	134.09	10	0	1.72962e+07	1.77398e+07	2.12533e+07	6.52481e+07	4.82573e+07	1.08302e+08	0.0190835	0	0.0453448	0	0	0	0.0214761	0	#DIV/0!	15	0.177629
[R].HGLGMSDQIENR.[I]	0	1	1	3	P0A6E4	P0A6E4 [271-282]		0	1356.63	182196	0	669388	0	0	0	FALSE	High	Master Protein	P0A6E4	Argininosuccinate synthase OS=Escherichia coli (strain K12) OX=83333 GN=argG PE=1 SV=2 UPId=UP000000625 PPId=UP000000625	0	67.956	31	8	80	8	447	49.9	5.39	191.44	8	0	1.08143e+08	7.77848e+07	2.69102e+07	1.68389e+07	9.78605e+07	6.37801e+07	0.00168478	0	0.0248749	0	0	0	0.00885321	0	#DIV/0!	15	0.331875
[I].SSSHGDVDYAQASAELAK.[A]	0	1	1	6	P0A6E6	P0A6E6 [107-124]		0	1835.84	0	0	0	2.92412e+06	17892.8	0	FALSE	High	Master Protein	P0A6E6	ATP synthase epsilon chain OS=Escherichia coli (strain K12) OX=83333 GN=atpC PE=1 SV=2 UPId=UP000000625 PPId=UP000000625	0	124.586	77	5	305	5	139	15.1	5.72	1209.39	5	0	2.86567e+08	1.84381e+08	1.54581e+08	4.08662e+07	1.39802e+08	3.06565e+08	0	0	0	0.0715533	0.000127987	0	0	0.0238938	0	-15	0.37275
[-].MAMTYHLDVVSAEQQ.[M]	1xMet-loss [N-Term]; 1xOxidation [M3]	1	1	1	P0A6E6	P0A6E6 [1-15]	P0A6E6 1xMet-loss [N-Term]	0	1607.74	131022	2.61103e+06	0	0	0	0	FALSE	High	Master Protein	P0A6E6	ATP synthase epsilon chain OS=Escherichia coli (strain K12) OX=83333 GN=atpC PE=1 SV=2 UPId=UP000000625 PPId=UP000000625	0	124.586	77	5	305	5	139	15.1	5.72	1209.39	5	0	2.86567e+08	1.84381e+08	1.54581e+08	4.08662e+07	1.39802e+08	3.06565e+08	0.000457214	0.014161	0	0	0	0	0.00487275	0	#DIV/0!	15	0.353457
[T].GSEGELGIYPGHAPLLTAIKPGMIR.[I]	0	1	1	3	P0A6E6	P0A6E6 [28-52]		0	2577.39	0	0	0	1.06228e+07	4.22585e+06	0	FALSE	High	Master Protein	P0A6E6	ATP synthase epsilon chain OS=Escherichia coli (strain K12) OX=83333 GN=atpC PE=1 SV=2 UPId=UP000000625 PPId=UP000000625	0	124.586	77	5	305	5	139	15.1	5.72	1209.39	5	0	2.86567e+08	1.84381e+08	1.54581e+08	4.08662e+07	1.39802e+08	3.06565e+08	0	0	0	0.259941	0.0302275	0	0	0.0967227	0	-15	0.303923
[K].QHGHEEFIYLSGGILEVQPGNVTVLADTAIR.[G]	0	1	1	24	P0A6E6	P0A6E6 [56-86]		0	3363.73	4.03397e+06	0	7.94294e+06	0	0	0	FALSE	High	Master Protein	P0A6E6	ATP synthase epsilon chain OS=Escherichia coli (strain K12) OX=83333 GN=atpC PE=1 SV=2 UPId=UP000000625 PPId=UP000000625	0	124.586	77	5	305	5	139	15.1	5.72	1209.39	5	0	2.86567e+08	1.84381e+08	1.54581e+08	4.08662e+07	1.39802e+08	3.06565e+08	0.0140769	0	0.0513837	0	0	0	0.0218202	0	#DIV/0!	15	0.227726
[K].GGTRIPISGIAGDQQAALFGQLCVK.[E]	1xCarbamidomethyl [C23]	1	1	6	P0A6F3	P0A6F3 [234-258]		1	2557.36	0	0	0	0	3.30004e+06	4.07658e+06	FALSE	High	Master Protein	P0A6F3	Glycerol kinase OS=Escherichia coli (strain K12) OX=83333 GN=glpK PE=1 SV=2 UPId=UP000000625 PPId=UP000000625	0	396.837	88	36	1204	11	502	56.2	5.5	3663.36	36	28	2.87711e+08	1.57591e+08	4.76463e+08	6.26164e+08	8.08001e+08	8.37997e+08	0	0	0	0	0.0040842	0.00486467	0	0.00298296	0	-15	0.119133
[K].NTYGTGCFMLMNTGEK.[A]	1xCarbamidomethyl [C7]	1	1	5	P0A6F3	P0A6F3 [264-279]		0	1823.78	0	0	0	464900	1.80946e+07	1.02808e+06	FALSE	High	Master Protein	P0A6F3	Glycerol kinase OS=Escherichia coli (strain K12) OX=83333 GN=glpK PE=1 SV=2 UPId=UP000000625 PPId=UP000000625	0	396.837	88	36	1204	11	502	56.2	5.5	3663.36	36	28	2.87711e+08	1.57591e+08	4.76463e+08	6.26164e+08	8.08001e+08	8.37997e+08	0	0	0	0.000742457	0.0223942	0.00122683	0	0.00812117	0	-15	0.318749
[A].VGFWQNLDELQEK.[A]	0	1	1	9	P0A6F3	P0A6F3 [452-464]		0	1605.79	1.08175e+06	0	796246	0	0	0	FALSE	High	Master Protein	P0A6F3	Glycerol kinase OS=Escherichia coli (strain K12) OX=83333 GN=glpK PE=1 SV=2 UPId=UP000000625 PPId=UP000000625	0	396.837	88	36	1204	11	502	56.2	5.5	3663.36	36	28	2.87711e+08	1.57591e+08	4.76463e+08	6.26164e+08	8.08001e+08	8.37997e+08	0.00375987	0	0.00167116	0	0	0	0.00181034	0	#DIV/0!	15	0.171341
[S].SDQIAAIGITNQR.[E]	0	1	1	5	P0A6F3	P0A6F3 [72-84]		0	1386.73	147848	0	629758	0	0	0	FALSE	High	Master Protein	P0A6F3	Glycerol kinase OS=Escherichia coli (strain K12) OX=83333 GN=glpK PE=1 SV=2 UPId=UP000000625 PPId=UP000000625	0	396.837	88	36	1204	11	502	56.2	5.5	3663.36	36	28	2.87711e+08	1.57591e+08	4.76463e+08	6.26164e+08	8.08001e+08	8.37997e+08	0.000513875	0	0.00132174	0	0	0	0.00061187	0	#DIV/0!	15	0.186914
[I].AAIGITNQR.[E]	0	1	1	3	P0A6F3	P0A6F3 [76-84]		0	943.532	0	0	0	458533	1.81879e+06	0	FALSE	High	Master Protein	P0A6F3	Glycerol kinase OS=Escherichia coli (strain K12) OX=83333 GN=glpK PE=1 SV=2 UPId=UP000000625 PPId=UP000000625	0	396.837	88	36	1204	11	502	56.2	5.5	3663.36	36	28	2.87711e+08	1.57591e+08	4.76463e+08	6.26164e+08	8.08001e+08	8.37997e+08	0	0	0	0.000732288	0.00225098	0	0	0.000994421	0	-15	0.207966
[A].VELESPFILLADK.[K]	0	1	1	2	P0A6F5	P0A6F5 [213-225]		0	1473.82	0	0	0	0	756515	2.08437e+06	FALSE	High	Master Protein	P0A6F5	Chaperonin GroEL OS=Escherichia coli (strain K12) OX=83333 GN=groEL PE=1 SV=2 UPId=UP000000625 PPId=UP000000625	0	463.514	83	36	2250	2	548	57.3	4.94	7640.33	36	48	3.59871e+09	2.79061e+09	8.89772e+09	1.08294e+10	6.67029e+09	5.06353e+09	0	0	0	0	0.000113415	0.000411643	0	0.00017502	0	-15	0.227088
[I].ATLTGGTVISEEIGMELEK.[A]	1xOxidation [M15]	1	1	2	P0A6F5	P0A6F5 [293-311]		0	1978	0	2.03239e+06	4.8748e+06	0	0	0	FALSE	High	Master Protein	P0A6F5	Chaperonin GroEL OS=Escherichia coli (strain K12) OX=83333 GN=groEL PE=1 SV=2 UPId=UP000000625 PPId=UP000000625	0	463.514	83	36	2250	2	548	57.3	4.94	7640.33	36	48	3.59871e+09	2.79061e+09	8.89772e+09	1.08294e+10	6.67029e+09	5.06353e+09	0	0.000728296	0.000547871	0	0	0	0.000425389	0	#DIV/0!	15	0.124006
[T].LTGGTVISEEIGMELEK.[A]	1xOxidation [M13]	1	1	1	P0A6F5	P0A6F5 [295-311]		0	1805.92	0	0	0	0	2.53464e+06	653503	FALSE	High	Master Protein	P0A6F5	Chaperonin GroEL OS=Escherichia coli (strain K12) OX=83333 GN=groEL PE=1 SV=2 UPId=UP000000625 PPId=UP000000625	0	463.514	83	36	2250	2	548	57.3	4.94	7640.33	36	48	3.59871e+09	2.79061e+09	8.89772e+09	1.08294e+10	6.67029e+09	5.06353e+09	0	0	0	0	0.000379989	0.000129061	0	0.000169683	0	-15	0.202896
[A].ASVAGLMITTECMVTDLPK.[N]	1xCarbamidomethyl [C12]	1	1	3	P0A6F5	P0A6F5 [508-526]		0	2037.01	0	1.65366e+07	6.85234e+06	0	0	0	FALSE	High	Master Protein	P0A6F5	Chaperonin GroEL OS=Escherichia coli (strain K12) OX=83333 GN=groEL PE=1 SV=2 UPId=UP000000625 PPId=UP000000625	0	463.514	83	36	2250	2	548	57.3	4.94	7640.33	36	48	3.59871e+09	2.79061e+09	8.89772e+09	1.08294e+10	6.67029e+09	5.06353e+09	0	0.00592581	0.000770123	0	0	0	0.00223198	0	#DIV/0!	15	0.296411
[R].EIELEDKFENM.[G]	0	1	1	2	P0A6F5	P0A6F5 [59-69]		1	1412.62	0	0	0	394185	1.01328e+07	0	FALSE	High	Master Protein	P0A6F5	Chaperonin GroEL OS=Escherichia coli (strain K12) OX=83333 GN=groEL PE=1 SV=2 UPId=UP000000625 PPId=UP000000625	0	463.514	83	36	2250	2	548	57.3	4.94	7640.33	36	48	3.59871e+09	2.79061e+09	8.89772e+09	1.08294e+10	6.67029e+09	5.06353e+09	0	0	0	3.63995e-05	0.00151909	0	0	0.000518496	0	-15	0.35866
[R].VMIHQPLGGYQGQ.[A]	1xOxidation [M2]	1	1	2	P0A6G7	P0A6G7 [133-145]		0	1443.7	0	886334	1.13761e+06	0	0	0	FALSE	High	Master Protein	P0A6G7	ATP-dependent Clp protease proteolytic subunit OS=Escherichia coli (strain K12) OX=83333 GN=clpP PE=1 SV=1 UPId=UP000000625 PPId=UP000000625	0	109.74	37	6	111	4	207	23.2	5.8	379.73	6	3	3.66469e+07	2.66417e+07	8.16218e+07	4.02464e+07	6.48806e+07	5.02603e+07	0	0.0332687	0.0139375	0	0	0	0.0157354	0	#DIV/0!	15	0.178158
[N].LEGVDLEFRDEALDAIAK.[K]	0	1	1	3	P0A6H1	P0A6H1 [343-360]		1	2004.03	0	0	0	1.60782e+06	0	970324	FALSE	High	Master Protein	P0A6H1	ATP-dependent Clp protease ATP-binding subunit ClpX OS=Escherichia coli (strain K12) OX=83333 GN=clpX PE=1 SV=2 UPId=UP000000625 PPId=UP000000625	0	253.27	79	27	535	27	424	46.3	5.35	2000.08	27	0	4.78103e+08	4.96248e+08	1.67817e+08	4.83978e+08	2.72515e+08	3.62785e+08	0	0	0	0.00332209	0	0.00267466	0	0.00199892	0	-15	0.120732
[L].IYGKPEAQQASGE.[-]	0	1	1	3	P0A6H1	P0A6H1 [412-424]		0	1377.66	0	0	0	304025	115015	0	FALSE	High	Master Protein	P0A6H1	ATP-dependent Clp protease ATP-binding subunit ClpX OS=Escherichia coli (strain K12) OX=83333 GN=clpX PE=1 SV=2 UPId=UP000000625 PPId=UP000000625	0	253.27	79	27	535	27	424	46.3	5.35	2000.08	27	0	4.78103e+08	4.96248e+08	1.67817e+08	4.83978e+08	2.72515e+08	3.62785e+08	0	0	0	0.000628179	0.00042205	0	0	0.000350076	0	-15	0.131208
[Q].LQSMFQNLGGQK.[Q]	1xOxidation [M4]	1	1	1	P0A6H5	P0A6H5 [199-210]		0	1366.68	0	0	0	171586	0	774772	FALSE	High	Master Protein	P0A6H5	ATP-dependent protease ATPase subunit HslU OS=Escherichia coli (strain K12) OX=83333 GN=hslU PE=1 SV=1 UPId=UP000000625 PPId=UP000000625	0	186.267	63	23	359	12	443	49.6	5.35	1041.09	23	12	1.23769e+08	2.48339e+08	1.14666e+08	2.82119e+08	1.34396e+08	3.65482e+08	0	0	0	0.000608204	0	0.00211986	0	0.000909356	0	-15	0.222509
[E].LPGLIADGR.[D]	0	1	1	9	P0A6I0	P0A6I0 [123-131]		0	911.531	0	121877	313559	0	0	0	FALSE	High	Master Protein	P0A6I0	Cytidylate kinase OS=Escherichia coli (strain K12) OX=83333 GN=cmk PE=1 SV=1 UPId=UP000000625 PPId=UP000000625	0	104.979	71	9	232	9	227	24.7	5.85	786.03	9	0	2.93531e+08	2.06895e+08	6.24574e+08	1.00685e+08	1.99208e+08	4.10649e+08	0	0.000589079	0.000502037	0	0	0	0.000363705	0	#DIV/0!	15	0.118642
[R].DSVPMTLSEDEIAR.[L]	1xOxidation [M5]	1	1	3	P0A6I3	P0A6I3 [25-38]		0	1562.74	930838	1.58513e+06	0	0	0	0	FALSE	High	Master Protein	P0A6I3	Pantothenate kinase OS=Escherichia coli (strain K12) OX=83333 GN=coaA PE=1 SV=1 UPId=UP000000625 PPId=UP000000625	0	95.463	52	13	139	13	316	36.3	6.81	417.2	13	0	7.5756e+07	5.439e+07	1.20714e+08	8.64612e+07	8.73015e+07	8.79822e+07	0.0122873	0.0291439	0	0	0	0	0.0138104	0	#DIV/0!	15	0.17742
[K].EQTLMTPYLQFDR.[N]	0	1	1	3	P0A6I3	P0A6I3 [5-17]		0	1641.79	0	0	0	6.99018e+06	1.88485e+07	0	FALSE	High	Master Protein	P0A6I3	Pantothenate kinase OS=Escherichia coli (strain K12) OX=83333 GN=coaA PE=1 SV=1 UPId=UP000000625 PPId=UP000000625	0	95.463	52	13	139	13	316	36.3	6.81	417.2	13	0	7.5756e+07	5.439e+07	1.20714e+08	8.64612e+07	8.73015e+07	8.79822e+07	0	0	0	0.0808476	0.215901	0	0	0.0989163	0	-15	0.191349
[I].VDIPVYPLK.[G]	0	1	1	5	P0A6J5	P0A6J5 [265-273]		0	1043.61	0	0	0	0	6.23084e+06	1.20289e+06	FALSE	High	Master Protein	P0A6J5	D-amino acid dehydrogenase OS=Escherichia coli (strain K12) OX=83333 GN=dadA PE=1 SV=1 UPId=UP000000625 PPId=UP000000625	0	165.364	61	16	352	16	432	47.6	6.62	1257.01	16	0	4.18856e+08	3.66007e+08	4.01595e+08	2.39927e+08	4.73309e+08	2.80998e+08	0	0	0	0	0.0131644	0.00428079	0	0.00581507	0	-15	0.208017
[K].IADIYANCGITK.[K]	1xCarbamidomethyl [C8]	1	1	7	P0A6K6	P0A6K6 [260-271]		0	1338.67	0	0	0	119632	0	325496	FALSE	High	Master Protein	P0A6K6	Phosphopentomutase OS=Escherichia coli (strain K12) OX=83333 GN=deoB PE=1 SV=1 UPId=UP000000625 PPId=UP000000625	0	239.734	75	23	574	23	407	44.3	5.29	1781.39	23	0	3.66771e+08	2.64071e+08	1.60426e+08	1.01029e+08	3.58167e+08	4.2075e+08	0	0	0	0.00118414	0	0.000773609	0	0.000652583	0	-15	0.133305
[D].VAGYAAGLELFDR.[R]	0	1	1	11	P0A6K6	P0A6K6 [315-327]		0	1381.71	267401	0	1.13944e+06	0	0	0	FALSE	High	Master Protein	P0A6K6	Phosphopentomutase OS=Escherichia coli (strain K12) OX=83333 GN=deoB PE=1 SV=1 UPId=UP000000625 PPId=UP000000625	0	239.734	75	23	574	23	407	44.3	5.29	1781.39	23	0	3.66771e+08	2.64071e+08	1.60426e+08	1.01029e+08	3.58167e+08	4.2075e+08	0.000729068	0	0.00710261	0	0	0	0.00261056	0	#DIV/0!	15	0.311576
[-].MFTGSIVAIVTPMDEK.[G]	1xOxidation [M1]	1	1	2	P0A6L2	P0A6L2 [1-16]		0	1754.87	0	0	0	1.31066e+06	808151	1.69706e+06	FALSE	High	Master Protein	P0A6L2	4-hydroxy-tetrahydrodipicolinate synthase OS=Escherichia coli (strain K12) OX=83333 GN=dapA PE=1 SV=1 UPId=UP000000625 PPId=UP000000625	0	92.386	48	9	246	9	292	31.3	6.44	731.08	9	0	2.92145e+07	1.7811e+08	3.40916e+07	9.58727e+07	2.34824e+07	1.99379e+08	0	0	0	0.0136708	0.0344151	0.00851174	0	0.0188659	0	-15	0.0757198
[M].TLDLADGRIPVIAGTGANATAEAISLTQR.[F]	0	1	1	4	P0A6L2	P0A6L2 [63-91]		1	2895.55	0	0	0	1.53497e+06	735183	880230	FALSE	High	Master Protein	P0A6L2	4-hydroxy-tetrahydrodipicolinate synthase OS=Escherichia coli (strain K12) OX=83333 GN=dapA PE=1 SV=1 UPId=UP000000625 PPId=UP000000625	0	92.386	48	9	246	9	292	31.3	6.44	731.08	9	0	2.92145e+07	1.7811e+08	3.40916e+07	9.58727e+07	2.34824e+07	1.99379e+08	0	0	0	0.0160105	0.0313078	0.00441486	0	0.0172444	0	-15	0.0911903
[R].HQLMVEQLDNETWDAAADTVR.[K]	0	1	1	6	P0A6L9	P0A6L9 [129-149]		0	2442.14	0	0	0	6.78162e+06	3.95288e+06	0	FALSE	High	Master Protein	P0A6L9	Co-chaperone protein HscB OS=Escherichia coli (strain K12) OX=83333 GN=hscB PE=1 SV=1 UPId=UP000000625 PPId=UP000000625	0	57.853	66	8	38	8	171	20.1	5.19	115.77	8	0	3.27647e+07	1.89239e+07	2.62529e+07	1.54571e+07	2.50795e+07	1.44341e+08	0	0	0	0.438739	0.157614	0	0	0.198784	0	-15	0.196262
[M].VYCAVGGVQPQSETVWR.[Q]	1xCarbamidomethyl [C3]	1	1	8	P0A6M8	P0A6M8 [112-128]		0	1935.94	0	0	0	0	5.82825e+06	297632	FALSE	High	Master Protein	P0A6M8	Elongation factor G OS=Escherichia coli (strain K12) OX=83333 GN=fusA PE=1 SV=2 UPId=UP000000625 PPId=UP000000625	0	664.337	72	37	3706	13	704	77.5	5.38	12908.1	37	32	9.43194e+09	1.28889e+10	5.97717e+09	1.76213e+10	6.49125e+09	1.1844e+10	0	0	0	0	0.000897863	2.51294e-05	0	0.000307664	0	-15	0.356138
[A].VGGVQPQSETVWR.[Q]	0	1	1	8	P0A6M8	P0A6M8 [116-128]		0	1442.74	380367	0	4.55031e+06	0	0	0	FALSE	High	Master Protein	P0A6M8	Elongation factor G OS=Escherichia coli (strain K12) OX=83333 GN=fusA PE=1 SV=2 UPId=UP000000625 PPId=UP000000625	0	664.337	72	37	3706	13	704	77.5	5.38	12908.1	37	32	9.43194e+09	1.28889e+10	5.97717e+09	1.76213e+10	6.49125e+09	1.1844e+10	4.03275e-05	0	0.000761283	0	0	0	0.000267203	0	#DIV/0!	15	0.340746
[A].AEASEELMEK.[Y]	0	1	1	2	P0A6M8	P0A6M8 [227-236]		0	1152.51	1.17915e+06	1.91526e+06	0	0	0	0	FALSE	High	Master Protein	P0A6M8	Elongation factor G OS=Escherichia coli (strain K12) OX=83333 GN=fusA PE=1 SV=2 UPId=UP000000625 PPId=UP000000625	0	664.337	72	37	3706	13	704	77.5	5.38	12908.1	37	32	9.43194e+09	1.28889e+10	5.97717e+09	1.76213e+10	6.49125e+09	1.1844e+10	0.000125016	0.000148597	0	0	0	0	9.12045e-05	0	#DIV/0!	15	0.119063
[R].VLNNEIILVTCGSA.[F]	1xCarbamidomethyl [C11]	1	1	2	P0A6M8	P0A6M8 [256-269]		0	1502.79	0	0	0	2.1306e+06	1.29102e+06	0	FALSE	High	Master Protein	P0A6M8	Elongation factor G OS=Escherichia coli (strain K12) OX=83333 GN=fusA PE=1 SV=2 UPId=UP000000625 PPId=UP000000625	0	664.337	72	37	3706	13	704	77.5	5.38	12908.1	37	32	9.43194e+09	1.28889e+10	5.97717e+09	1.76213e+10	6.49125e+09	1.1844e+10	0	0	0	0.000120911	0.000198886	0	0	0.000106599	0	-15	0.139205
[H].VVIDMYPLEPGSNPK.[G]	0	1	1	8	P0A6M8	P0A6M8 [518-532]		0	1658.85	0	0	0	0	2.12091e+06	424280	FALSE	High	Master Protein	P0A6M8	Elongation factor G OS=Escherichia coli (strain K12) OX=83333 GN=fusA PE=1 SV=2 UPId=UP000000625 PPId=UP000000625	0	664.337	72	37	3706	13	704	77.5	5.38	12908.1	37	32	9.43194e+09	1.28889e+10	5.97717e+09	1.76213e+10	6.49125e+09	1.1844e+10	0	0	0	0	0.000326734	3.58224e-05	0	0.000120852	0	-15	0.307634
[A].EVPLSEMFGYATQLR.[S]	1xOxidation [M7]	1	1	6	P0A6M8	P0A6M8 [657-671]		0	1740.86	0	0	0	0	1.02142e+06	2.42275e+06	FALSE	High	Master Protein	P0A6M8	Elongation factor G OS=Escherichia coli (strain K12) OX=83333 GN=fusA PE=1 SV=2 UPId=UP000000625 PPId=UP000000625	0	664.337	72	37	3706	13	704	77.5	5.38	12908.1	37	32	9.43194e+09	1.28889e+10	5.97717e+09	1.76213e+10	6.49125e+09	1.1844e+10	0	0	0	0	0.000157353	0.000204555	0	0.000120636	0	-15	0.122838
[A].LTEANGDIELAIENMR.[K]	0	1	1	34	P0A6P1	P0A6P1 [27-42]		0	1788.88	0	0	0	1.05802e+07	3.10518e+06	2.30175e+06	FALSE	High	Master Protein	P0A6P1	Elongation factor Ts OS=Escherichia coli (strain K12) OX=83333 GN=tsf PE=1 SV=2 UPId=UP000000625 PPId=UP000000625	0	396.228	76	19	1873	2	283	30.4	5.29	6394.12	19	22	2.075e+09	2.41777e+09	2.40613e+09	2.08148e+09	4.83155e+09	5.54437e+09	0	0	0	0.00508304	0.000642689	0.00041515	0	0.00204696	0	-15	0.249185
[N].GDIELAIENMR.[K]	0	1	1	16	P0A6P1	P0A6P1 [32-42]		0	1260.63	0	0	0	0	4.86003e+06	546302	FALSE	High	Master Protein	P0A6P1	Elongation factor Ts OS=Escherichia coli (strain K12) OX=83333 GN=tsf PE=1 SV=2 UPId=UP000000625 PPId=UP000000625	0	396.228	76	19	1873	2	283	30.4	5.29	6394.12	19	22	2.075e+09	2.41777e+09	2.40613e+09	2.08148e+09	4.83155e+09	5.54437e+09	0	0	0	0	0.0010059	9.85327e-05	0	0.000368143	0	-15	0.314246
[N].GDIELAIENMR.[K]	1xOxidation [M10]	1	1	9	P0A6P1	P0A6P1 [32-42]		0	1260.63	0	0	0	3.7606e+06	1.1258e+06	0	FALSE	High	Master Protein	P0A6P1	Elongation factor Ts OS=Escherichia coli (strain K12) OX=83333 GN=tsf PE=1 SV=2 UPId=UP000000625 PPId=UP000000625	0	396.228	76	19	1873	2	283	30.4	5.29	6394.12	19	22	2.075e+09	2.41777e+09	2.40613e+09	2.08148e+09	4.83155e+09	5.54437e+09	0	0	0	0.0018067	0.00023301	0	0	0.000679902	0	-15	0.29695
[G].IILEVNCQTDFVAK.[D]	1xCarbamidomethyl [C7]	1	1	3	P0A6P1	P0A6P1 [72-85]		0	1649.86	0	2.71993e+06	7.87982e+06	0	0	0	FALSE	High	Master Protein	P0A6P1	Elongation factor Ts OS=Escherichia coli (strain K12) OX=83333 GN=tsf PE=1 SV=2 UPId=UP000000625 PPId=UP000000625	0	396.228	76	19	1873	2	283	30.4	5.29	6394.12	19	22	2.075e+09	2.41777e+09	2.40613e+09	2.08148e+09	4.83155e+09	5.54437e+09	0	0.00112497	0.0032749	0	0	0	0.00146662	0	#DIV/0!	15	0.201558
[Q].FEAEENGEEEEEDDFDPQSLPIK.[L]	0	1	1	2	P0A6P5	P0A6P5 [182-204]		0	2696.14	0	0	0	9.32861e+06	4.65497e+06	0	FALSE	High	Master Protein	P0A6P5	GTPase Der OS=Escherichia coli (strain K12) OX=83333 GN=der PE=1 SV=1 UPId=UP000000625 PPId=UP000000625	0	131.586	53	18	208	18	490	55	5.85	608.4	18	0	3.67277e+07	7.06651e+07	9.67685e+07	1.6385e+07	1.36712e+08	8.80678e+07	0	0	0	0.569339	0.0340495	0	0	0.201129	0	-15	0.336618
[F].ICIDTGGIDGTEDGVETR.[M]	1xCarbamidomethyl [C2]	1	1	1	P0A6P5	P0A6P5 [53-70]		0	1907.87	388595	1.56329e+06	218005	0	0	0	FALSE	High	Master Protein	P0A6P5	GTPase Der OS=Escherichia coli (strain K12) OX=83333 GN=der PE=1 SV=1 UPId=UP000000625 PPId=UP000000625	0	131.586	53	18	208	18	490	55	5.85	608.4	18	0	3.67277e+07	7.06651e+07	9.67685e+07	1.6385e+07	1.36712e+08	8.80678e+07	0.0105804	0.0221225	0.00225286	0	0	0	0.0116519	0	#DIV/0!	15	0.113161
[R].ALGEYLEK.[R]	0	1	1	2	P0A6P7	P0A6P7 [98-105]		0	922.488	0	0	0	120296	0	599216	FALSE	High	Master Protein	P0A6P7	Probable GTP-binding protein EngB OS=Escherichia coli (strain K12) OX=83333 GN=engB PE=1 SV=1 UPId=UP000000625 PPId=UP000000625	0	65.448	54	10	71	10	210	23.5	7.49	188.25	10	0	4.23902e+07	8.08408e+07	2.1478e+08	2.87825e+06	2.22205e+07	5.27614e+07	0	0	0	0.0417948	0	0.0113571	0	0.0177173	0	-15	0.228637
[K].FGANAILAVSLAN.[A]	0	1	1	11	P0A6P9	P0A6P9 [106-118]		0	1260.69	0	0	0	872139	529723	0	FALSE	High	Master Protein	P0A6P9	Enolase OS=Escherichia coli (strain K12) OX=83333 GN=eno PE=1 SV=2 UPId=UP000000625 PPId=UP000000625	0	415.268	78	25	1836	17	432	45.6	5.48	6142.55	25	12	9.0637e+09	1.33104e+10	7.36395e+09	9.65573e+09	7.40306e+09	7.54213e+09	0	0	0	9.03235e-05	7.15545e-05	0	0	5.39594e-05	0	-15	0.121436
[N].IINGGEHADNNVDIQEFMIQPVGAK.[T]	0	1	1	26	P0A6P9	P0A6P9 [153-177]		0	2709.33	0	0	0	4.08784e+06	7.63364e+06	0	FALSE	High	Master Protein	P0A6P9	Enolase OS=Escherichia coli (strain K12) OX=83333 GN=eno PE=1 SV=2 UPId=UP000000625 PPId=UP000000625	0	415.268	78	25	1836	17	432	45.6	5.48	6142.55	25	12	9.0637e+09	1.33104e+10	7.36395e+09	9.65573e+09	7.40306e+09	7.54213e+09	0	0	0	0.000423359	0.00103115	0	0	0.000484835	0	-15	0.18051
[N].GGEHADNNVDIQEFMIQPVGAK.[T]	0	1	1	5	P0A6P9	P0A6P9 [156-177]		0	2369.12	0	1.28884e+06	1.32586e+06	0	0	0	FALSE	High	Master Protein	P0A6P9	Enolase OS=Escherichia coli (strain K12) OX=83333 GN=eno PE=1 SV=2 UPId=UP000000625 PPId=UP000000625	0	415.268	78	25	1836	17	432	45.6	5.48	6142.55	25	12	9.0637e+09	1.33104e+10	7.36395e+09	9.65573e+09	7.40306e+09	7.54213e+09	0	9.68291e-05	0.000180047	0	0	0	9.22922e-05	0	#DIV/0!	15	0.150734
[L].GSNAEALAVIAEAVK.[A]	0	1	1	4	P0A6P9	P0A6P9 [217-231]		0	1442.78	199968	0	368170	0	0	0	FALSE	High	Master Protein	P0A6P9	Enolase OS=Escherichia coli (strain K12) OX=83333 GN=eno PE=1 SV=2 UPId=UP000000625 PPId=UP000000625	0	415.268	78	25	1836	17	432	45.6	5.48	6142.55	25	12	9.0637e+09	1.33104e+10	7.36395e+09	9.65573e+09	7.40306e+09	7.54213e+09	2.20625e-05	0	4.99962e-05	0	0	0	2.40196e-05	0	#DIV/0!	15	0.172164
[K].AFTSEEFTHF.[L]	0	1	1	4	P0A6P9	P0A6P9 [267-276]		0	1215.53	97560.2	0	683524	0	0	0	FALSE	High	Master Protein	P0A6P9	Enolase OS=Escherichia coli (strain K12) OX=83333 GN=eno PE=1 SV=2 UPId=UP000000625 PPId=UP000000625	0	415.268	78	25	1836	17	432	45.6	5.48	6142.55	25	12	9.0637e+09	1.33104e+10	7.36395e+09	9.65573e+09	7.40306e+09	7.54213e+09	1.07638e-05	0	9.28203e-05	0	0	0	3.4528e-05	0	#DIV/0!	15	0.304102
[E].SDWDGFAYQTK.[V]	0	1	1	2	P0A6P9	P0A6P9 [296-306]		0	1317.57	412544	0	597848	0	0	0	FALSE	High	Master Protein	P0A6P9	Enolase OS=Escherichia coli (strain K12) OX=83333 GN=eno PE=1 SV=2 UPId=UP000000625 PPId=UP000000625	0	415.268	78	25	1836	17	432	45.6	5.48	6142.55	25	12	9.0637e+09	1.33104e+10	7.36395e+09	9.65573e+09	7.40306e+09	7.54213e+09	4.5516e-05	0	8.11858e-05	0	0	0	4.22339e-05	0	#DIV/0!	15	0.146635
[D].LFVTNTK.[I]	0	1	1	1	P0A6P9	P0A6P9 [319-325]		0	822.472	0	0	0	0	816666	261784	FALSE	High	Master Protein	P0A6P9	Enolase OS=Escherichia coli (strain K12) OX=83333 GN=eno PE=1 SV=2 UPId=UP000000625 PPId=UP000000625	0	415.268	78	25	1836	17	432	45.6	5.48	6142.55	25	12	9.0637e+09	1.33104e+10	7.36395e+09	9.65573e+09	7.40306e+09	7.54213e+09	0	0	0	0	0.000110315	3.47095e-05	0	4.83414e-05	0	-15	0.211871
[K].GIANSILIKF.[N]	0	1	1	2	P0A6P9	P0A6P9 [334-343]		1	1075.65	0	0	0	1.10475e+06	1.39937e+06	0	FALSE	High	Master Protein	P0A6P9	Enolase OS=Escherichia coli (strain K12) OX=83333 GN=eno PE=1 SV=2 UPId=UP000000625 PPId=UP000000625	0	415.268	78	25	1836	17	432	45.6	5.48	6142.55	25	12	9.0637e+09	1.33104e+10	7.36395e+09	9.65573e+09	7.40306e+09	7.54213e+09	0	0	0	0.000114414	0.000189026	0	0	0.000101147	0	-15	0.139587
[M].AAAPSGASTGSR.[E]	0	1	1	3	P0A6P9	P0A6P9 [35-46]		0	1032.51	113253	0	1.83389e+06	0	0	0	FALSE	High	Master Protein	P0A6P9	Enolase OS=Escherichia coli (strain K12) OX=83333 GN=eno PE=1 SV=2 UPId=UP000000625 PPId=UP000000625	0	415.268	78	25	1836	17	432	45.6	5.48	6142.55	25	12	9.0637e+09	1.33104e+10	7.36395e+09	9.65573e+09	7.40306e+09	7.54213e+09	1.24952e-05	0	0.000249036	0	0	0	8.7177e-05	0	#DIV/0!	15	0.342447
[G].PIAQALIGK.[D]	0	1	1	5	P0A6P9	P0A6P9 [74-82]		0	910.572	0	0	0	247595	606455	0	FALSE	High	Master Protein	P0A6P9	Enolase OS=Escherichia coli (strain K12) OX=83333 GN=eno PE=1 SV=2 UPId=UP000000625 PPId=UP000000625	0	415.268	78	25	1836	17	432	45.6	5.48	6142.55	25	12	9.0637e+09	1.33104e+10	7.36395e+09	9.65573e+09	7.40306e+09	7.54213e+09	0	0	0	2.56423e-05	8.19194e-05	0	0	3.58539e-05	0	-15	0.212473
[K].RPVVPGDQMIMEVTFEK.[T]	1xOxidation [M]	1	1	5	P0A6Q6	P0A6Q6 [103-119]		0	1976	0	0	0	2.02504e+06	2.35735e+06	0	FALSE	High	Master Protein	P0A6Q6	3-hydroxyacyl-[acyl-carrier-protein] dehydratase FabZ OS=Escherichia coli (strain K12) OX=83333 GN=fabZ PE=1 SV=1 UPId=UP000000625 PPId=UP000000625	0	74.669	53	6	173	6	151	17	7.39	478.59	6	0	7.58039e+07	5.37914e+08	8.08124e+06	3.3095e+07	1.11988e+07	3.42691e+08	0	0	0	0.0611886	0.210501	0	0	0.0905631	0	-15	0.221019
[R].SQLDWLVPH.[Q]	0	1	1	2	P0A6R0	P0A6R0 [236-244]		0	1094.56	0	0	0	9.92591e+06	0	4.00122e+06	FALSE	High	Master Protein	P0A6R0	3-oxoacyl-[acyl-carrier-protein] synthase 3 OS=Escherichia coli (strain K12) OX=83333 GN=fabH PE=1 SV=1 UPId=UP000000625 PPId=UP000000625	0	204.743	79	13	326	13	317	33.5	5.25	1403.11	13	0	4.07052e+08	1.88202e+08	2.01631e+08	9.99947e+08	6.44304e+08	2.86238e+08	0	0	0	0.00992644	0	0.0139787	0	0.00796836	0	-15	0.127419
[N].SQDQVTQKPLR.[D]	0	1	1	2	P0A6R3	P0A6R3 [18-28]		0	1299.7	0	0	0	2.91133e+06	0	7.6238e+06	FALSE	High	Master Protein	P0A6R3	DNA-binding protein Fis OS=Escherichia coli (strain K12) OX=83333 GN=fis PE=1 SV=1 UPId=UP000000625 PPId=UP000000625	0	40.572	68	3	39	3	98	11.2	9.35	200.45	3	0	3.34682e+06	4.37232e+06	2.31772e+07	4.51294e+07	6.14247e+07	1.08497e+07	0	0	0	0.0645108	0	0.702671	0	0.255727	0	-15	0.317771
[R].SNTPILVDGK.[D]	0	1	1	9	P0A6T1	P0A6T1 [105-114]		0	1043.57	0	0	0	8.57713e+06	450828	5.03633e+06	FALSE	High	Master Protein	P0A6T1	Glucose-6-phosphate isomerase OS=Escherichia coli (strain K12) OX=83333 GN=pgi PE=1 SV=1 UPId=UP000000625 PPId=UP000000625	0	342.728	63	28	494	22	549	61.5	6.29	1593.67	28	8	9.38489e+07	8.32147e+07	3.30094e+07	9.92289e+07	2.6925e+08	1.24467e+08	0	0	0	0.0864378	0.00167439	0.0404631	0	0.0428584	0	-15	0.155118
[Y].MVTEALRPYK.[N]	1xOxidation [M1]	1	1	2	P0A6T1	P0A6T1 [164-173]		0	1207.65	157824	0	1.12311e+06	0	0	0	FALSE	High	Master Protein	P0A6T1	Glucose-6-phosphate isomerase OS=Escherichia coli (strain K12) OX=83333 GN=pgi PE=1 SV=1 UPId=UP000000625 PPId=UP000000625	0	342.728	63	28	494	22	549	61.5	6.29	1593.67	28	8	9.38489e+07	8.32147e+07	3.30094e+07	9.92289e+07	2.6925e+08	1.24467e+08	0.00168168	0	0.0340241	0	0	0	0.0119019	0	#DIV/0!	15	0.342903
[K].TFTTQETMTNAH.[S]	1xOxidation [M8]	1	1	1	P0A6T1	P0A6T1 [209-220]		0	1397.6	0	0	0	0	39377.4	1.53128e+06	FALSE	High	Master Protein	P0A6T1	Glucose-6-phosphate isomerase OS=Escherichia coli (strain K12) OX=83333 GN=pgi PE=1 SV=1 UPId=UP000000625 PPId=UP000000625	0	342.728	63	28	494	22	549	61.5	6.29	1593.67	28	8	9.38489e+07	8.32147e+07	3.30094e+07	9.92289e+07	2.6925e+08	1.24467e+08	0	0	0	0	0.000146249	0.0123027	0	0.00414965	0	-15	0.366292
[R].DDFEITVPQIDTLVEIVK.[A]	0	1	1	21	P0A6T3	P0A6T3 [303-320]		0	2074.1	0	0	0	0	2.09399e+06	8.46597e+06	FALSE	High	Master Protein	P0A6T3	Galactokinase OS=Escherichia coli (strain K12) OX=83333 GN=galK PE=1 SV=2 UPId=UP000000625 PPId=UP000000625	0	106.094	54	15	146	15	382	41.4	5.45	435.15	15	0	4.38461e+07	1.59788e+07	2.56407e+08	5.10901e+06	7.11404e+07	3.27064e+07	0	0	0	0	0.0294346	0.258847	0	0.096094	0	-15	0.305354
[K].EHLIQFGGAEPVEGKPIAVYGAGTGLGVAHLVHVDK.[R]	0	1	1	22	P0A6V8	P0A6V8 [114-149]		0	3665.94	0	0	0	2.76045e+06	841511	0	FALSE	High	Master Protein	P0A6V8	Glucokinase OS=Escherichia coli (strain K12) OX=83333 GN=glk PE=1 SV=1 UPId=UP000000625 PPId=UP000000625	0	121.029	61	13	168	13	321	34.7	6.52	542.96	13	0	2.75676e+08	2.0569e+08	1.21114e+08	5.19054e+07	9.08186e+07	1.01554e+08	0	0	0	0.0531824	0.00926585	0	0	0.0208161	0	-15	0.273237
[L].IVHDNPGLLGSGAHLR.[Q]	0	1	1	2	P0A6V8	P0A6V8 [299-314]		0	1655.9	52256.3	1.97041e+07	0	0	0	0	FALSE	High	Master Protein	P0A6V8	Glucokinase OS=Escherichia coli (strain K12) OX=83333 GN=glk PE=1 SV=1 UPId=UP000000625 PPId=UP000000625	0	121.029	61	13	168	13	321	34.7	6.52	542.96	13	0	2.75676e+08	2.0569e+08	1.21114e+08	5.19054e+07	9.08186e+07	1.01554e+08	0.000189557	0.0957952	0	0	0	0	0.0319949	0	#DIV/0!	15	0.372628
[Y].SGLDYPSLEAVIR.[V]	0	1	1	5	P0A6V8	P0A6V8 [34-46]		0	1419.75	1.19842e+06	1.85563e+07	0	0	0	0	FALSE	High	Master Protein	P0A6V8	Glucokinase OS=Escherichia coli (strain K12) OX=83333 GN=glk PE=1 SV=1 UPId=UP000000625 PPId=UP000000625	0	121.029	61	13	168	13	321	34.7	6.52	542.96	13	0	2.75676e+08	2.0569e+08	1.21114e+08	5.19054e+07	9.08186e+07	1.01554e+08	0.00434721	0.0902148	0	0	0	0	0.0315207	0	#DIV/0!	15	0.343658
[R].PEIIAAIAEAR.[E]	0	1	1	3	P0A6W5	P0A6W5 [27-37]		0	1153.66	0	0	0	0	9.09195e+06	2.75902e+06	FALSE	High	Master Protein	P0A6W5	Transcription elongation factor GreA OS=Escherichia coli (strain K12) OX=83333 GN=greA PE=1 SV=1 UPId=UP000000625 PPId=UP000000625	0	97.765	68	10	249	4	158	17.6	4.79	778.03	10	6	7.15429e+07	7.16403e+07	1.30397e+08	8.97367e+07	2.18708e+08	1.45184e+08	0	0	0	0	0.0415711	0.0190036	0	0.0201916	0	-15	0.168157
[L].SNAQVIDVTK.[M]	0	1	1	1	P0A6W5	P0A6W5 [70-79]		0	1074.58	0	3.16153e+06	1.03201e+06	0	0	0	FALSE	High	Master Protein	P0A6W5	Transcription elongation factor GreA OS=Escherichia coli (strain K12) OX=83333 GN=greA PE=1 SV=1 UPId=UP000000625 PPId=UP000000625	0	97.765	68	10	249	4	158	17.6	4.79	778.03	10	6	7.15429e+07	7.16403e+07	1.30397e+08	8.97367e+07	2.18708e+08	1.45184e+08	0	0.0441307	0.00791439	0	0	0	0.0173484	0	#DIV/0!	15	0.270676
[K].TECGMYYLPYATSLR.[L]	1xCarbamidomethyl [C3]; 1xOxidation [M5]	1	1	3	P0A6W9	P0A6W9 [221-235]		0	1840.82	0	0	0	2.20899e+06	0	3.15109e+06	FALSE	High	Master Protein	P0A6W9	Glutamate--cysteine ligase OS=Escherichia coli (strain K12) OX=83333 GN=gshA PE=1 SV=1 UPId=UP000000625 PPId=UP000000625	0	172.401	52	17	282	17	518	58.2	5.39	951.74	17	0	1.72244e+08	1.79513e+08	6.62441e+07	4.40791e+07	8.65673e+07	1.04757e+08	0	0	0	0.0501142	0	0.03008	0	0.0267314	0	-15	0.140324
[R].SGESPSDALLR.[G]	0	1	1	8	P0A6W9	P0A6W9 [311-321]		0	1131.56	0	0	0	0	187349	585922	FALSE	High	Master Protein	P0A6W9	Glutamate--cysteine ligase OS=Escherichia coli (strain K12) OX=83333 GN=gshA PE=1 SV=1 UPId=UP000000625 PPId=UP000000625	0	172.401	52	17	282	17	518	58.2	5.39	951.74	17	0	1.72244e+08	1.79513e+08	6.62441e+07	4.40791e+07	8.65673e+07	1.04757e+08	0	0	0	0	0.0021642	0.00559315	0	0.00258578	0	-15	0.187477
[A].ADTEPFAVWLEK.[H]	0	1	1	5	P0A6W9	P0A6W9 [505-516]		0	1405.7	8.24887e+06	800685	0	0	0	0	FALSE	High	Master Protein	P0A6W9	Glutamate--cysteine ligase OS=Escherichia coli (strain K12) OX=83333 GN=gshA PE=1 SV=1 UPId=UP000000625 PPId=UP000000625	0	172.401	52	17	282	17	518	58.2	5.39	951.74	17	0	1.72244e+08	1.79513e+08	6.62441e+07	4.40791e+07	8.65673e+07	1.04757e+08	0.0478906	0.00446031	0	0	0	0	0.0174503	0	#DIV/0!	15	0.317007
[M].LEHMASTLAQGER.[I]	1xOxidation [M4]	1	1	5	P0A6Y1	P0A6Y1 [30-42]		0	1458.7	0	0	0	368505	47344.4	0	FALSE	High	Master Protein	P0A6Y1	Integration host factor subunit beta OS=Escherichia coli (strain K12) OX=83333 GN=ihfB PE=1 SV=1 UPId=UP000000625 PPId=UP000000625	0	47.599	45	4	47	4	94	10.6	9.35	132.79	4	0	2.05808e+06	4.88133e+06	448247	2.33484e+07	4.43604e+06	4.80386e+06	0	0	0	0.0157829	0.0106727	0	0	0.00881851	0	-15	0.130741
[L].QVMPAQNAQQDDFDHLATLTETIK.[T]	0	1	1	2	P0A6Y5	P0A6Y5 [173-196]		0	2714.31	0	0	0	1.04668e+07	6.43081e+06	1.04356e+06	FALSE	High	Master Protein	P0A6Y5	33 kDa chaperonin OS=Escherichia coli (strain K12) OX=83333 GN=hslO PE=1 SV=1 UPId=UP000000625 PPId=UP000000625	0	131.347	60	10	275	10	292	32.5	4.49	1049.26	10	0	9.71159e+08	9.48559e+08	1.48825e+08	9.34883e+08	1.30635e+08	5.84024e+09	0	0	0	0.0111959	0.0492275	0.000178684	0	0.0202007	0	-15	0.24555
[T].AEDYLGEPVTEAVITVPAYFNDAQR.[Q]	0	1	1	27	P0A6Y8	P0A6Y8 [127-151]		0	2768.34	0	0	0	1.22754e+07	6.54387e+06	0	FALSE	High	Master Protein	P0A6Y8	Chaperone protein DnaK OS=Escherichia coli (strain K12) OX=83333 GN=dnaK PE=1 SV=2 UPId=UP000000625 PPId=UP000000625	0	662.044	82	47	2418	45	638	69.1	4.97	8571.14	47	2	5.89633e+09	5.68772e+09	8.37531e+09	7.71194e+09	4.73575e+09	7.11686e+09	0	0	0	0.00159174	0.0013818	0	0	0.000991182	0	-15	0.118095
[N].YLVEEFKK.[D]	0	1	1	1	P0A6Y8	P0A6Y8 [239-246]		1	1055.58	0	994263	882805	0	0	0	FALSE	High	Master Protein	P0A6Y8	Chaperone protein DnaK OS=Escherichia coli (strain K12) OX=83333 GN=dnaK PE=1 SV=2 UPId=UP000000625 PPId=UP000000625	0	662.044	82	47	2418	45	638	69.1	4.97	8571.14	47	2	5.89633e+09	5.68772e+09	8.37531e+09	7.71194e+09	4.73575e+09	7.11686e+09	0	0.000174809	0.000105406	0	0	0	9.34048e-05	0	#DIV/0!	15	0.139921
[Q].DAGLSVSDIDDVILVGGQTR.[M]	0	1	1	25	P0A6Y8	P0A6Y8 [326-345]		0	2030.04	3.86433e+06	3.70241e+06	0	0	0	0	FALSE	High	Master Protein	P0A6Y8	Chaperone protein DnaK OS=Escherichia coli (strain K12) OX=83333 GN=dnaK PE=1 SV=2 UPId=UP000000625 PPId=UP000000625	0	662.044	82	47	2418	45	638	69.1	4.97	8571.14	47	2	5.89633e+09	5.68772e+09	8.37531e+09	7.71194e+09	4.73575e+09	7.11686e+09	0.000655379	0.000650948	0	0	0	0	0.000435442	0	#DIV/0!	15	0.116121
[D].VNPDEAVAIGAAVQGGVLTGDVK.[D]	0	1	1	14	P0A6Y8	P0A6Y8 [365-387]		0	2180.16	0	0	0	4.14407e+06	2.92616e+06	1.64572e+07	FALSE	High	Master Protein	P0A6Y8	Chaperone protein DnaK OS=Escherichia coli (strain K12) OX=83333 GN=dnaK PE=1 SV=2 UPId=UP000000625 PPId=UP000000625	0	662.044	82	47	2418	45	638	69.1	4.97	8571.14	47	2	5.89633e+09	5.68772e+09	8.37531e+09	7.71194e+09	4.73575e+09	7.11686e+09	0	0	0	0.000537358	0.000617888	0.00231243	0	0.00115589	0	-15	0.116479
[K].HSQVFSTAEDNQSAV.[T]	0	1	1	1	P0A6Y8	P0A6Y8 [422-436]		0	1619.73	0	279720	97752.8	0	0	0	FALSE	High	Master Protein	P0A6Y8	Chaperone protein DnaK OS=Escherichia coli (strain K12) OX=83333 GN=dnaK PE=1 SV=2 UPId=UP000000625 PPId=UP000000625	0	662.044	82	47	2418	45	638	69.1	4.97	8571.14	47	2	5.89633e+09	5.68772e+09	8.37531e+09	7.71194e+09	4.73575e+09	7.11686e+09	0	4.91796e-05	1.16715e-05	0	0	0	2.02837e-05	0	#DIV/0!	15	0.243346
[L].DGINPAPR.[G]	0	1	1	1	P0A6Y8	P0A6Y8 [460-467]		0	839.437	0	0	0	478269	1.02112e+06	322857	FALSE	High	Master Protein	P0A6Y8	Chaperone protein DnaK OS=Escherichia coli (strain K12) OX=83333 GN=dnaK PE=1 SV=2 UPId=UP000000625 PPId=UP000000625	0	662.044	82	47	2418	45	638	69.1	4.97	8571.14	47	2	5.89633e+09	5.68772e+09	8.37531e+09	7.71194e+09	4.73575e+09	7.11686e+09	0	0	0	6.20168e-05	0.000215619	4.53651e-05	0	0.000107667	0	-15	0.117874
[K].ASSGLNEDEIQKM.[V]	0	1	1	1	P0A6Y8	P0A6Y8 [503-515]		1	1421.66	0	0	0	72738.1	472548	0	FALSE	High	Master Protein	P0A6Y8	Chaperone protein DnaK OS=Escherichia coli (strain K12) OX=83333 GN=dnaK PE=1 SV=2 UPId=UP000000625 PPId=UP000000625	0	662.044	82	47	2418	45	638	69.1	4.97	8571.14	47	2	5.89633e+09	5.68772e+09	8.37531e+09	7.71194e+09	4.73575e+09	7.11686e+09	0	0	0	9.43189e-06	9.97831e-05	0	0	3.6405e-05	0	-15	0.31621
[S].SGLNEDEIQK.[M]	0	1	1	12	P0A6Y8	P0A6Y8 [505-514]		0	1132.55	1.05946e+06	0	533862	0	0	0	FALSE	High	Master Protein	P0A6Y8	Chaperone protein DnaK OS=Escherichia coli (strain K12) OX=83333 GN=dnaK PE=1 SV=2 UPId=UP000000625 PPId=UP000000625	0	662.044	82	47	2418	45	638	69.1	4.97	8571.14	47	2	5.89633e+09	5.68772e+09	8.37531e+09	7.71194e+09	4.73575e+09	7.11686e+09	0.000179681	0	6.37423e-05	0	0	0	8.1141e-05	0	#DIV/0!	15	0.197751
[D].VVDAEFEEVKDK.[K]	0	1	1	3	P0A6Y8	P0A6Y8 [626-637]		1	1407.7	0	0	0	1.03974e+06	26700.2	349929	FALSE	High	Master Protein	P0A6Y8	Chaperone protein DnaK OS=Escherichia coli (strain K12) OX=83333 GN=dnaK PE=1 SV=2 UPId=UP000000625 PPId=UP000000625	0	662.044	82	47	2418	45	638	69.1	4.97	8571.14	47	2	5.89633e+09	5.68772e+09	8.37531e+09	7.71194e+09	4.73575e+09	7.11686e+09	0	0	0	0.000134822	5.63801e-06	4.91689e-05	0	6.32096e-05	0	-15	0.171098
[Y].DLGGGTFDISILR.[L]	0	1	1	6	P0A6Z1	P0A6Z1 [207-219]		0	1363.72	1.79084e+06	0	3.07367e+06	0	0	0	FALSE	High	Master Protein	P0A6Z1	Chaperone protein HscA OS=Escherichia coli (strain K12) OX=83333 GN=hscA PE=1 SV=1 UPId=UP000000625 PPId=UP000000625	0	225.499	60	20	277	18	616	65.6	5.16	916.55	20	2	4.10461e+08	2.99369e+08	4.15581e+08	2.29246e+08	2.56576e+08	2.46905e+08	0.00436299	0	0.00739609	0	0	0	0.00391969	0	#DIV/0!	15	0.141877
[K].VDESLEKL.[A]	0	1	1	1	P0A6Z3	P0A6Z3 [486-493]		1	932.494	175751	6.00735e+06	0	0	0	0	FALSE	High	Master Protein	P0A6Z3	Chaperone protein HtpG OS=Escherichia coli (strain K12) OX=83333 GN=htpG PE=1 SV=1 UPId=UP000000625 PPId=UP000000625	0	306.522	65	33	639	18	624	71.4	5.21	1804.3	33	17	5.89117e+07	1.10054e+08	1.86147e+08	1.77943e+08	4.18268e+08	3.68424e+08	0.0029833	0.0545853	0	0	0	0	0.0191895	0	#DIV/0!	15	0.339727
[V].KDDLQELAVVESFPTK.[I]	0	1	1	4	P0A707	P0A707 [149-164]		1	1818.95	0	0	0	2.50934e+06	711552	0	FALSE	High	Master Protein	P0A707	Translation initiation factor IF-3 OS=Escherichia coli (strain K12) OX=83333 GN=infC PE=1 SV=1 UPId=UP000000625 PPId=UP000000625	0	109.69	49	7	292	7	180	20.6	9.52	937.35	7	0	1.13015e+09	9.64537e+08	3.66546e+08	4.12591e+08	8.7453e+08	9.47267e+08	0	0	0	0.0060819	0.000813639	0	0	0.00229851	0	-15	0.294342
[N].LDNPIVVSPDIGGVVR.[A]	0	1	1	11	P0A717	P0A717 [161-176]		0	1649.92	0	0	0	3.12731e+06	1.69822e+06	0	FALSE	High	Master Protein	P0A717	Ribose-phosphate pyrophosphokinase OS=Escherichia coli (strain K12) OX=83333 GN=prs PE=1 SV=2 UPId=UP000000625 PPId=UP000000625	0	196.047	65	15	415	15	315	34.2	5.44	1296.61	15	0	7.1908e+08	4.4884e+08	3.20366e+08	2.35057e+08	3.13173e+08	4.07008e+08	0	0	0	0.0133045	0.00542263	0	0	0.00624237	0	-15	0.181366
[S].DGEVSVQINENVR.[G]	0	1	1	1	P0A717	P0A717 [37-49]		0	1458.72	0	0	0	222456	1.72226e+06	761072	FALSE	High	Master Protein	P0A717	Ribose-phosphate pyrophosphokinase OS=Escherichia coli (strain K12) OX=83333 GN=prs PE=1 SV=2 UPId=UP000000625 PPId=UP000000625	0	196.047	65	15	415	15	315	34.2	5.44	1296.61	15	0	7.1908e+08	4.4884e+08	3.20366e+08	2.35057e+08	3.13173e+08	4.07008e+08	0	0	0	0.000946393	0.00549937	0.00186992	0	0.0027719	0	-15	0.116807
[N].VVVETLEQLGIR.[D]	0	1	1	2	P0A720	P0A720 [22-33]		0	1355.79	151971	2.25312e+06	0	0	0	0	FALSE	High	Master Protein	P0A720	Thymidylate kinase OS=Escherichia coli (strain K12) OX=83333 GN=tmk PE=1 SV=1 UPId=UP000000625 PPId=UP000000625	0	45.935	54	8	75	8	213	23.8	5.52	246.55	8	0	1.64663e+07	9.35371e+06	2.26494e+06	1.64946e+07	3.86746e+06	1.60142e+07	0.00922924	0.240879	0	0	0	0	0.0833695	0	#DIV/0!	15	0.349721
[R].YPDHLIIGSDQVCVLDGEITGKPLTEENAR.[L]	1xCarbamidomethyl [C13]	1	1	32	P0A729	P0A729 [60-89]		0	3339.65	0	0	0	1.31267e+07	6.8976e+06	2.06883e+06	FALSE	High	Master Protein	P0A729	7-methyl-GTP pyrophosphatase OS=Escherichia coli (strain K12) OX=83333 GN=yceF PE=1 SV=1 UPId=UP000000625 PPId=UP000000625	0	47.043	49	7	57	7	194	21.7	6.29	234.48	7	0	4.64142e+07	5.20713e+07	1.27762e+07	2.79341e+07	1.53419e+07	3.96384e+07	0	0	0	0.469917	0.449593	0.0521927	0	0.323901	0	-15	0.0758273
[M].ALLDFFLSRK.[K]	0	1	1	3	P0A734	P0A734 [2-11]		1	1209.7	0	0	0	664715	646859	0	FALSE	High	Master Protein	P0A734	Cell division topological specificity factor OS=Escherichia coli (strain K12) OX=83333 GN=minE PE=1 SV=1 UPId=UP000000625 PPId=UP000000625	0	66.14	86	8	200	8	88	10.2	5.24	570.3	8	0	2.32132e+08	1.63288e+08	9.91765e+07	1.6833e+08	1.44489e+08	1.14444e+08	0	0	0	0.00394889	0.00447689	0	0	0.00280859	0	-15	0.117676
[R].TAPHPAFPTDMQAQ.[F]	1xOxidation [M11]	1	1	1	P0A749	P0A749 [296-309]		0	1527.69	0	355368	31531.4	0	0	0	FALSE	High	Master Protein	P0A749	UDP-N-acetylglucosamine 1-carboxyvinyltransferase OS=Escherichia coli (strain K12) OX=83333 GN=murA PE=1 SV=1 UPId=UP000000625 PPId=UP000000625	0	184.145	68	17	272	17	419	44.8	6.16	887.82	17	0	2.04252e+08	2.08487e+08	5.94187e+08	1.23683e+08	1.23231e+08	1.18769e+08	0	0.00170451	5.30665e-05	0	0	0	0.000585859	0	#DIV/0!	15	0.354175
[K].IHLFMGGVGNDGHIAFNEPASSLASR.[T]	0	1	1	7	P0A759	P0A759 [131-156]		0	2697.32	0	0	0	2.10477e+07	6.99664e+06	0	FALSE	High	Master Protein	P0A759	Glucosamine-6-phosphate deaminase OS=Escherichia coli (strain K12) OX=83333 GN=nagB PE=1 SV=1 UPId=UP000000625 PPId=UP000000625	0	96.339	68	10	105	10	266	29.8	6.9	372.69	10	0	1.99875e+07	5.14939e+06	2.47263e+06	1.23088e+07	1.06424e+07	1.37991e+07	0	0	0	1.70998	0.657431	0	0	0.789136	0	-15	0.188233
[R].INAFKPTADRPFVLGLPTGGTPMTTYK.[A]	0	1	1	7	P0A759	P0A759 [24-50]		0	2893.53	0	0	0	4.2762e+07	1.24732e+07	0	FALSE	High	Master Protein	P0A759	Glucosamine-6-phosphate deaminase OS=Escherichia coli (strain K12) OX=83333 GN=nagB PE=1 SV=1 UPId=UP000000625 PPId=UP000000625	0	96.339	68	10	105	10	266	29.8	6.9	372.69	10	0	1.99875e+07	5.14939e+06	2.47263e+06	1.23088e+07	1.06424e+07	1.37991e+07	0	0	0	3.47411	1.17203	0	0	1.54871	0	-15	0.203691
[R].ITAYIEDVDALAQAGADIIAIDGTDRPRPVPVETLLAR.[I]	0	1	1	17	P0A761	P0A761 [84-121]		0	4019.14	0	0	0	0	1.73028e+06	1.91228e+07	FALSE	High	Master Protein	P0A761	Putative N-acetylmannosamine-6-phosphate 2-epimerase OS=Escherichia coli (strain K12) OX=83333 GN=nanE PE=1 SV=1 UPId=UP000000625 PPId=UP000000625	0	44.989	72	8	70	5	229	24.1	5.05	257.19	8	3	5.58928e+07	3.79537e+07	3.14073e+07	3.40325e+07	8.28679e+06	7.41616e+07	0	0	0	0	0.208799	0.257853	0	0.155551	0	-15	0.120493
[R].LTEMGFPCIGLPGTIDNDIK.[G]	1xCarbamidomethyl [C8]	1	1	28	P0A796	P0A796 [113-132]		0	2191.08	0	0	0	6.9682e+06	3.10828e+06	0	FALSE	High	Master Protein	P0A796	ATP-dependent 6-phosphofructokinase isozyme 1 OS=Escherichia coli (strain K12) OX=83333 GN=pfkA PE=1 SV=1 UPId=UP000000625 PPId=UP000000625	0	214.607	76	19	417	9	320	34.8	5.72	1299.27	19	11	5.23624e+08	5.36381e+08	8.13469e+08	6.37628e+08	2.27998e+08	7.2274e+08	0	0	0	0.0109283	0.0136329	0	0	0.00818708	0	-15	0.120917
[C].VGIQNEQLVHHDIIDAIENMK.[R]	0	1	1	11	P0A796	P0A796 [285-305]		0	2416.23	0	0	0	5.33162e+06	1.42759e+06	0	FALSE	High	Master Protein	P0A796	ATP-dependent 6-phosphofructokinase isozyme 1 OS=Escherichia coli (strain K12) OX=83333 GN=pfkA PE=1 SV=1 UPId=UP000000625 PPId=UP000000625	0	214.607	76	19	417	9	320	34.8	5.72	1299.27	19	11	5.23624e+08	5.36381e+08	8.13469e+08	6.37628e+08	2.27998e+08	7.2274e+08	0	0	0	0.00836164	0.00626142	0	0	0.00487436	0	-15	0.124256
[L].TSGGDAPGMNAAIR.[G]	0	1	1	1	P0A796	P0A796 [9-22]		0	1317.62	0	0	0	52960.5	0	445556	FALSE	High	Master Protein	P0A796	ATP-dependent 6-phosphofructokinase isozyme 1 OS=Escherichia coli (strain K12) OX=83333 GN=pfkA PE=1 SV=1 UPId=UP000000625 PPId=UP000000625	0	214.607	76	19	417	9	320	34.8	5.72	1299.27	19	11	5.23624e+08	5.36381e+08	8.13469e+08	6.37628e+08	2.27998e+08	7.2274e+08	0	0	0	8.30587e-05	0	0.000616481	0	0.00023318	0	-15	0.29383
[V].DVAEGELVVLENVR.[F]	0	1	1	3	P0A799	P0A799 [100-113]		0	1541.82	718307	6.64566e+06	0	0	0	0	FALSE	High	Master Protein	P0A799	Phosphoglycerate kinase OS=Escherichia coli (strain K12) OX=83333 GN=pgk PE=1 SV=2 UPId=UP000000625 PPId=UP000000625	0	463.162	85	30	1963	28	387	41.1	5.22	7010.22	30	3	4.88899e+09	3.4247e+09	7.17013e+09	5.77649e+09	5.40074e+09	3.94556e+09	0.000146923	0.00194051	0	0	0	0	0.000695812	0	#DIV/0!	15	0.327147
[V].ACAGPLLAAELDALGK.[A]	1xCarbamidomethyl [C2]	1	1	7	P0A799	P0A799 [161-176]		0	1569.83	0	0	0	2.53269e+06	1.25907e+06	4.26804e+06	FALSE	High	Master Protein	P0A799	Phosphoglycerate kinase OS=Escherichia coli (strain K12) OX=83333 GN=pgk PE=1 SV=2 UPId=UP000000625 PPId=UP000000625	0	463.162	85	30	1963	28	387	41.1	5.22	7010.22	30	3	4.88899e+09	3.4247e+09	7.17013e+09	5.77649e+09	5.40074e+09	3.94556e+09	0	0	0	0.000438448	0.00023313	0.00108173	0	0.000584437	0	-15	0.0841904
[I].AAQGHDVGK.[S]	0	1	1	4	P0A799	P0A799 [223-231]		0	882.443	967537	456883	159508	0	0	0	FALSE	High	Master Protein	P0A799	Phosphoglycerate kinase OS=Escherichia coli (strain K12) OX=83333 GN=pgk PE=1 SV=2 UPId=UP000000625 PPId=UP000000625	0	463.162	85	30	1963	28	387	41.1	5.22	7010.22	30	3	4.88899e+09	3.4247e+09	7.17013e+09	5.77649e+09	5.40074e+09	3.94556e+09	0.000197901	0.000133408	2.22462e-05	0	0	0	0.000117852	0	#DIV/0!	15	0.0831864
[N].GPVGVFEFPNFR.[K]	0	1	1	12	P0A799	P0A799 [308-319]		0	1365.69	3.14792e+06	0	7.94605e+06	0	0	0	FALSE	High	Master Protein	P0A799	Phosphoglycerate kinase OS=Escherichia coli (strain K12) OX=83333 GN=pgk PE=1 SV=2 UPId=UP000000625 PPId=UP000000625	0	463.162	85	30	1963	28	387	41.1	5.22	7010.22	30	3	4.88899e+09	3.4247e+09	7.17013e+09	5.77649e+09	5.40074e+09	3.94556e+09	0.00064388	0	0.00110821	0	0	0	0.000584032	0	#DIV/0!	15	0.143267
[R].KGTEIVANAIADSEAFSIAGGGDTLAAIDLFGIADK.[I]	0	1	1	41	P0A799	P0A799 [320-355]		1	3521.8	0	0	0	0	958615	1.0883e+07	FALSE	High	Master Protein	P0A799	Phosphoglycerate kinase OS=Escherichia coli (strain K12) OX=83333 GN=pgk PE=1 SV=2 UPId=UP000000625 PPId=UP000000625	0	463.162	85	30	1963	28	387	41.1	5.22	7010.22	30	3	4.88899e+09	3.4247e+09	7.17013e+09	5.77649e+09	5.40074e+09	3.94556e+09	0	0	0	0	0.000177497	0.00275829	0	0.000978596	0	-15	0.333892
[I].SYISTGGGAFLEFVEGK.[V]	0	1	1	18	P0A799	P0A799 [357-373]		0	1761.87	0	0	0	8.08024e+06	1.07875e+06	5.41401e+06	FALSE	High	Master Protein	P0A799	Phosphoglycerate kinase OS=Escherichia coli (strain K12) OX=83333 GN=pgk PE=1 SV=2 UPId=UP000000625 PPId=UP000000625	0	463.162	85	30	1963	28	387	41.1	5.22	7010.22	30	3	4.88899e+09	3.4247e+09	7.17013e+09	5.77649e+09	5.40074e+09	3.94556e+09	0	0	0	0.00139881	0.000199741	0.00137218	0	0.000990245	0	-15	0.0664197
[F].SLLPVVNYLK.[D]	0	1	1	9	P0A799	P0A799 [73-82]		0	1145.69	0	0	0	2.86203e+06	964338	586097	FALSE	High	Master Protein	P0A799	Phosphoglycerate kinase OS=Escherichia coli (strain K12) OX=83333 GN=pgk PE=1 SV=2 UPId=UP000000625 PPId=UP000000625	0	463.162	85	30	1963	28	387	41.1	5.22	7010.22	30	3	4.88899e+09	3.4247e+09	7.17013e+09	5.77649e+09	5.40074e+09	3.94556e+09	0	0	0	0.000495462	0.000178557	0.000148546	0	0.000274188	0	-15	0.0688942
[R].TAEIIAQACGCDIIFDSR.[L]	2xCarbamidomethyl [C9; C11]	1	1	12	P0A7A2	P0A7A2 [62-79]		0	2039.95	0	0	0	2.20179e+06	0	475143	FALSE	High	Master Protein	P0A7A2	Probable phosphoglycerate mutase GpmB OS=Escherichia coli (strain K12) OX=83333 GN=gpmB PE=3 SV=1 UPId=UP000000625 PPId=UP000000625	0	63.525	51	7	72	7	215	24.1	5.66	179.86	7	0	5.67907e+06	5.90851e+07	8.1354e+06	9.7811e+06	1.06416e+08	2.91253e+07	0	0	0	0.225107	0	0.0163137	0	0.0804735	0	-15	0.329061
[R].AQCLAHDLPDPLEPLEIDGTLLPR.[Y]	1xCarbamidomethyl [C3]	1	1	6	P0A7A7	P0A7A7 [58-81]		0	2683.38	0	0	0	5.08198e+06	2.11983e+06	0	FALSE	High	Master Protein	P0A7A7	Glycerol-3-phosphate acyltransferase OS=Escherichia coli (strain K12) OX=83333 GN=plsB PE=1 SV=2 UPId=UP000000625 PPId=UP000000625	0	151.441	44	24	216	24	807	91.3	8.38	590.52	24	0	1.38671e+08	1.21779e+08	2.43574e+08	1.35978e+08	1.70916e+08	7.25072e+07	0	0	0	0.0373735	0.0124028	0	0	0.0165921	0	-15	0.205628
[H].ISQTGMPPTR.[A]	1xOxidation [M6]	1	1	1	P0A7C2	P0A7C2 [19-28]		0	1103.55	0	0	0	0	18607	57022.9	FALSE	High	Master Protein	P0A7C2	LexA repressor OS=Escherichia coli (strain K12) OX=83333 GN=lexA PE=1 SV=1 UPId=UP000000625 PPId=UP000000625	0	67.301	63	8	134	8	202	22.3	6.71	448.51	8	0	2.8189e+08	3.01619e+08	6.00249e+07	7.78133e+07	1.61704e+08	1.37845e+08	0	0	0	0	0.000115068	0.000413674	0	0.000176248	0	-15	0.226015
[E].EGLPLVGR.[V]	0	1	1	3	P0A7C2	P0A7C2 [74-81]		0	840.494	30266.3	233245	0	0	0	0	FALSE	High	Master Protein	P0A7C2	LexA repressor OS=Escherichia coli (strain K12) OX=83333 GN=lexA PE=1 SV=1 UPId=UP000000625 PPId=UP000000625	0	67.301	63	8	134	8	202	22.3	6.71	448.51	8	0	2.8189e+08	3.01619e+08	6.00249e+07	7.78133e+07	1.61704e+08	1.37845e+08	0.000107369	0.000773308	0	0	0	0	0.000293559	0	#DIV/0!	15	0.291619
[K].AVAAMASFFR.[I]	0	1	1	1	P0A7D1	P0A7D1 [74-83]		0	1070.55	0	0	0	183927	4.97401e+06	318692	FALSE	High	Master Protein	P0A7D1	Peptidyl-tRNA hydrolase OS=Escherichia coli (strain K12) OX=83333 GN=pth PE=1 SV=1 UPId=UP000000625 PPId=UP000000625	0	46.343	56	8	81	8	194	21.1	9	236.33	8	0	1.39921e+08	8.87722e+07	3.63618e+07	1.6113e+07	6.06794e+07	5.74282e+07	0	0	0	0.0114148	0.0819719	0.0055494	0	0.0329787	0	-15	0.250398
[L].TSMVVDVSDLLDQAR.[Q]	1xOxidation [M3]	1	1	6	P0A7D4	P0A7D4 [199-213]		0	1648.82	7.21302e+06	1.47508e+07	0	0	0	0	FALSE	High	Master Protein	P0A7D4	Adenylosuccinate synthetase OS=Escherichia coli (strain K12) OX=83333 GN=purA PE=1 SV=2 UPId=UP000000625 PPId=UP000000625	0	424.586	79	27	1264	21	432	47.3	5.49	4392.72	27	6	2.43528e+09	2.13264e+09	1.47298e+09	3.39806e+09	2.60891e+09	1.26672e+09	0.00296188	0.00691669	0	0	0	0	0.00329286	0	#DIV/0!	15	0.175618
[L].LDIDHGTYPYVTSSNTTAGGVATGSGLGPR.[Y]	0	1	1	16	P0A7D4	P0A7D4 [229-258]		0	2964.43	206508	5.45096e+06	0	0	0	0	FALSE	High	Master Protein	P0A7D4	Adenylosuccinate synthetase OS=Escherichia coli (strain K12) OX=83333 GN=purA PE=1 SV=2 UPId=UP000000625 PPId=UP000000625	0	424.586	79	27	1264	21	432	47.3	5.49	4392.72	27	6	2.43528e+09	2.13264e+09	1.47298e+09	3.39806e+09	2.60891e+09	1.26672e+09	8.47983e-05	0.00255597	0	0	0	0	0.000880257	0	#DIV/0!	15	0.352904
[R].RAVQLNSLSGFCLTK.[L]	1xCarbamidomethyl [C12]	1	1	4	P0A7D4	P0A7D4 [318-332]		1	1693.91	0	0	0	2.04063e+06	630476	0	FALSE	High	Master Protein	P0A7D4	Adenylosuccinate synthetase OS=Escherichia coli (strain K12) OX=83333 GN=purA PE=1 SV=2 UPId=UP000000625 PPId=UP000000625	0	424.586	79	27	1264	21	432	47.3	5.49	4392.72	27	6	2.43528e+09	2.13264e+09	1.47298e+09	3.39806e+09	2.60891e+09	1.26672e+09	0	0	0	0.000600529	0.000241662	0	0	0.00028073	0	-15	0.18286
[L].PQAALNYIK.[R]	0	1	1	3	P0A7D4	P0A7D4 [393-401]		0	1017.57	0	0	0	2.82293e+06	829174	0	FALSE	High	Master Protein	P0A7D4	Adenylosuccinate synthetase OS=Escherichia coli (strain K12) OX=83333 GN=purA PE=1 SV=2 UPId=UP000000625 PPId=UP000000625	0	424.586	79	27	1264	21	432	47.3	5.49	4392.72	27	6	2.43528e+09	2.13264e+09	1.47298e+09	3.39806e+09	2.60891e+09	1.26672e+09	0	0	0	0.000830746	0.000317824	0	0	0.000382857	0	-15	0.188815
[R].TETMILRDPFDA.[-]	0	1	1	7	P0A7D4	P0A7D4 [421-432]		1	1408.68	0	0	0	3.37587e+06	2.94392e+07	0	FALSE	High	Master Protein	P0A7D4	Adenylosuccinate synthetase OS=Escherichia coli (strain K12) OX=83333 GN=purA PE=1 SV=2 UPId=UP000000625 PPId=UP000000625	0	424.586	79	27	1264	21	432	47.3	5.49	4392.72	27	6	2.43528e+09	2.13264e+09	1.47298e+09	3.39806e+09	2.60891e+09	1.26672e+09	0	0	0	0.000993471	0.0112841	0	0	0.00409252	0	-15	0.319946
[R].MGFNNLGVDNLVENVK.[K]	0	1	1	4	P0A7E1	P0A7E1 [113-128]		0	1762.88	0	0	0	7.8119e+06	1.89078e+06	0	FALSE	High	Master Protein	P0A7E1	Dihydroorotate dehydrogenase (quinone) OS=Escherichia coli (strain K12) OX=83333 GN=pyrD PE=1 SV=1 UPId=UP000000625 PPId=UP000000625	0	75.601	52	11	128	11	336	36.8	7.81	392.19	11	0	3.13658e+07	5.96963e+07	9.58094e+07	2.35921e+08	3.43873e+07	3.97255e+07	0	0	0	0.0331124	0.0549849	0	0	0.0293657	0	-15	0.140033
[K].IAPDLSEEELIQVADSLVR.[H]	0	1	1	48	P0A7E1	P0A7E1 [218-236]		0	2097.11	1.99212e+07	6.60657e+06	4.46127e+06	0	0	0	FALSE	High	Master Protein	P0A7E1	Dihydroorotate dehydrogenase (quinone) OS=Escherichia coli (strain K12) OX=83333 GN=pyrD PE=1 SV=1 UPId=UP000000625 PPId=UP000000625	0	75.601	52	11	128	11	336	36.8	7.81	392.19	11	0	3.13658e+07	5.96963e+07	9.58094e+07	2.35921e+08	3.43873e+07	3.97255e+07	0.635126	0.11067	0.046564	0	0	0	0.26412	0	#DIV/0!	15	0.229504
[K].NCDQTGGLSGRPLQ.[L]	1xCarbamidomethyl [C2]	1	1	1	P0A7E1	P0A7E1 [259-272]		0	1502.7	99261.1	182823	0	0	0	0	FALSE	High	Master Protein	P0A7E1	Dihydroorotate dehydrogenase (quinone) OS=Escherichia coli (strain K12) OX=83333 GN=pyrD PE=1 SV=1 UPId=UP000000625 PPId=UP000000625	0	75.601	52	11	128	11	336	36.8	7.81	392.19	11	0	3.13658e+07	5.96963e+07	9.58094e+07	2.35921e+08	3.43873e+07	3.97255e+07	0.00316463	0.00306256	0	0	0	0	0.00207573	0	#DIV/0!	15	0.116223
[I].GGTVGDIESLPFLEAIR.[Q]	0	1	1	2	P0A7E5	P0A7E5 [142-158]		0	1773.94	1.54625e+07	2.89637e+06	0	0	0	0	FALSE	High	Master Protein	P0A7E5	CTP synthase OS=Escherichia coli (strain K12) OX=83333 GN=pyrG PE=1 SV=2 UPId=UP000000625 PPId=UP000000625	0	305.955	67	27	725	27	545	60.3	5.94	2462.18	27	0	2.70507e+08	3.18421e+08	5.23949e+08	6.33985e+08	3.5964e+08	5.59225e+08	0.0571611	0.00909603	0	0	0	0	0.0220857	0	#DIV/0!	15	0.280941
[D].PGTMSPIQHGEVFVTEDGAETDLDLGHYER.[F]	0	1	1	2	P0A7E5	P0A7E5 [49-78]		0	3300.51	297570	1.38837e+07	0	0	0	0	FALSE	High	Master Protein	P0A7E5	CTP synthase OS=Escherichia coli (strain K12) OX=83333 GN=pyrG PE=1 SV=2 UPId=UP000000625 PPId=UP000000625	0	305.955	67	27	725	27	545	60.3	5.94	2462.18	27	0	2.70507e+08	3.18421e+08	5.23949e+08	6.33985e+08	3.5964e+08	5.59225e+08	0.00110004	0.0436017	0	0	0	0	0.0149006	0	#DIV/0!	15	0.357865
[R].VVGDHMGMLATVMNGLAMR.[D]	1xOxidation [M18]	1	1	2	P0A7E9	P0A7E9 [74-92]		0	2018.96	0	0	0	950569	1.52797e+06	0	FALSE	High	Master Protein	P0A7E9	Uridylate kinase OS=Escherichia coli (strain K12) OX=83333 GN=pyrH PE=1 SV=2 UPId=UP000000625 PPId=UP000000625	0	86.121	61	8	133	8	241	26	7.39	526.83	8	0	7.33614e+07	2.06651e+07	2.4009e+07	1.60817e+07	3.97458e+07	3.54986e+07	0	0	0	0.0591088	0.0384436	0	0	0.0325175	0	-15	0.133651
[E].SDIVTIDYR.[V]	0	1	1	2	P0A7F6	P0A7F6 [158-166]		0	1081.55	0	0	0	0	469699	714885	FALSE	High	Master Protein	P0A7F6	S-adenosylmethionine decarboxylase proenzyme OS=Escherichia coli (strain K12) OX=83333 GN=speD PE=1 SV=1 UPId=UP000000625 PPId=UP000000625	0	143.908	72	12	258	12	264	30.4	5.39	917.21	12	0	7.04622e+07	1.32517e+08	3.09822e+07	1.09088e+07	1.08616e+08	1.51468e+08	0	0	0	0	0.00432439	0.0047197	0	0.00301469	0	-15	0.116876
[K].ALYDMVDVNVYQENIFHTK.[M]	0	1	1	23	P0A7F6	P0A7F6 [198-216]		0	2299.11	0	0	0	0	494649	2.07547e+06	FALSE	High	Master Protein	P0A7F6	S-adenosylmethionine decarboxylase proenzyme OS=Escherichia coli (strain K12) OX=83333 GN=speD PE=1 SV=1 UPId=UP000000625 PPId=UP000000625	0	143.908	72	12	258	12	264	30.4	5.39	917.21	12	0	7.04622e+07	1.32517e+08	3.09822e+07	1.09088e+07	1.08616e+08	1.51468e+08	0	0	0	0	0.0045541	0.0137023	0	0.00608548	0	-15	0.205451
[K].APKPGAELLLGDDESINATMTAR.[H]	0	1	1	3	P0A7F9	P0A7F9 [100-122]		0	2370.2	257223	2.18093e+06	0	0	0	0	FALSE	High	Master Protein	P0A7F9	S-adenosylmethionine:tRNA ribosyltransferase-isomerase OS=Escherichia coli (strain K12) OX=83333 GN=queA PE=1 SV=1 UPId=UP000000625 PPId=UP000000625	0	96.277	63	11	85	11	356	39.4	5.24	331.58	11	0	4.86836e+07	6.6299e+07	4.57997e+06	6.46322e+07	3.60747e+07	4.69426e+07	0.00528357	0.0328954	0	0	0	0	0.0127263	0	#DIV/0!	15	0.280173
[H].GALFEVEFNDER.[S]	0	1	1	1	P0A7F9	P0A7F9 [124-135]		0	1425.66	241687	0	425001	0	0	0	FALSE	High	Master Protein	P0A7F9	S-adenosylmethionine:tRNA ribosyltransferase-isomerase OS=Escherichia coli (strain K12) OX=83333 GN=queA PE=1 SV=1 UPId=UP000000625 PPId=UP000000625	0	96.277	63	11	85	11	356	39.4	5.24	331.58	11	0	4.86836e+07	6.6299e+07	4.57997e+06	6.46322e+07	3.60747e+07	4.69426e+07	0.00496444	0	0.0927957	0	0	0	0.0325867	0	#DIV/0!	15	0.340427
[R].ELYQTVYSEKPGAVAAPTAGLHFDEPLLEK.[L]	0	1	1	18	P0A7F9	P0A7F9 [163-192]		0	3273.67	0	0	0	2.47246e+06	7.71768e+06	0	FALSE	High	Master Protein	P0A7F9	S-adenosylmethionine:tRNA ribosyltransferase-isomerase OS=Escherichia coli (strain K12) OX=83333 GN=queA PE=1 SV=1 UPId=UP000000625 PPId=UP000000625	0	96.277	63	11	85	11	356	39.4	5.24	331.58	11	0	4.86836e+07	6.6299e+07	4.57997e+06	6.46322e+07	3.60747e+07	4.69426e+07	0	0	0	0.0382543	0.213936	0	0	0.0840634	0	-15	0.27094
[K].AGAWYSYK.[G]	0	1	1	1	P0A7G6	P0A7G6 [288-295]		0	945.446	120068	0	411171	0	0	0	FALSE	High	Master Protein	P0A7G6	Protein RecA OS=Escherichia coli (strain K12) OX=83333 GN=recA PE=1 SV=2 UPId=UP000000625 PPId=UP000000625	0	143.369	66	13	382	13	353	38	5.19	1276.98	13	0	2.15843e+08	2.83988e+08	5.13665e+08	4.32573e+08	5.69231e+08	3.90836e+08	0.000556273	0	0.000800466	0	0	0	0.000452246	0	#DIV/0!	15	0.128839
[R].ELLLSNPNSTPDFSVDDSEGVAETNEDF.[-]	0	1	1	6	P0A7G6	P0A7G6 [326-353]		0	3041.34	0	0	0	0	5.65315e+06	2.21934e+07	FALSE	High	Master Protein	P0A7G6	Protein RecA OS=Escherichia coli (strain K12) OX=83333 GN=recA PE=1 SV=2 UPId=UP000000625 PPId=UP000000625	0	143.369	66	13	382	13	353	38	5.19	1276.98	13	0	2.15843e+08	2.83988e+08	5.13665e+08	4.32573e+08	5.69231e+08	3.90836e+08	0	0	0	0	0.00993121	0.0567843	0	0.0222385	0	-15	0.272902
[R].SHVEEAYPGDILGLHNHGTIQIGDTFTQGEMMK.[F]	0	1	1	19	P0A7I4	P0A7I4 [354-386]		0	3625.7	0	0	0	3.1751e+07	1.22665e+07	0	FALSE	High	Master Protein	P0A7I4	Peptide chain release factor RF3 OS=Escherichia coli (strain K12) OX=83333 GN=prfC PE=1 SV=2 UPId=UP000000625 PPId=UP000000625	0	228.072	57	21	436	21	529	59.5	5.97	1513.06	21	0	3.2104e+08	2.21096e+08	2.93289e+08	4.60916e+08	1.90651e+08	2.12849e+08	0	0	0	0.0688867	0.0643401	0	0	0.0444089	0	-15	0.11658
[R].SHVEEAYPGDILGLHNHGTIQIGDTFTQGEMMK.[F]	1xOxidation [M]	1	1	11	P0A7I4	P0A7I4 [354-386]		0	3625.7	0	0	0	9.65034e+06	3.60325e+06	0	FALSE	High	Master Protein	P0A7I4	Peptide chain release factor RF3 OS=Escherichia coli (strain K12) OX=83333 GN=prfC PE=1 SV=2 UPId=UP000000625 PPId=UP000000625	0	228.072	57	21	436	21	529	59.5	5.97	1513.06	21	0	3.2104e+08	2.21096e+08	2.93289e+08	4.60916e+08	1.90651e+08	2.12849e+08	0	0	0	0.0209373	0.0188997	0	0	0.013279	0	-15	0.117156
[T].LIAYSMEHPGAAAR.[L]	1xOxidation [M6]	1	1	2	P0A7J3	P0A7J3 [81-94]		0	1486.75	233461	0	526051	0	0	0	FALSE	High	Master Protein	P0A7J3	50S ribosomal protein L10 OS=Escherichia coli (strain K12) OX=83333 GN=rplJ PE=1 SV=2 UPId=UP000000625 PPId=UP000000625	0	98.586	56	8	601	8	165	17.7	8.98	1798.43	8	0	7.95761e+08	1.10115e+09	9.93287e+08	9.06608e+08	2.15865e+09	2.59001e+09	0.000293381	0	0.000529607	0	0	0	0.000274329	0	#DIV/0!	15	0.147798
[L].IAYSMEHPGAAAR.[L]	0	1	1	2	P0A7J3	P0A7J3 [82-94]		0	1373.66	0	0	0	199051	0	136352	FALSE	High	Master Protein	P0A7J3	50S ribosomal protein L10 OS=Escherichia coli (strain K12) OX=83333 GN=rplJ PE=1 SV=2 UPId=UP000000625 PPId=UP000000625	0	98.586	56	8	601	8	165	17.7	8.98	1798.43	8	0	7.95761e+08	1.10115e+09	9.93287e+08	9.06608e+08	2.15865e+09	2.59001e+09	0	0	0	0.000219555	0	5.26454e-05	0	9.07336e-05	0	-15	0.242258
[K].LQVAAGMANPSPPVGPALGQQGVNIMEF.[C]	2xOxidation [M7; M26]	1	1	8	P0A7J7	P0A7J7 [11-38]		0	2825.4	0	0	0	0	618179	3.0152e+06	FALSE	High	Master Protein	P0A7J7	50S ribosomal protein L11 OS=Escherichia coli (strain K12) OX=83333 GN=rplK PE=1 SV=2 UPId=UP000000625 PPId=UP000000625	0	59.181	38	5	426	5	142	14.9	9.63	979.48	5	0	5.54529e+08	4.29189e+08	1.93443e+08	2.23601e+08	8.75971e+08	1.19533e+09	0	0	0	0	0.000705707	0.00252249	0	0.00107607	0	-15	0.225366
[A].ADMTGADIEAMTR.[S]	0	1	1	8	P0A7J7	P0A7J7 [115-127]		0	1381.61	0	0	0	120542	674819	5.45148e+06	FALSE	High	Master Protein	P0A7J7	50S ribosomal protein L11 OS=Escherichia coli (strain K12) OX=83333 GN=rplK PE=1 SV=2 UPId=UP000000625 PPId=UP000000625	0	59.181	38	5	426	5	142	14.9	9.63	979.48	5	0	5.54529e+08	4.29189e+08	1.93443e+08	2.23601e+08	8.75971e+08	1.19533e+09	0	0	0	0.000539094	0.000770367	0.00456065	0	0.00195671	0	-15	0.207778
[G].LPIPVVITVYADR.[S]	0	1	1	39	P0A7J7	P0A7J7 [53-65]		0	1455.86	0	0	0	893498	1.16046e+06	0	FALSE	High	Master Protein	P0A7J7	50S ribosomal protein L11 OS=Escherichia coli (strain K12) OX=83333 GN=rplK PE=1 SV=2 UPId=UP000000625 PPId=UP000000625	0	59.181	38	5	426	5	142	14.9	9.63	979.48	5	0	5.54529e+08	4.29189e+08	1.93443e+08	2.23601e+08	8.75971e+08	1.19533e+09	0	0	0	0.00399594	0.00132477	0	0	0.00177357	0	-15	0.205745
[A].AMSVMDVVELISAMEEK.[F]	1xOxidation [M]	1	1	4	P0A7K2	P0A7K2 [14-30]		0	1881.9	0	1.88149e+06	372800	0	0	0	FALSE	High	Master Protein	P0A7K2	50S ribosomal protein L7/L12 OS=Escherichia coli (strain K12) OX=83333 GN=rplL PE=1 SV=2 UPId=UP000000625 PPId=UP000000625	0	169.61	79	11	1474	11	121	12.3	4.65	5303.31	11	0	1.08781e+10	9.16819e+09	2.35951e+09	1.38191e+10	1.01177e+10	4.6297e+09	0	0.000205219	0.000157999	0	0	0	0.000121073	0	#DIV/0!	15	0.122796
[T].PNVAEAVK.[N]	0	1	1	1	P0A7L0	P0A7L0 [147-154]		0	827.462	89473.5	195237	308087	0	0	0	FALSE	High	Master Protein	P0A7L0	50S ribosomal protein L1 OS=Escherichia coli (strain K12) OX=83333 GN=rplA PE=1 SV=2 UPId=UP000000625 PPId=UP000000625	0	317.225	76	20	1488	5	234	24.7	9.64	4930	20	21	8.04714e+09	5.52292e+09	3.58521e+09	6.9328e+09	6.32396e+09	4.39924e+09	1.11187e-05	3.53503e-05	8.59329e-05	0	0	0	4.41339e-05	0	#DIV/0!	15	0.115781
[L].VGMEDLADQIK.[K]	0	1	1	1	P0A7L0	P0A7L0 [95-105]		0	1234.6	0	579399	761431	0	0	0	FALSE	High	Master Protein	P0A7L0	50S ribosomal protein L1 OS=Escherichia coli (strain K12) OX=83333 GN=rplA PE=1 SV=2 UPId=UP000000625 PPId=UP000000625	0	317.225	76	20	1488	5	234	24.7	9.64	4930	20	21	8.04714e+09	5.52292e+09	3.58521e+09	6.9328e+09	6.32396e+09	4.39924e+09	0	0.000104908	0.000212381	0	0	0	0.000105763	0	#DIV/0!	15	0.159607
[I].LADIAVFDK.[V]	0	1	1	2	P0A7L3	P0A7L3 [95-103]		0	991.546	311222	0	336668	0	0	0	FALSE	High	Master Protein	P0A7L3	50S ribosomal protein L20 OS=Escherichia coli (strain K12) OX=83333 GN=rplT PE=1 SV=2 UPId=UP000000625 PPId=UP000000625	0	16.508	24	4	136	4	118	13.5	11.47	264.86	4	0	4.91538e+06	3.57234e+06	6.04684e+07	333179	1.13237e+07	3.6394e+07	0.0633158	0	0.00556767	0	0	0	0.0229612	0	#DIV/0!	15	0.320008
[E].ITASCSCGNVMK.[I]	2xCarbamidomethyl [C5; C7]; 1xOxidation [M11]	1	1	12	P0A7M9	P0A7M9 [12-23]		0	1327.58	271066	0	54309.3	0	0	0	FALSE	High	Master Protein	P0A7M9	50S ribosomal protein L31 OS=Escherichia coli (strain K12) OX=83333 GN=rpmE PE=1 SV=1 UPId=UP000000625 PPId=UP000000625	0	50.58	64	4	231	4	70	7.9	9.32	672.91	4	0	2.77501e+07	1.95015e+07	1.16796e+08	2.73582e+07	3.02902e+08	5.47551e+08	0.00976811	0	0.000464992	0	0	0	0.00341103	0	#DIV/0!	15	0.344015
[R].FTVLISPHVNKDAR.[D]	0	1	1	4	P0A7R5	P0A7R5 [49-62]		1	1596.89	0	0	0	43735.5	178785	0	FALSE	High	Master Protein	P0A7R5	30S ribosomal protein S10 OS=Escherichia coli (strain K12) OX=83333 GN=rpsJ PE=1 SV=1 UPId=UP000000625 PPId=UP000000625	0	68.951	74	11	381	3	103	11.7	9.69	913.38	11	8	8.14441e+07	7.51946e+07	5.9262e+08	3.34778e+08	7.15923e+08	3.46317e+08	0	0	0	0.00013064	0.000249726	0	0	0.000126789	0	-15	0.153551
[Q].VSDGVAHIHASFNNTIVTITDR.[Q]	0	1	1	8	P0A7R9	P0A7R9 [16-37]		0	2367.21	65100.6	1.39047e+07	0	0	0	0	FALSE	High	Master Protein	P0A7R9	30S ribosomal protein S11 OS=Escherichia coli (strain K12) OX=83333 GN=rpsK PE=1 SV=2 UPId=UP000000625 PPId=UP000000625	0	74.972	67	7	232	7	129	13.8	11.33	719.46	7	0	1.98485e+07	1.00863e+08	1.46764e+08	9.87432e+07	1.8531e+08	7.90379e+08	0.00327987	0.137857	0	0	0	0	0.0470457	0	#DIV/0!	15	0.358767
[T].IVTITDR.[Q]	0	1	1	3	P0A7R9	P0A7R9 [31-37]		0	817.478	114106	248710	0	0	0	0	FALSE	High	Master Protein	P0A7R9	30S ribosomal protein S11 OS=Escherichia coli (strain K12) OX=83333 GN=rpsK PE=1 SV=2 UPId=UP000000625 PPId=UP000000625	0	74.972	67	7	232	7	129	13.8	11.33	719.46	7	0	1.98485e+07	1.00863e+08	1.46764e+08	9.87432e+07	1.8531e+08	7.90379e+08	0.00574882	0.00246582	0	0	0	0	0.00273821	0	#DIV/0!	15	0.175428
[E].LSEGQIDTLRDEVAK.[F]	0	1	1	6	P0A7S9	P0A7S9 [48-62]		1	1673.87	0	0	0	0	221598	1.22283e+06	FALSE	High	Master Protein	P0A7S9	30S ribosomal protein S13 OS=Escherichia coli (strain K12) OX=83333 GN=rpsM PE=1 SV=2 UPId=UP000000625 PPId=UP000000625	0	94.677	66	9	451	9	118	13.1	10.78	1261.84	9	0	4.57951e+07	5.1772e+07	6.02476e+08	4.17637e+08	3.28269e+08	1.44946e+09	0	0	0	0	0.00067505	0.00084365	0	0.000506233	0	-15	0.120996
[K].NYITESGK.[I]	0	1	1	1	P0A7T7	P0A7T7 [31-38]		0	911.447	0	0	0	97617.5	14077.2	0	FALSE	High	Master Protein	P0A7T7	30S ribosomal protein S18 OS=Escherichia coli (strain K12) OX=83333 GN=rpsR PE=1 SV=2 UPId=UP000000625 PPId=UP000000625	0	36.043	51	5	186	5	75	9	10.59	575.56	5	0	3.66741e+07	5.68446e+07	3.49097e+08	7.81667e+07	2.68747e+08	7.84953e+08	0	0	0	0.00124884	5.23809e-05	0	0	0.000433739	0	-15	0.347484
[Y].LSLLPYTDR.[H]	0	1	1	2	P0A7T7	P0A7T7 [65-73]		0	1077.59	0	2.21496e+06	1.24771e+06	0	0	0	FALSE	High	Master Protein	P0A7T7	30S ribosomal protein S18 OS=Escherichia coli (strain K12) OX=83333 GN=rpsR PE=1 SV=2 UPId=UP000000625 PPId=UP000000625	0	36.043	51	5	186	5	75	9	10.59	575.56	5	0	3.66741e+07	5.68446e+07	3.49097e+08	7.81667e+07	2.68747e+08	7.84953e+08	0	0.0389653	0.00357411	0	0	0	0.0141798	0	#DIV/0!	15	0.317818
[V].TDEMVGHK.[L]	0	1	1	2	P0A7U3	P0A7U3 [63-70]		0	932.414	0	0	0	62283.8	177846	0	FALSE	High	Master Protein	P0A7U3	30S ribosomal protein S19 OS=Escherichia coli (strain K12) OX=83333 GN=rpsS PE=1 SV=2 UPId=UP000000625 PPId=UP000000625	0	155.679	71	9	517	9	92	10.4	10.52	1487.72	9	0	6.99256e+08	6.59494e+08	1.84737e+08	2.29216e+08	1.01031e+09	6.82339e+08	0	0	0	0.000271726	0.000176032	0	0	0.000149253	0	-15	0.133958
[K].EANNLGIPVFAIVDTN.[S]	0	1	1	2	P0A7V0	P0A7V0 [175-190]		0	1686.87	8.02782e+06	2.28291e+06	0	0	0	0	FALSE	High	Master Protein	P0A7V0	30S ribosomal protein S2 OS=Escherichia coli (strain K12) OX=83333 GN=rpsB PE=1 SV=2 UPId=UP000000625 PPId=UP000000625	0	209.129	73	14	1169	14	241	26.7	7.14	3789.43	14	0	1.37145e+09	1.62262e+09	9.50253e+08	7.91755e+08	1.59588e+09	1.12454e+09	0.00585353	0.00140692	0	0	0	0	0.00242015	0	#DIV/0!	15	0.242005
[E].ANNLGIPVFAIVDTNSDPDGVDFVIPGNDDAIR.[A]	0	1	1	15	P0A7V0	P0A7V0 [176-208]		0	3440.7	0	0	0	0	960194	4.45913e+06	FALSE	High	Master Protein	P0A7V0	30S ribosomal protein S2 OS=Escherichia coli (strain K12) OX=83333 GN=rpsB PE=1 SV=2 UPId=UP000000625 PPId=UP000000625	0	209.129	73	14	1169	14	241	26.7	7.14	3789.43	14	0	1.37145e+09	1.62262e+09	9.50253e+08	7.91755e+08	1.59588e+09	1.12454e+09	0	0	0	0	0.00060167	0.00396528	0	0.00152232	0	-15	0.284791
[A].VTLYLGAVAATVR.[E]	0	1	1	3	P0A7V0	P0A7V0 [210-222]		0	1333.78	0	0	0	487986	1.36418e+06	0	FALSE	High	Master Protein	P0A7V0	30S ribosomal protein S2 OS=Escherichia coli (strain K12) OX=83333 GN=rpsB PE=1 SV=2 UPId=UP000000625 PPId=UP000000625	0	209.129	73	14	1169	14	241	26.7	7.14	3789.43	14	0	1.37145e+09	1.62262e+09	9.50253e+08	7.91755e+08	1.59588e+09	1.12454e+09	0	0	0	0.000616335	0.000854812	0	0	0.000490382	0	-15	0.126462
[N].EALAELNK.[I]	0	1	1	1	P0A7V0	P0A7V0 [52-59]		0	887.483	7.34165e+06	0	336129	0	0	0	FALSE	High	Master Protein	P0A7V0	30S ribosomal protein S2 OS=Escherichia coli (strain K12) OX=83333 GN=rpsB PE=1 SV=2 UPId=UP000000625 PPId=UP000000625	0	209.129	73	14	1169	14	241	26.7	7.14	3789.43	14	0	1.37145e+09	1.62262e+09	9.50253e+08	7.91755e+08	1.59588e+09	1.12454e+09	0.00535321	0	0.000353726	0	0	0	0.00190231	0	#DIV/0!	15	0.33286
[G].NTGENLLALLEGR.[L]	0	1	1	21	P0A7V8	P0A7V8 [85-97]		0	1399.75	1.26885e+06	2.61493e+06	2.6072e+07	0	0	0	FALSE	High	Master Protein	P0A7V8	30S ribosomal protein S4 OS=Escherichia coli (strain K12) OX=83333 GN=rpsD PE=1 SV=2 UPId=UP000000625 PPId=UP000000625	0	108.942	51	13	891	13	206	23.5	10.05	2824.69	13	0	2.20305e+09	3.7585e+09	7.68054e+09	1.38931e+09	3.93291e+09	3.77435e+09	0.000575951	0.000695738	0.00339455	0	0	0	0.00155541	0	#DIV/0!	15	0.166241
[D].GLENMNSPEMVAAK.[R]	1xOxidation [M]	1	1	2	P0A7W1	P0A7W1 [143-156]		0	1506.69	168026	623060	0	0	0	0	FALSE	High	Master Protein	P0A7W1	30S ribosomal protein S5 OS=Escherichia coli (strain K12) OX=83333 GN=rpsE PE=1 SV=2 UPId=UP000000625 PPId=UP000000625	0	202.352	63	8	966	8	167	17.6	10.11	2863.12	8	0	7.65328e+08	6.43471e+08	5.52613e+08	6.80827e+08	1.58929e+09	1.77845e+09	0.000219548	0.00096828	0	0	0	0	0.000395943	0	#DIV/0!	15	0.248097
[N].MINVALNNGTLQHPVK.[G]	1xOxidation [M1]	1	1	2	P0A7W1	P0A7W1 [71-86]		0	1764.94	195484	0	328649	0	0	0	FALSE	High	Master Protein	P0A7W1	30S ribosomal protein S5 OS=Escherichia coli (strain K12) OX=83333 GN=rpsE PE=1 SV=2 UPId=UP000000625 PPId=UP000000625	0	202.352	63	8	966	8	167	17.6	10.11	2863.12	8	0	7.65328e+08	6.43471e+08	5.52613e+08	6.80827e+08	1.58929e+09	1.77845e+09	0.000255425	0	0.000594718	0	0	0	0.000283381	0	#DIV/0!	15	0.175276
[V].AIANVLKEEGFIEDFK.[V]	0	1	1	7	P0A7W7	P0A7W7 [35-50]		1	1822.96	0	0	0	2.91918e+06	878007	605529	FALSE	High	Master Protein	P0A7W7	30S ribosomal protein S8 OS=Escherichia coli (strain K12) OX=83333 GN=rpsH PE=1 SV=2 UPId=UP000000625 PPId=UP000000625	0	144.715	51	9	694	9	130	14.1	9.42	2559.66	9	0	1.7287e+09	9.56347e+08	2.56275e+09	6.68502e+08	1.71239e+09	1.27563e+09	0	0	0	0.00436675	0.000512736	0.00047469	0	0.00178472	0	-15	0.23903
[I].ANVLKEEGFIEDFK.[V]	0	1	1	8	P0A7W7	P0A7W7 [37-50]		1	1638.84	0	0	0	3.46804e+06	1.00605e+06	0	FALSE	High	Master Protein	P0A7W7	30S ribosomal protein S8 OS=Escherichia coli (strain K12) OX=83333 GN=rpsH PE=1 SV=2 UPId=UP000000625 PPId=UP000000625	0	144.715	51	9	694	9	130	14.1	9.42	2559.66	9	0	1.7287e+09	9.56347e+08	2.56275e+09	6.68502e+08	1.71239e+09	1.27563e+09	0	0	0	0.00518777	0.000587512	0	0	0.00192509	0	-15	0.305614
[A].NVLKEEGFIEDFKVEGDTKPELELTLK.[Y]	0	1	1	7	P0A7W7	P0A7W7 [38-64]		2	3120.64	0	0	0	0	8.24309e+06	2.953e+06	FALSE	High	Master Protein	P0A7W7	30S ribosomal protein S8 OS=Escherichia coli (strain K12) OX=83333 GN=rpsH PE=1 SV=2 UPId=UP000000625 PPId=UP000000625	0	144.715	51	9	694	9	130	14.1	9.42	2559.66	9	0	1.7287e+09	9.56347e+08	2.56275e+09	6.68502e+08	1.71239e+09	1.27563e+09	0	0	0	0	0.00481378	0.00231493	0	0.00237624	0	-15	0.162521
[L].KEEGFIEDFKVEGDTKPELELTLK.[Y]	0	1	1	6	P0A7W7	P0A7W7 [41-64]		2	2794.44	348827	9.97179e+06	0	0	0	0	FALSE	High	Master Protein	P0A7W7	30S ribosomal protein S8 OS=Escherichia coli (strain K12) OX=83333 GN=rpsH PE=1 SV=2 UPId=UP000000625 PPId=UP000000625	0	144.715	51	9	694	9	130	14.1	9.42	2559.66	9	0	1.7287e+09	9.56347e+08	2.56275e+09	6.68502e+08	1.71239e+09	1.27563e+09	0.000201785	0.010427	0	0	0	0	0.00354292	0	#DIV/0!	15	0.361562
[R].QPLELVDMVEKL.[D]	1xOxidation [M8]	1	1	2	P0A7X3	P0A7X3 [50-61]		1	1413.77	0	0	0	1.58899e+06	615504	5.82605e+06	FALSE	High	Master Protein	P0A7X3	30S ribosomal protein S9 OS=Escherichia coli (strain K12) OX=83333 GN=rpsI PE=1 SV=2 UPId=UP000000625 PPId=UP000000625	0	34.797	46	6	281	6	130	14.8	10.95	574.55	6	0	7.84449e+07	7.78511e+07	7.40806e+07	1.30486e+08	3.52712e+08	1.22163e+09	0	0	0	0.0121775	0.00174506	0.00476907	0	0.00623054	0	-15	0.114731
[R].EFELGECLR.[L]	1xCarbamidomethyl [C7]	1	1	13	P0A7Y0	P0A7Y0 [87-95]		0	1152.54	0	4.21526e+06	319250	0	0	0	FALSE	High	Master Protein	P0A7Y0	Ribonuclease 3 OS=Escherichia coli (strain K12) OX=83333 GN=rnc PE=1 SV=1 UPId=UP000000625 PPId=UP000000625	0	67.777	67	10	94	10	226	25.5	6.89	356	10	0	3.67269e+07	7.00581e+07	1.51459e+08	6.47438e+07	9.08337e+07	3.93572e+07	0	0.0601681	0.00210783	0	0	0	0.0207586	0	#DIV/0!	15	0.351752
[K].QVDILGKFPLPVEVIPMAR.[S]	1xOxidation [M17]	1	1	4	P0A7Z0	P0A7Z0 [122-140]		1	2138.2	0	0	0	5.2604e+06	1.86274e+06	4.21211e+06	FALSE	High	Master Protein	P0A7Z0	Ribose-5-phosphate isomerase A OS=Escherichia coli (strain K12) OX=83333 GN=rpiA PE=1 SV=1 UPId=UP000000625 PPId=UP000000625	0	77.756	63	7	214	7	219	22.8	5.4	603.44	7	0	1.61034e+08	1.20663e+08	1.98486e+08	1.47107e+08	3.90645e+08	1.52442e+08	0	0	0	0.035759	0.00476838	0.0276309	0	0.0227194	0	-15	0.0705238
[G].VGTGSTAAHFIDALGTMK.[G]	0	1	1	2	P0A7Z0	P0A7Z0 [26-43]		0	1776.89	0	0	0	1.60398e+06	605632	0	FALSE	High	Master Protein	P0A7Z0	Ribose-5-phosphate isomerase A OS=Escherichia coli (strain K12) OX=83333 GN=rpiA PE=1 SV=1 UPId=UP000000625 PPId=UP000000625	0	77.756	63	7	214	7	219	22.8	5.4	603.44	7	0	1.61034e+08	1.20663e+08	1.98486e+08	1.47107e+08	3.90645e+08	1.52442e+08	0	0	0	0.0109035	0.00155034	0	0	0.00415129	0	-15	0.289834
[K].SGIGPVTAADITHDGDVEIVKPQHV.[I]	0	1	1	5	P0A7Z4	P0A7Z4 [105-129]		0	2555.31	0	0	0	1.03095e+06	0	1.31024e+07	FALSE	High	Master Protein	P0A7Z4	DNA-directed RNA polymerase subunit alpha OS=Escherichia coli (strain K12) OX=83333 GN=rpoA PE=1 SV=1 UPId=UP000000625 PPId=UP000000625	0	310.541	84	23	1109	7	329	36.5	5.06	3827.42	23	21	2.91214e+09	2.87909e+09	3.7502e+09	5.5435e+09	1.93229e+09	2.79441e+09	0	0	0	0.000185974	0	0.00468878	0	0.00162492	0	-15	0.348888
[E].METNGTIDPEEAIR.[R]	0	1	1	2	P0A7Z4	P0A7Z4 [205-218]		0	1575.73	554508	573181	0	0	0	0	FALSE	High	Master Protein	P0A7Z4	DNA-directed RNA polymerase subunit alpha OS=Escherichia coli (strain K12) OX=83333 GN=rpoA PE=1 SV=1 UPId=UP000000625 PPId=UP000000625	0	310.541	84	23	1109	7	329	36.5	5.06	3827.42	23	21	2.91214e+09	2.87909e+09	3.7502e+09	5.5435e+09	1.93229e+09	2.79441e+09	0.000190413	0.000199084	0	0	0	0	0.000129832	0	#DIV/0!	15	0.116314
[M].ETNGTIDPEEAIR.[R]	0	1	1	1	P0A7Z4	P0A7Z4 [206-218]		0	1444.69	0	0	0	65056.3	344317	0	FALSE	High	Master Protein	P0A7Z4	DNA-directed RNA polymerase subunit alpha OS=Escherichia coli (strain K12) OX=83333 GN=rpoA PE=1 SV=1 UPId=UP000000625 PPId=UP000000625	0	310.541	84	23	1109	7	329	36.5	5.06	3827.42	23	21	2.91214e+09	2.87909e+09	3.7502e+09	5.5435e+09	1.93229e+09	2.79441e+09	0	0	0	1.17356e-05	0.000178191	0	0	6.3309e-05	0	-15	0.33299
[K].EEKPEFDPILLRPVDDLE.[L]	0	1	1	5	P0A7Z4	P0A7Z4 [244-261]		0	2154.1	0	0	0	1.00887e+06	381739	0	FALSE	High	Master Protein	P0A7Z4	DNA-directed RNA polymerase subunit alpha OS=Escherichia coli (strain K12) OX=83333 GN=rpoA PE=1 SV=1 UPId=UP000000625 PPId=UP000000625	0	310.541	84	23	1109	7	329	36.5	5.06	3827.42	23	21	2.91214e+09	2.87909e+09	3.7502e+09	5.5435e+09	1.93229e+09	2.79441e+09	0	0	0	0.000181992	0.000197558	0	0	0.000126517	0	-15	0.116785
[E].EGLINNQILDVR.[E]	0	1	1	16	P0A800	P0A800 [56-67]		0	1383.76	0	0	0	1.82905e+06	7.17593e+06	0	FALSE	High	Master Protein	P0A800	DNA-directed RNA polymerase subunit omega OS=Escherichia coli (strain K12) OX=83333 GN=rpoZ PE=1 SV=1 UPId=UP000000625 PPId=UP000000625	0	97.599	85	7	214	7	91	10.2	4.92	801.02	7	0	5.53844e+08	1.2469e+09	7.85852e+07	2.20855e+08	3.75656e+08	5.68101e+08	0	0	0	0.00828168	0.0191024	0	0	0.00912802	0	-15	0.174194
[R].AGSLTSPLR.[D]	0	1	1	1	P0A812	P0A812 [164-172]		0	901.51	0	0	0	63383.7	118917	567305	FALSE	High	Master Protein	P0A812	Holliday junction ATP-dependent DNA helicase RuvB OS=Escherichia coli (strain K12) OX=83333 GN=ruvB PE=1 SV=1 UPId=UP000000625 PPId=UP000000625	0	25.036	31	7	18	7	336	37.2	5.16	45.2	7	0	2.68321e+06	9.12307e+06	413553	1.45686e+07	1.35093e+06	3.98463e+06	0	0	0	0.0043507	0.0880265	0.142373	0	0.0782502	0	-15	0.123054
[R].GDALDHLLIFGPPGLGK.[T]	0	1	1	7	P0A812	P0A812 [52-68]		0	1719.94	0	0	0	2.18941e+06	529667	0	FALSE	High	Master Protein	P0A812	Holliday junction ATP-dependent DNA helicase RuvB OS=Escherichia coli (strain K12) OX=83333 GN=ruvB PE=1 SV=1 UPId=UP000000625 PPId=UP000000625	0	25.036	31	7	18	7	336	37.2	5.16	45.2	7	0	2.68321e+06	9.12307e+06	413553	1.45686e+07	1.35093e+06	3.98463e+06	0	0	0	0.150283	0.392077	0	0	0.180787	0	-15	0.188592
[K].SLQEAVMEEIIKPILPAEWLTSATK.[F]	1xOxidation [M7]	1	1	25	P0A817	P0A817 [198-222]		0	2797.51	7.88472e+06	0	1.83173e+06	0	0	0	FALSE	High	Master Protein	P0A817	S-adenosylmethionine synthase OS=Escherichia coli (strain K12) OX=83333 GN=metK PE=1 SV=2 UPId=UP000000625 PPId=UP000000625	0	190.013	63	16	445	12	384	41.9	5.26	1575.75	16	5	2.60144e+08	2.15699e+08	4.91932e+08	7.83892e+08	5.57085e+08	3.77644e+08	0.030309	0	0.00372355	0	0	0	0.0113442	0	#DIV/0!	15	0.300296
[I].ADQISDAVLDAILEQDPK.[A]	0	1	1	15	P0A817	P0A817 [20-37]		0	1940.98	0	3.901e+06	1.95352e+06	0	0	0	FALSE	High	Master Protein	P0A817	S-adenosylmethionine synthase OS=Escherichia coli (strain K12) OX=83333 GN=metK PE=1 SV=2 UPId=UP000000625 PPId=UP000000625	0	190.013	63	16	445	12	384	41.9	5.26	1575.75	16	5	2.60144e+08	2.15699e+08	4.91932e+08	7.83892e+08	5.57085e+08	3.77644e+08	0	0.0180853	0.00397111	0	0	0	0.00735215	0	#DIV/0!	15	0.251373
[Y].LFVDMAHVAGLVAAGVYPNPVPHAHVVTTTTHK.[T]	0	1	1	2	P0A825	P0A825 [197-229]		0	3449.82	0	0	0	760577	915916	464843	FALSE	High	Master Protein	P0A825	Serine hydroxymethyltransferase OS=Escherichia coli (strain K12) OX=83333 GN=glyA PE=1 SV=1 UPId=UP000000625 PPId=UP000000625	0	257.95	62	21	685	17	417	45.3	6.48	2406.66	21	4	1.22867e+09	2.07328e+09	9.05228e+08	4.06822e+08	6.91683e+08	1.2662e+09	0	0	0	0.00186956	0.00132418	0.000367116	0	0.00118695	0	-15	0.0539222
[E].HIELIASENYTSPR.[V]	0	1	1	4	P0A825	P0A825 [29-42]		0	1629.82	0	725544	177205	0	0	0	FALSE	High	Master Protein	P0A825	Serine hydroxymethyltransferase OS=Escherichia coli (strain K12) OX=83333 GN=glyA PE=1 SV=1 UPId=UP000000625 PPId=UP000000625	0	257.95	62	21	685	17	417	45.3	6.48	2406.66	21	4	1.22867e+09	2.07328e+09	9.05228e+08	4.06822e+08	6.91683e+08	1.2662e+09	0	0.000349949	0.000195758	0	0	0	0.000181902	0	#DIV/0!	15	0.146851
[R].VGTPAITR.[R]	0	1	1	7	P0A825	P0A825 [364-371]		0	814.478	5.3494e+06	1.27264e+07	0	0	0	0	FALSE	High	Master Protein	P0A825	Serine hydroxymethyltransferase OS=Escherichia coli (strain K12) OX=83333 GN=glyA PE=1 SV=1 UPId=UP000000625 PPId=UP000000625	0	257.95	62	21	685	17	417	45.3	6.48	2406.66	21	4	1.22867e+09	2.07328e+09	9.05228e+08	4.06822e+08	6.91683e+08	1.2662e+09	0.00435381	0.00613826	0	0	0	0	0.00349736	0	#DIV/0!	15	0.127493
[R].DLALIEINPLVIT.[K]	0	1	1	8	P0A836	P0A836 [192-204]		0	1423.84	4.69712e+06	855866	0	0	0	0	FALSE	High	Master Protein	P0A836	Succinate--CoA ligase [ADP-forming] subunit beta OS=Escherichia coli (strain K12) OX=83333 GN=sucC PE=1 SV=1 UPId=UP000000625 PPId=UP000000625	0	262.062	68	25	1018	16	388	41.4	5.52	3264.14	25	11	3.51586e+09	1.7353e+09	2.90396e+09	2.25302e+09	1.45932e+09	2.12384e+09	0.00133598	0.000493209	0	0	0	0	0.00060973	0	#DIV/0!	15	0.193033
[M].NLHEYQAK.[Q]	0	1	1	3	P0A836	P0A836 [2-9]		0	1002.5	0	0	0	799768	132130	0	FALSE	High	Master Protein	P0A836	Succinate--CoA ligase [ADP-forming] subunit beta OS=Escherichia coli (strain K12) OX=83333 GN=sucC PE=1 SV=1 UPId=UP000000625 PPId=UP000000625	0	262.062	68	25	1018	16	388	41.4	5.52	3264.14	25	11	3.51586e+09	1.7353e+09	2.90396e+09	2.25302e+09	1.45932e+09	2.12384e+09	0	0	0	0.000354976	9.05421e-05	0	0	0.000148506	0	-15	0.235621
[Q].ILVEAATDIAK.[E]	0	1	1	9	P0A836	P0A836 [96-106]		0	1143.66	0	0	0	0	157337	680156	FALSE	High	Master Protein	P0A836	Succinate--CoA ligase [ADP-forming] subunit beta OS=Escherichia coli (strain K12) OX=83333 GN=sucC PE=1 SV=1 UPId=UP000000625 PPId=UP000000625	0	262.062	68	25	1018	16	388	41.4	5.52	3264.14	25	11	3.51586e+09	1.7353e+09	2.90396e+09	2.25302e+09	1.45932e+09	2.12384e+09	0	0	0	0	0.000107815	0.000320248	0	0.000142688	0	-15	0.203936
[-].MQVSVETTQGLGR.[R]	1xMet-loss [N-Term]	1	1	2	P0A850	P0A850 [1-13]		0	1405.71	0	0	0	243983	64184.1	0	FALSE	High	Master Protein	P0A850	Trigger factor OS=Escherichia coli (strain K12) OX=83333 GN=tig PE=1 SV=1 UPId=UP000000625 PPId=UP000000625	0	300.859	68	34	1387	3	432	48.2	4.88	4129.64	34	37	5.24173e+09	4.38503e+09	5.16181e+09	4.77668e+09	4.15137e+09	2.77932e+09	0	0	0	5.1078e-05	1.54609e-05	0	0	2.21796e-05	0	-15	0.216365
[V].TIDFTGSVDGEEFEGGK.[A]	0	1	1	4	P0A850	P0A850 [165-181]		0	1787.8	0	3.15712e+06	712332	0	0	0	FALSE	High	Master Protein	P0A850	Trigger factor OS=Escherichia coli (strain K12) OX=83333 GN=tig PE=1 SV=1 UPId=UP000000625 PPId=UP000000625	0	300.859	68	34	1387	3	432	48.2	4.88	4129.64	34	37	5.24173e+09	4.38503e+09	5.16181e+09	4.77668e+09	4.15137e+09	2.77932e+09	0	0.000719978	0.000138	0	0	0	0.000285993	0	#DIV/0!	15	0.264598
[E].FTIDVTFPEEYHAENLK.[G]	0	1	1	35	P0A850	P0A850 [211-227]		0	2052.99	0	0	0	4.14741e+06	896918	0	FALSE	High	Master Protein	P0A850	Trigger factor OS=Escherichia coli (strain K12) OX=83333 GN=tig PE=1 SV=1 UPId=UP000000625 PPId=UP000000625	0	300.859	68	34	1387	3	432	48.2	4.88	4129.64	34	37	5.24173e+09	4.38503e+09	5.16181e+09	4.77668e+09	4.15137e+09	2.77932e+09	0	0	0	0.000868263	0.000216053	0	0	0.000361439	0	-15	0.2383
[I].DSEIDVLR.[R]	0	1	1	2	P0A850	P0A850 [308-315]		0	946.484	54369.2	472840	0	0	0	0	FALSE	High	Master Protein	P0A850	Trigger factor OS=Escherichia coli (strain K12) OX=83333 GN=tig PE=1 SV=1 UPId=UP000000625 PPId=UP000000625	0	300.859	68	34	1387	3	432	48.2	4.88	4129.64	34	37	5.24173e+09	4.38503e+09	5.16181e+09	4.77668e+09	4.15137e+09	2.77932e+09	1.03724e-05	0.000107831	0	0	0	0	3.9401e-05	0	#DIV/0!	15	0.315254
[I].PVVMDSAR.[F]	0	1	1	2	P0A853	P0A853 [223-230]		0	874.445	0	167986	150177	0	0	0	FALSE	High	Master Protein	P0A853	Tryptophanase OS=Escherichia coli (strain K12) OX=83333 GN=tnaA PE=1 SV=1 UPId=UP000000625 PPId=UP000000625	0	404.259	83	32	1562	14	471	52.7	6.23	5286.44	32	25	1.87172e+09	1.82254e+09	1.39702e+09	2.90222e+09	2.87049e+09	9.93643e+08	0	9.21714e-05	0.000107498	0	0	0	6.65565e-05	0	#DIV/0!	15	0.118455
[L].CVVQEGFPTYGGLEGGAMER.[L]	1xCarbamidomethyl [C1]	1	1	11	P0A853	P0A853 [298-317]		0	2156.97	0	0	0	378629	1.3609e+06	0	FALSE	High	Master Protein	P0A853	Tryptophanase OS=Escherichia coli (strain K12) OX=83333 GN=tnaA PE=1 SV=1 UPId=UP000000625 PPId=UP000000625	0	404.259	83	32	1562	14	471	52.7	6.23	5286.44	32	25	1.87172e+09	1.82254e+09	1.39702e+09	2.90222e+09	2.87049e+09	9.93643e+08	0	0	0	0.000130462	0.000474101	0	0	0.000201521	0	-15	0.227227
[L].CVVQEGFPTYGGLEGGAMER.[L]	1xCarbamidomethyl [C1]; 1xOxidation [M18]	1	1	19	P0A853	P0A853 [298-317]		0	2156.97	83915.6	1.96648e+06	0	0	0	0	FALSE	High	Master Protein	P0A853	Tryptophanase OS=Escherichia coli (strain K12) OX=83333 GN=tnaA PE=1 SV=1 UPId=UP000000625 PPId=UP000000625	0	404.259	83	32	1562	14	471	52.7	6.23	5286.44	32	25	1.87172e+09	1.82254e+09	1.39702e+09	2.90222e+09	2.87049e+09	9.93643e+08	4.48334e-05	0.00107898	0	0	0	0	0.000374603	0	#DIV/0!	15	0.347725
[C].VVQEGFPTYGGLEGGAMER.[L]	0	1	1	15	P0A853	P0A853 [299-317]		0	1996.94	0	0	0	0	1.70452e+06	853188	FALSE	High	Master Protein	P0A853	Tryptophanase OS=Escherichia coli (strain K12) OX=83333 GN=tnaA PE=1 SV=1 UPId=UP000000625 PPId=UP000000625	0	404.259	83	32	1562	14	471	52.7	6.23	5286.44	32	25	1.87172e+09	1.82254e+09	1.39702e+09	2.90222e+09	2.87049e+09	9.93643e+08	0	0	0	0	0.000593809	0.000858646	0	0.000484152	0	-15	0.12917
[L].AVGLYDGMNLDWLAYR.[I]	1xOxidation [M8]	1	1	3	P0A853	P0A853 [319-334]		0	1872.89	0	0	0	0	836228	1.53422e+07	FALSE	High	Master Protein	P0A853	Tryptophanase OS=Escherichia coli (strain K12) OX=83333 GN=tnaA PE=1 SV=1 UPId=UP000000625 PPId=UP000000625	0	404.259	83	32	1562	14	471	52.7	6.23	5286.44	32	25	1.87172e+09	1.82254e+09	1.39702e+09	2.90222e+09	2.87049e+09	9.93643e+08	0	0	0	0	0.000291319	0.0154404	0	0.0052439	0	-15	0.361868
[V].QYLVDGLEEIGVVCQQAGGHAAFVDAGK.[L]	1xCarbamidomethyl [C14]	1	1	6	P0A853	P0A853 [339-366]		0	2931.43	7.95815e+06	0	4.59187e+06	0	0	0	FALSE	High	Master Protein	P0A853	Tryptophanase OS=Escherichia coli (strain K12) OX=83333 GN=tnaA PE=1 SV=1 UPId=UP000000625 PPId=UP000000625	0	404.259	83	32	1562	14	471	52.7	6.23	5286.44	32	25	1.87172e+09	1.82254e+09	1.39702e+09	2.90222e+09	2.87049e+09	9.93643e+08	0.00425179	0	0.0032869	0	0	0	0.0025129	0	#DIV/0!	15	0.122592
[A].GGHAAFVDAGK.[L]	0	1	1	1	P0A853	P0A853 [356-366]		0	1029.51	0	0	0	0	698027	1.97283e+06	FALSE	High	Master Protein	P0A853	Tryptophanase OS=Escherichia coli (strain K12) OX=83333 GN=tnaA PE=1 SV=1 UPId=UP000000625 PPId=UP000000625	0	404.259	83	32	1562	14	471	52.7	6.23	5286.44	32	25	1.87172e+09	1.82254e+09	1.39702e+09	2.90222e+09	2.87049e+09	9.93643e+08	0	0	0	0	0.000243173	0.00198545	0	0.000742874	0	-15	0.300502
[T].QTHMDFIIEAFK.[H]	0	1	1	5	P0A853	P0A853 [429-440]		0	1479.73	0	0	0	2.59254e+06	0	666065	FALSE	High	Master Protein	P0A853	Tryptophanase OS=Escherichia coli (strain K12) OX=83333 GN=tnaA PE=1 SV=1 UPId=UP000000625 PPId=UP000000625	0	404.259	83	32	1562	14	471	52.7	6.23	5286.44	32	25	1.87172e+09	1.82254e+09	1.39702e+09	2.90222e+09	2.87049e+09	9.93643e+08	0	0	0	0.000893294	0	0.000670326	0	0.000521207	0	-15	0.124141
[K].TGSLNLYVMDLASGQIR.[Q]	1xOxidation [M9]	1	1	11	P0A855	P0A855 [265-281]		0	1837.95	0	0	0	3.0635e+06	0	5.18798e+06	FALSE	High	Master Protein	P0A855	Tol-Pal system protein TolB OS=Escherichia coli (strain K12) OX=83333 GN=tolB PE=1 SV=1 UPId=UP000000625 PPId=UP000000625	0	144.151	54	14	278	14	430	45.9	7.59	841.46	14	0	7.85615e+07	1.29229e+08	6.82038e+07	1.17687e+08	1.81407e+08	1.9407e+08	0	0	0	0.026031	0	0.0267325	0	0.0175879	0	-15	0.116187
[T].QGAAAFEGAVIAYEPVWAIGTGK.[S]	0	1	1	7	P0A858	P0A858 [154-176]		0	2306.18	1.58206e+07	1.00206e+07	0	0	0	0	FALSE	High	Master Protein	P0A858	Triosephosphate isomerase OS=Escherichia coli (strain K12) OX=83333 GN=tpiA PE=1 SV=1 UPId=UP000000625 PPId=UP000000625	0	213.719	83	13	415	13	255	27	5.96	1633.89	13	0	1.0345e+09	8.35964e+08	4.39113e+08	2.31795e+08	3.3627e+08	7.11473e+08	0.015293	0.0119869	0	0	0	0	0.0090933	0	#DIV/0!	15	0.121926
[A].SNAAELFAQPDIDGALVGGASLK.[A]	0	1	1	3	P0A858	P0A858 [216-238]		0	2244.15	0	0	0	516447	583402	0	FALSE	High	Master Protein	P0A858	Triosephosphate isomerase OS=Escherichia coli (strain K12) OX=83333 GN=tpiA PE=1 SV=1 UPId=UP000000625 PPId=UP000000625	0	213.719	83	13	415	13	255	27	5.96	1633.89	13	0	1.0345e+09	8.35964e+08	4.39113e+08	2.31795e+08	3.3627e+08	7.11473e+08	0	0	0	0.00222803	0.00173492	0	0	0.00132098	0	-15	0.122238
[Q].LVDEITTEPDYEAALAVLK.[A]	0	1	1	21	P0A862	P0A862 [149-167]		0	2090.09	0	0	0	8.77603e+06	1.65412e+06	0	FALSE	High	Master Protein	P0A862	Thiol peroxidase OS=Escherichia coli (strain K12) OX=83333 GN=tpx PE=1 SV=2 UPId=UP000000625 PPId=UP000000625	0	139.23	96	11	581	11	168	17.8	4.92	2147.23	11	0	3.28355e+08	2.77603e+08	4.94124e+08	9.76174e+08	6.34531e+08	4.81238e+08	0	0	0	0.00899023	0.00260684	0	0	0.00386569	0	-15	0.221301
[I].DTGVCAASVR.[K]	1xCarbamidomethyl [C5]	1	1	1	P0A862	P0A862 [57-66]		0	1035.49	0	0	0	410917	222224	1.00671e+06	FALSE	High	Master Protein	P0A862	Thiol peroxidase OS=Escherichia coli (strain K12) OX=83333 GN=tpx PE=1 SV=2 UPId=UP000000625 PPId=UP000000625	0	139.23	96	11	581	11	168	17.8	4.92	2147.23	11	0	3.28355e+08	2.77603e+08	4.94124e+08	9.76174e+08	6.34531e+08	4.81238e+08	0	0	0	0.000420946	0.000350217	0.00209191	0	0.000954358	0	-15	0.168881
[T].VVADTGDIAAMK.[L]	0	1	1	1	P0A870	P0A870 [14-25]		0	1206.6	134441	869731	0	0	0	0	FALSE	High	Master Protein	P0A870	Transaldolase B OS=Escherichia coli (strain K12) OX=83333 GN=talB PE=1 SV=2 UPId=UP000000625 PPId=UP000000625	0	226.805	74	22	946	20	317	35.2	5.21	2836.08	22	2	2.07201e+09	1.965e+09	8.22935e+08	1.08269e+09	9.41508e+08	1.37705e+09	6.48843e-05	0.000442612	0	0	0	0	0.000169165	0	#DIV/0!	15	0.287496
[D].SVLVADVPVEESAPFR.[Q]	0	1	1	3	P0A877	P0A877 [125-140]		0	1714.9	0	0	0	3.60645e+06	1.83797e+06	585347	FALSE	High	Master Protein	P0A877	Tryptophan synthase alpha chain OS=Escherichia coli (strain K12) OX=83333 GN=trpA PE=1 SV=1 UPId=UP000000625 PPId=UP000000625	0	98.905	69	12	176	12	268	28.7	5.48	591.47	12	0	9.48831e+07	8.03671e+07	1.0833e+08	7.76473e+07	9.39226e+07	7.25227e+07	0	0	0	0.0464466	0.019569	0.00807123	0	0.0246956	0	-15	0.0956105
[E].YNAAPPLQGFGISAPDQVK.[A]	0	1	1	3	P0A877	P0A877 [203-221]		0	1973.01	362074	2.73407e+06	0	0	0	0	FALSE	High	Master Protein	P0A877	Tryptophan synthase alpha chain OS=Escherichia coli (strain K12) OX=83333 GN=trpA PE=1 SV=1 UPId=UP000000625 PPId=UP000000625	0	98.905	69	12	176	12	268	28.7	5.48	591.47	12	0	9.48831e+07	8.03671e+07	1.0833e+08	7.76473e+07	9.39226e+07	7.25227e+07	0.003816	0.0340198	0	0	0	0	0.0126119	0	#DIV/0!	15	0.306216
[R].IIVSAWNVGELDK.[M]	0	1	1	7	P0A884	P0A884 [128-140]		0	1443.78	0	0	0	2.18533e+07	9.99313e+06	0	FALSE	High	Master Protein	P0A884	Thymidylate synthase OS=Escherichia coli (strain K12) OX=83333 GN=thyA PE=1 SV=1 UPId=UP000000625 PPId=UP000000625	0	56.278	40	8	88	8	264	30.5	6.02	192.98	8	0	1.40205e+07	1.39947e+07	8.67924e+06	9.66587e+06	4.48149e+07	6.37696e+07	0	0	0	2.26087	0.222987	0	0	0.827953	0	-15	0.313862
[K].CGGNLGTDGSVAYLFSK.[K]	1xCarbamidomethyl [C1]	1	1	2	P0A8A0	P0A8A0 [120-136]		0	1745.82	0	0	0	284612	0	432776	FALSE	High	Master Protein	P0A8A0	Probable transcriptional regulatory protein YebC OS=Escherichia coli (strain K12) OX=83333 GN=yebC PE=1 SV=1 UPId=UP000000625 PPId=UP000000625	0	27.793	31	5	42	5	246	26.4	4.88	99.7	5	0	1.16416e+07	1.16768e+06	1.03482e+07	1.03616e+07	9.67833e+07	6.4108e+07	0	0	0	0.0274679	0	0.00675074	0	0.0114062	0	-15	0.239632
[V].RDVTEEEGNIVIYTEPTDLHK.[G]	0	1	1	1	P0A8A2	P0A8A2 [159-179]		1	2458.21	391559	0	1.13738e+06	0	0	0	FALSE	High	Master Protein	P0A8A2	Probable transcriptional regulatory protein YeeN OS=Escherichia coli (strain K12) OX=83333 GN=yeeN PE=1 SV=1 UPId=UP000000625 PPId=UP000000625	0	103.217	50	8	147	8	238	25.9	4.82	488.04	8	0	4.51264e+07	9.84611e+06	9.91178e+07	5.12202e+07	3.08944e+07	1.45732e+08	0.00867696	0	0.011475	0	0	0	0.00671732	0	#DIV/0!	15	0.123728
[Y].EGFGPNGSMIIAETLTSNVNR.[T]	1xOxidation [M9]	1	1	8	P0A8A2	P0A8A2 [85-105]		0	2207.08	0	0	0	2.77529e+06	0	2.90375e+06	FALSE	High	Master Protein	P0A8A2	Probable transcriptional regulatory protein YeeN OS=Escherichia coli (strain K12) OX=83333 GN=yeeN PE=1 SV=1 UPId=UP000000625 PPId=UP000000625	0	103.217	50	8	147	8	238	25.9	4.82	488.04	8	0	4.51264e+07	9.84611e+06	9.91178e+07	5.12202e+07	3.08944e+07	1.45732e+08	0	0	0	0.0541835	0	0.0199253	0	0.0247029	0	-15	0.193495
[I].DQGLNEHGYIIPGLGDAGDK.[I]	0	1	1	6	P0A8F0	P0A8F0 [184-203]		0	2068.99	107482	1.22618e+06	0	0	0	0	FALSE	High	Master Protein	P0A8F0	Uracil phosphoribosyltransferase OS=Escherichia coli (strain K12) OX=83333 GN=upp PE=1 SV=1 UPId=UP000000625 PPId=UP000000625	0	234.459	80	13	612	13	208	22.5	5.47	2201.73	13	0	1.51247e+09	1.65243e+09	3.25846e+08	4.23738e+08	5.51068e+08	8.42225e+08	7.10636e-05	0.000742048	0	0	0	0	0.000271037	0	#DIV/0!	15	0.315497
[R].SMDSVMAQYQK.[T]	1xOxidation [M2]	1	1	2	P0A8F4	P0A8F4 [160-170]		0	1303.57	0	0	0	0	89196.6	169526	FALSE	High	Master Protein	P0A8F4	Uridine kinase OS=Escherichia coli (strain K12) OX=83333 GN=udk PE=3 SV=1 UPId=UP000000625 PPId=UP000000625	0	89.37	64	11	64	11	213	24.3	6.87	158.54	11	0	3.51891e+06	3.50101e+06	7.47277e+06	2.37347e+06	1.59504e+07	3.41783e+07	0	0	0	0	0.00559212	0.00496004	0	0.00351738	0	-15	0.117542
[V].GDEHIGVIPEDCYYK.[D]	1xCarbamidomethyl [C12]	1	1	3	P0A8F4	P0A8F4 [37-51]		0	1794.8	0	279518	666097	0	0	0	FALSE	High	Master Protein	P0A8F4	Uridine kinase OS=Escherichia coli (strain K12) OX=83333 GN=udk PE=3 SV=1 UPId=UP000000625 PPId=UP000000625	0	89.37	64	11	64	11	213	24.3	6.87	158.54	11	0	3.51891e+06	3.50101e+06	7.47277e+06	2.37347e+06	1.59504e+07	3.41783e+07	0	0.0798393	0.0891366	0	0	0	0.0563253	0	#DIV/0!	15	0.117319
[R].LTKPEQLTGFNSEGYFFDEDSSSNGELVFK.[R]	0	1	1	26	P0A8I3	P0A8I3 [224-253]		0	3385.57	0	0	0	3.3144e+06	2.46159e+06	0	FALSE	High	Master Protein	P0A8I3	Peroxide stress resistance protein YaaA OS=Escherichia coli (strain K12) OX=83333 GN=yaaA PE=1 SV=1 UPId=UP000000625 PPId=UP000000625	0	73.237	62	9	128	6	258	29.6	7.47	491.86	9	3	1.19909e+08	8.95857e+07	1.03444e+08	3.18504e+07	8.42622e+07	7.02339e+07	0	0	0	0.104062	0.0292135	0	0	0.0444251	0	-15	0.224977
[M].LDFPALFGR.[E]	0	1	1	5	P0A8I5	P0A8I5 [54-62]		0	1035.56	2.78048e+07	0	206378	0	0	0	FALSE	High	Master Protein	P0A8I5	tRNA (guanine-N(7)-)-methyltransferase OS=Escherichia coli (strain K12) OX=83333 GN=trmB PE=1 SV=1 UPId=UP000000625 PPId=UP000000625	0	63.789	48	6	76	6	239	27.3	6.92	280.83	6	0	1.90316e+07	7.86513e+07	1.28867e+07	3.59747e+07	7.91772e+06	6.47894e+07	1.46098	0	0.0160149	0	0	0	0.49233	0	#DIV/0!	15	0.366881
[K].DRPEQDFLGIEVHSPGVGACL.[A]	1xCarbamidomethyl [C20]	1	1	3	P0A8I5	P0A8I5 [84-104]		0	2296.1	0	0	0	1.80062e+06	1.43915e+06	4.34853e+06	FALSE	High	Master Protein	P0A8I5	tRNA (guanine-N(7)-)-methyltransferase OS=Escherichia coli (strain K12) OX=83333 GN=trmB PE=1 SV=1 UPId=UP000000625 PPId=UP000000625	0	63.789	48	6	76	6	239	27.3	6.92	280.83	6	0	1.90316e+07	7.86513e+07	1.28867e+07	3.59747e+07	7.91772e+06	6.47894e+07	0	0	0	0.0500525	0.181764	0.0671179	0	0.0996447	0	-15	0.0735903
[V].MGQALPELVDQVVEVVQR.[H]	0	1	1	3	P0A8J4	P0A8J4 [20-37]		0	2010.07	6.35836e+06	2.6925e+07	0	0	0	0	FALSE	High	Master Protein	P0A8J4	UPF0250 protein YbeD OS=Escherichia coli (strain K12) OX=83333 GN=ybeD PE=1 SV=1 UPId=UP000000625 PPId=UP000000625	0	87.354	86	4	233	3	87	9.8	5.76	926.88	4	1	1.33438e+08	1.22295e+08	1.77338e+08	9.81632e+07	1.09679e+08	1.00087e+08	0.0476505	0.220164	0	0	0	0	0.0892716	0	#DIV/0!	15	0.252827
[-].MLDPNLLR.[N]	1xOxidation [M1]	1	1	1	P0A8L1	P0A8L1 [1-8]		0	971.534	118700	491462	0	0	0	0	FALSE	High	Master Protein	P0A8L1	Serine--tRNA ligase OS=Escherichia coli (strain K12) OX=83333 GN=serS PE=1 SV=1 UPId=UP000000625 PPId=UP000000625	0	254.385	70	20	717	20	430	48.4	5.5	2316.82	20	0	1.05599e+09	9.68968e+08	8.88749e+08	3.45871e+08	5.97049e+08	8.07508e+08	0.000112406	0.000507201	0	0	0	0	0.000206536	0	#DIV/0!	15	0.250434
[R].HLAEFWMLEPEVAFANLNDIAGLAEAMLKYVFK.[A]	0	1	1	4	P0A8M0	P0A8M0 [243-275]		1	3780.92	772100	274655	0	0	0	0	FALSE	High	Master Protein	P0A8M0	Asparagine--tRNA ligase OS=Escherichia coli (strain K12) OX=83333 GN=asnS PE=1 SV=2 UPId=UP000000625 PPId=UP000000625	0	234.471	62	23	449	23	466	52.5	5.31	1249.96	23	0	2.71731e+08	2.31427e+08	1.27092e+08	7.239e+07	2.0783e+08	2.26425e+08	0.00284141	0.00118679	0	0	0	0	0.00134273	0	#DIV/0!	15	0.17851
[K].RVLLLDNLSDYIKPGMSVEAIQGIIASMK.[G]	0	1	1	19	P0A8M6	P0A8M6 [41-69]		1	3174.73	3.49348e+06	2.47731e+06	0	0	0	0	FALSE	High	Master Protein	P0A8M6	UPF0265 protein YeeX OS=Escherichia coli (strain K12) OX=83333 GN=yeeX PE=1 SV=1 UPId=UP000000625 PPId=UP000000625	0	103.266	53	5	243	5	109	12.8	9.31	855.96	5	0	1.37311e+08	1.36862e+08	1.8428e+08	1.59546e+08	3.91648e+08	9.3899e+07	0.0254421	0.0181008	0	0	0	0	0.0145143	0	#DIV/0!	15	0.127298
[R].GFMEVETPMMQVIPGGAAAR.[P]	2xOxidation [M3; M9]	1	1	5	P0A8N3	P0A8N3 [202-221]		0	2092	1.13172e+06	6.37967e+06	0	0	0	0	FALSE	High	Master Protein	P0A8N3	Lysine--tRNA ligase OS=Escherichia coli (strain K12) OX=83333 GN=lysS PE=1 SV=2 UPId=UP000000625 PPId=UP000000625	0	449.477	78	39	995	28	505	57.6	5.24	3194.06	39	11	1.08799e+09	1.33348e+09	6.52702e+08	7.22859e+08	7.80535e+08	8.16925e+08	0.0010402	0.00478422	0	0	0	0	0.00194147	0	#DIV/0!	15	0.252368
[G].ANEAIDFNDELR.[N]	0	1	1	5	P0A8N5	P0A8N5 [9-20]		0	1406.65	0	0	0	0	214943	1.29388e+06	FALSE	High	Master Protein	P0A8N5	Lysine--tRNA ligase, heat inducible OS=Escherichia coli (strain K12) OX=83333 GN=lysU PE=1 SV=2 UPId=UP000000625 PPId=UP000000625	0	299.446	64	30	649	21	505	57.8	5.24	1800.77	30	0	4.28965e+07	6.76361e+07	2.36294e+08	8.31234e+07	1.90865e+08	2.49894e+08	0	0	0	0	0.00112615	0.00517773	0	0.0021013	0	-15	0.252333
[R].GLPQHPIDQNLIEALK.[V]	0	1	1	2	P0A8N7	P0A8N7 [273-288]		0	1785.99	0	0	0	776535	1.45744e+06	0	FALSE	High	Master Protein	P0A8N7	Elongation factor P--(R)-beta-lysine ligase OS=Escherichia coli (strain K12) OX=83333 GN=epmA PE=1 SV=1 UPId=UP000000625 PPId=UP000000625	0	50.978	54	8	34	6	325	37	5.2	125.89	8	3	3.06299e+07	20331.7	1.15158e+07	1.11272e+07	1.26292e+07	2.21804e+07	0	0	0	0.0697872	0.115402	0	0	0.0617297	0	-15	0.139666
[L].QALDAVIR.[E]	0	1	1	1	P0A8S1	P0A8S1 [10-17]		0	885.515	122606	446765	0	0	0	0	FALSE	High	Master Protein	P0A8S1	HTH-type transcriptional regulator ArgP OS=Escherichia coli (strain K12) OX=83333 GN=argP PE=1 SV=1 UPId=UP000000625 PPId=UP000000625	0	29.755	22	5	37	5	297	33.5	6.87	102.79	5	0	2.24981e+08	1.25541e+07	2.64607e+08	184681	2.26917e+08	1.72404e+08	0.000544961	0.0355872	0	0	0	0	0.012044	0	#DIV/0!	15	0.364116
[K].SMDLEQECEQLREELNETNSETKR.[K]	1xCarbamidomethyl [C8]	1	1	10	P0A8T7	P0A8T7 [191-214]		2	2968.33	0	0	0	258663	2.83685e+06	0	FALSE	High	Master Protein	P0A8T7	DNA-directed RNA polymerase subunit beta' OS=Escherichia coli (strain K12) OX=83333 GN=rpoC PE=1 SV=1 UPId=UP000000625 PPId=UP000000625	0	1096.59	69	80	2957	62	1407	155.1	7.08	10147.9	80	22	4.41333e+09	3.90218e+09	2.76859e+09	2.27649e+09	2.89025e+09	4.55074e+09	0	0	0	0.000113624	0.000981525	0	0	0.00036505	0	-15	0.304214
[S].MDLEQECEQLREELNETNSETK.[R]	1xOxidation [M1]; 1xCarbamidomethyl [C7]	1	1	2	P0A8T7	P0A8T7 [192-213]		1	2741.19	71603.1	0	942018	0	0	0	FALSE	High	Master Protein	P0A8T7	DNA-directed RNA polymerase subunit beta' OS=Escherichia coli (strain K12) OX=83333 GN=rpoC PE=1 SV=1 UPId=UP000000625 PPId=UP000000625	0	1096.59	69	80	2957	62	1407	155.1	7.08	10147.9	80	22	4.41333e+09	3.90218e+09	2.76859e+09	2.27649e+09	2.89025e+09	4.55074e+09	1.62243e-05	0	0.000340252	0	0	0	0.000118825	0	#DIV/0!	15	0.343966
[E].AVVWDILDEVIR.[E]	0	1	1	6	P0A8T7	P0A8T7 [406-417]		0	1427.79	6.02135e+06	0	3.58191e+06	0	0	0	FALSE	High	Master Protein	P0A8T7	DNA-directed RNA polymerase subunit beta' OS=Escherichia coli (strain K12) OX=83333 GN=rpoC PE=1 SV=1 UPId=UP000000625 PPId=UP000000625	0	1096.59	69	80	2957	62	1407	155.1	7.08	10147.9	80	22	4.41333e+09	3.90218e+09	2.76859e+09	2.27649e+09	2.89025e+09	4.55074e+09	0.00136436	0	0.00129377	0	0	0	0.000886042	0	#DIV/0!	15	0.116397
[R].LVDVAQDLVVTEDDCGTHEGIMMTPVIEGGDVKEPLR.[D]	1xCarbamidomethyl [C15]; 1xOxidation [M]	1	1	41	P0A8T7	P0A8T7 [800-836]		1	4037.95	0	0	0	3.78384e+06	548122	0	FALSE	High	Master Protein	P0A8T7	DNA-directed RNA polymerase subunit beta' OS=Escherichia coli (strain K12) OX=83333 GN=rpoC PE=1 SV=1 UPId=UP000000625 PPId=UP000000625	0	1096.59	69	80	2957	62	1407	155.1	7.08	10147.9	80	22	4.41333e+09	3.90218e+09	2.76859e+09	2.27649e+09	2.89025e+09	4.55074e+09	0	0	0	0.00166214	0.000189645	0	0	0.000617261	0	-15	0.305141
[A].EDVLKPGTADILVPR.[N]	0	1	1	4	P0A8T7	P0A8T7 [846-860]		0	1622.91	512959	0	3.13392e+06	0	0	0	FALSE	High	Master Protein	P0A8T7	DNA-directed RNA polymerase subunit beta' OS=Escherichia coli (strain K12) OX=83333 GN=rpoC PE=1 SV=1 UPId=UP000000625 PPId=UP000000625	0	1096.59	69	80	2957	62	1407	155.1	7.08	10147.9	80	22	4.41333e+09	3.90218e+09	2.76859e+09	2.27649e+09	2.89025e+09	4.55074e+09	0.00011623	0	0.00113196	0	0	0	0.000416062	0	#DIV/0!	15	0.311558
[R].TGEQFERPVTVGYMYMLK.[L]	1xOxidation [M]	1	1	4	P0A8V2	P0A8V2 [1217-1234]		0	2149.05	0	0	0	0	4.00242e+06	1.18741e+06	FALSE	High	Master Protein	P0A8V2	DNA-directed RNA polymerase subunit beta OS=Escherichia coli (strain K12) OX=83333 GN=rpoB PE=1 SV=1 UPId=UP000000625 PPId=UP000000625	0	979.622	73	77	3154	60	1342	150.5	5.26	10405.1	77	20	4.61042e+09	4.19136e+09	2.15032e+09	2.77911e+09	3.73169e+09	3.06308e+09	0	0	0	0	0.00107255	0.000387652	0	0.000486734	0	-15	0.195543
[F].SEDRYDLSAVGR.[M]	0	1	1	3	P0A8V2	P0A8V2 [391-402]		1	1367.65	0	182782	987464	0	0	0	FALSE	High	Master Protein	P0A8V2	DNA-directed RNA polymerase subunit beta OS=Escherichia coli (strain K12) OX=83333 GN=rpoB PE=1 SV=1 UPId=UP000000625 PPId=UP000000625	0	979.622	73	77	3154	60	1342	150.5	5.26	10405.1	77	20	4.61042e+09	4.19136e+09	2.15032e+09	2.77911e+09	3.73169e+09	3.06308e+09	0	4.36093e-05	0.000459217	0	0	0	0.000167609	0	#DIV/0!	15	0.315957
[R].VCPIETPEGPNIGLINS.[L]	1xCarbamidomethyl [C2]	1	1	9	P0A8V2	P0A8V2 [558-574]		0	1809.91	200052	1.65255e+06	0	0	0	0	FALSE	High	Master Protein	P0A8V2	DNA-directed RNA polymerase subunit beta OS=Escherichia coli (strain K12) OX=83333 GN=rpoB PE=1 SV=1 UPId=UP000000625 PPId=UP000000625	0	979.622	73	77	3154	60	1342	150.5	5.26	10405.1	77	20	4.61042e+09	4.19136e+09	2.15032e+09	2.77911e+09	3.73169e+09	3.06308e+09	4.33912e-05	0.000394275	0	0	0	0	0.000145889	0	#DIV/0!	15	0.307401
[L].SVYAQTNEYGFLETPYRK.[V]	0	1	1	2	P0A8V2	P0A8V2 [576-593]		1	2166.05	0	0	0	2.84533e+06	1.04562e+06	0	FALSE	High	Master Protein	P0A8V2	DNA-directed RNA polymerase subunit beta OS=Escherichia coli (strain K12) OX=83333 GN=rpoB PE=1 SV=1 UPId=UP000000625 PPId=UP000000625	0	979.622	73	77	3154	60	1342	150.5	5.26	10405.1	77	20	4.61042e+09	4.19136e+09	2.15032e+09	2.77911e+09	3.73169e+09	3.06308e+09	0	0	0	0.00102383	0.0002802	0	0	0.000434675	0	-15	0.227839
[N].EDEMYPGEAGIDIYNLTK.[Y]	1xOxidation [M4]	1	1	16	P0A8V2	P0A8V2 [738-755]		0	2057.94	0	2.68394e+06	5.76957e+06	0	0	0	FALSE	High	Master Protein	P0A8V2	DNA-directed RNA polymerase subunit beta OS=Escherichia coli (strain K12) OX=83333 GN=rpoB PE=1 SV=1 UPId=UP000000625 PPId=UP000000625	0	979.622	73	77	3154	60	1342	150.5	5.26	10405.1	77	20	4.61042e+09	4.19136e+09	2.15032e+09	2.77911e+09	3.73169e+09	3.06308e+09	0	0.000640349	0.00268312	0	0	0	0.00110782	0	#DIV/0!	15	0.242755
[K].LGPEEITADIPNVGEAALSKL.[D]	0	1	1	20	P0A8V2	P0A8V2 [845-865]		1	2137.14	0	0	0	0	2.02077e+06	6.71968e+06	FALSE	High	Master Protein	P0A8V2	DNA-directed RNA polymerase subunit beta OS=Escherichia coli (strain K12) OX=83333 GN=rpoB PE=1 SV=1 UPId=UP000000625 PPId=UP000000625	0	979.622	73	77	3154	60	1342	150.5	5.26	10405.1	77	20	4.61042e+09	4.19136e+09	2.15032e+09	2.77911e+09	3.73169e+09	3.06308e+09	0	0	0	0	0.000541516	0.00219377	0	0.000911761	0	-15	0.239164
[E].SGIVYIGAEVTGGDILVGK.[V]	0	1	1	45	P0A8V2	P0A8V2 [868-886]		0	1848.01	0	0	0	947187	662574	2.59615e+06	FALSE	High	Master Protein	P0A8V2	DNA-directed RNA polymerase subunit beta OS=Escherichia coli (strain K12) OX=83333 GN=rpoB PE=1 SV=1 UPId=UP000000625 PPId=UP000000625	0	979.622	73	77	3154	60	1342	150.5	5.26	10405.1	77	20	4.61042e+09	4.19136e+09	2.15032e+09	2.77911e+09	3.73169e+09	3.06308e+09	0	0	0	0.000340824	0.000177554	0.000847562	0	0.000455313	0	-15	0.0869413
[R].ALEIEEMQLK.[Q]	0	1	1	6	P0A8V2	P0A8V2 [945-954]		0	1203.63	0	0	0	111647	0	939498	FALSE	High	Master Protein	P0A8V2	DNA-directed RNA polymerase subunit beta OS=Escherichia coli (strain K12) OX=83333 GN=rpoB PE=1 SV=1 UPId=UP000000625 PPId=UP000000625	0	979.622	73	77	3154	60	1342	150.5	5.26	10405.1	77	20	4.61042e+09	4.19136e+09	2.15032e+09	2.77911e+09	3.73169e+09	3.06308e+09	0	0	0	4.01736e-05	0	0.000306717	0	0.00011563	0	-15	0.295858
[R].FMVNVEGR.[Y]	1xOxidation [M2]	1	1	1	P0A8W8	P0A8W8 [109-116]		0	967.467	121229	1.40107e+06	361628	0	0	0	FALSE	High	Master Protein	P0A8W8	UPF0304 protein YfbU OS=Escherichia coli (strain K12) OX=83333 GN=yfbU PE=1 SV=1 UPId=UP000000625 PPId=UP000000625	0	46.296	68	10	60	10	164	19.5	6.52	131.03	10	0	4.42398e+06	2.16583e+07	4.17027e+07	6.40391e+07	1.25566e+08	5.95143e+07	0.0274026	0.0646899	0.00867157	0	0	0	0.033588	0	#DIV/0!	15	0.110935
[R].DISYYTVHESFVATIPLVFCEAEK.[M]	1xCarbamidomethyl [C20]	1	1	5	P0A8Y5	P0A8Y5 [121-144]		0	2818.36	0	0	0	0	3.25154e+06	1.39702e+07	FALSE	High	Master Protein	P0A8Y5	Sugar phosphatase YidA OS=Escherichia coli (strain K12) OX=83333 GN=yidA PE=1 SV=1 UPId=UP000000625 PPId=UP000000625	0	88.049	74	11	127	8	270	29.7	5.26	339.38	11	2	7.4618e+07	2.97514e+07	1.47798e+07	3.21897e+07	2.70383e+07	1.1359e+08	0	0	0	0	0.120256	0.122987	0	0.0810813	0	-15	0.116167
[Q].TALSYDDYR.[F]	0	1	1	2	P0A8Y5	P0A8Y5 [86-94]		0	1103.5	125850	720145	477912	0	0	0	FALSE	High	Master Protein	P0A8Y5	Sugar phosphatase YidA OS=Escherichia coli (strain K12) OX=83333 GN=yidA PE=1 SV=1 UPId=UP000000625 PPId=UP000000625	0	88.049	74	11	127	8	270	29.7	5.26	339.38	11	2	7.4618e+07	2.97514e+07	1.47798e+07	3.21897e+07	2.70383e+07	1.1359e+08	0.00168659	0.0242054	0.0323354	0	0	0	0.0194091	0	#DIV/0!	15	0.101647
[K].TAIAIAVALAGFATVAQAAPK.[D]	0	1	1	1	P0A910	P0A910 [4-24]		0	1955.13	0	0	0	837049	0	2.52318e+06	FALSE	High	Master Protein	P0A910	Outer membrane protein A OS=Escherichia coli (strain K12) OX=83333 GN=ompA PE=1 SV=1 UPId=UP000000625 PPId=UP000000625	0	97.681	61	13	207	6	346	37.2	6.42	593.15	13	7	5.62504e+08	4.53152e+08	1.49491e+08	1.48165e+08	3.58345e+08	3.59851e+08	0	0	0	0.00564944	0	0.00701173	0	0.00422039	0	-15	0.120701
[K].LSGVEVSGNLAGHSAEIEQLTK.[I]	0	1	1	8	P0A940	P0A940 [268-289]		0	2239.16	0	4.73028e+06	704869	0	0	0	FALSE	High	Master Protein	P0A940	Outer membrane protein assembly factor BamA OS=Escherichia coli (strain K12) OX=83333 GN=bamA PE=1 SV=1 UPId=UP000000625 PPId=UP000000625	0	80.336	20	10	64	10	810	90.5	5.12	181.29	10	0	3.68299e+07	9.47193e+07	5.27785e+06	3.26074e+06	1.06692e+07	1.22614e+07	0	0.04994	0.133552	0	0	0	0.0611641	0	#DIV/0!	15	0.191516
[R].LFYNDFQADDADLSDYTNK.[S]	0	1	1	9	P0A940	P0A940 [489-507]		0	2254.98	0	0	0	3.65375e+06	1.29544e+06	0	FALSE	High	Master Protein	P0A940	Outer membrane protein assembly factor BamA OS=Escherichia coli (strain K12) OX=83333 GN=bamA PE=1 SV=1 UPId=UP000000625 PPId=UP000000625	0	80.336	20	10	64	10	810	90.5	5.12	181.29	10	0	3.68299e+07	9.47193e+07	5.27785e+06	3.26074e+06	1.06692e+07	1.22614e+07	0	0	0	1.12053	0.121419	0	0	0.413982	0	-15	0.308353
[K].AMTGHSLGAAGVQ.[E]	1xOxidation [M2]	1	1	1	P0A953	P0A953 [329-341]		0	1215.58	0	0	0	241372	0	833516	FALSE	High	Master Protein	P0A953	3-oxoacyl-[acyl-carrier-protein] synthase 1 OS=Escherichia coli (strain K12) OX=83333 GN=fabB PE=1 SV=1 UPId=UP000000625 PPId=UP000000625	0	300.637	66	16	561	16	406	42.6	5.54	2009.37	16	0	1.43952e+08	1.22945e+08	6.49707e+08	5.90848e+08	2.57926e+08	4.57522e+08	0	0	0	0.000408519	0	0.0018218	0	0.000743441	0	-15	0.249236
[T].GPVVPVIVVK.[K]	0	1	1	3	P0A955	P0A955 [15-24]		0	1006.67	0	0	0	464906	73277.1	0	FALSE	High	Master Protein	P0A955	KHG/KDPG aldolase OS=Escherichia coli (strain K12) OX=83333 GN=eda PE=1 SV=1 UPId=UP000000625 PPId=UP000000625	0	99.358	81	11	346	11	213	22.3	5.67	1126.21	11	0	2.45704e+08	1.75832e+08	9.93566e+08	6.67661e+07	7.83709e+07	1.67138e+08	0	0	0	0.0069632	0.000935003	0	0	0.00263273	0	-15	0.294074
[W].FPDLDDIR.[A]	0	1	1	3	P0A959	P0A959 [155-162]		0	990.489	85784.6	1.68891e+06	0	0	0	0	FALSE	High	Master Protein	P0A959	Glutamate-pyruvate aminotransferase AlaA OS=Escherichia coli (strain K12) OX=83333 GN=alaA PE=1 SV=1 UPId=UP000000625 PPId=UP000000625	0	54.321	38	9	53	9	405	45.5	6.25	157.14	9	0	3.30787e+07	4.44458e+07	4.6603e+06	578056	1.28988e+07	2.54953e+07	0.00259335	0.0379993	0	0	0	0	0.0135309	0	#DIV/0!	15	0.331567
[F].ASPNLPPLLEAGIHIR.[R]	0	1	1	2	P0A962	P0A962 [173-188]		0	1697.97	0	0	0	2.22283e+06	600034	0	FALSE	High	Master Protein	P0A962	L-asparaginase 1 OS=Escherichia coli (strain K12) OX=83333 GN=ansA PE=1 SV=1 UPId=UP000000625 PPId=UP000000625	0	93.12	57	10	97	10	338	37.1	5.86	399.65	10	0	7.36394e+06	1.71329e+07	5.64576e+06	1.39159e+07	3.34048e+07	5.90094e+07	0	0	0	0.159734	0.0179625	0	0	0.059232	0	-15	0.306058
[K].TLAEGQRVEFEITNGAK.[G]	0	1	1	4	P0A972	P0A972 [43-59]		1	1862.96	0	0	0	0	596845	1.89819e+06	FALSE	High	Master Protein	P0A972	Cold shock-like protein CspE OS=Escherichia coli (strain K12) OX=83333 GN=cspE PE=1 SV=2 UPId=UP000000625 PPId=UP000000625	0	34.416	64	5	180	4	69	7.5	8.54	433.08	5	1	1.092e+08	8.56461e+07	2.43671e+08	1.04268e+08	3.18715e+08	9.0904e+08	0	0	0	0	0.00187266	0.00208813	0	0.00132026	0	-15	0.117292
[L].AEGQRVEFEITNGAK.[G]	0	1	1	5	P0A972	P0A972 [45-59]		1	1648.83	0	686529	521386	0	0	0	FALSE	High	Master Protein	P0A972	Cold shock-like protein CspE OS=Escherichia coli (strain K12) OX=83333 GN=cspE PE=1 SV=2 UPId=UP000000625 PPId=UP000000625	0	34.416	64	5	180	4	69	7.5	8.54	433.08	5	1	1.092e+08	8.56461e+07	2.43671e+08	1.04268e+08	3.18715e+08	9.0904e+08	0	0.00801588	0.00213972	0	0	0	0.0033852	0	#DIV/0!	15	0.230621
[F].SHATGELTALLSAIK.[L]	0	1	1	7	P0A993	P0A993 [16-30]		0	1511.84	0	0	0	1.34702e+06	731159	0	FALSE	High	Master Protein	P0A993	Fructose-1,6-bisphosphatase class 1 OS=Escherichia coli (strain K12) OX=83333 GN=fbp PE=1 SV=1 UPId=UP000000625 PPId=UP000000625	0	162.744	56	14	353	14	332	36.8	5.99	1090.97	14	0	2.55268e+08	7.88495e+08	2.15117e+08	5.30731e+08	1.67115e+08	6.23108e+08	0	0	0	0.00253805	0.00437518	0	0	0.00230441	0	-15	0.143411
[K].VLNAMGTGVQLLSK.[E]	0	1	1	2	P0A996	P0A996 [185-198]		0	1430.8	0	0	0	249822	3.06212e+06	0	FALSE	High	Master Protein	P0A996	Anaerobic glycerol-3-phosphate dehydrogenase subunit C OS=Escherichia coli (strain K12) OX=83333 GN=glpC PE=1 SV=1 UPId=UP000000625 PPId=UP000000625	0	47.098	41	11	49	11	396	44.1	8.43	109.62	11	0	1.67842e+07	3.36347e+07	3.44582e+06	5.80694e+06	9.72822e+06	1.5777e+07	0	0	0	0.0430213	0.314766	0	0	0.119263	0	-15	0.292782
[R].HAQEEMTHMQR.[L]	1xOxidation [M9]	1	1	2	P0A998	P0A998 [46-56]		0	1429.59	0	0	0	4112.45	9489.8	34779.3	FALSE	High	Master Protein	P0A998	Bacterial non-heme ferritin OS=Escherichia coli (strain K12) OX=83333 GN=ftnA PE=1 SV=1 UPId=UP000000625 PPId=UP000000625	0	60.439	81	8	124	8	165	19.4	4.83	384.48	8	0	5.65004e+07	8.72648e+07	2.35356e+07	1.76944e+07	4.20462e+07	5.51986e+07	0	0	0	0.000232415	0.0002257	0.000630076	0	0.00036273	0	-15	0.0533557
[R].INTVESPFAEYSSLDELFQETYK.[H]	0	1	1	21	P0A998	P0A998 [70-92]		0	2710.28	0	0	0	0	1.30224e+07	6.60401e+07	FALSE	High	Master Protein	P0A998	Bacterial non-heme ferritin OS=Escherichia coli (strain K12) OX=83333 GN=ftnA PE=1 SV=1 UPId=UP000000625 PPId=UP000000625	0	60.439	81	8	124	8	165	19.4	4.83	384.48	8	0	5.65004e+07	8.72648e+07	2.35356e+07	1.76944e+07	4.20462e+07	5.51986e+07	0	0	0	0	0.309716	1.19641	0	0.502042	0	-15	0.234003
[M].AFAEQGITELSK.[H]	0	1	1	3	P0A9A6	P0A9A6 [144-155]		0	1293.67	0	0	0	40021.3	819595	0	FALSE	High	Master Protein	P0A9A6	Cell division protein FtsZ OS=Escherichia coli (strain K12) OX=83333 GN=ftsZ PE=1 SV=1 UPId=UP000000625 PPId=UP000000625	0	334.02	89	23	622	23	383	40.3	4.78	2149.03	23	0	3.935e+08	4.14827e+08	1.94386e+08	2.34502e+08	2.44784e+08	4.64764e+08	0	0	0	0.000170665	0.00334824	0	0	0.00117297	0	-15	0.341962
[I].SLLDAFGAANDVLK.[G]	0	1	1	6	P0A9A6	P0A9A6 [177-190]		0	1433.76	6.07017e+06	1.50714e+06	0	0	0	0	FALSE	High	Master Protein	P0A9A6	Cell division protein FtsZ OS=Escherichia coli (strain K12) OX=83333 GN=ftsZ PE=1 SV=1 UPId=UP000000625 PPId=UP000000625	0	334.02	89	23	622	23	383	40.3	4.78	2149.03	23	0	3.935e+08	4.14827e+08	1.94386e+08	2.34502e+08	2.44784e+08	4.64764e+08	0.0154261	0.00363317	0	0	0	0	0.00635308	0	#DIV/0!	15	0.244148
[I].EGVEFFAVNTDAQALR.[K]	0	1	1	14	P0A9A6	P0A9A6 [35-50]		0	1766.87	0	0	0	1.73097e+06	620923	0	FALSE	High	Master Protein	P0A9A6	Cell division protein FtsZ OS=Escherichia coli (strain K12) OX=83333 GN=ftsZ PE=1 SV=1 UPId=UP000000625 PPId=UP000000625	0	334.02	89	23	622	23	383	40.3	4.78	2149.03	23	0	3.935e+08	4.14827e+08	1.94386e+08	2.34502e+08	2.44784e+08	4.64764e+08	0	0	0	0.00738146	0.00253661	0	0	0.00330602	0	-15	0.201513
[R].AALEGADMVFIAAGMGGGTGTGAAPVVAEVAK.[D]	2xOxidation [M8; M15]	1	1	5	P0A9A6	P0A9A6 [90-121]		0	2889.45	0	2.14442e+06	2.20116e+06	0	0	0	FALSE	High	Master Protein	P0A9A6	Cell division protein FtsZ OS=Escherichia coli (strain K12) OX=83333 GN=ftsZ PE=1 SV=1 UPId=UP000000625 PPId=UP000000625	0	334.02	89	23	622	23	383	40.3	4.78	2149.03	23	0	3.935e+08	4.14827e+08	1.94386e+08	2.34502e+08	2.44784e+08	4.64764e+08	0	0.00516943	0.0113237	0	0	0	0.0054977	0	#DIV/0!	15	0.16831
[K].RSDIEIVAINDLLDAD.[Y]	0	1	1	3	P0A9B2	P0A9B2 [24-39]		1	1771.91	0	0	0	0	1.50277e+06	2.04595e+06	FALSE	High	Master Protein	P0A9B2	Glyceraldehyde-3-phosphate dehydrogenase A OS=Escherichia coli (strain K12) OX=83333 GN=gapA PE=1 SV=2 UPId=UP000000625 PPId=UP000000625	0	220.909	81	24	1104	9	331	35.5	7.11	3706.85	24	16	3.31187e+08	1.47802e+08	4.56471e+08	4.82859e+08	8.38793e+08	9.44956e+08	0	0	0	0	0.00179158	0.00216513	0	0.00131891	0	-15	0.11965
[K].GVLGYTEDDVVSTDFNGEV.[C]	0	1	1	5	P0A9B2	P0A9B2 [270-288]		0	2015.91	1.17695e+07	3.63332e+06	2.28908e+06	0	0	0	FALSE	High	Master Protein	P0A9B2	Glyceraldehyde-3-phosphate dehydrogenase A OS=Escherichia coli (strain K12) OX=83333 GN=gapA PE=1 SV=2 UPId=UP000000625 PPId=UP000000625	0	220.909	81	24	1104	9	331	35.5	7.11	3706.85	24	16	3.31187e+08	1.47802e+08	4.56471e+08	4.82859e+08	8.38793e+08	9.44956e+08	0.0355372	0.0245824	0.00501473	0	0	0	0.0217115	0	#DIV/0!	15	0.0718223
[V].SWYDNETGYSNK.[V]	0	1	1	2	P0A9B2	P0A9B2 [310-321]		0	1463.61	224970	0	1.77131e+06	0	0	0	FALSE	High	Master Protein	P0A9B2	Glyceraldehyde-3-phosphate dehydrogenase A OS=Escherichia coli (strain K12) OX=83333 GN=gapA PE=1 SV=2 UPId=UP000000625 PPId=UP000000625	0	220.909	81	24	1104	9	331	35.5	7.11	3706.85	24	16	3.31187e+08	1.47802e+08	4.56471e+08	4.82859e+08	8.38793e+08	9.44956e+08	0.000679285	0	0.00388043	0	0	0	0.00151991	0	#DIV/0!	15	0.272822
[Y].SGVRPLVASDDDPSGR.[N]	0	1	1	5	P0A9C0	P0A9C0 [312-327]		0	1627.8	313863	0	825049	0	0	0	FALSE	High	Master Protein	P0A9C0	Anaerobic glycerol-3-phosphate dehydrogenase subunit A OS=Escherichia coli (strain K12) OX=83333 GN=glpA PE=1 SV=1 UPId=UP000000625 PPId=UP000000625	0	191.795	64	23	316	18	542	58.9	6.64	933.15	23	6	1.43953e+08	1.56978e+08	1.14368e+08	1.01025e+08	1.13816e+08	1.89959e+08	0.00218032	0	0.00721397	0	0	0	0.00313143	0	#DIV/0!	15	0.21654
[V].PPVDSAQDIR.[S]	0	1	1	1	P0A9C5	P0A9C5 [184-193]		0	1097.56	0	0	0	0	5.52725e+06	5.39497e+07	FALSE	High	Master Protein	P0A9C5	Glutamine synthetase OS=Escherichia coli (strain K12) OX=83333 GN=glnA PE=1 SV=2 UPId=UP000000625 PPId=UP000000625	0	284.751	73	24	524	12	469	51.9	5.47	1811.53	24	16	1.84183e+08	2.8111e+08	7.65221e+08	6.68715e+08	3.86748e+08	3.10736e+08	0	0	0	0	0.0142916	0.173619	0	0.0626369	0	-15	0.323275
[R].SEMCLVMEQMGLVVEAHHHEVATAGQNEVATR.[F]	1xCarbamidomethyl [C4]	1	1	12	P0A9C5	P0A9C5 [194-225]		0	3563.65	0	0	0	2.81586e+06	6.31576e+06	0	FALSE	High	Master Protein	P0A9C5	Glutamine synthetase OS=Escherichia coli (strain K12) OX=83333 GN=glnA PE=1 SV=2 UPId=UP000000625 PPId=UP000000625	0	284.751	73	24	524	12	469	51.9	5.47	1811.53	24	16	1.84183e+08	2.8111e+08	7.65221e+08	6.68715e+08	3.86748e+08	3.10736e+08	0	0	0	0.00421085	0.0163304	0	0	0.0068471	0	-15	0.234435
[A].HHHEVATAGQNEVATR.[F]	0	1	1	2	P0A9C5	P0A9C5 [210-225]		0	1756.85	37554.8	0	36716.6	0	0	0	FALSE	High	Master Protein	P0A9C5	Glutamine synthetase OS=Escherichia coli (strain K12) OX=83333 GN=glnA PE=1 SV=2 UPId=UP000000625 PPId=UP000000625	0	284.751	73	24	524	12	469	51.9	5.47	1811.53	24	16	1.84183e+08	2.8111e+08	7.65221e+08	6.68715e+08	3.86748e+08	3.10736e+08	0.000203899	0	4.79817e-05	0	0	0	8.39604e-05	0	#DIV/0!	15	0.244237
[K].YAGLSEQALYYIGGVIK.[H]	0	1	1	38	P0A9C5	P0A9C5 [288-304]		0	1844.98	0	2.16476e+06	5.28941e+06	0	0	0	FALSE	High	Master Protein	P0A9C5	Glutamine synthetase OS=Escherichia coli (strain K12) OX=83333 GN=glnA PE=1 SV=2 UPId=UP000000625 PPId=UP000000625	0	284.751	73	24	524	12	469	51.9	5.47	1811.53	24	16	1.84183e+08	2.8111e+08	7.65221e+08	6.68715e+08	3.86748e+08	3.10736e+08	0	0.00770075	0.00691227	0	0	0	0.00487101	0	#DIV/0!	15	0.117273
[K].GCFLNAPDMYMEK.[L]	1xCarbamidomethyl [C2]; 1xOxidation [M11]	1	1	2	P0A9C9	P0A9C9 [110-122]		0	1591.66	0	0	0	0	1.63979e+06	1.57712e+06	FALSE	High	Master Protein	P0A9C9	Fructose-1,6-bisphosphatase 1 class 2 OS=Escherichia coli (strain K12) OX=83333 GN=glpX PE=1 SV=1 UPId=UP000000625 PPId=UP000000625	0	58.587	39	10	117	10	336	35.8	5.5	322.87	10	0	2.40004e+07	3.15678e+07	1.67311e+07	2.98369e+06	5.3684e+06	2.03655e+07	0	0	0	0	0.305452	0.0774408	0	0.127631	0	-15	0.236278
[K].LNLEGLEHIAAFMQR.[M]	1xOxidation [M13]	1	1	5	P0A9D2	P0A9D2 [170-184]		0	1741.91	0	0	0	4.74998e+06	1.56932e+06	0	FALSE	High	Master Protein	P0A9D2	Glutathione S-transferase GstA OS=Escherichia coli (strain K12) OX=83333 GN=gstA PE=1 SV=1 UPId=UP000000625 PPId=UP000000625	0	79.176	68	8	82	8	201	22.9	6.21	249.8	8	0	1.10009e+07	1.65492e+07	4.26239e+07	2.49873e+07	3.40008e+07	1.7855e+07	0	0	0	0.190096	0.0461555	0	0	0.0787504	0	-15	0.240929
[T].IIEDNCFIGAR.[S]	1xCarbamidomethyl [C6]	1	1	2	P0A9D8	P0A9D8 [177-187]		0	1307.64	112056	0	241849	0	0	0	FALSE	High	Master Protein	P0A9D8	2,3,4,5-tetrahydropyridine-2,6-dicarboxylate N-succinyltransferase OS=Escherichia coli (strain K12) OX=83333 GN=dapD PE=1 SV=1 UPId=UP000000625 PPId=UP000000625	0	183.232	61	14	619	14	274	29.9	5.74	2234.73	14	0	6.78642e+08	3.61913e+08	3.30648e+08	3.35484e+08	7.75379e+08	7.1306e+08	0.000165118	0	0.000731439	0	0	0	0.000298852	0	#DIV/0!	15	0.24855
[Q].LCIPFTLNEHELDQLDNIIER.[K]	1xCarbamidomethyl [C2]	1	1	4	P0A9E5	P0A9E5 [28-48]		0	2582.29	2.81606e+06	0	2.56268e+06	0	0	0	FALSE	High	Master Protein	P0A9E5	Fumarate and nitrate reduction regulatory protein OS=Escherichia coli (strain K12) OX=83333 GN=fnr PE=1 SV=1 UPId=UP000000625 PPId=UP000000625	0	52.528	37	5	109	5	250	27.9	8.09	305.37	5	0	7.04442e+06	9.04548e+07	5.14389e+06	7.99643e+06	2.68965e+06	1.314e+07	0.399757	0	0.498199	0	0	0	0.299319	0	#DIV/0!	15	0.120875
[T].LNEHELDQLDNIIER.[K]	0	1	1	7	P0A9E5	P0A9E5 [34-48]		0	1850.92	0	0	0	0	911324	1.2528e+06	FALSE	High	Master Protein	P0A9E5	Fumarate and nitrate reduction regulatory protein OS=Escherichia coli (strain K12) OX=83333 GN=fnr PE=1 SV=1 UPId=UP000000625 PPId=UP000000625	0	52.528	37	5	109	5	250	27.9	8.09	305.37	5	0	7.04442e+06	9.04548e+07	5.14389e+06	7.99643e+06	2.68965e+06	1.314e+07	0	0	0	0	0.338826	0.0953428	0	0.144723	0	-15	0.224711
[K].VTQLVNVEEHVEGFR.[Q]	0	1	1	4	P0A9F1	P0A9F1 [13-27]		0	1755.9	0	0	0	0	3.48193e+06	3.84521e+06	FALSE	High	Master Protein	P0A9F1	Transcriptional regulator MntR OS=Escherichia coli (strain K12) OX=83333 GN=mntR PE=1 SV=1 UPId=UP000000625 PPId=UP000000625	0	30.583	37	4	36	4	155	17.6	6.81	79.57	4	0	1.51915e+06	149388	595124	2.25326e+06	1.69942e+07	9.70668e+06	0	0	0	0	0.20489	0.39614	0	0.200343	0	-15	0.15473
[V].AGEHTWPDK.[G]	0	1	1	1	P0A9F3	P0A9F3 [84-92]		0	1040.48	0	63138.9	260357	0	0	0	FALSE	High	Master Protein	P0A9F3	HTH-type transcriptional regulator CysB OS=Escherichia coli (strain K12) OX=83333 GN=cysB PE=3 SV=1 UPId=UP000000625 PPId=UP000000625	0	57.175	52	10	60	10	324	36.1	7.42	171.48	10	0	1.88103e+06	729708	1.69807e+06	1.94293e+06	2.32396e+07	2.35802e+07	0	0.0865263	0.153325	0	0	0	0.0799506	0	#DIV/0!	15	0.146005
[R].YVDYFLPIVADAEAGFGGVLNAFELMKAMIEAGAAAVHFEDQLASVK.[K]	0	1	1	3	P0A9G6	P0A9G6 [147-193]		1	4988.49	0	0	0	0	41335.9	498011	FALSE	High	Master Protein	P0A9G6	Isocitrate lyase OS=Escherichia coli (strain K12) OX=83333 GN=aceA PE=1 SV=1 UPId=UP000000625 PPId=UP000000625	0	290.18	79	24	626	8	434	47.5	5.31	2067.47	24	19	8.33479e+08	1.44085e+09	3.7403e+08	5.79365e+08	7.69316e+08	9.29019e+08	0	0	0	0	5.37307e-05	0.000536062	0	0.000196597	0	-15	0.312948
[Y].ADLVWCETSTPDLELAR.[R]	1xCarbamidomethyl [C6]	1	1	6	P0A9G6	P0A9G6 [283-299]		0	1975.94	0	0	0	4.73942e+06	2.30937e+06	0	FALSE	High	Master Protein	P0A9G6	Isocitrate lyase OS=Escherichia coli (strain K12) OX=83333 GN=aceA PE=1 SV=1 UPId=UP000000625 PPId=UP000000625	0	290.18	79	24	626	8	434	47.5	5.31	2067.47	24	19	8.33479e+08	1.44085e+09	3.7403e+08	5.79365e+08	7.69316e+08	9.29019e+08	0	0	0	0.00818036	0.00300185	0	0	0.0037274	0	-15	0.193746
[D].LVWCETSTPDLELAR.[R]	1xCarbamidomethyl [C4]	1	1	5	P0A9G6	P0A9G6 [285-299]		0	1789.88	349573	0	1.63872e+06	0	0	0	FALSE	High	Master Protein	P0A9G6	Isocitrate lyase OS=Escherichia coli (strain K12) OX=83333 GN=aceA PE=1 SV=1 UPId=UP000000625 PPId=UP000000625	0	290.18	79	24	626	8	434	47.5	5.31	2067.47	24	19	8.33479e+08	1.44085e+09	3.7403e+08	5.79365e+08	7.69316e+08	9.29019e+08	0.000419414	0	0.00438126	0	0	0	0.00160022	0	#DIV/0!	15	0.315519
[G].YTFVSHQQEVGTGYFDK.[V]	0	1	1	1	P0A9G6	P0A9G6 [394-410]		0	2005.93	0	0	0	26014.9	0	1.15295e+06	FALSE	High	Master Protein	P0A9G6	Isocitrate lyase OS=Escherichia coli (strain K12) OX=83333 GN=aceA PE=1 SV=1 UPId=UP000000625 PPId=UP000000625	0	290.18	79	24	626	8	434	47.5	5.31	2067.47	24	19	8.33479e+08	1.44085e+09	3.7403e+08	5.79365e+08	7.69316e+08	9.29019e+08	0	0	0	4.49024e-05	0	0.00124104	0	0.000428647	0	-15	0.35104
[R].FTALFDAHHMNIAELVSR.[T]	0	1	1	3	P0A9I3	P0A9I3 [112-129]		0	2072.04	0	0	0	4.34367e+06	3.34867e+06	0	FALSE	High	Master Protein	P0A9I3	Glycine cleavage system transcriptional repressor OS=Escherichia coli (strain K12) OX=83333 GN=gcvR PE=1 SV=2 UPId=UP000000625 PPId=UP000000625	0	47.257	58	5	42	5	190	20.8	5.68	106.11	5	0	4.42869e+07	7.38076e+07	1.69462e+07	1.88604e+07	2.26938e+07	6.76542e+07	0	0	0	0.230306	0.147559	0	0	0.125955	0	-15	0.13483
[R].PRPPMPASVWVQVDVADSPHLIER.[F]	0	1	1	7	P0A9I3	P0A9I3 [88-111]		0	2696.4	0	0	0	9.37991e+06	2.36127e+06	0	FALSE	High	Master Protein	P0A9I3	Glycine cleavage system transcriptional repressor OS=Escherichia coli (strain K12) OX=83333 GN=gcvR PE=1 SV=2 UPId=UP000000625 PPId=UP000000625	0	47.257	58	5	42	5	190	20.8	5.68	106.11	5	0	4.42869e+07	7.38076e+07	1.69462e+07	1.88604e+07	2.26938e+07	6.76542e+07	0	0	0	0.497332	0.104049	0	0	0.20046	0	-15	0.256199
[N].AALSPALVEAQR.[E]	0	1	1	3	P0A9J6	P0A9J6 [118-129]		0	1225.69	84466.7	486847	0	0	0	0	FALSE	High	Master Protein	P0A9J6	Ribokinase OS=Escherichia coli (strain K12) OX=83333 GN=rbsK PE=1 SV=1 UPId=UP000000625 PPId=UP000000625	0	109.491	71	9	130	9	309	32.3	5.08	514.62	9	0	1.10364e+07	2.41465e+07	1.58878e+07	8.19706e+07	1.09327e+07	9.63001e+07	0.00765346	0.0201623	0	0	0	0	0.0092719	0	#DIV/0!	15	0.18974
[K].VLGCYPSENVVPVDPT.[-]	1xCarbamidomethyl [C4]	1	1	2	P0A9J8	P0A9J8 [371-386]		0	1745.84	0	0	0	5.42557e+06	6.50175e+06	0	FALSE	High	Master Protein	P0A9J8	Bifunctional chorismate mutase/prephenate dehydratase OS=Escherichia coli (strain K12) OX=83333 GN=pheA PE=1 SV=1 UPId=UP000000625 PPId=UP000000625	0	62.381	38	10	49	10	386	43.1	6.68	117.22	10	0	1.40394e+06	3.62535e+07	3.06447e+06	2.28607e+06	1.56595e+07	1.88061e+07	0	0	0	2.37332	0.415196	0	0	0.929504	0	-15	0.272877
[R].TLNDAFIILDESQNTTIEQMK.[M]	0	1	1	3	P0A9K3	P0A9K3 [233-253]		0	2424.2	0	0	0	0	2.18282e+06	4.35809e+06	FALSE	High	Master Protein	P0A9K3	PhoH-like protein OS=Escherichia coli (strain K12) OX=83333 GN=ybeZ PE=1 SV=2 UPId=UP000000625 PPId=UP000000625	0	137.819	70	18	177	18	346	39	5.97	596.27	18	0	4.44689e+07	1.2644e+07	1.10638e+08	2.15507e+07	2.54901e+07	1.42856e+08	0	0	0	0	0.0856339	0.0305068	0	0.0387136	0	-15	0.197254
[S].ALSDNGEHFSAK.[A]	0	1	1	2	P0A9M0	P0A9M0 [102-113]		0	1275.6	0	0	0	89321.9	60816.6	0	FALSE	High	Master Protein	P0A9M0	Lon protease OS=Escherichia coli (strain K12) OX=83333 GN=lon PE=1 SV=1 UPId=UP000000625 PPId=UP000000625	0	371.282	59	44	665	44	784	87.4	6.39	2092.17	44	0	7.28098e+08	7.74933e+08	3.1635e+08	3.44746e+08	8.13952e+08	4.75996e+08	0	0	0	0.000259094	7.47177e-05	0	0	0.000111271	0	-15	0.221926
[K].IPPEVLTSLNSIDDPAR.[L]	0	1	1	24	P0A9M0	P0A9M0 [148-164]		0	1836.97	0	0	0	4.03113e+06	3.62769e+06	0	FALSE	High	Master Protein	P0A9M0	Lon protease OS=Escherichia coli (strain K12) OX=83333 GN=lon PE=1 SV=1 UPId=UP000000625 PPId=UP000000625	0	371.282	59	44	665	44	784	87.4	6.39	2092.17	44	0	7.28098e+08	7.74933e+08	3.1635e+08	3.44746e+08	8.13952e+08	4.75996e+08	0	0	0	0.011693	0.00445689	0	0	0.0053833	0	-15	0.189254
[L].ADTIAAHMPLK.[L]	0	1	1	1	P0A9M0	P0A9M0 [166-176]		0	1167.62	315454	2.40341e+06	0	0	0	0	FALSE	High	Master Protein	P0A9M0	Lon protease OS=Escherichia coli (strain K12) OX=83333 GN=lon PE=1 SV=1 UPId=UP000000625 PPId=UP000000625	0	371.282	59	44	665	44	784	87.4	6.39	2092.17	44	0	7.28098e+08	7.74933e+08	3.1635e+08	3.44746e+08	8.13952e+08	4.75996e+08	0.000433257	0.00310144	0	0	0	0	0.00117823	0	#DIV/0!	15	0.291164
[A].TSNSMNIPAPLLDR.[M]	1xOxidation [M5]	1	1	1	P0A9M0	P0A9M0 [471-484]		0	1544.77	0	0	0	376330	2.90922e+06	0	FALSE	High	Master Protein	P0A9M0	Lon protease OS=Escherichia coli (strain K12) OX=83333 GN=lon PE=1 SV=1 UPId=UP000000625 PPId=UP000000625	0	371.282	59	44	665	44	784	87.4	6.39	2092.17	44	0	7.28098e+08	7.74933e+08	3.1635e+08	3.44746e+08	8.13952e+08	4.75996e+08	0	0	0	0.00109162	0.00357418	0	0	0.00155527	0	-15	0.215329
[E].IPDNVIADLDIHPVK.[R]	0	1	1	11	P0A9M0	P0A9M0 [747-761]		0	1658.91	511518	339936	647982	0	0	0	FALSE	High	Master Protein	P0A9M0	Lon protease OS=Escherichia coli (strain K12) OX=83333 GN=lon PE=1 SV=1 UPId=UP000000625 PPId=UP000000625	0	371.282	59	44	665	44	784	87.4	6.39	2092.17	44	0	7.28098e+08	7.74933e+08	3.1635e+08	3.44746e+08	8.13952e+08	4.75996e+08	0.00070254	0.000438665	0.00204831	0	0	0	0.00106317	0	#DIV/0!	15	0.0998628
[K].LQESSPLPVLGAVPWSFDLIATR.[A]	0	1	1	6	P0A9M8	P0A9M8 [209-231]		0	2496.35	0	0	0	0	1.07449e+07	2.49829e+07	FALSE	High	Master Protein	P0A9M8	Phosphate acetyltransferase OS=Escherichia coli (strain K12) OX=83333 GN=pta PE=1 SV=2 UPId=UP000000625 PPId=UP000000625	0	405.16	64	29	880	12	714	77.1	5.41	2938.22	29	20	9.24312e+08	7.35091e+08	5.62615e+08	5.94868e+08	9.84266e+08	8.6194e+08	0	0	0	0	0.0109167	0.0289845	0	0.0133004	0	-15	0.190664
[H].LNATIINEGDINTR.[R]	0	1	1	4	P0A9M8	P0A9M8 [239-252]		0	1543.81	1.0966e+06	0	1.88992e+06	0	0	0	FALSE	High	Master Protein	P0A9M8	Phosphate acetyltransferase OS=Escherichia coli (strain K12) OX=83333 GN=pta PE=1 SV=2 UPId=UP000000625 PPId=UP000000625	0	405.16	64	29	880	12	714	77.1	5.41	2938.22	29	20	9.24312e+08	7.35091e+08	5.62615e+08	5.94868e+08	9.84266e+08	8.6194e+08	0.00118639	0	0.00335917	0	0	0	0.00151519	0	#DIV/0!	15	0.198277
[Y].INADWIESLTATSER.[S]	0	1	1	8	P0A9M8	P0A9M8 [369-383]		0	1705.84	0	0	0	2.57062e+06	1.05786e+06	1.67762e+07	FALSE	High	Master Protein	P0A9M8	Phosphate acetyltransferase OS=Escherichia coli (strain K12) OX=83333 GN=pta PE=1 SV=2 UPId=UP000000625 PPId=UP000000625	0	405.16	64	29	880	12	714	77.1	5.41	2938.22	29	20	9.24312e+08	7.35091e+08	5.62615e+08	5.94868e+08	9.84266e+08	8.6194e+08	0	0	0	0.00432133	0.00107477	0.0194633	0	0.00828647	0	-15	0.217459
[G].IEIVDPEVVR.[E]	0	1	1	4	P0A9M8	P0A9M8 [456-465]		0	1168.66	410357	1.59496e+07	0	0	0	0	FALSE	High	Master Protein	P0A9M8	Phosphate acetyltransferase OS=Escherichia coli (strain K12) OX=83333 GN=pta PE=1 SV=2 UPId=UP000000625 PPId=UP000000625	0	405.16	64	29	880	12	714	77.1	5.41	2938.22	29	20	9.24312e+08	7.35091e+08	5.62615e+08	5.94868e+08	9.84266e+08	8.6194e+08	0.000443959	0.0216975	0	0	0	0	0.00738048	0	#DIV/0!	15	0.360862
[L].MLEQDEVDGLVSGAVHTTANTIRPPLQLIK.[T]	0	1	1	5	P0A9M8	P0A9M8 [500-529]		0	3245.72	0	0	0	1.06678e+07	2.169e+06	0	FALSE	High	Master Protein	P0A9M8	Phosphate acetyltransferase OS=Escherichia coli (strain K12) OX=83333 GN=pta PE=1 SV=2 UPId=UP000000625 PPId=UP000000625	0	405.16	64	29	880	12	714	77.1	5.41	2938.22	29	20	9.24312e+08	7.35091e+08	5.62615e+08	5.94868e+08	9.84266e+08	8.6194e+08	0	0	0	0.0179331	0.00220368	0	0	0.00671226	0	-15	0.300279
[R].RYDPVIDELLEVTDLVMLDLK.[Q]	0	1	1	3	P0A9N4	P0A9N4 [112-132]		1	2489.32	482409	403743	0	0	0	0	FALSE	High	Master Protein	P0A9N4	Pyruvate formate-lyase 1-activating enzyme OS=Escherichia coli (strain K12) OX=83333 GN=pflA PE=1 SV=2 UPId=UP000000625 PPId=UP000000625	0	47.448	33	7	36	7	246	28.2	6.46	87.61	7	0	4.52242e+06	3.39154e+06	1.12122e+07	2.22702e+07	1.79329e+07	7.53189e+06	0.10667	0.119044	0	0	0	0	0.0752381	0	#DIV/0!	15	0.11731
[K].TVINFDNAIIAAGSRPIQLPFIPHED.[P]	0	1	1	7	P0A9P0	P0A9P0 [134-159]		0	2848.5	0	0	0	0	1.27909e+06	3.51138e+07	FALSE	High	Master Protein	P0A9P0	Dihydrolipoyl dehydrogenase OS=Escherichia coli (strain K12) OX=83333 GN=lpdA PE=1 SV=2 UPId=UP000000625 PPId=UP000000625	0	349.409	67	24	1232	7	474	50.7	6.15	4109.76	24	20	2.05265e+09	2.29243e+09	1.0974e+09	9.07368e+08	2.49811e+09	2.49243e+09	0	0	0	0	0.000512025	0.0140882	0	0.00486673	0	-15	0.350939
[I].NFDNAIIAAGSRPIQLPFIPHEDPR.[I]	0	1	1	2	P0A9P0	P0A9P0 [137-161]		0	2788.45	1.02498e+07	1.14793e+06	0	0	0	0	FALSE	High	Master Protein	P0A9P0	Dihydrolipoyl dehydrogenase OS=Escherichia coli (strain K12) OX=83333 GN=lpdA PE=1 SV=2 UPId=UP000000625 PPId=UP000000625	0	349.409	67	24	1232	7	474	50.7	6.15	4109.76	24	20	2.05265e+09	2.29243e+09	1.0974e+09	9.07368e+08	2.49811e+09	2.49243e+09	0.00499343	0.000500746	0	0	0	0	0.00183139	0	#DIV/0!	15	0.312921
[R].NGYNSAALNGDMNQALR.[E]	0	1	1	1	P0A9P6	P0A9P6 [268-284]		0	1808.83	292052	1.24569e+06	0	0	0	0	FALSE	High	Master Protein	P0A9P6	ATP-dependent RNA helicase DeaD OS=Escherichia coli (strain K12) OX=83333 GN=deaD PE=1 SV=2 UPId=UP000000625 PPId=UP000000625	0	312.385	67	28	553	27	629	70.5	8.72	1673.15	28	1	5.16083e+08	4.75541e+08	3.73112e+08	2.96147e+08	7.27426e+08	5.1607e+08	0.000565901	0.00261951	0	0	0	0	0.0010618	0	#DIV/0!	15	0.253012
[F].SLPLLQNLDPELK.[A]	0	1	1	19	P0A9P6	P0A9P6 [61-73]		0	1479.84	1.00351e+07	1.93361e+06	0	0	0	0	FALSE	High	Master Protein	P0A9P6	ATP-dependent RNA helicase DeaD OS=Escherichia coli (strain K12) OX=83333 GN=deaD PE=1 SV=2 UPId=UP000000625 PPId=UP000000625	0	312.385	67	28	553	27	629	70.5	8.72	1673.15	28	1	5.16083e+08	4.75541e+08	3.73112e+08	2.96147e+08	7.27426e+08	5.1607e+08	0.0194448	0.00406613	0	0	0	0	0.00783698	0	#DIV/0!	15	0.256247
[-].MQTPHILIVEDELVTR.[N]	0	1	1	1	P0A9Q1	P0A9Q1 [1-16]		0	1894.01	0	0	0	0	4.73048e+06	796124	FALSE	High	Master Protein	P0A9Q1	Aerobic respiration control protein ArcA OS=Escherichia coli (strain K12) OX=83333 GN=arcA PE=1 SV=1 UPId=UP000000625 PPId=UP000000625	0	97.882	51	12	140	9	238	27.3	5.33	432.3	12	3	2.65057e+08	1.6763e+08	4.20586e+08	1.31929e+08	6.26942e+08	1.48881e+08	0	0	0	0	0.00754532	0.00534739	0	0.00429757	0	-15	0.127546
[A].VEQALEDNCPLICFSASGGAR.[M]	2xCarbamidomethyl [C9; C13]	1	1	3	P0A9Q5	P0A9Q5 [146-166]		0	2294.05	0	0	0	588351	1.64083e+06	0	FALSE	High	Master Protein	P0A9Q5	Acetyl-coenzyme A carboxylase carboxyl transferase subunit beta OS=Escherichia coli (strain K12) OX=83333 GN=accD PE=1 SV=1 UPId=UP000000625 PPId=UP000000625	0	97.784	46	9	211	9	304	33.3	7.68	725.08	9	0	4.83904e+08	3.44864e+08	3.03339e+08	2.03093e+08	5.58701e+08	3.22233e+08	0	0	0	0.00289696	0.00293687	0	0	0.00194461	0	-15	0.116135
[V].EADPTLSIVR.[K]	0	1	1	2	P0A9Q7	P0A9Q7 [517-526]		0	1100.59	293919	1.55484e+06	0	0	0	0	FALSE	High	Master Protein	P0A9Q7	Bifunctional aldehyde-alcohol dehydrogenase AdhE OS=Escherichia coli (strain K12) OX=83333 GN=adhE PE=1 SV=2 UPId=UP000000625 PPId=UP000000625	0	528.176	81	47	1232	29	891	96.1	6.79	3942.34	47	19	1.34197e+09	1.23361e+09	5.44149e+08	1.29331e+09	9.1543e+08	1.75175e+09	0.000219021	0.00126039	0	0	0	0	0.000493138	0	#DIV/0!	15	0.273467
[K].IMWVMYEHPETHFEELALR.[F]	0	1	1	2	P0A9Q7	P0A9Q7 [554-572]		0	2431.16	0	0	0	2.20294e+06	2.07132e+06	0	FALSE	High	Master Protein	P0A9Q7	Bifunctional aldehyde-alcohol dehydrogenase AdhE OS=Escherichia coli (strain K12) OX=83333 GN=adhE PE=1 SV=2 UPId=UP000000625 PPId=UP000000625	0	528.176	81	47	1232	29	891	96.1	6.79	3942.34	47	19	1.34197e+09	1.23361e+09	5.44149e+08	1.29331e+09	9.1543e+08	1.75175e+09	0	0	0	0.00170334	0.00226267	0	0	0.001322	0	-15	0.123967
[Y].VSVLASEFSDGQALQALK.[L]	0	1	1	17	P0A9Q7	P0A9Q7 [663-680]		0	1862.99	1.21306e+06	0	743655	0	0	0	FALSE	High	Master Protein	P0A9Q7	Bifunctional aldehyde-alcohol dehydrogenase AdhE OS=Escherichia coli (strain K12) OX=83333 GN=adhE PE=1 SV=2 UPId=UP000000625 PPId=UP000000625	0	528.176	81	47	1232	29	891	96.1	6.79	3942.34	47	19	1.34197e+09	1.23361e+09	5.44149e+08	1.29331e+09	9.1543e+08	1.75175e+09	0.000903936	0	0.00136664	0	0	0	0.000756858	0	#DIV/0!	15	0.132365
[M].GHLYGHVADELATPSSAILDIER.[K]	0	1	1	7	P0A9Q9	P0A9Q9 [180-202]		0	2464.25	0	0	0	0	6.43246e+06	838267	FALSE	High	Master Protein	P0A9Q9	Aspartate-semialdehyde dehydrogenase OS=Escherichia coli (strain K12) OX=83333 GN=asd PE=1 SV=1 UPId=UP000000625 PPId=UP000000625	0	172.34	70	14	349	14	367	40	5.58	1413.94	14	0	2.6384e+08	4.13171e+08	2.12439e+08	1.85365e+08	1.02998e+08	4.25393e+08	0	0	0	0	0.0624525	0.00197057	0	0.0214744	0	-15	0.353914
[T].VGDQLLWGAAEPLR.[R]	0	1	1	7	P0A9Q9	P0A9Q9 [347-360]		0	1524.82	0	1.77009e+06	1.06674e+06	0	0	0	FALSE	High	Master Protein	P0A9Q9	Aspartate-semialdehyde dehydrogenase OS=Escherichia coli (strain K12) OX=83333 GN=asd PE=1 SV=1 UPId=UP000000625 PPId=UP000000625	0	172.34	70	14	349	14	367	40	5.58	1413.94	14	0	2.6384e+08	4.13171e+08	2.12439e+08	1.85365e+08	1.02998e+08	4.25393e+08	0	0.00428416	0.00502139	0	0	0	0.00310185	0	#DIV/0!	15	0.118607
[A].LDIIVTCQGGDYTNEIYPK.[L]	1xCarbamidomethyl [C7]	1	1	14	P0A9Q9	P0A9Q9 [66-84]		0	2199.06	0	1.90797e+06	552598	0	0	0	FALSE	High	Master Protein	P0A9Q9	Aspartate-semialdehyde dehydrogenase OS=Escherichia coli (strain K12) OX=83333 GN=asd PE=1 SV=1 UPId=UP000000625 PPId=UP000000625	0	172.34	70	14	349	14	367	40	5.58	1413.94	14	0	2.6384e+08	4.13171e+08	2.12439e+08	1.85365e+08	1.02998e+08	4.25393e+08	0	0.00461787	0.0026012	0	0	0	0.00240636	0	#DIV/0!	15	0.146182
[K].SFGAMQTFNSSEMSAPQMQSVLR.[E]	1xOxidation [M13]	1	1	2	P0A9S3	P0A9S3 [203-225]		0	2534.15	0	0	0	3.22122e+06	2.40731e+06	0	FALSE	High	Master Protein	P0A9S3	Galactitol 1-phosphate 5-dehydrogenase OS=Escherichia coli (strain K12) OX=83333 GN=gatD PE=1 SV=1 UPId=UP000000625 PPId=UP000000625	0	113.08	62	13	277	13	346	37.4	6.38	938.62	13	0	1.62454e+07	7.76742e+07	6.49729e+07	8.85392e+07	1.5322e+08	2.20508e+08	0	0	0	0.0363819	0.0157114	0	0	0.0173644	0	-15	0.174645
[L].SLEPLIAHR.[G]	0	1	1	4	P0A9S3	P0A9S3 [312-320]		0	1035.59	0	0	0	0	2.1198e+06	1.38267e+06	FALSE	High	Master Protein	P0A9S3	Galactitol 1-phosphate 5-dehydrogenase OS=Escherichia coli (strain K12) OX=83333 GN=gatD PE=1 SV=1 UPId=UP000000625 PPId=UP000000625	0	113.08	62	13	277	13	346	37.4	6.38	938.62	13	0	1.62454e+07	7.76742e+07	6.49729e+07	8.85392e+07	1.5322e+08	2.20508e+08	0	0	0	0	0.013835	0.00627038	0	0.00670179	0	-15	0.169126
[Y].SDNGSTLSAVNFPEVSLPLHGGR.[R]	0	1	1	7	P0A9T0	P0A9T0 [316-338]		0	2354.17	0	2.22823e+06	2.46348e+06	0	0	0	FALSE	High	Master Protein	P0A9T0	D-3-phosphoglycerate dehydrogenase OS=Escherichia coli (strain K12) OX=83333 GN=serA PE=1 SV=2 UPId=UP000000625 PPId=UP000000625	0	79.715	38	11	109	11	410	44.1	6.35	326.51	11	0	1.49523e+08	2.11382e+08	4.88041e+07	1.13557e+08	1.03187e+08	1.16152e+08	0	0.0105412	0.0504769	0	0	0	0.0203394	0	#DIV/0!	15	0.256378
[R].AGELLLGVGIPVEQHYGPMSEVAPGWK.[L]	0	1	1	8	P0A9U3	P0A9U3 [135-161]		0	2834.45	0	0	0	0	1.11462e+06	6.15641e+06	FALSE	High	Master Protein	P0A9U3	Probable ATP-binding protein YbiT OS=Escherichia coli (strain K12) OX=83333 GN=ybiT PE=1 SV=1 UPId=UP000000625 PPId=UP000000625	0	129.548	57	21	201	13	530	59.8	5.08	592.47	21	9	2.39529e+08	2.09339e+08	1.29343e+08	6.31614e+07	1.91462e+08	1.17142e+08	0	0	0	0	0.00582159	0.0525551	0	0.0194589	0	-15	0.306999
[L].VGDLQPDSGTVK.[W]	0	1	1	2	P0A9U3	P0A9U3 [366-377]		0	1215.62	0	0	0	1.12585e+06	23646.5	0	FALSE	High	Master Protein	P0A9U3	Probable ATP-binding protein YbiT OS=Escherichia coli (strain K12) OX=83333 GN=ybiT PE=1 SV=1 UPId=UP000000625 PPId=UP000000625	0	129.548	57	21	201	13	530	59.8	5.08	592.47	21	9	2.39529e+08	2.09339e+08	1.29343e+08	6.31614e+07	1.91462e+08	1.17142e+08	0	0	0	0.0178251	0.000123504	0	0	0.00598285	0	-15	0.369455
[D].EPFAGVDPISVIDIK.[R]	0	1	1	5	P0A9V1	P0A9V1 [163-177]		0	1599.86	0	0	0	2.3008e+06	1.12285e+07	0	FALSE	High	Master Protein	P0A9V1	Lipopolysaccharide export system ATP-binding protein LptB OS=Escherichia coli (strain K12) OX=83333 GN=lptB PE=1 SV=2 UPId=UP000000625 PPId=UP000000625	0	69.585	49	8	157	8	241	26.8	5.99	481.83	8	0	1.04344e+08	6.90926e+07	4.1623e+07	4.30308e+07	3.32144e+07	4.71601e+07	0	0	0	0.0534687	0.338061	0	0	0.13051	0	-15	0.281442
[K].LLQVGGNMLLLDEPTNDLDIETLR.[A]	1xOxidation [M8]	1	1	30	P0A9W3	P0A9W3 [458-481]		0	2698.4	0	0	0	4.48515e+06	2.50009e+06	3.10998e+06	FALSE	High	Master Protein	P0A9W3	Energy-dependent translational throttle protein EttA OS=Escherichia coli (strain K12) OX=83333 GN=ettA PE=1 SV=2 UPId=UP000000625 PPId=UP000000625	0	350.608	65	29	778	4	555	62.4	5.6	2278.75	29	31	4.34023e+08	4.35747e+08	4.37135e+08	4.40038e+08	8.99451e+08	1.26027e+09	0	0	0	0.0101927	0.00277958	0.0024677	0	0.00514664	0	-15	0.111122
[T].LGADALEPK.[R]	0	1	1	2	P0A9W3	P0A9W3 [538-546]		0	913.499	325155	151810	0	0	0	0	FALSE	High	Master Protein	P0A9W3	Energy-dependent translational throttle protein EttA OS=Escherichia coli (strain K12) OX=83333 GN=ettA PE=1 SV=2 UPId=UP000000625 PPId=UP000000625	0	350.608	65	29	778	4	555	62.4	5.6	2278.75	29	31	4.34023e+08	4.35747e+08	4.37135e+08	4.40038e+08	8.99451e+08	1.26027e+09	0.000749165	0.00034839	0	0	0	0	0.000365852	0	#DIV/0!	15	0.166234
[G].YLPQEPQLNPEHTVR.[E]	0	1	1	4	P0A9W3	P0A9W3 [73-87]		0	1820.93	0	0	0	603544	572395	0	FALSE	High	Master Protein	P0A9W3	Energy-dependent translational throttle protein EttA OS=Escherichia coli (strain K12) OX=83333 GN=ettA PE=1 SV=2 UPId=UP000000625 PPId=UP000000625	0	350.608	65	29	778	4	555	62.4	5.6	2278.75	29	31	4.34023e+08	4.35747e+08	4.37135e+08	4.40038e+08	8.99451e+08	1.26027e+09	0	0	0	0.00137157	0.000636383	0	0	0.000669319	0	-15	0.166488
[S].IEEAVSEVVNALK.[R]	0	1	1	9	P0A9W3	P0A9W3 [90-102]		0	1400.76	0	0	0	1.76346e+06	323619	0	FALSE	High	Master Protein	P0A9W3	Energy-dependent translational throttle protein EttA OS=Escherichia coli (strain K12) OX=83333 GN=ettA PE=1 SV=2 UPId=UP000000625 PPId=UP000000625	0	350.608	65	29	778	4	555	62.4	5.6	2278.75	29	31	4.34023e+08	4.35747e+08	4.37135e+08	4.40038e+08	8.99451e+08	1.26027e+09	0	0	0	0.00400751	0.000359797	0	0	0.00145577	0	-15	0.31894
[R].GFTLNSNEILEALQEPLTGIVSAVMVALEQCPPELASDISER.[G]	1xCarbamidomethyl [C31]	1	1	8	P0A9X4	P0A9X4 [248-289]		0	4541.28	0	0	0	0	62431.5	284950	FALSE	High	Master Protein	P0A9X4	Cell shape-determining protein MreB OS=Escherichia coli (strain K12) OX=83333 GN=mreB PE=1 SV=1 UPId=UP000000625 PPId=UP000000625	0	136.135	56	14	342	3	347	36.9	5.26	982.81	14	13	1.43965e+08	1.40932e+08	1.20528e+08	1.82833e+08	2.07227e+08	6.10785e+08	0	0	0	0	0.000301271	0.00046653	0	0.000255934	0	-15	0.134207
[R].LLMEETGIPVVVAEDPLTC.[V]	1xOxidation [M3]; 1xCarbamidomethyl [C19]	1	1	5	P0A9X4	P0A9X4 [306-324]		0	2086.04	0	0	0	0	3.75168e+06	5.46163e+06	FALSE	High	Master Protein	P0A9X4	Cell shape-determining protein MreB OS=Escherichia coli (strain K12) OX=83333 GN=mreB PE=1 SV=1 UPId=UP000000625 PPId=UP000000625	0	136.135	56	14	342	3	347	36.9	5.26	982.81	14	13	1.43965e+08	1.40932e+08	1.20528e+08	1.82833e+08	2.07227e+08	6.10785e+08	0	0	0	0	0.0181042	0.00894198	0	0.00901539	0	-15	0.159616
[G].IVLNEPSVVAIR.[Q]	0	1	1	1	P0A9X4	P0A9X4 [31-42]		0	1309.78	0	0	0	0	3.40875e+06	603001	FALSE	High	Master Protein	P0A9X4	Cell shape-determining protein MreB OS=Escherichia coli (strain K12) OX=83333 GN=mreB PE=1 SV=1 UPId=UP000000625 PPId=UP000000625	0	136.135	56	14	342	3	347	36.9	5.26	982.81	14	13	1.43965e+08	1.40932e+08	1.20528e+08	1.82833e+08	2.07227e+08	6.10785e+08	0	0	0	0	0.0164494	0.000987255	0	0.0058122	0	-15	0.33649
[K].TLAEGQNVEFEIQDGQKGPAAVNVTAI.[-]	0	1	1	2	P0A9Y6	P0A9Y6 [43-69]		1	2799.42	0	0	0	0	1.48876e+06	717501	FALSE	High	Master Protein	P0A9Y6	Cold shock-like protein CspC OS=Escherichia coli (strain K12) OX=83333 GN=cspC PE=1 SV=2 UPId=UP000000625 PPId=UP000000625	0	40.475	78	4	334	4	69	7.4	7.24	1076.1	4	0	5.35869e+07	9.33515e+07	1.00694e+09	2.17829e+08	4.60031e+08	2.9871e+08	0	0	0	0	0.00323621	0.002402	0	0.0018794	0	-15	0.12475
[T].ISAEGEDEQK.[A]	0	1	1	19	P0AA04	P0AA04 [63-72]		0	1105.5	510680	0	686756	0	0	0	FALSE	High	Master Protein	P0AA04	Phosphocarrier protein HPr OS=Escherichia coli (strain K12) OX=83333 GN=ptsH PE=1 SV=1 UPId=UP000000625 PPId=UP000000625	0	52.557	79	4	120	4	85	9.1	5.83	440.93	4	0	2.34619e+08	2.4652e+08	1.78644e+08	5.43455e+08	1.70407e+08	5.19691e+08	0.00217664	0	0.00384427	0	0	0	0.00200697	0	#DIV/0!	15	0.145689
[L].DLMLPGEDGLSICR.[R]	1xCarbamidomethyl [C13]	1	1	4	P0AA16	P0AA16 [55-68]		0	1575.75	0	0	0	1.12652e+06	1.05572e+06	0	FALSE	High	Master Protein	P0AA16	DNA-binding dual transcriptional regulator OmpR OS=Escherichia coli (strain K12) OX=83333 GN=ompR PE=1 SV=1 UPId=UP000000625 PPId=UP000000625	0	68.844	39	8	150	8	239	27.3	6.39	401.69	8	0	1.67662e+08	1.4006e+08	5.98667e+07	8.44543e+07	9.39591e+07	1.24066e+08	0	0	0	0.0133388	0.011236	0	0	0.00819159	0	-15	0.119021
[A].HAHLTHQYPAANAQVTAAPQAITLNFSEGVETGFSGAK.[I]	0	1	1	34	P0AA57	P0AA57 [27-64]		0	3934.95	0	4.14166e+06	1.69148e+06	0	0	0	FALSE	High	Master Protein	P0AA57	Protein YobA OS=Escherichia coli (strain K12) OX=83333 GN=yobA PE=1 SV=1 UPId=UP000000625 PPId=UP000000625	0	18.243	29	2	45	2	124	13.4	9.48	145.81	2	0	7.18365e+07	7.31172e+07	622565	1.58182e+07	2.23092e+07	2.99704e+07	0	0.0566442	2.71695	0	0	0	0.924531	0	#DIV/0!	15	0.360618
[R].QGEPLGLGHSILC.[A]	1xCarbamidomethyl [C13]	1	1	1	P0AAB6	P0AAB6 [104-116]		0	1380.69	127735	0	580222	0	0	0	FALSE	High	Master Protein	P0AAB6	UTP--glucose-1-phosphate uridylyltransferase OS=Escherichia coli (strain K12) OX=83333 GN=galF PE=1 SV=1 UPId=UP000000625 PPId=UP000000625	0	183.801	55	11	332	1	297	32.8	6	1259.15	11	16	5.76513e+08	5.22228e+08	7.68629e+07	5.75112e+08	2.48906e+08	2.94108e+08	0.000221565	0	0.0075488	0	0	0	0.00259012	0	#DIV/0!	15	0.355286
[V].LPDVVIDDASADPLR.[Y]	0	1	1	2	P0AAB6	P0AAB6 [130-144]		0	1595.83	327620	5.09781e+06	0	0	0	0	FALSE	High	Master Protein	P0AAB6	UTP--glucose-1-phosphate uridylyltransferase OS=Escherichia coli (strain K12) OX=83333 GN=galF PE=1 SV=1 UPId=UP000000625 PPId=UP000000625	0	183.801	55	11	332	1	297	32.8	6	1259.15	11	16	5.76513e+08	5.22228e+08	7.68629e+07	5.75112e+08	2.48906e+08	2.94108e+08	0.000568279	0.00976166	0	0	0	0	0.00344331	0	#DIV/0!	15	0.337575
[V].EFIEKPDQPQTLDSDIMAVGR.[Y]	0	1	1	1	P0AAB6	P0AAB6 [194-214]		0	2389.17	0	0	0	478533	9.98494e+06	0	FALSE	High	Master Protein	P0AAB6	UTP--glucose-1-phosphate uridylyltransferase OS=Escherichia coli (strain K12) OX=83333 GN=galF PE=1 SV=1 UPId=UP000000625 PPId=UP000000625	0	183.801	55	11	332	1	297	32.8	6	1259.15	11	16	5.76513e+08	5.22228e+08	7.68629e+07	5.75112e+08	2.48906e+08	2.94108e+08	0	0	0	0.00083207	0.0401153	0	0	0.0136491	0	-15	0.360685
[V].ENHFDTSYELESLLEQR.[V]	0	1	1	17	P0AAB6	P0AAB6 [64-80]		0	2109.97	0	0	0	3.30162e+06	0	467690	FALSE	High	Master Protein	P0AAB6	UTP--glucose-1-phosphate uridylyltransferase OS=Escherichia coli (strain K12) OX=83333 GN=galF PE=1 SV=1 UPId=UP000000625 PPId=UP000000625	0	183.801	55	11	332	1	297	32.8	6	1259.15	11	16	5.76513e+08	5.22228e+08	7.68629e+07	5.75112e+08	2.48906e+08	2.94108e+08	0	0	0	0.00574082	0	0.0015902	0	0.00244367	0	-15	0.226486
[K].LEFNGQDLQR.[I]	0	1	1	1	P0AAG0	P0AAG0 [68-77]		0	1219.61	0	0	0	166180	816283	883111	FALSE	High	Master Protein	P0AAG0	Dipeptide transport ATP-binding protein DppD OS=Escherichia coli (strain K12) OX=83333 GN=dppD PE=1 SV=1 UPId=UP000000625 PPId=UP000000625	0	36.713	26	7	37	7	327	35.8	6.62	96.6	7	0	4.25447e+07	2.51902e+07	7.81267e+06	8.83256e+06	5.69174e+07	2.75153e+08	0	0	0	0.0188145	0.0143415	0.00320953	0	0.0121219	0	-15	0.0592474
[R].ILVMSNGLVSGIVDTK.[T]	0	1	1	5	P0AAG8	P0AAG8 [476-491]		0	1645.92	0	0	0	5.51983e+07	3.48488e+06	0	FALSE	High	Master Protein	P0AAG8	Galactose/methyl galactoside import ATP-binding protein MglA OS=Escherichia coli (strain K12) OX=83333 GN=mglA PE=1 SV=1 UPId=UP000000625 PPId=UP000000625	0	91.843	46	18	126	18	506	56.4	7.64	351.75	18	0	4.02206e+07	4.25691e+07	1.90646e+07	5.5652e+07	4.06531e+07	2.76642e+07	0	0	0	0.991848	0.0857225	0	0	0.35919	0	-15	0.320882
[A].YHEAGHAIIGR.[L]	0	1	1	1	P0AAI3	P0AAI3 [413-423]		0	1223.63	0	0	0	41812.3	23180.3	0	FALSE	High	Master Protein	P0AAI3	ATP-dependent zinc metalloprotease FtsH OS=Escherichia coli (strain K12) OX=83333 GN=ftsH PE=1 SV=1 UPId=UP000000625 PPId=UP000000625	0	263.769	48	25	573	16	644	70.7	6.24	1656.98	25	11	4.82173e+08	5.42847e+08	2.14198e+08	1.95506e+08	3.64955e+08	8.73228e+08	0	0	0	0.000213868	6.35156e-05	0	0	9.24611e-05	0	-15	0.218559
[I].AYGDADVMVAGGAEK.[A]	1xOxidation [M8]	1	1	1	P0AAI5	P0AAI5 [179-193]		0	1469.66	0	0	0	2.75855e+06	0	296805	FALSE	High	Master Protein	P0AAI5	3-oxoacyl-[acyl-carrier-protein] synthase 2 OS=Escherichia coli (strain K12) OX=83333 GN=fabF PE=1 SV=2 UPId=UP000000625 PPId=UP000000625	0	333.582	75	17	724	17	413	43	6.09	2511.71	17	0	8.56624e+08	7.74414e+08	6.58248e+08	3.36826e+08	8.60224e+08	4.41976e+08	0	0	0	0.00818984	0	0.000671541	0	0.00295379	0	-15	0.323462
[D].GFVLGDGAGMLVLEEYEHAK.[K]	0	1	1	10	P0AAI5	P0AAI5 [229-248]		0	2135.05	0	6.01602e+06	6.08599e+06	0	0	0	FALSE	High	Master Protein	P0AAI5	3-oxoacyl-[acyl-carrier-protein] synthase 2 OS=Escherichia coli (strain K12) OX=83333 GN=fabF PE=1 SV=2 UPId=UP000000625 PPId=UP000000625	0	333.582	75	17	724	17	413	43	6.09	2511.71	17	0	8.56624e+08	7.74414e+08	6.58248e+08	3.36826e+08	8.60224e+08	4.41976e+08	0	0.00776848	0.00924574	0	0	0	0.00567141	0	#DIV/0!	15	0.119106
[R].DAGIEASQIGYVN.[A]	0	1	1	1	P0AAI5	P0AAI5 [290-302]		0	1336.64	262805	2.11093e+06	0	0	0	0	FALSE	High	Master Protein	P0AAI5	3-oxoacyl-[acyl-carrier-protein] synthase 2 OS=Escherichia coli (strain K12) OX=83333 GN=fabF PE=1 SV=2 UPId=UP000000625 PPId=UP000000625	0	333.582	75	17	724	17	413	43	6.09	2511.71	17	0	8.56624e+08	7.74414e+08	6.58248e+08	3.36826e+08	8.60224e+08	4.41976e+08	0.000306792	0.00272584	0	0	0	0	0.00101088	0	#DIV/0!	15	0.306004
[F].GFGGTNGSLIFK.[K]	0	1	1	4	P0AAI5	P0AAI5 [400-411]		0	1197.63	0	0	0	123172	0	620104	FALSE	High	Master Protein	P0AAI5	3-oxoacyl-[acyl-carrier-protein] synthase 2 OS=Escherichia coli (strain K12) OX=83333 GN=fabF PE=1 SV=2 UPId=UP000000625 PPId=UP000000625	0	333.582	75	17	724	17	413	43	6.09	2511.71	17	0	8.56624e+08	7.74414e+08	6.58248e+08	3.36826e+08	8.60224e+08	4.41976e+08	0	0	0	0.000365685	0	0.00140303	0	0.00058957	0	-15	0.233256
[K].LDNLAFPLR.[D]	0	1	1	13	P0AAZ7	P0AAZ7 [31-39]		0	1058.6	1.48311e+06	0	2.10557e+06	0	0	0	FALSE	High	Master Protein	P0AAZ7	UPF0434 protein YcaR OS=Escherichia coli (strain K12) OX=83333 GN=ycaR PE=1 SV=1 UPId=UP000000625 PPId=UP000000625	0	24.625	57	4	72	4	60	6.9	5.01	192.48	4	0	1.83608e+06	1.67658e+06	6.76058e+06	1.59402e+07	2.55393e+07	5.16682e+07	0.807759	0	0.311449	0	0	0	0.373069	0	#DIV/0!	15	0.187894
[D].GIPVLLETEAR.[V]	0	1	1	3	P0AAZ7	P0AAZ7 [41-51]		0	1197.68	0	1.92083e+06	1.10068e+06	0	0	0	FALSE	High	Master Protein	P0AAZ7	UPF0434 protein YcaR OS=Escherichia coli (strain K12) OX=83333 GN=ycaR PE=1 SV=1 UPId=UP000000625 PPId=UP000000625	0	24.625	57	4	72	4	60	6.9	5.01	192.48	4	0	1.83608e+06	1.67658e+06	6.76058e+06	1.59402e+07	2.55393e+07	5.16682e+07	0	1.14568	0.162809	0	0	0	0.436163	0	#DIV/0!	15	0.289877
[K].VVGGAAGLIEEVAASK.[I]	0	1	1	10	P0AB24	P0AB24 [260-275]		0	1470.82	0	0	0	1.45812e+07	6.27398e+06	0	FALSE	High	Master Protein	P0AB24	Iron uptake system component EfeO OS=Escherichia coli (strain K12) OX=83333 GN=efeO PE=1 SV=1 UPId=UP000000625 PPId=UP000000625	0	62.181	41	10	62	10	375	41.1	5.11	224.77	10	0	8.56061e+07	3.27975e+07	2.0284e+07	1.00269e+07	3.25985e+07	5.5092e+07	0	0	0	1.45421	0.192462	0	0	0.548889	0	-15	0.295116
[K].VTLTGDANLDMNSLFGSQK.[A]	0	1	1	7	P0AB26	P0AB26 [73-91]		0	2010.98	3.51087e+07	0	395984	0	0	0	FALSE	High	Master Protein	P0AB26	Uncharacterized lipoprotein YceB OS=Escherichia coli (strain K12) OX=83333 GN=yceB PE=1 SV=1 UPId=UP000000625 PPId=UP000000625	0	31.138	53	6	28	6	186	20.5	6.57	81.07	6	0	2.73496e+07	1.8275e+07	1.82305e+06	7.80442e+06	1.99095e+07	1.77653e+07	1.2837	0	0.217209	0	0	0	0.500303	0	#DIV/0!	15	0.275776
[R].GQKPGEGYNIQQMLEILTAQNVPVK.[L]	0	1	1	9	P0AB52	P0AB52 [52-76]		0	2755.44	7.12657e+06	2.48577e+07	6.4844e+06	0	0	0	FALSE	High	Master Protein	P0AB52	Protein YchN OS=Escherichia coli (strain K12) OX=83333 GN=ychN PE=1 SV=1 UPId=UP000000625 PPId=UP000000625	0	60.29	85	6	110	6	117	12.7	5.11	388.67	6	0	3.28435e+07	4.63372e+07	6.18505e+07	8.92533e+07	7.87543e+07	5.7161e+07	0.216985	0.536453	0.10484	0	0	0	0.286093	0	#DIV/0!	15	0.0913558
[S].SHMIDLSEESLQENIEICSK.[Y]	1xCarbamidomethyl [C18]	1	1	8	P0AB71	P0AB71 [141-160]		0	2362.09	0	0	0	0	1.1699e+06	938459	FALSE	High	Master Protein	P0AB71	Fructose-bisphosphate aldolase class 2 OS=Escherichia coli (strain K12) OX=83333 GN=fbaA PE=1 SV=2 UPId=UP000000625 PPId=UP000000625	0	315.539	71	18	1239	18	359	39.1	5.86	4487.51	18	0	1.62753e+09	2.27476e+09	1.46691e+09	2.06821e+09	2.94381e+09	4.25625e+09	0	0	0	0	0.000397412	0.00022049	0	0.000205967	0	-15	0.147648
[S].SHMIDLSEESLQENIEICSK.[Y]	1xOxidation [M3]; 1xCarbamidomethyl [C18]	1	1	6	P0AB71	P0AB71 [141-160]		0	2362.09	104109	0	623039	0	0	0	FALSE	High	Master Protein	P0AB71	Fructose-bisphosphate aldolase class 2 OS=Escherichia coli (strain K12) OX=83333 GN=fbaA PE=1 SV=2 UPId=UP000000625 PPId=UP000000625	0	315.539	71	18	1239	18	359	39.1	5.86	4487.51	18	0	1.62753e+09	2.27476e+09	1.46691e+09	2.06821e+09	2.94381e+09	4.25625e+09	6.39672e-05	0	0.000424729	0	0	0	0.000162899	0	#DIV/0!	15	0.285382
[A].SALYTQPEDVDYAYTELSK.[I]	0	1	1	9	P0AB71	P0AB71 [194-212]		0	2193.02	0	0	0	9.13706e+06	0	996385	FALSE	High	Master Protein	P0AB71	Fructose-bisphosphate aldolase class 2 OS=Escherichia coli (strain K12) OX=83333 GN=fbaA PE=1 SV=2 UPId=UP000000625 PPId=UP000000625	0	315.539	71	18	1239	18	359	39.1	5.86	4487.51	18	0	1.62753e+09	2.27476e+09	1.46691e+09	2.06821e+09	2.94381e+09	4.25625e+09	0	0	0	0.00441785	0	0.000234099	0	0.00155065	0	-15	0.340736
[K].KHNLPHNSL.[N]	0	1	1	2	P0AB71	P0AB71 [252-260]		1	1059.57	0	0	0	172072	47893.7	0	FALSE	High	Master Protein	P0AB71	Fructose-bisphosphate aldolase class 2 OS=Escherichia coli (strain K12) OX=83333 GN=fbaA PE=1 SV=2 UPId=UP000000625 PPId=UP000000625	0	315.539	71	18	1239	18	359	39.1	5.86	4487.51	18	0	1.62753e+09	2.27476e+09	1.46691e+09	2.06821e+09	2.94381e+09	4.25625e+09	0	0	0	8.31986e-05	1.62693e-05	0	0	3.3156e-05	0	-15	0.262718
[K].ANEAYLQGQLGNPKG.[E]	0	1	1	1	P0AB71	P0AB71 [306-320]		1	1559.78	115090	899736	595239	0	0	0	FALSE	High	Master Protein	P0AB71	Fructose-bisphosphate aldolase class 2 OS=Escherichia coli (strain K12) OX=83333 GN=fbaA PE=1 SV=2 UPId=UP000000625 PPId=UP000000625	0	315.539	71	18	1239	18	359	39.1	5.86	4487.51	18	0	1.62753e+09	2.27476e+09	1.46691e+09	2.06821e+09	2.94381e+09	4.25625e+09	7.07146e-05	0.00039553	0.000405777	0	0	0	0.000290674	0	#DIV/0!	15	0.0574586
[L].GAEDAIISDALNHASIIDGVR.[L]	0	1	1	14	P0AB77	P0AB77 [124-144]		0	2137.09	0	0	0	2.39732e+06	652189	0	FALSE	High	Master Protein	P0AB77	2-amino-3-ketobutyrate coenzyme A ligase OS=Escherichia coli (strain K12) OX=83333 GN=kbl PE=1 SV=1 UPId=UP000000625 PPId=UP000000625	0	232.886	65	16	433	10	398	43.1	5.97	1306.65	16	10	1.01777e+08	2.36278e+08	7.56718e+07	2.21925e+08	6.74197e+07	2.37814e+08	0	0	0	0.0108024	0.00967356	0	0	0.00682532	0	-15	0.117324
[M].GRVDIITGTLGK.[A]	0	1	1	1	P0AB77	P0AB77 [233-244]		1	1229.72	0	581523	350170	0	0	0	FALSE	High	Master Protein	P0AB77	2-amino-3-ketobutyrate coenzyme A ligase OS=Escherichia coli (strain K12) OX=83333 GN=kbl PE=1 SV=1 UPId=UP000000625 PPId=UP000000625	0	232.886	65	16	433	10	398	43.1	5.97	1306.65	16	10	1.01777e+08	2.36278e+08	7.56718e+07	2.21925e+08	6.74197e+07	2.37814e+08	0	0.00246118	0.00462748	0	0	0	0.00236289	0	#DIV/0!	15	0.151856
[R].KEVVEWLR.[Q]	0	1	1	1	P0AB77	P0AB77 [258-265]		1	1058.6	145413	2.77531e+06	3.34731e+06	0	0	0	FALSE	High	Master Protein	P0AB77	2-amino-3-ketobutyrate coenzyme A ligase OS=Escherichia coli (strain K12) OX=83333 GN=kbl PE=1 SV=1 UPId=UP000000625 PPId=UP000000625	0	232.886	65	16	433	10	398	43.1	5.97	1306.65	16	10	1.01777e+08	2.36278e+08	7.56718e+07	2.21925e+08	6.74197e+07	2.37814e+08	0.00142874	0.0117459	0.0442346	0	0	0	0.0191364	0	#DIV/0!	15	0.212042
[R].IITSAQQADITVADGSHVINFCANNYLGLANHPDLIAAAK.[A]	1xCarbamidomethyl [C22]	1	1	17	P0AB77	P0AB77 [27-66]		0	4207.12	0	0	0	5.16131e+06	1.62646e+06	0	FALSE	High	Master Protein	P0AB77	2-amino-3-ketobutyrate coenzyme A ligase OS=Escherichia coli (strain K12) OX=83333 GN=kbl PE=1 SV=1 UPId=UP000000625 PPId=UP000000625	0	232.886	65	16	433	10	398	43.1	5.97	1306.65	16	10	1.01777e+08	2.36278e+08	7.56718e+07	2.21925e+08	6.74197e+07	2.37814e+08	0	0	0	0.023257	0.0241245	0	0	0.0157938	0	-15	0.11625
[A].GADHAIIPVMLGDAVVAQK.[F]	0	1	1	3	P0AB77	P0AB77 [322-340]		0	1905.03	0	0	0	2.76492e+06	1.80794e+06	0	FALSE	High	Master Protein	P0AB77	2-amino-3-ketobutyrate coenzyme A ligase OS=Escherichia coli (strain K12) OX=83333 GN=kbl PE=1 SV=1 UPId=UP000000625 PPId=UP000000625	0	232.886	65	16	433	10	398	43.1	5.97	1306.65	16	10	1.01777e+08	2.36278e+08	7.56718e+07	2.21925e+08	6.74197e+07	2.37814e+08	0	0	0	0.0124588	0.0268163	0	0	0.0130917	0	-15	0.166339
[C].ANNYLGLANHPDLIAAAK.[A]	0	1	1	2	P0AB77	P0AB77 [49-66]		0	1865.99	0	0	0	8.98755e+06	1.00369e+06	0	FALSE	High	Master Protein	P0AB77	2-amino-3-ketobutyrate coenzyme A ligase OS=Escherichia coli (strain K12) OX=83333 GN=kbl PE=1 SV=1 UPId=UP000000625 PPId=UP000000625	0	232.886	65	16	433	10	398	43.1	5.97	1306.65	16	10	1.01777e+08	2.36278e+08	7.56718e+07	2.21925e+08	6.74197e+07	2.37814e+08	0	0	0	0.0404982	0.0148872	0	0	0.0184618	0	-15	0.193538
[K].AGMDSHGFGMASVR.[F]	2xOxidation [M3; M10]	1	1	2	P0AB77	P0AB77 [67-80]		0	1454.62	0	0	0	265970	26923	0	FALSE	High	Master Protein	P0AB77	2-amino-3-ketobutyrate coenzyme A ligase OS=Escherichia coli (strain K12) OX=83333 GN=kbl PE=1 SV=1 UPId=UP000000625 PPId=UP000000625	0	232.886	65	16	433	10	398	43.1	5.97	1306.65	16	10	1.01777e+08	2.36278e+08	7.56718e+07	2.21925e+08	6.74197e+07	2.37814e+08	0	0	0	0.00119847	0.000399335	0	0	0.000532602	0	-15	0.205152
[R].DEVILPYWR.[Q]	0	1	1	7	P0AB89	P0AB89 [140-148]		0	1190.62	5.83984e+06	0	1.31686e+06	0	0	0	FALSE	High	Master Protein	P0AB89	Adenylosuccinate lyase OS=Escherichia coli (strain K12) OX=83333 GN=purB PE=1 SV=1 UPId=UP000000625 PPId=UP000000625	0	201.173	60	22	312	22	456	51.5	6.01	1064.2	22	0	3.74706e+08	2.09267e+08	4.69089e+08	2.79372e+08	2.71167e+08	3.84052e+08	0.0155851	0	0.00280728	0	0	0	0.0061308	0	#DIV/0!	15	0.270285
[A].ITMVDELK.[-]	0	1	1	1	P0AB89	P0AB89 [449-456]		0	964.502	87838.5	502357	0	0	0	0	FALSE	High	Master Protein	P0AB89	Adenylosuccinate lyase OS=Escherichia coli (strain K12) OX=83333 GN=purB PE=1 SV=1 UPId=UP000000625 PPId=UP000000625	0	201.173	60	22	312	22	456	51.5	6.01	1064.2	22	0	3.74706e+08	2.09267e+08	4.69089e+08	2.79372e+08	2.71167e+08	3.84052e+08	0.00023442	0.00240055	0	0	0	0	0.000878325	0	#DIV/0!	15	0.314419
[I].SAAALSEQQLAK.[I]	0	1	1	1	P0ABA4	P0ABA4 [113-124]		0	1216.65	0	0	0	5.03631e+06	20172	0	FALSE	High	Master Protein	P0ABA4	ATP synthase subunit delta OS=Escherichia coli (strain K12) OX=83333 GN=atpH PE=1 SV=1 UPId=UP000000625 PPId=UP000000625	0	104.191	77	8	284	2	177	19.3	5.02	926.72	8	8	4.37653e+08	2.22359e+08	2.4271e+08	3.11736e+08	3.75824e+08	2.2774e+08	0	0	0	0.0161557	5.3674e-05	0	0	0.00540312	0	-15	0.371765
[K].NEQMAELLSGALAPETLAESFIAVCGEQLDENGQNLIR.[V]	1xOxidation [M4]; 1xCarbamidomethyl [C25]	1	1	8	P0ABA4	P0ABA4 [41-78]		0	4131	1.31604e+06	3.66407e+06	0	0	0	0	FALSE	High	Master Protein	P0ABA4	ATP synthase subunit delta OS=Escherichia coli (strain K12) OX=83333 GN=atpH PE=1 SV=1 UPId=UP000000625 PPId=UP000000625	0	104.191	77	8	284	2	177	19.3	5.02	926.72	8	8	4.37653e+08	2.22359e+08	2.4271e+08	3.11736e+08	3.75824e+08	2.2774e+08	0.00300703	0.0164781	0	0	0	0	0.00649506	0	#DIV/0!	15	0.269112
[I].SQLLPLPASDDDDLK.[H]	0	1	1	1	P0ABA6	P0ABA6 [186-200]		0	1626.82	0	0	0	221167	0	1.02514e+06	FALSE	High	Master Protein	P0ABA6	ATP synthase gamma chain OS=Escherichia coli (strain K12) OX=83333 GN=atpG PE=1 SV=1 UPId=UP000000625 PPId=UP000000625	0	174.902	70	18	391	13	287	31.6	8.76	1274.46	18	9	9.27684e+07	1.3375e+08	2.3849e+07	5.51435e+07	4.33105e+07	1.14148e+08	0	0	0	0.00401076	0	0.00898079	0	0.00433051	0	-15	0.170799
[K].SWDYLYEPDPK.[A]	0	1	1	8	P0ABA6	P0ABA6 [203-213]		0	1412.64	326898	1.75084e+07	0	0	0	0	FALSE	High	Master Protein	P0ABA6	ATP synthase gamma chain OS=Escherichia coli (strain K12) OX=83333 GN=atpG PE=1 SV=1 UPId=UP000000625 PPId=UP000000625	0	174.902	70	18	391	13	287	31.6	8.76	1274.46	18	9	9.27684e+07	1.3375e+08	2.3849e+07	5.51435e+07	4.33105e+07	1.14148e+08	0.00352381	0.130904	0	0	0	0	0.0448093	0	#DIV/0!	15	0.356806
[M].QLNSTEISELIK.[Q]	0	1	1	1	P0ABB0	P0ABB0 [2-13]		0	1374.75	0	0	0	552613	1.2511e+06	0	FALSE	High	Master Protein	P0ABB0	ATP synthase subunit alpha OS=Escherichia coli (strain K12) OX=83333 GN=atpA PE=1 SV=1 UPId=UP000000625 PPId=UP000000625	0	434.173	70	30	1624	21	513	55.2	6.13	5380.37	30	10	3.75515e+09	4.86137e+09	1.88295e+09	1.678e+09	2.53604e+09	2.69183e+09	0	0	0	0.000329329	0.000493329	0	0	0.000274219	0	-15	0.131678
[N].EGTIVSVSDGVIR.[I]	0	1	1	1	P0ABB0	P0ABB0 [28-40]		0	1331.72	283538	0	1.72052e+06	0	0	0	FALSE	High	Master Protein	P0ABB0	ATP synthase subunit alpha OS=Escherichia coli (strain K12) OX=83333 GN=atpA PE=1 SV=1 UPId=UP000000625 PPId=UP000000625	0	434.173	70	30	1624	21	513	55.2	6.13	5380.37	30	10	3.75515e+09	4.86137e+09	1.88295e+09	1.678e+09	2.53604e+09	2.69183e+09	7.55065e-05	0	0.000913736	0	0	0	0.000329747	0	#DIV/0!	15	0.323089
[K].GIMEGEYDHLPEQAF.[Y]	0	1	1	2	P0ABB4	P0ABB4 [430-444]		0	1735.76	0	0	0	0	4.66296e+06	1.44744e+06	FALSE	High	Master Protein	P0ABB4	ATP synthase subunit beta OS=Escherichia coli (strain K12) OX=83333 GN=atpD PE=1 SV=2 UPId=UP000000625 PPId=UP000000625	0	545.369	92	33	1914	22	460	50.3	5.01	6368.91	33	17	1.15581e+09	2.83535e+09	1.78993e+09	1.2172e+09	1.21602e+09	2.03178e+09	0	0	0	0	0.0038346	0.000712401	0	0.00151567	0	-15	0.267484
[K].GIMEGEYDHLPEQAFYM.[V]	0	1	1	5	P0ABB4	P0ABB4 [430-446]		0	2029.87	0	0	0	5.16108e+06	0	2.08917e+06	FALSE	High	Master Protein	P0ABB4	ATP synthase subunit beta OS=Escherichia coli (strain K12) OX=83333 GN=atpD PE=1 SV=2 UPId=UP000000625 PPId=UP000000625	0	545.369	92	33	1914	22	460	50.3	5.01	6368.91	33	17	1.15581e+09	2.83535e+09	1.78993e+09	1.2172e+09	1.21602e+09	2.03178e+09	0	0	0	0.00424014	0	0.00102825	0	0.00175613	0	-15	0.24106
[R].FKMPIITFIDTPGAYPGVGAEER.[G]	1xOxidation [M3]	1	1	3	P0ABD5	P0ABD5 [153-175]		1	2525.27	7.98589e+06	4.27983e+06	0	0	0	0	FALSE	High	Master Protein	P0ABD5	Acetyl-coenzyme A carboxylase carboxyl transferase subunit alpha OS=Escherichia coli (strain K12) OX=83333 GN=accA PE=1 SV=2 UPId=UP000000625 PPId=UP000000625	0	220.938	69	17	467	17	319	35.2	6.04	1593.37	17	0	3.19576e+08	2.66527e+08	4.58306e+08	2.56135e+08	2.54776e+08	4.25144e+08	0.024989	0.0160578	0	0	0	0	0.0136822	0	#DIV/0!	15	0.134597
[F].LDFEQPIAELEAK.[I]	0	1	1	10	P0ABD5	P0ABD5 [6-18]		0	1502.77	245138	0	1.08102e+06	0	0	0	FALSE	High	Master Protein	P0ABD5	Acetyl-coenzyme A carboxylase carboxyl transferase subunit alpha OS=Escherichia coli (strain K12) OX=83333 GN=accA PE=1 SV=2 UPId=UP000000625 PPId=UP000000625	0	220.938	69	17	467	17	319	35.2	6.04	1593.37	17	0	3.19576e+08	2.66527e+08	4.58306e+08	2.56135e+08	2.54776e+08	4.25144e+08	0.00076707	0	0.00235873	0	0	0	0.00104193	0	#DIV/0!	15	0.208008
[S].ELEISEGEESVR.[I]	0	1	1	2	P0ABD8	P0ABD8 [20-31]		0	1376.65	0	0	0	0	814308	345611	FALSE	High	Master Protein	P0ABD8	Biotin carboxyl carrier protein of acetyl-CoA carboxylase OS=Escherichia coli (strain K12) OX=83333 GN=accB PE=1 SV=1 UPId=UP000000625 PPId=UP000000625	0	32.264	40	5	103	5	156	16.7	4.65	380.46	5	0	1.2603e+09	1.71948e+09	6.3573e+09	1.93787e+09	2.04935e+09	1.24451e+09	0	0	0	0	0.000397349	0.000277709	0	0.000225019	0	-15	0.128458
[K].LIELVEESGISELEISEGEESVR.[I]	0	1	1	19	P0ABD8	P0ABD8 [9-31]		0	2546.27	1.06661e+07	5.48587e+06	0	0	0	0	FALSE	High	Master Protein	P0ABD8	Biotin carboxyl carrier protein of acetyl-CoA carboxylase OS=Escherichia coli (strain K12) OX=83333 GN=accB PE=1 SV=1 UPId=UP000000625 PPId=UP000000625	0	32.264	40	5	103	5	156	16.7	4.65	380.46	5	0	1.2603e+09	1.71948e+09	6.3573e+09	1.93787e+09	2.04935e+09	1.24451e+09	0.00846314	0.00319042	0	0	0	0	0.00388452	0	#DIV/0!	15	0.190557
[R].QTLAEVIEPR.[Y]	0	1	1	3	P0ABH0	P0ABH0 [291-300]		0	1155.64	179689	297542	0	0	0	0	FALSE	High	Master Protein	P0ABH0	Cell division protein FtsA OS=Escherichia coli (strain K12) OX=83333 GN=ftsA PE=1 SV=1 UPId=UP000000625 PPId=UP000000625	0	115.172	58	13	85	13	420	45.3	6.24	287.12	13	0	3.36783e+07	7.7507e+07	3.86977e+07	3.35583e+07	2.85699e+07	6.75041e+07	0.00533545	0.0038389	0	0	0	0	0.00305812	0	#DIV/0!	15	0.126591
[K].MPTMAAMCYK.[Y]	2xOxidation [M4; M7]; 1xCarbamidomethyl [C8]	1	1	2	P0ABH7	P0ABH7 [169-178]		0	1203.5	312215	0	663407	0	0	0	FALSE	High	Master Protein	P0ABH7	Citrate synthase OS=Escherichia coli (strain K12) OX=83333 GN=gltA PE=1 SV=1 UPId=UP000000625 PPId=UP000000625	0	334.787	75	20	875	7	427	48	6.68	3068.68	20	19	5.63585e+08	3.83372e+08	8.54779e+08	8.50043e+08	7.69796e+08	7.39288e+08	0.00055398	0	0.000776115	0	0	0	0.000443365	0	#DIV/0!	15	0.127091
[R].NDLSYAGNFLNMMFSTPCEPYEVNPILER.[A]	1xCarbamidomethyl [C18]	1	1	28	P0ABH7	P0ABH7 [190-218]		0	3421.55	2.35965e+07	2.287e+06	0	0	0	0	FALSE	High	Master Protein	P0ABH7	Citrate synthase OS=Escherichia coli (strain K12) OX=83333 GN=gltA PE=1 SV=1 UPId=UP000000625 PPId=UP000000625	0	334.787	75	20	875	7	427	48	6.68	3068.68	20	19	5.63585e+08	3.83372e+08	8.54779e+08	8.50043e+08	7.69796e+08	7.39288e+08	0.0418685	0.0059655	0	0	0	0	0.0159447	0	#DIV/0!	15	0.289677
[S].TPCEPYEVNPILER.[A]	1xCarbamidomethyl [C3]	1	1	5	P0ABH7	P0ABH7 [205-218]		0	1716.83	0	0	0	0	2.09347e+07	506787	FALSE	High	Master Protein	P0ABH7	Citrate synthase OS=Escherichia coli (strain K12) OX=83333 GN=gltA PE=1 SV=1 UPId=UP000000625 PPId=UP000000625	0	334.787	75	20	875	7	427	48	6.68	3068.68	20	19	5.63585e+08	3.83372e+08	8.54779e+08	8.50043e+08	7.69796e+08	7.39288e+08	0	0	0	0	0.0271952	0.000685506	0	0.00929355	0	-15	0.357879
[A].GIASLWGPAHGGANEAALK.[M]	0	1	1	3	P0ABH7	P0ABH7 [256-274]		0	1819.94	0	0	0	3.73706e+06	9.86771e+06	0	FALSE	High	Master Protein	P0ABH7	Citrate synthase OS=Escherichia coli (strain K12) OX=83333 GN=gltA PE=1 SV=1 UPId=UP000000625 PPId=UP000000625	0	334.787	75	20	875	7	427	48	6.68	3068.68	20	19	5.63585e+08	3.83372e+08	8.54779e+08	8.50043e+08	7.69796e+08	7.39288e+08	0	0	0	0.00439631	0.0128186	0	0	0.0057383	0	-15	0.201748
[D].GDEGILLHR.[G]	0	1	1	9	P0ABH7	P0ABH7 [62-70]		0	1009.54	83954.5	2.25582e+06	0	0	0	0	FALSE	High	Master Protein	P0ABH7	Citrate synthase OS=Escherichia coli (strain K12) OX=83333 GN=gltA PE=1 SV=1 UPId=UP000000625 PPId=UP000000625	0	334.787	75	20	875	7	427	48	6.68	3068.68	20	19	5.63585e+08	3.83372e+08	8.54779e+08	8.50043e+08	7.69796e+08	7.39288e+08	0.000148965	0.00588415	0	0	0	0	0.00201104	0	#DIV/0!	15	0.35781
[R].VIGSTTYQEFSNIFEKDR.[A]	0	1	1	3	P0ABH9	P0ABH9 [318-335]		1	2134.05	0	0	0	1.08047e+07	5.22347e+06	0	FALSE	High	Master Protein	P0ABH9	ATP-dependent Clp protease ATP-binding subunit ClpA OS=Escherichia coli (strain K12) OX=83333 GN=clpA PE=1 SV=1 UPId=UP000000625 PPId=UP000000625	0	174.727	60	29	236	29	758	84.2	6.32	715.66	29	0	8.55503e+07	9.97665e+07	8.82156e+07	9.12035e+07	9.73489e+07	9.80858e+07	0	0	0	0.118468	0.0536572	0	0	0.057375	0	-15	0.169201
[F].IAGVGTGGTLTGVSR.[Y]	0	1	1	1	P0ABK5	P0ABK5 [173-187]		0	1345.74	0	0	0	0	512329	598236	FALSE	High	Master Protein	P0ABK5	Cysteine synthase A OS=Escherichia coli (strain K12) OX=83333 GN=cysK PE=1 SV=2 UPId=UP000000625 PPId=UP000000625	0	160.898	81	17	325	17	323	34.5	6.06	1041.79	17	0	1.12853e+08	7.06674e+07	5.22172e+07	8.16722e+07	5.22667e+07	1.02777e+08	0	0	0	0	0.0098022	0.00582073	0	0.00520764	0	-15	0.14128
[R].RGANVTLVSGPVSLPTPPFVK.[R]	0	1	1	5	P0ABQ0	P0ABQ0 [227-247]		1	2136.22	0	0	0	2.69487e+06	2.06994e+06	0	FALSE	High	Master Protein	P0ABQ0	Coenzyme A biosynthesis bifunctional protein CoaBC OS=Escherichia coli (strain K12) OX=83333 GN=coaBC PE=1 SV=2 UPId=UP000000625 PPId=UP000000625	0	109.306	44	11	134	11	406	43.4	7.49	437.14	11	0	9.89014e+07	5.69839e+07	2.05065e+08	7.40527e+07	5.27908e+06	4.40489e+07	0	0	0	0.0363912	0.392103	0	0	0.142831	0	-15	0.317194
[K].AGYSLVVADRNPEAIADVIAAGAETASTAK.[A]	0	1	1	15	P0ABQ2	P0ABQ2 [22-51]		1	2931.51	0	5.26817e+06	5.92193e+06	0	0	0	FALSE	High	Master Protein	P0ABQ2	2-hydroxy-3-oxopropionate reductase OS=Escherichia coli (strain K12) OX=83333 GN=garR PE=1 SV=1 UPId=UP000000625 PPId=UP000000625	0	179.279	77	12	151	12	294	30.4	5.9	584.08	12	0	1.62971e+08	1.07244e+08	3.9852e+07	4.11384e+07	7.29174e+07	4.38809e+08	0	0.0491231	0.148598	0	0	0	0.065907	0	#DIV/0!	15	0.206084
[M].ISLIAALAVDR.[V]	0	1	1	2	P0ABQ4	P0ABQ4 [2-12]		0	1141.69	0	2.49386e+06	362823	0	0	0	FALSE	High	Master Protein	P0ABQ4	Dihydrofolate reductase OS=Escherichia coli (strain K12) OX=83333 GN=folA PE=1 SV=1 UPId=UP000000625 PPId=UP000000625	0	44.291	36	4	83	4	159	18	5	233.45	4	0	4.77744e+07	3.19013e+07	2.35763e+07	1.56768e+07	3.12757e+07	4.51563e+07	0	0.0781744	0.0153893	0	0	0	0.0311879	0	#DIV/0!	15	0.262085
[T].ADLCIDCK.[T]	2xCarbamidomethyl [C4; C7]	1	1	6	P0ABS1	P0ABS1 [132-139]		0	994.433	133312	1.72702e+06	0	0	0	0	FALSE	High	Master Protein	P0ABS1	RNA polymerase-binding transcription factor DksA OS=Escherichia coli (strain K12) OX=83333 GN=dksA PE=1 SV=1 UPId=UP000000625 PPId=UP000000625	0	136.191	65	7	417	5	151	17.5	5.12	1329.04	7	2	1.74307e+08	5.0201e+07	1.09754e+08	1.14042e+08	3.14422e+08	2.64553e+08	0.000764808	0.034402	0	0	0	0	0.0117223	0	#DIV/0!	15	0.359747
[T].VTHMQDEAANFPDPVDR.[A]	0	1	1	17	P0ABS1	P0ABS1 [59-75]		0	1941.88	0	0	0	199484	288903	0	FALSE	High	Master Protein	P0ABS1	RNA polymerase-binding transcription factor DksA OS=Escherichia coli (strain K12) OX=83333 GN=dksA PE=1 SV=1 UPId=UP000000625 PPId=UP000000625	0	136.191	65	7	417	5	151	17.5	5.12	1329.04	7	2	1.74307e+08	5.0201e+07	1.09754e+08	1.14042e+08	3.14422e+08	2.64553e+08	0	0	0	0.00174922	0.000918838	0	0	0.000889353	0	-15	0.153128
[Y].APVEWHDCSEGFEDIR.[Y]	1xCarbamidomethyl [C8]	1	1	1	P0ABU0	P0ABU0 [11-26]		0	1946.83	0	0	0	0	400265	1.7626e+06	FALSE	High	Master Protein	P0ABU0	1,4-dihydroxy-2-naphthoyl-CoA synthase OS=Escherichia coli (strain K12) OX=83333 GN=menB PE=1 SV=1 UPId=UP000000625 PPId=UP000000625	0	95.707	34	8	162	8	285	31.6	6.42	528.52	8	0	4.51862e+08	2.51786e+08	3.43304e+08	3.36469e+08	3.62228e+08	2.12367e+08	0	0	0	0	0.00110501	0.0082998	0	0.00313494	0	-15	0.29469
[C].DLTIAADNAIFGQTGPK.[V]	0	1	1	2	P0ABU0	P0ABU0 [142-158]		0	1731.89	2.9575e+06	2.53083e+06	755271	0	0	0	FALSE	High	Master Protein	P0ABU0	1,4-dihydroxy-2-naphthoyl-CoA synthase OS=Escherichia coli (strain K12) OX=83333 GN=menB PE=1 SV=1 UPId=UP000000625 PPId=UP000000625	0	95.707	34	8	162	8	285	31.6	6.42	528.52	8	0	4.51862e+08	2.51786e+08	3.43304e+08	3.36469e+08	3.62228e+08	2.12367e+08	0.00654513	0.0100515	0.00220001	0	0	0	0.00626554	0	#DIV/0!	15	0.0508946
[K].VGSFDGGWGASYMAR.[I]	0	1	1	2	P0ABU0	P0ABU0 [159-173]		0	1560.69	0	0	0	124518	6.99514e+06	0	FALSE	High	Master Protein	P0ABU0	1,4-dihydroxy-2-naphthoyl-CoA synthase OS=Escherichia coli (strain K12) OX=83333 GN=menB PE=1 SV=1 UPId=UP000000625 PPId=UP000000625	0	95.707	34	8	162	8	285	31.6	6.42	528.52	8	0	4.51862e+08	2.51786e+08	3.43304e+08	3.36469e+08	3.62228e+08	2.12367e+08	0	0	0	0.000370072	0.0193114	0	0	0.00656051	0	-15	0.361681
[R].EQQLLAEAR.[S]	0	1	1	1	P0ABU7	P0ABU7 [58-66]		0	1057.56	293871	260906	966014	0	0	0	FALSE	High	Master Protein	P0ABU7	Biopolymer transport protein ExbB OS=Escherichia coli (strain K12) OX=83333 GN=exbB PE=1 SV=1 UPId=UP000000625 PPId=UP000000625	0	81.739	34	7	116	7	244	26.3	8.16	516	7	0	1.71353e+08	1.76361e+08	5.56794e+07	6.27061e+07	9.10285e+07	7.76245e+07	0.00171501	0.00147939	0.0173496	0	0	0	0.00684799	0	#DIV/0!	15	0.262189
[K].NISVTEVHAR.[H]	0	1	1	8	P0ABZ6	P0ABZ6 [279-288]		0	1125.6	0	0	0	569691	42378.3	0	FALSE	High	Master Protein	P0ABZ6	Chaperone SurA OS=Escherichia coli (strain K12) OX=83333 GN=surA PE=1 SV=1 UPId=UP000000625 PPId=UP000000625	0	176.576	57	17	380	11	428	47.3	6.98	1153.94	17	10	4.70362e+08	3.85175e+08	2.09213e+08	1.10463e+08	1.83415e+08	2.74807e+08	0	0	0	0.00515729	0.000231051	0	0	0.00179611	0	-15	0.34573
[K].FSEEAASWMQEQR.[A]	0	1	1	3	P0ABZ6	P0ABZ6 [406-418]		0	1598.69	948446	0	738980	0	0	0	FALSE	High	Master Protein	P0ABZ6	Chaperone SurA OS=Escherichia coli (strain K12) OX=83333 GN=surA PE=1 SV=1 UPId=UP000000625 PPId=UP000000625	0	176.576	57	17	380	11	428	47.3	6.98	1153.94	17	10	4.70362e+08	3.85175e+08	2.09213e+08	1.10463e+08	1.83415e+08	2.74807e+08	0.00201642	0	0.00353218	0	0	0	0.00184953	0	#DIV/0!	15	0.144911
[M].ALDDSALQGFFGVDR.[S]	0	1	1	2	P0AC02	P0AC02 [118-132]		0	1610.78	0	0	0	1.38145e+06	670692	0	FALSE	High	Master Protein	P0AC02	Outer membrane protein assembly factor BamD OS=Escherichia coli (strain K12) OX=83333 GN=bamD PE=1 SV=1 UPId=UP000000625 PPId=UP000000625	0	24.235	24	5	20	5	245	27.8	6.6	45.01	5	0	667253	181236	2.91428e+06	1.79357e+06	456772	1.5522e+07	0	0	0	0.770223	1.46833	0	0	0.746185	0	-15	0.15327
[R].LAEFHHFNLPLLVGMSR.[K]	0	1	1	4	P0AC13	P0AC13 [204-220]		0	1981.05	0	0	0	2.60091e+06	2.92601e+06	0	FALSE	High	Master Protein	P0AC13	Dihydropteroate synthase OS=Escherichia coli (strain K12) OX=83333 GN=folP PE=1 SV=1 UPId=UP000000625 PPId=UP000000625	0	75.107	64	11	82	3	282	30.6	6.02	249.76	11	8	2.2634e+08	1.40759e+08	9.54207e+08	3.25574e+08	1.00116e+08	9.85058e+07	0	0	0	0.00798871	0.029226	0	0	0.0124049	0	-15	0.227977
[K].SMIGQLLNVGPSER.[L]	1xOxidation [M2]	1	1	2	P0AC13	P0AC13 [222-235]		0	1516.78	0	1.83339e+06	961137	0	0	0	FALSE	High	Master Protein	P0AC13	Dihydropteroate synthase OS=Escherichia coli (strain K12) OX=83333 GN=folP PE=1 SV=1 UPId=UP000000625 PPId=UP000000625	0	75.107	64	11	82	3	282	30.6	6.02	249.76	11	8	2.2634e+08	1.40759e+08	9.54207e+08	3.25574e+08	1.00116e+08	9.85058e+07	0	0.013025	0.00100726	0	0	0	0.00467743	0	#DIV/0!	15	0.326194
[R].EDALGEFR.[N]	0	1	1	1	P0AC30	P0AC30 [146-153]		0	936.442	0	0	0	152472	0	148897	FALSE	High	Master Protein	P0AC30	Cell division protein FtsX OS=Escherichia coli (strain K12) OX=83333 GN=ftsX PE=1 SV=1 UPId=UP000000625 PPId=UP000000625	0	20.839	14	4	15	4	352	38.5	8.97	49.24	4	0	1.12253e+07	1.51868e+07	841493	294271	8.59931e+06	9.77581e+06	0	0	0	0.518134	0	0.0152312	0	0.177788	0	-15	0.355258
[T].SDCGAYVMVHGALK.[R]	1xCarbamidomethyl [C3]	1	1	2	P0AC38	P0AC38 [272-285]		0	1507.7	446188	0	294448	0	0	0	FALSE	High	Master Protein	P0AC38	Aspartate ammonia-lyase OS=Escherichia coli (strain K12) OX=83333 GN=aspA PE=1 SV=1 UPId=UP000000625 PPId=UP000000625	0	271.745	62	21	1015	12	478	52.3	5.29	3546.55	21	10	1.35681e+09	1.24649e+09	6.20367e+08	7.31409e+08	8.50319e+08	7.68648e+08	0.00032885	0	0.000474635	0	0	0	0.000267828	0	#DIV/0!	15	0.129043
[T].YLNPFIGHHNGDIVGK.[I]	0	1	1	5	P0AC38	P0AC38 [414-429]		0	1780.91	9.50651e+06	0	721371	0	0	0	FALSE	High	Master Protein	P0AC38	Aspartate ammonia-lyase OS=Escherichia coli (strain K12) OX=83333 GN=aspA PE=1 SV=1 UPId=UP000000625 PPId=UP000000625	0	271.745	62	21	1015	12	478	52.3	5.29	3546.55	21	10	1.35681e+09	1.24649e+09	6.20367e+08	7.31409e+08	8.50319e+08	7.68648e+08	0.00700651	0	0.00116281	0	0	0	0.00272311	0	#DIV/0!	15	0.277429
[K].NQDGAVVGCTALCIETGEVVYFK.[A]	2xCarbamidomethyl [C9; C13]	1	1	13	P0AC41	P0AC41 [172-194]		0	2530.2	0	0	0	8.56769e+06	2.99502e+06	0	FALSE	High	Master Protein	P0AC41	Succinate dehydrogenase flavoprotein subunit OS=Escherichia coli (strain K12) OX=83333 GN=sdhA PE=1 SV=1 UPId=UP000000625 PPId=UP000000625	0	340.883	67	24	809	17	588	64.4	6.27	2727.95	24	10	3.92038e+08	1.91235e+08	3.56424e+08	1.09502e+08	2.0702e+08	4.94077e+08	0	0	0	0.0782424	0.0144673	0	0	0.0309032	0	-15	0.267917
[R].TFAHVDPVKEPIPVIPTCHYMMGGIPTK.[V]	1xCarbamidomethyl [C18]	1	1	12	P0AC41	P0AC41 [336-363]		1	3135.58	0	0	0	2.80339e+07	1.80644e+07	0	FALSE	High	Master Protein	P0AC41	Succinate dehydrogenase flavoprotein subunit OS=Escherichia coli (strain K12) OX=83333 GN=sdhA PE=1 SV=1 UPId=UP000000625 PPId=UP000000625	0	340.883	67	24	809	17	588	64.4	6.27	2727.95	24	10	3.92038e+08	1.91235e+08	3.56424e+08	1.09502e+08	2.0702e+08	4.94077e+08	0	0	0	0.256013	0.087259	0	0	0.114424	0	-15	0.202482
[Y].MMGGIPTK.[V]	2xOxidation [M1; M2]	1	1	4	P0AC41	P0AC41 [356-363]		0	866.411	0	0	0	147403	31336.7	0	FALSE	High	Master Protein	P0AC41	Succinate dehydrogenase flavoprotein subunit OS=Escherichia coli (strain K12) OX=83333 GN=sdhA PE=1 SV=1 UPId=UP000000625 PPId=UP000000625	0	340.883	67	24	809	17	588	64.4	6.27	2727.95	24	10	3.92038e+08	1.91235e+08	3.56424e+08	1.09502e+08	2.0702e+08	4.94077e+08	0	0	0	0.00134612	0.00015137	0	0	0.000499165	0	-15	0.306061
[R].VECLELDNLMETAYATAVSANFR.[T]	1xCarbamidomethyl [C3]; 1xOxidation [M10]	1	1	22	P0AC41	P0AC41 [511-533]		0	2617.23	0	0	0	0	1.88259e+06	2.07909e+07	FALSE	High	Master Protein	P0AC41	Succinate dehydrogenase flavoprotein subunit OS=Escherichia coli (strain K12) OX=83333 GN=sdhA PE=1 SV=1 UPId=UP000000625 PPId=UP000000625	0	340.883	67	24	809	17	588	64.4	6.27	2727.95	24	10	3.92038e+08	1.91235e+08	3.56424e+08	1.09502e+08	2.0702e+08	4.94077e+08	0	0	0	0	0.00909376	0.0420802	0	0.017058	0	-15	0.252978
[T].GPEAILELEHMGLPFSR.[L]	1xOxidation [M11]	1	1	3	P0AC41	P0AC41 [92-108]		0	1895.97	0	0	0	2.94265e+06	673349	0	FALSE	High	Master Protein	P0AC41	Succinate dehydrogenase flavoprotein subunit OS=Escherichia coli (strain K12) OX=83333 GN=sdhA PE=1 SV=1 UPId=UP000000625 PPId=UP000000625	0	340.883	67	24	809	17	588	64.4	6.27	2727.95	24	10	3.92038e+08	1.91235e+08	3.56424e+08	1.09502e+08	2.0702e+08	4.94077e+08	0	0	0	0.026873	0.00325258	0	0	0.0100419	0	-15	0.301296
[V].EALANFPIER.[D]	0	1	1	1	P0AC47	P0AC47 [92-101]		0	1159.61	0	0	0	0	512402	3.8115e+06	FALSE	High	Master Protein	P0AC47	Fumarate reductase iron-sulfur subunit OS=Escherichia coli (strain K12) OX=83333 GN=frdB PE=1 SV=2 UPId=UP000000625 PPId=UP000000625	0	96.873	48	8	162	8	244	27.1	6.52	619.27	8	0	3.56834e+07	2.05591e+07	1.33311e+08	2.06934e+08	6.17951e+07	4.75223e+07	0	0	0	0	0.00829195	0.0802044	0	0.0294988	0	-15	0.311159
[S].LATSQEINDQVGEYFEECQVYR.[I]	1xCarbamidomethyl [C18]	1	1	1	P0AC53	P0AC53 [153-174]		0	2678.2	406008	0	1.02914e+06	0	0	0	FALSE	High	Master Protein	P0AC53	Glucose-6-phosphate 1-dehydrogenase OS=Escherichia coli (strain K12) OX=83333 GN=zwf PE=1 SV=1 UPId=UP000000625 PPId=UP000000625	0	162.788	57	23	333	18	491	55.7	5.76	808.17	23	5	1.5625e+08	1.43554e+08	5.29879e+07	1.24332e+08	1.07182e+08	2.84635e+08	0.00259846	0	0.0194221	0	0	0	0.00734018	0	#DIV/0!	15	0.294338
[R].IDHYLGKETVLNLLALR.[F]	0	1	1	7	P0AC53	P0AC53 [175-191]		1	1968.13	0	0	0	4.51646e+06	3.42148e+06	0	FALSE	High	Master Protein	P0AC53	Glucose-6-phosphate 1-dehydrogenase OS=Escherichia coli (strain K12) OX=83333 GN=zwf PE=1 SV=1 UPId=UP000000625 PPId=UP000000625	0	162.788	57	23	333	18	491	55.7	5.76	808.17	23	5	1.5625e+08	1.43554e+08	5.29879e+07	1.24332e+08	1.07182e+08	2.84635e+08	0	0	0	0.0363257	0.0319222	0	0	0.0227493	0	-15	0.11777
[D].FCNLDVNDTAAFSR.[L]	1xCarbamidomethyl [C2]	1	1	1	P0AC53	P0AC53 [88-101]		0	1629.73	611145	1.02294e+06	0	0	0	0	FALSE	High	Master Protein	P0AC53	Glucose-6-phosphate 1-dehydrogenase OS=Escherichia coli (strain K12) OX=83333 GN=zwf PE=1 SV=1 UPId=UP000000625 PPId=UP000000625	0	162.788	57	23	333	18	491	55.7	5.76	808.17	23	5	1.5625e+08	1.43554e+08	5.29879e+07	1.24332e+08	1.07182e+08	2.84635e+08	0.00391134	0.00712578	0	0	0	0	0.00367904	0	#DIV/0!	15	0.148698
[E].ASAGNFADLLAHSDGLIK.[N]	0	1	1	12	P0AC59	P0AC59 [128-145]		0	1799.93	0	0	0	1.17022e+07	1.38567e+06	4.35377e+06	FALSE	High	Master Protein	P0AC59	Glutaredoxin 2 OS=Escherichia coli (strain K12) OX=83333 GN=grxB PE=1 SV=1 UPId=UP000000625 PPId=UP000000625	0	83.462	62	10	168	10	215	24.3	7.96	531.14	10	0	2.77075e+08	3.21442e+08	2.27457e+07	5.79456e+07	2.0253e+08	1.7142e+08	0	0	0	0.201952	0.00684179	0.0253983	0	0.0780641	0	-15	0.27762
[R].NLTLVAGINWPSR.[V]	0	1	1	10	P0AC59	P0AC59 [181-193]		0	1440.8	0	0	0	3.51982e+06	3.25527e+06	0	FALSE	High	Master Protein	P0AC59	Glutaredoxin 2 OS=Escherichia coli (strain K12) OX=83333 GN=grxB PE=1 SV=1 UPId=UP000000625 PPId=UP000000625	0	83.462	62	10	168	10	215	24.3	7.96	531.14	10	0	2.77075e+08	3.21442e+08	2.27457e+07	5.79456e+07	2.0253e+08	1.7142e+08	0	0	0	0.0607435	0.016073	0	0	0.0256055	0	-15	0.231592
[L].VGGCDIVIEMYQR.[G]	1xCarbamidomethyl [C4]	1	1	1	P0AC69	P0AC69 [81-93]		0	1539.73	89265.6	0	2.36965e+06	0	0	0	FALSE	High	Master Protein	P0AC69	Glutaredoxin 4 OS=Escherichia coli (strain K12) OX=83333 GN=grxD PE=1 SV=1 UPId=UP000000625 PPId=UP000000625	0	51.586	46	4	139	4	115	12.9	4.75	427.87	4	0	3.02218e+07	3.56213e+07	7.64045e+07	2.15891e+07	3.64444e+07	4.23511e+07	0.00295368	0	0.0310145	0	0	0	0.0113227	0	#DIV/0!	15	0.315802
[K].DVQHVYLPYDLPDALNR.[F]	0	1	1	7	P0AC75	P0AC75 [100-116]		0	2028.02	0	0	0	2.39954e+06	2.04593e+06	0	FALSE	High	Master Protein	P0AC75	3-deoxy-D-manno-octulosonic acid transferase OS=Escherichia coli (strain K12) OX=83333 GN=waaA PE=1 SV=1 UPId=UP000000625 PPId=UP000000625	0	14.114	11	3	15	3	425	47.3	9.79	43.3	3	0	3.32711e+06	4.43972e+06	320229	1.81482e+06	2.80338e+06	8.11561e+06	0	0	0	1.32219	0.729809	0	0	0.684	0	-15	0.14815
[I].AFVEDPDGYK.[I]	0	1	1	1	P0AC81	P0AC81 [111-120]		0	1140.52	0	0	0	4.70383e+06	0	228606	FALSE	High	Master Protein	P0AC81	Lactoylglutathione lyase OS=Escherichia coli (strain K12) OX=83333 GN=gloA PE=1 SV=1 UPId=UP000000625 PPId=UP000000625	0	26.229	39	4	89	4	135	14.9	5.02	236.71	4	0	1.28725e+07	1.84209e+07	5.96236e+06	1.56467e+07	1.21046e+07	6.68731e+07	0	0	0	0.300627	0	0.0034185	0	0.101349	0	-15	0.36662
[A].AAAGADFIAPSAAMDGQVQAIR.[Q]	0	1	1	1	P0ACB2	P0ACB2 [155-176]		0	2131.06	0	0	0	0	1.28489e+06	835403	FALSE	High	Master Protein	P0ACB2	Delta-aminolevulinic acid dehydratase OS=Escherichia coli (strain K12) OX=83333 GN=hemB PE=1 SV=2 UPId=UP000000625 PPId=UP000000625	0	103.2	65	12	146	10	324	35.6	5.39	483.02	12	2	1.38223e+08	1.37682e+08	6.45182e+07	9.60361e+07	8.78282e+07	1.84754e+08	0	0	0	0	0.0146295	0.00452171	0	0.00638375	0	-15	0.213946
[R].LRPGAELLEGAHVGNFVEMK.[K]	0	1	1	6	P0ACC7	P0ACC7 [332-351]		0	2167.13	0	0	0	591740	2.73227e+06	0	FALSE	High	Master Protein	P0ACC7	Bifunctional protein GlmU OS=Escherichia coli (strain K12) OX=83333 GN=glmU PE=1 SV=1 UPId=UP000000625 PPId=UP000000625	0	169.049	60	15	279	15	456	49.2	6.54	1012.49	15	0	1.43917e+08	2.08991e+08	5.5375e+07	7.69164e+07	4.49274e+07	1.58008e+08	0	0	0	0.0076933	0.0608151	0	0	0.0228361	0	-15	0.298295
[K].GVSTWHLNSPEEFTK.[V]	0	1	1	1	P0ACE0	P0ACE0 [136-150]		0	1731.83	0	0	0	0	2.14659e+06	2.51121e+06	FALSE	High	Master Protein	P0ACE0	Hydrogenase-2 large chain OS=Escherichia coli (strain K12) OX=83333 GN=hybC PE=1 SV=2 UPId=UP000000625 PPId=UP000000625	0	152.962	60	17	156	17	567	62.5	6.28	597.2	17	0	5.91336e+07	5.9766e+07	8.21253e+06	3.94227e+07	3.34066e+07	3.97439e+07	0	0	0	0	0.0642565	0.0631847	0	0.0424804	0	-15	0.116145
[K].LNEIVAIYQK.[L]	0	1	1	1	P0ACE0	P0ACE0 [398-407]		0	1190.68	0	0	0	0	3.37984e+06	745017	FALSE	High	Master Protein	P0ACE0	Hydrogenase-2 large chain OS=Escherichia coli (strain K12) OX=83333 GN=hybC PE=1 SV=2 UPId=UP000000625 PPId=UP000000625	0	152.962	60	17	156	17	567	62.5	6.28	597.2	17	0	5.91336e+07	5.9766e+07	8.21253e+06	3.94227e+07	3.34066e+07	3.97439e+07	0	0	0	0	0.101173	0.0187454	0	0.0399728	0	-15	0.26773
[Q].DDLVTAFR.[D]	0	1	1	3	P0ACE7	P0ACE7 [23-30]		0	936.479	0	220869	255471	0	0	0	FALSE	High	Master Protein	P0ACE7	Purine nucleoside phosphoramidase OS=Escherichia coli (strain K12) OX=83333 GN=hinT PE=1 SV=1 UPId=UP000000625 PPId=UP000000625	0	38.453	61	4	116	4	119	13.2	6.18	403.13	4	0	1.41359e+07	1.32923e+07	9.4806e+06	2.64214e+06	2.91786e+07	1.62182e+07	0	0.0166163	0.0269467	0	0	0	0.014521	0	#DIV/0!	15	0.137985
[G].DAVQLVGFGTFK.[V]	0	1	1	14	P0ACF0	P0ACF0 [40-51]		0	1281.68	0	0	0	2.5255e+06	2.66461e+06	0	FALSE	High	Master Protein	P0ACF0	DNA-binding protein HU-alpha OS=Escherichia coli (strain K12) OX=83333 GN=hupA PE=1 SV=1 UPId=UP000000625 PPId=UP000000625	0	64.412	58	5	303	5	90	9.5	9.58	1181.3	5	0	1.24023e+09	3.37381e+09	1.28761e+09	1.14786e+09	3.21591e+09	1.89981e+09	0	0	0	0.00220019	0.000828571	0	0	0.00100959	0	-15	0.190679
[I].IASVTESLK.[E]	0	1	1	1	P0ACF4	P0ACF4 [29-37]		0	947.541	67846.7	0	657965	0	0	0	FALSE	High	Master Protein	P0ACF4	DNA-binding protein HU-beta OS=Escherichia coli (strain K12) OX=83333 GN=hupB PE=1 SV=1 UPId=UP000000625 PPId=UP000000625	0	48.772	43	4	126	4	90	9.2	9.7	464.29	4	0	6.48365e+08	5.964e+08	4.77125e+08	7.35988e+08	5.54935e+08	3.84923e+08	0.000104643	0	0.00137902	0	0	0	0.000494554	0	#DIV/0!	15	0.327048
[E].CTLETLEEMLEK.[L]	1xCarbamidomethyl [C1]; 1xOxidation [M9]	1	1	17	P0ACF8	P0ACF8 [21-32]		0	1495.7	0	0	0	3.10211e+06	0	1.996e+06	FALSE	High	Master Protein	P0ACF8	DNA-binding protein H-NS OS=Escherichia coli (strain K12) OX=83333 GN=hns PE=1 SV=2 UPId=UP000000625 PPId=UP000000625	0	109.659	55	8	495	8	137	15.5	l6	1706.37	8	0	2.00333e+09	1.19125e+09	4.23614e+09	2.58809e+09	2.65821e+09	1.13312e+09	0	0	0	0.00119861	0	0.0017615	0	0.000986702	0	-15	0.130297
[I].ADGIDPNELLNSLAAVK.[S]	0	1	1	24	P0ACF8	P0ACF8 [67-83]		0	1739.92	2.23006e+07	0	1.62493e+06	0	0	0	FALSE	High	Master Protein	P0ACF8	DNA-binding protein H-NS OS=Escherichia coli (strain K12) OX=83333 GN=hns PE=1 SV=2 UPId=UP000000625 PPId=UP000000625	0	109.659	55	8	495	8	137	15.5	6	1706.37	8	0	2.00333e+09	1.19125e+09	4.23614e+09	2.58809e+09	2.65821e+09	1.13312e+09	0.0111318	0	0.000383587	0	0	0	0.00383845	0	#DIV/0!	15	0.352108
[A].DGIDPNELLNSLAAVK.[S]	0	1	1	8	P0ACF8	P0ACF8 [68-83]		0	1668.88	2.18777e+06	3.55814e+06	0	0	0	0	FALSE	High	Master Protein	P0ACF8	DNA-binding protein H-NS OS=Escherichia coli (strain K12) OX=83333 GN=hns PE=1 SV=2 UPId=UP000000625 PPId=UP000000625	0	109.659	55	8	495	8	137	15.5	5.47	1706.37	8	0	2.00333e+09	1.19125e+09	4.23614e+09	2.58809e+09	2.65821e+09	1.13312e+09	0.00109206	0.0029869	0	0	0	0	0.00135966	0	#DIV/0!	15	0.194179
[C].SLEQISDFR.[H]	0	1	1	1	P0ACI0	P0ACI0 [148-156]		0	1094.55	240480	3.82501e+06	0	0	0	0	FALSE	High	Master Protein	P0ACI0	Right origin-binding protein OS=Escherichia coli (strain K12) OX=83333 GN=rob PE=1 SV=1 UPId=UP000000625 PPId=UP000000625	0	57	46	7	70	7	289	33.1	7.17	217.93	7	0	1.34985e+07	1.29377e+07	4.02761e+06	417255	1.22682e+07	9.32206e+06	0.0178153	0.295649	0	0	0	0	0.104488	0	#DIV/0!	15	0.336346
[D].AMTHPDGMQIK.[I]	2xOxidation [M2; M8]	1	1	2	P0ACJ8	P0ACJ8 [157-167]		0	1260.57	22221.6	64386.8	0	0	0	0	FALSE	High	Master Protein	P0ACJ8	cAMP-activated global transcriptional regulator CRP OS=Escherichia coli (strain K12) OX=83333 GN=crp PE=1 SV=1 UPId=UP000000625 PPId=UP000000625	0	101.565	77	13	200	13	210	23.6	8.25	426.44	13	0	8.95896e+06	5.43589e+06	3.2153e+07	8.86733e+07	4.04771e+07	4.63636e+07	0.00248037	0.0118448	0	0	0	0	0.00477505	0	#DIV/0!	15	0.256108
[K].LEHYAQNDPDAYGYSGALCR.[A]	1xCarbamidomethyl [C19]	1	1	1	P0ACY3	P0ACY3 [234-253]		0	2300	0	0	0	76148.2	0	1.70108e+06	FALSE	High	Master Protein	P0ACY3	Uncharacterized protein YeaG OS=Escherichia coli (strain K12) OX=83333 GN=yeaG PE=3 SV=1 UPId=UP000000625 PPId=UP000000625	0	54.737	32	14	51	14	644	74.4	5.85	148.97	14	0	8.77368e+07	8.91752e+07	6.62645e+07	4.18263e+07	9.8297e+07	4.40107e+07	0	0	0	0.00182058	0	0.0386515	0	0.0134907	0	-15	0.344321
[L].AELTEGGSAVQR.[V]	0	1	1	2	P0ACZ4	P0ACZ4 [29-40]		0	1217.61	4.1162e+06	0	228553	0	0	0	FALSE	High	Master Protein	P0ACZ4	DNA-binding transcriptional activator EvgA OS=Escherichia coli (strain K12) OX=83333 GN=evgA PE=1 SV=1 UPId=UP000000625 PPId=UP000000625	0	60.488	49	8	65	8	204	22.7	7.33	205.84	8	0	1.23197e+07	1.23726e+07	1.72118e+07	6.5103e+06	8.24995e+06	1.12733e+07	0.334115	0	0.0132789	0	0	0	0.115798	0	#DIV/0!	15	0.348839
[R].SGPGDEFYLQAVQELVDSALAHR.[I]	0	1	1	13	P0AD12	P0AD12 [81-103]		0	2502.23	0	0	0	853861	0	3.10754e+06	FALSE	High	Master Protein	P0AD12	Protein YeeZ OS=Escherichia coli (strain K12) OX=83333 GN=yeeZ PE=1 SV=1 UPId=UP000000625 PPId=UP000000625	0	55.111	45	6	49	6	274	29.7	5.47	177.18	6	0	484596	1.82971e+07	7.28696e+07	9.71653e+07	6.66294e+07	5.96567e+07	0	0	0	0.00878771	0	0.0520904	0	0.0202927	0	-15	0.276033
[F].VADATINTPNGVLVASGK.[H]	0	1	1	9	P0AD49	P0AD49 [49-66]		0	1726.93	163573	927162	0	0	0	0	FALSE	High	Master Protein	P0AD49	Ribosome-associated inhibitor A OS=Escherichia coli (strain K12) OX=83333 GN=raiA PE=1 SV=2 UPId=UP000000625 PPId=UP000000625	0	130.068	65	6	339	6	113	12.8	6.68	1156.04	6	0	2.45301e+08	5.38467e+08	9.72981e+07	1.11629e+08	2.41566e+08	2.74945e+08	0.000666823	0.00172185	0	0	0	0	0.000796226	0	#DIV/0!	15	0.187375
[E].DMYTAINELINK.[L]	0	1	1	5	P0AD49	P0AD49 [69-80]		0	1424.71	0	0	0	0	1.05486e+06	1.29919e+06	FALSE	High	Master Protein	P0AD49	Ribosome-associated inhibitor A OS=Escherichia coli (strain K12) OX=83333 GN=raiA PE=1 SV=2 UPId=UP000000625 PPId=UP000000625	0	130.068	65	6	339	6	113	12.8	6.68	1156.04	6	0	2.45301e+08	5.38467e+08	9.72981e+07	1.11629e+08	2.41566e+08	2.74945e+08	0	0	0	0	0.00436678	0.00472526	0	0.00303068	0	-15	0.116735
[M].NVNDPDITEENYMR.[V]	1xOxidation [M13]	1	1	3	P0AD57	P0AD57 [152-165]		0	1709.74	197310	743332	0	0	0	0	FALSE	High	Master Protein	P0AD57	Octaprenyl diphosphate synthase OS=Escherichia coli (strain K12) OX=83333 GN=ispB PE=1 SV=1 UPId=UP000000625 PPId=UP000000625	0	85.837	56	8	66	8	323	35.2	4.81	206.88	8	0	1.00605e+07	1.97523e+07	4.40995e+07	4.79599e+07	3.40324e+07	4.95347e+07	0.0196123	0.0376327	0	0	0	0	0.0190817	0	#DIV/0!	15	0.153943
[M].NACGSLEWTR.[Q]	1xCarbamidomethyl [C3]	1	1	1	P0AD57	P0AD57 [276-285]		0	1193.54	0	0	0	0	239259	398098	FALSE	High	Master Protein	P0AD57	Octaprenyl diphosphate synthase OS=Escherichia coli (strain K12) OX=83333 GN=ispB PE=1 SV=1 UPId=UP000000625 PPId=UP000000625	0	85.837	56	8	66	8	323	35.2	4.81	206.88	8	0	1.00605e+07	1.97523e+07	4.40995e+07	4.79599e+07	3.40324e+07	4.95347e+07	0	0	0	0	0.00703033	0.00803674	0	0.00502236	0	-15	0.117888
[K].ATANAAFGNAASVLVGDFIYTR.[A]	0	1	1	4	P0AD57	P0AD57 [97-118]		0	2229.13	0	0	0	2.25977e+06	0	1.22415e+07	FALSE	High	Master Protein	P0AD57	Octaprenyl diphosphate synthase OS=Escherichia coli (strain K12) OX=83333 GN=ispB PE=1 SV=1 UPId=UP000000625 PPId=UP000000625	0	85.837	56	8	66	8	323	35.2	4.81	206.88	8	0	1.00605e+07	1.97523e+07	4.40995e+07	4.79599e+07	3.40324e+07	4.95347e+07	0	0	0	0.0471179	0	0.247129	0	0.0980822	0	-15	0.265091
[L].IVVATQGGK.[S]	0	1	1	1	P0AD61	P0AD61 [374-382]		0	872.52	52920.8	913509	0	0	0	0	FALSE	High	Master Protein	P0AD61	Pyruvate kinase I OS=Escherichia coli (strain K12) OX=83333 GN=pykF PE=1 SV=1 UPId=UP000000625 PPId=UP000000625	0	351.966	70	31	1276	24	470	50.7	6.09	4326.16	31	8	2.62224e+09	1.78302e+09	2.26473e+09	1.19615e+09	2.25659e+09	2.36632e+09	2.01815e-05	0.000512339	0	0	0	0	0.000177507	0	#DIV/0!	15	0.349056
[G].QTFTFTTDK.[S]	0	1	1	1	P0AD61	P0AD61 [89-97]		0	1088.53	0	0	0	560360	176730	4.00168e+06	FALSE	High	Master Protein	P0AD61	Pyruvate kinase I OS=Escherichia coli (strain K12) OX=83333 GN=pykF PE=1 SV=1 UPId=UP000000625 PPId=UP000000625	0	351.966	70	31	1276	24	470	50.7	6.09	4326.16	31	8	2.62224e+09	1.78302e+09	2.26473e+09	1.19615e+09	2.25659e+09	2.36632e+09	0	0	0	0.00046847	7.83172e-05	0.0016911	0	0.000745961	0	-15	0.199454
[R].ATQGVYPPASTVKPYVAVSALSAGVITR.[N]	0	1	1	3	P0AD65	P0AD65 [321-348]		0	2803.54	0	0	0	2.12272e+06	1.47863e+06	0	FALSE	High	Master Protein	P0AD65	Peptidoglycan D,D-transpeptidase MrdA OS=Escherichia coli (strain K12) OX=83333 GN=mrdA PE=1 SV=1 UPId=UP000000625 PPId=UP000000625	0	25.811	18	6	18	6	633	70.8	8.82	53.83	6	0	128990	351830	483855	1.08853e+06	472477	6.20792e+06	0	0	0	1.95009	3.12952	0	0	1.6932	0	-15	0.137103
[A].AQPITEPEFASDIVDR.[Y]	0	1	1	11	P0AD70	P0AD70 [22-37]		0	1787.88	0	0	0	0	6.27063e+06	1.2648e+06	FALSE	High	Master Protein	P0AD70	D-alanyl-D-alanine-carboxypeptidase/endopeptidase AmpH OS=Escherichia coli (strain K12) OX=83333 GN=ampH PE=1 SV=1 UPId=UP000000625 PPId=UP000000625	0	16.929	13	3	21	3	385	41.8	9.47	72.04	3	0	4.13304e+07	2.38988e+07	9.79478e+06	5.88155e+06	5.94545e+06	1.82086e+08	0	0	0	0	1.05469	0.00694617	0	0.35388	0	-15	0.369674
[A].AEAVIIDTIRK.[S]	0	1	1	1	P0ADG4	P0ADG4 [47-57]		1	1228.73	0	0	0	3.20695e+06	0	155403	FALSE	High	Master Protein	P0ADG4	Nus factor SuhB OS=Escherichia coli (strain K12) OX=83333 GN=suhB PE=1 SV=1 UPId=UP000000625 PPId=UP000000625	0	134.704	86	21	449	21	267	29.2	6.96	1447.57	21	0	2.6642e+08	2.74358e+08	1.82088e+08	6.69628e+08	3.19746e+08	3.85322e+08	0	0	0	0.00478915	0	0.000403308	0	0.00173082	0	-15	0.322169
[R].VGAAVGAGAGNEERVDALVAAGVDVLLIDSSHGHSEGVLQR.[I]	0	1	1	31	P0ADG7	P0ADG7 [220-260]		1	3996.05	0	0	0	3.02087e+06	6.06672e+06	2.00379e+07	FALSE	High	Master Protein	P0ADG7	Inosine-5'-monophosphate dehydrogenase OS=Escherichia coli (strain K12) OX=83333 GN=guaB PE=1 SV=1 UPId=UP000000625 PPId=UP000000625	0	378.818	72	23	840	18	488	52	6.42	3184.43	23	8	1.70378e+09	7.73345e+08	2.69774e+09	3.34388e+09	1.93555e+09	1.5232e+09	0	0	0	0.000903402	0.00313436	0.0131551	0	0.00573095	0	-15	0.202869
[V].ADAVEALEGTGIPVIADGGIR.[F]	0	1	1	14	P0ADG7	P0ADG7 [322-342]		0	2024.07	0	0	0	1.64052e+06	326134	0	FALSE	High	Master Protein	P0ADG7	Inosine-5'-monophosphate dehydrogenase OS=Escherichia coli (strain K12) OX=83333 GN=guaB PE=1 SV=1 UPId=UP000000625 PPId=UP000000625	0	378.818	72	23	840	18	488	52	6.42	3184.43	23	8	1.70378e+09	7.73345e+08	2.69774e+09	3.34388e+09	1.93555e+09	1.5232e+09	0	0	0	0.000490602	0.000168496	0	0	0.000219699	0	-15	0.201581
[R].GMGSLGAMSK.[G]	1xOxidation [M2]	1	1	1	P0ADG7	P0ADG7 [387-396]		0	970.433	484875	230724	0	0	0	0	FALSE	High	Master Protein	P0ADG7	Inosine-5'-monophosphate dehydrogenase OS=Escherichia coli (strain K12) OX=83333 GN=guaB PE=1 SV=1 UPId=UP000000625 PPId=UP000000625	0	378.818	72	23	840	18	488	52	6.42	3184.43	23	8	1.70378e+09	7.73345e+08	2.69774e+09	3.34388e+09	1.93555e+09	1.5232e+09	0.000284587	0.000298345	0	0	0	0	0.000194311	0	#DIV/0!	15	0.116338
[A].IALAQEGGIGFIHK.[N]	0	1	1	3	P0ADG7	P0ADG7 [59-72]		0	1453.82	0	0	0	44075.3	0	1.01467e+06	FALSE	High	Master Protein	P0ADG7	Inosine-5'-monophosphate dehydrogenase OS=Escherichia coli (strain K12) OX=83333 GN=guaB PE=1 SV=1 UPId=UP000000625 PPId=UP000000625	0	378.818	72	23	840	18	488	52	6.42	3184.43	23	8	1.70378e+09	7.73345e+08	2.69774e+09	3.34388e+09	1.93555e+09	1.5232e+09	0	0	0	1.31809e-05	0	0.000666139	0	0.00022644	0	-15	0.361287
[R].VVMTEELLPAPIPASK.[A]	0	1	1	9	P0ADI4	P0ADI4 [200-215]		0	1694.94	0	0	0	1.10359e+07	5.20796e+06	0	FALSE	High	Master Protein	P0ADI4	Enterobactin synthase component B OS=Escherichia coli (strain K12) OX=83333 GN=entB PE=1 SV=1 UPId=UP000000625 PPId=UP000000625	0	30.852	26	6	22	6	285	32.5	5.25	56.48	6	0	21032.7	3.82325e+07	4.34898e+07	5.93547e+06	775461	2.42964e+07	0	0	0	1.85931	6.71595	0	0	2.85842	0	-15	0.226546
[Y].GYSQQVNQAMDSGLRPVVDSVNAIR.[V]	0	1	1	6	P0ADK0	P0ADK0 [75-99]		0	2704.35	0	0	0	1.48933e+07	7.88235e+06	0	FALSE	High	Master Protein	P0ADK0	Uncharacterized protein YiaF OS=Escherichia coli (strain K12) OX=83333 GN=yiaF PE=4 SV=2 UPId=UP000000625 PPId=UP000000625	0	34.4	29	5	48	4	236	25.6	6.55	119.06	5	1	4.97495e+07	3.9383e+07	2.63404e+07	2.55885e+07	3.81514e+07	2.23883e+07	0	0	0	0.58203	0.206607	0	0	0.262879	0	-15	0.197676
[K].AVLDELNK.[G]	0	1	1	2	P0ADY1	P0ADY1 [284-291]		0	901.499	1.23643e+06	6.807e+06	0	0	0	0	FALSE	High	Master Protein	P0ADY1	Periplasmic chaperone PpiD OS=Escherichia coli (strain K12) OX=83333 GN=ppiD PE=1 SV=1 UPId=UP000000625 PPId=UP000000625	0	239.414	67	24	324	17	623	68.1	5.07	961.02	24	8	4.13127e+07	7.65769e+07	1.16655e+08	6.27142e+07	1.09099e+08	2.66386e+08	0.0299286	0.0888911	0	0	0	0	0.0396065	0	#DIV/0!	15	0.203927
[K].DKPSYGMATDMQGNVVLLALDEVK.[Q]	0	1	1	2	P0ADY1	P0ADY1 [553-576]		0	2594.28	0	6.25182e+06	1.58775e+07	0	0	0	FALSE	High	Master Protein	P0ADY1	Periplasmic chaperone PpiD OS=Escherichia coli (strain K12) OX=83333 GN=ppiD PE=1 SV=1 UPId=UP000000625 PPId=UP000000625	0	239.414	67	24	324	17	623	68.1	5.07	961.02	24	8	4.13127e+07	7.65769e+07	1.16655e+08	6.27142e+07	1.09099e+08	2.66386e+08	0	0.081641	0.136106	0	0	0	0.0725823	0	#DIV/0!	15	0.140382
[K].DKPSYGMATDMQGNVVLLALDEVK.[Q]	1xOxidation [M]	1	1	10	P0ADY1	P0ADY1 [553-576]		0	2594.28	0	1.8838e+06	1.17194e+06	0	0	0	FALSE	High	Master Protein	P0ADY1	Periplasmic chaperone PpiD OS=Escherichia coli (strain K12) OX=83333 GN=ppiD PE=1 SV=1 UPId=UP000000625 PPId=UP000000625	0	239.414	67	24	324	17	623	68.1	5.07	961.02	24	8	4.13127e+07	7.65769e+07	1.16655e+08	6.27142e+07	1.09099e+08	2.66386e+08	0	0.0246001	0.0100462	0	0	0	0.0115488	0	#DIV/0!	15	0.181136
[V].EYWVALIQPGK.[V]	0	1	1	1	P0ADY7	P0ADY7 [90-100]		0	1303.7	113621	4.43017e+06	0	0	0	0	FALSE	High	Master Protein	P0ADY7	50S ribosomal protein L16 OS=Escherichia coli (strain K12) OX=83333 GN=rplP PE=1 SV=1 UPId=UP000000625 PPId=UP000000625	0	73.83	45	5	372	5	136	15.3	11.22	1019.91	5	0	4.84346e+08	1.29648e+09	2.94143e+08	5.66135e+08	3.60747e+08	1.32954e+09	0.000234586	0.00341707	0	0	0	0	0.00121722	0	#DIV/0!	15	0.331327
[A].LNDTTEVVIK.[R]	0	1	1	3	P0ADZ7	P0ADZ7 [85-94]		0	1131.63	262393	2.72142e+06	0	0	0	0	FALSE	High	Master Protein	P0ADZ7	Sec translocon accessory complex subunit YajC OS=Escherichia coli (strain K12) OX=83333 GN=yajC PE=1 SV=1 UPId=UP000000625 PPId=UP000000625	0	38.802	46	5	112	2	110	11.9	9.58	320.87	5	3	4.39274e+07	3.84748e+07	6.0309e+07	3.55105e+07	2.53263e+07	3.33399e+07	0.00597333	0.0707325	0	0	0	0	0.0255686	0	#DIV/0!	15	0.322031
[A].NTPVALVFGR.[E]	0	1	1	1	P0AE01	P0AE01 [106-115]		0	1073.61	106417	5.4575e+06	0	0	0	0	FALSE	High	Master Protein	P0AE01	tRNA (cytidine/uridine-2'-O-)-methyltransferase TrmJ OS=Escherichia coli (strain K12) OX=83333 GN=trmJ PE=1 SV=1 UPId=UP000000625 PPId=UP000000625	0	80.536	49	8	108	5	246	27	6	287.1	8	3	9.10556e+07	7.97175e+07	1.32453e+07	8.10321e+07	6.35274e+07	5.0727e+07	0.0011687	0.0684605	0	0	0	0	0.0232097	0	#DIV/0!	15	0.363003
[Q].QLDPIYVDVTQSSNDFLR.[L]	0	1	1	30	P0AE06	P0AE06 [208-225]		0	2110.05	1.39055e+06	2.55659e+07	1.3529e+07	0	0	0	FALSE	High	Master Protein	P0AE06	Multidrug efflux pump subunit AcrA OS=Escherichia coli (strain K12) OX=83333 GN=acrA PE=1 SV=1 UPId=UP000000625 PPId=UP000000625	0	170.248	72	18	286	15	397	42.2	7.99	743.68	18	3	5.90046e+07	4.05407e+07	9.88129e+07	9.25496e+07	2.34005e+08	1.70818e+08	0.0235667	0.630623	0.136915	0	0	0	0.263702	0	#DIV/0!	15	0.229974
[V].ETRPIVASQAIGDK.[W]	0	1	1	1	P0AE06	P0AE06 [333-346]		0	1484.81	0	0	0	227939	54506.3	0	FALSE	High	Master Protein	P0AE06	Multidrug efflux pump subunit AcrA OS=Escherichia coli (strain K12) OX=83333 GN=acrA PE=1 SV=1 UPId=UP000000625 PPId=UP000000625	0	170.248	72	18	286	15	397	42.2	7.99	743.68	18	3	5.90046e+07	4.05407e+07	9.88129e+07	9.25496e+07	2.34005e+08	1.70818e+08	0	0	0	0.00246288	0.000232928	0	0	0.000898604	0	-15	0.31618
[E].GEATLAPSLDLVGKI.[-]	0	1	1	14	P0AE08	P0AE08 [173-187]		1	1483.84	4.57725e+06	1.34311e+06	661676	0	0	0	FALSE	High	Master Protein	P0AE08	Alkyl hydroperoxide reductase C OS=Escherichia coli (strain K12) OX=83333 GN=ahpC PE=1 SV=2 UPId=UP000000625 PPId=UP000000625	0	174.553	84	13	653	10	187	20.7	5.17	2131.37	13	4	1.56255e+09	1.28882e+09	5.86297e+09	4.57162e+09	2.29275e+09	2.37235e+09	0.00292935	0.00104213	0.000112857	0	0	0	0.00136144	0	#DIV/0!	15	0.175706
[R].ASNSTYKPLPQAGAFGEEVIVNSEY.[-]	0	1	1	12	P0AE22	P0AE22 [213-237]		0	2671.29	0	0	0	3.75638e+06	4.79186e+06	0	FALSE	High	Master Protein	P0AE22	Class B acid phosphatase OS=Escherichia coli (strain K12) OX=83333 GN=aphA PE=1 SV=1 UPId=UP000000625 PPId=UP000000625	0	66.853	46	7	101	7	237	26.1	7.43	267.35	7	0	3.96079e+07	6.71761e+07	1.92755e+07	1.89946e+08	7.7619e+07	4.63238e+07	0	0	0	0.0197761	0.0617356	0	0	0.0271706	0	-15	0.209776
[K].TSNHHDVVLNWLK.[E]	0	1	1	5	P0AE52	P0AE52 [141-153]		0	1562.81	0	0	0	0	2.2883e+06	606763	FALSE	High	Master Protein	P0AE52	Peroxiredoxin Bcp OS=Escherichia coli (strain K12) OX=83333 GN=bcp PE=1 SV=1 UPId=UP000000625 PPId=UP000000625	0	84.767	75	9	216	9	156	17.6	5.24	609.03	9	0	2.81279e+08	6.29593e+08	1.01186e+08	1.85861e+08	1.25425e+08	2.84831e+08	0	0	0	0	0.0182445	0.00213026	0	0.00679158	0	-15	0.303659
[A].GVDVLGISTDKPEK.[L]	0	1	1	3	P0AE52	P0AE52 [64-77]		0	1457.78	695954	356511	457847	0	0	0	FALSE	High	Master Protein	P0AE52	Peroxiredoxin Bcp OS=Escherichia coli (strain K12) OX=83333 GN=bcp PE=1 SV=1 UPId=UP000000625 PPId=UP000000625	0	84.767	75	9	216	9	156	17.6	5.24	609.03	9	0	2.81279e+08	6.29593e+08	1.01186e+08	1.85861e+08	1.25425e+08	2.84831e+08	0.00247425	0.000566257	0.00452482	0	0	0	0.00252178	0	#DIV/0!	15	0.0920037
[K].ELLNFTLLSDEDHQVCEQFGVWGEK.[S]	1xCarbamidomethyl [C16]	1	1	9	P0AE52	P0AE52 [85-109]		0	2993.4	5.04818e+06	2.36581e+06	8.61498e+06	0	0	0	FALSE	High	Master Protein	P0AE52	Peroxiredoxin Bcp OS=Escherichia coli (strain K12) OX=83333 GN=bcp PE=1 SV=1 UPId=UP000000625 PPId=UP000000625	0	84.767	75	9	216	9	156	17.6	5.24	609.03	9	0	2.81279e+08	6.29593e+08	1.01186e+08	1.85861e+08	1.25425e+08	2.84831e+08	0.0179472	0.00375769	0.0851402	0	0	0	0.0356151	0	#DIV/0!	15	0.228907
[R].DMALIGQALIR.[D]	0	1	1	6	P0AEB2	P0AEB2 [193-203]		0	1200.68	0	0	0	0	8.88352e+06	333427	FALSE	High	Master Protein	P0AEB2	D-alanyl-D-alanine carboxypeptidase DacA OS=Escherichia coli (strain K12) OX=83333 GN=dacA PE=1 SV=1 UPId=UP000000625 PPId=UP000000625	0	161.77	70	18	240	18	403	44.4	8.28	700.16	18	0	8.79418e+07	6.04904e+07	5.38811e+07	5.14997e+07	1.08244e+08	2.95938e+08	0	0	0	0	0.0820698	0.00112668	0	0.0277321	0	-15	0.365122
[I].LIAVDLSPESK.[V]	0	1	1	7	P0AED0	P0AED0 [7-17]		0	1171.66	0	0	0	145351	1.23027e+06	2.25981e+06	FALSE	High	Master Protein	P0AED0	Universal stress protein A OS=Escherichia coli (strain K12) OX=83333 GN=uspA PE=1 SV=2 UPId=UP000000625 PPId=UP000000625	0	213.419	90	11	474	11	144	16.1	5.29	2527.95	11	0	1.10589e+09	6.31451e+08	6.39938e+08	5.18801e+08	5.95839e+08	7.18795e+08	0	0	0	0.000280166	0.00206476	0.00314389	0	0.00182961	0	-15	0.0935737
[K].VMQAGAAGYLSK.[G]	1xOxidation [M2]	1	1	1	P0AED5	P0AED5 [93-104]		0	1211.61	0	0	0	1.75871e+06	0	314579	FALSE	High	Master Protein	P0AED5	Response regulator UvrY OS=Escherichia coli (strain K12) OX=83333 GN=uvrY PE=1 SV=1 UPId=UP000000625 PPId=UP000000625	0	40.132	45	7	46	7	218	23.9	7.02	101.13	7	0	7.98075e+06	5.56695e+06	2.36035e+07	1.73692e+07	2.6257e+07	4.53273e+06	0	0	0	0.101254	0	0.0694015	0	0.0568853	0	-15	0.129785
[truncated: 530 more rows]
[truncated: 3 more columns]

## Sheet: Abundance_all_LiP_peptides
Annotated Sequence	Modifications	# Protein Groups	# Proteins	# PSMs	Master Protein Accessions	Positions in Master Proteins	Modifications in Master Proteins	# Missed Cleavages	Theo. MH+ [Da]	MEcPP-7-LiP	MEcPP-8-LiP	MEcPP-9-LiP	MEP-7-LiP	MEP-8-LiP	MEP-9-LiP	Proteins.Checked.1	Proteins.Protein FDR Confidence: Combined	Proteins.Master.1	Proteins.Accession.1	Proteins.Description.1	Proteins.Exp. q-value: Combined	Proteins.Sum PEP Score	Proteins.Coverage [%]	Proteins.# Peptides	Proteins.# PSMs	Proteins.# Unique Peptides	Proteins.# AAs	Proteins.MW [kDa]	Proteins.calc. pI	Proteins.Score Sequest HT: Sequest HT	Proteins.# Peptides (by Search Engine): Sequest HT	Proteins.# Razor Peptides	MEcPP-7 protein abundance	MEcPP-8 protein abundance	MEcPP-9 protein abundance	MEP-7 protein abundance	MEP-8 protein abundance	MEP-9 protein abundance	Normalized_MEcPP-7-LiP	Normalized_MEcPP-8-LiP	Normalized_MEcPP-9-LiP	Normalized_MEP-7-LiP	Normalized_MEP-8-LiP	Normalized_MEP-9-LiP	Mean MEcPP-LiP_peptide_abundance	Mean MEP-LiP_peptide_abundance	Fold change (MEcPP/MEP)	Log2(Fold change)	p value (t-test on normalized value)
[truncated: 19,832 more rows]
[truncated: 3 more columns]

[truncated: 1 more sheets: Annotation]
