# Supplementary material for: An evolutionarily conserved metabolite inhibits biofilm formation in Escherichia coli K-12
Source: Nat Commun. 2024 Nov 21;15:10079. doi: 10.1038/s41467-024-54501-w (PMC11582573; doi:10.1038/s41467-024-54501-w)
Supplement: Supplementary file 12 — Source Data [file 41467_2024_54501_MOESM12_ESM.xlsx]

## Sheet: Fig1b
MEcPP concentrations in E. coli exposed to varying concentrations of benzyl viologen or CRISPRi constructs
MEcPP level in E. coli cells (nmol/g)
Benzyl viologen treatment					CRISPRi strains
0 µM	5 µM	10 µM	50 µM		ctrl	ispg-1d	ispg-2d
6.78041	131.073	130.67	449.243		2.36893	442.716	741.882
7.13628	118.791	147.776	386.721		6.36052	404.789	539.602
6.92558	139.18	190.812	472.63		2.3027	433.6	459.961
5.46376	111.678	216.116	484.723

## Sheet: Fig2c, d
	OD570 of dissolved crystal violet-stained biofilm
	ctrl-d	ispg-1d	ispg-2d		0 µM BV	5 µM BV	10 µM BV
	0.421883	0.157083	0.0752833		0.410083	0.25105	0.168883
	0.560683	0.192883	0.0654833		0.396383	0.226883	0.162717
	0.644183	0.203483	0.0731833		0.367083	0.187483	0.14025
	0.686483	0.237183	0.0719833		0.336417	0.226317	0.144383
	0.662783	0.225883	0.0964833		0.30795	0.19035	0.119683
	0.732283	0.226883	0.0781833		0.413383	0.246417	0.163317
	0.702283	0.212883	0.0852833		0.340183	0.202083	0.13375
	0.669583	0.161483	0.0755833		0.36465	0.211117	0.13875
					0.359083	0.18715	0.160217
					0.35435	0.197217	0.144883
	Bacterial growth (OD600nm)
	ctrl-d	ispg-1d	ispg-2d		0 µM BV	5 µM BV	10 µM BV
	0.315278	0.197678	0.196578		0.308251	0.308818	0.278318
	0.296278	0.240878	0.270878		0.317051	0.322685	0.290885
	0.320478	0.281978	0.245078		0.314851	0.311651	0.299351
	0.336278	0.280478	0.228978		0.301518	0.312651	0.290985
	0.337378	0.221978	0.249078		0.295751	0.280585	0.261118
	0.332678	0.283478	0.242878		0.345285	0.320085	0.300118
	0.303978	0.270078	0.247078		0.358885	0.336585	0.313351
	0.274678	0.192278	0.218978		0.350585	0.314085	0.308151
					0.342751	0.317451	0.303851
					0.302985	0.274451	0.261251
	Relative biofilm mass (OD570nm/OD600nm)
	ctrl-d	ispg-1d	ispg-2d		0 µM BV	5 µM BV	10 µM BV
	1.33813	0.794642	0.382969		1.33036	0.812938	0.6068
	1.89242	0.800751	0.241745		1.25022	0.703111	0.559385
	2.01007	0.721628	0.298612		1.1659	0.601581	0.468514
	2.04142	0.845639	0.314368		1.11574	0.723864	0.496188
	1.96451	1.01759	0.387362		1.04125	0.678404	0.45835
	2.20118	0.800356	0.321904		1.19722	0.769848	0.544175
	2.31031	0.788229	0.345167		0.94789	0.600393	0.426838
	2.4377	0.839842	0.345164		1.04012	0.672164	0.450266
					1.04765	0.58954	0.527287
					1.16953	0.718586	0.554575

## Sheet: Suplementary Fig.2
Relative expression level of ispG
ctrl-d	ispg-1d	ispg-2d
1.00452	0.353893	0.0751683
1.06031	0.112275	0.0472526
0.935088	0.115088	0.0362029
		0.0427624
		0.0260874
		0.0328177

## Sheet: Fig3a
OD570 of dissolved crystal violet-stained biofilm
ispg-2	ctrl	ispg-2 fimE::Tn5	ispg-2 ∆fimE::kan #1	ispg-2 ∆fimE::kan #2	ispg-2 ∆fimE::kan #3	ispg-2 ∆fimE::kan #4	ispg-2 fimE::Tn5 pTrc-fimE-sfGFP	ispg-2 fimE::Tn5 pTrc-fimE-FLAG
0.218244	0.519444	0.595644	0.688644	0.602944	0.749944	0.832744	0.0231444	0.0164444
0.222144	0.584744	0.620344	0.720444	0.558744	0.741344	0.811044	0.0280444	0.0187444
0.249944	0.573144	0.580344	0.599444	0.543944	0.695144	0.663944	0.0307444	0.0182444
0.241344	0.636344	0.566644	0.709444	0.504044	0.725244	0.790044	0.0301444	0.0163444
0.243344	0.640644	0.591344	0.609244	0.608444	0.633444	0.766644	0.0285444	0.0145444
Bacterial growth (OD600nm)
ispg-2	ctrl	ispg-2 fimE::Tn5	ispg-2 ∆fimE::kan #1	ispg-2 ∆fimE::kan #2	ispg-2 ∆fimE::kan #3	ispg-2 ∆fimE::kan #4	ispg-2 fimE::Tn5 pTrc-fimE-sfGFP	ispg-2 fimE::Tn5 pTrc-fimE-FLAG
0.313638	0.339538	0.389538	0.359738	0.337738	0.358938	0.416338	0.327438	0.226238
0.321138	0.347038	0.432138	0.363138	0.357538	0.372938	0.402638	0.324038	0.553938
0.273338	0.344138	0.372138	0.343338	0.337738	0.373238	0.431438	0.318838	0.217638
0.289638	0.321138	0.391538	0.366338	0.355538	0.367538	0.399538	0.340238	0.213938
0.288938	0.324538	0.389838	0.357838	0.361538	0.408538	0.426038	0.349338	0.229738
Relative biofilm mass (OD570nm/OD600nm)
ispg-2	ctrl	ispg-2 fimE::Tn5	ispg-2 ∆fimE::kan #1	ispg-2 ∆fimE::kan #2	ispg-2 ∆fimE::kan #3	ispg-2 ∆fimE::kan #4	ispg-2 fimE::Tn5 pTrc-fimE-sfGFP	ispg-2 fimE::Tn5 pTrc-fimE-FLAG
0.695848	1.52986	1.5291	1.91429	1.78524	2.08934	2.00016	0.0706834	0.0726865
0.691741	1.68496	1.43552	1.98394	1.56275	1.98785	2.01433	0.0865468	0.0338385
0.914415	1.66545	1.55949	1.74593	1.61055	1.86247	1.53891	0.0964265	0.0838293
0.833262	1.98153	1.44723	1.93658	1.41769	1.97325	1.97739	0.0885981	0.076398
0.842203	1.97402	1.5169	1.70257	1.68293	1.55051	1.79947	0.0817101	0.0633088

## Sheet: Fig3b
Apparent fimbriae number/cell
ispg-2	ctrl	ispg-2 fimE::Tn5
0	28	0
4	0	10
6	2	51
0	18	10
0	21	22
0	0	2
0	1	11
1	8	47
0	24	3
0	29	2
0	0	1
0	0	0
0	16	1
0	7	5
0	15	0
0	0	1
0	0	76
4	0	1
0	4	48
0	1	0
52	3	0
34	12	0
33	0	0
0	0	52
0	0	48
23	0	0
26	0	0
0	0	0
0	1	18
0	0	18
0	0	0
0	0	0
20	21	0
0	0	0
0	1	0
0	0	0
41	0	35
9	27	10
0	22	0
0	0	0
0	1	82
0	8	26
1	18	2
2	5	0
0	0	71
0	1	0
0	5	0
4	46	0
0	13	2
0	124	0
0	6	0
0	1	3
0	0	2
1	13	0
0	9	0
26	0	45
0	0	2
0	0	4
0	0	4
0	6	1
0	23	2
15	0	64
0	0	68
0	0	22
0	0	0
0	0	262
14	0	66
0	0	65
0	0	38
2	0	19
2	5	106
0	0	16
0	0	15
0	0	0
0	0	0
19	0	3
0	0	18
0	1	43
0	89	32
0	8	0
0	0	0
0	0	1
0	0	1
0	5	8
0	2	2
0	4	45
0	1	43
0	1	67
10	0	2
7	0	4
0	0	7
0	0	8
0	0	116
0	0	39
0	0	31
0	0	82
0	0	41
0	0	24
0	1	112
0	89	0
0	0	0
0	0	13
0	0	3
0	0	23
32	0	15
0	0	3
0	0	15
0	1	5
0	1	7
0	29	13
0	0	58
0	0	68
0	0	8
0	0	3
0	22	3
0	25	84
0	1	74
0	0	37
0	2	22
0	0	0
0	0	0
0	0	0
7	0	25
22	0	22
0	0	42
0	12	41
0	17	0
0	1	0
0	0	7
0	0	33
0	0	3
0	0	0
0	0	15
0	0	0
0	0	0
1	21	22
0	0	0
0	0	12
0	0	20
0	0	25
0		47
0		53
0		23
0		18
0		0
0		0
0		0
0		1
0		0
0		0
0		0
0		2
0		0
2		34
0		40
0		1
0		2
1		0
0		0
1		0
0		5
0		0
0		0
0		8
0		59
0		29
49		0
28		3
0
0
1
0
0
0
0
0
0
0
0
0
0
0
0
0
0
0
0
1
7
10
11
4
0
0
0
0
0
0
0
0
0
0
0
0
0
0
0
0
0
1
0
0
0
0
0
0
0
2
0
1
0
0

## Sheet: Fig3c
Apparent fimbriae number/cell
0 µM BV	5 µM BV	10 µM BV
13	14	0
5	9	0
37	0	0
15	59	0
1	11	0
33	13	0
28	39	0
10	44	0
22	1	2
3	0	1
0	0	0
15	4	2
18	2	16
30	0	13
0	0	36
10	0	0
8	0	20
15	3	0
23	0	0
5	0	0
1	0	0
7	0	0
5	0	0
4	0	28
3	0	21
2	0	10
9	25	0
27	0	0
50	0	0
10	0	0
1	2	0
4	0	0
14	0	0
26	0	0
13	0	1
33	15	0
0	33	3
0	29	45
9	18	0
8	0	2
8	0	0
2	0	0
0	1	0
18	0	0
6	26	0
19	0	0
1	0	0
19	0	0
2	0	0
6	6	0
15	0	0
5	1	0
8	0	0
0	0	0
0	0	0
6	0	0
8	0	0
13	7	0
0	17	0
9	6	0
5	2	0
15	6	0
2	1	0
5	0	0
17	60	23
39	2	25
15	1	13
4	4	0
4	0	0
2	1	0
1	7	0
2	2	4
47	21	0
22	1	0
2	0	0
11	0	0
22	0	0
3	0	0
18	0	0
15	33	0
32	32	0
4	0	0
3	1	1
12	4	0
2	0	0
0	0	0
13	0	0
3	0	8
3	0	0
28	0	0
10	1	0
0	0	0
0	5	0
	2	0
	11	0
	14	1
	34	0
	0	28
	0	0
	0	0
	1	0
	36	0
	0	0
	1	0
	2	0
		0
		0
		0
		0
		0
		0
		0
		0
		0
		0
		0
		20
		24
		0
		0
		0
		0
		0
		3
		0
		0
		0
		0
		0
		0
		0
		0
		0
		0
		0
		18
		0
		0
		0
		0
		0
		0
		0
		1
		1
		1
		0
		0
		0
		0
		0
		0
		0
		0
		0
		0
		1

## Sheet: Fig4c
Protein thermal shift assay of IspG											Protein thermal shift assay of IspC											Protein thermal shift assay of H-NS
Temperature	HMBPP			MEcPP			NH4OAc				Temperature	HMBPP			MEcPP			NH4OAc				Temperature	HMBPP			MEcPP			NH4OAc
33	48.1304	51.0833	56.2198	50.759	59.5272	40.4808	38.9429	26.22	50.651		33	13.3144	10.5666	20.0676	10.3675	2.51308	6.81622	11.7485	7.26323	11.0389		35	13.2899	17.491	15.2293	12.5202	13.6639	13.5728	14.2071	16.0806	15.2732
33.4	45.2155	49.0265	55.8734	50.5873	58.872	41.8093	36.5137	25.6362	50.1051		33.4	12.8863	10.9825	20.3779	10.0717	3.10799	7.23484	12.6447	8.06794	12.181		35.4	13.0196	17.4241	16.1059	12.6023	13.1681	12.735	13.6865	16.5707	14.9522
33.8	45.3685	49.4669	56.663	51.3346	58.1105	44.4263	35.4128	26.6654	51.1186		33.8	12.916	10.6314	21.0811	9.71517	4.28256	8.03846	12.8621	9.25426	12.9382		35.8	12.0729	17.0124	16.4086	11.4072	11.9653	12.4958	13.2972	17.6156	15.3308
34.2	47.2567	51.0438	57.4369	52.1156	57.7499	46.2505	34.322	27.1437	52.2071		34.2	14.3249	10.335	21.2312	9.82377	5.60081	9.386	12.8104	9.94604	13.2415		36.2	11.2952	15.8702	16.8438	10.0788	10.9249	11.6705	13.2744	18.0833	14.9062
34.6	49.3342	52.0255	58.9696	53.5764	58.0664	47.767	32.8666	27.876	52.0494		34.6	15.591	10.7385	20.5564	9.69779	5.69644	9.8878	13.6099	9.88539	14.7383		36.6	10.1427	14.451	16.7364	8.92145	9.93213	10.0496	12.6719	18.4321	13.9048
35	51.6279	52.7195	61.1405	54.3978	58.3463	49.9868	32.1692	29.4129	53.0139		35	15.6499	11.1376	20.5744	9.70314	5.2694	9.56015	13.2625	9.47593	15.8928		37	9.31972	13.7919	15.8149	7.74472	8.91561	9.53573	11.9855	18.6806	13.9781
35.4	53.1929	53.574	62.5866	54.2015	57.9212	51.6293	31.6676	29.5829	54.2922		35.4	15.9257	11.3191	20.3821	9.81824	5.4866	9.86001	12.3432	9.38837	15.7202		37.4	8.99831	13.159	14.687	6.3909	7.85456	9.2669	11.4619	17.8615	13.8725
35.8	53.6019	54.3775	63.3939	53.9933	57.3186	52.3746	30.78	28.5417	53.1356		35.8	15.7761	11.7494	19.7032	9.69096	5.26851	9.4441	12.6552	9.28376	16.0803		37.8	9.2293	12.4501	14.4121	5.41325	7.01449	8.25554	11.1172	16.7184	13.0054
36.2	53.6437	54.7477	64.2182	53.7413	57.0043	52.5592	30.0007	27.9634	51.5185		36.2	14.7889	11.7812	19.5479	9.62619	5.11911	8.70419	13.1682	9.23184	16.9469		38.2	10.098	12.1362	14.255	4.70146	6.32285	7.30136	10.5737	15.6151	13.2602
36.6	53.4144	54.5019	63.9476	53.2068	56.9402	52.9835	29.3303	26.7517	51.0485		36.6	14.0574	11.0188	20.1547	9.45296	6.2795	8.77774	13.0319	9.91036	16.5133		38.6	10.7335	12.0796	14.2013	3.47128	4.92416	6.51029	9.97529	14.4287	13.8732
37	53.7488	54.6113	63.0619	52.4418	57.0174	53.5413	27.9901	24.7288	49.6315		37	13.6113	10.0197	20.1574	8.61296	7.52793	9.05237	13.2806	10.9894	16.3253		39	10.6667	11.1937	13.6601	1.27307	2.65602	5.30717	9.75266	14.0895	13.1698
37.4	55.3606	54.8326	62.8629	52.2028	57.2486	54.5222	27.1454	23.9425	48.2101		37.4	13.4581	9.01085	19.9211	8.21977	7.51561	8.96167	13.8598	11.5187	17.2396		39.4	10.551	10.3575	13.0031	-0.84587	0.541156	3.80274	9.4168	13.9695	12.5883
37.8	57.0515	54.7702	63.4734	52.6174	57.2793	56.4814	26.5984	23.7533	48.3681		37.8	13.6682	8.83098	20.0309	8.21407	7.627	9.63944	13.5108	11.7738	17.1381		39.8	9.88152	10.5239	12.0986	-3.28385	-1.75625	1.88592	8.49989	13.7159	12.0545
38.2	58.3497	55.3063	64.6317	52.9221	57.0384	59.9556	26.258	23.172	49.2587		38.2	13.5644	9.25857	19.69	7.86312	7.97385	10.5383	12.9215	11.9417	17.0123		40.2	7.8602	10.2925	10.9784	-6.38144	-4.62938	0.097862	7.60518	13.6723	10.9374
38.6	60.1059	56.7446	65.7687	53.4182	56.5167	64.2241	26.0073	22.8247	49.341		38.6	12.7816	8.99682	18.8919	7.92782	7.66792	10.8377	12.4046	11.383	17.9267		40.6	6.51206	9.72683	9.70226	-9.20916	-7.6166	-2.22064	7.61265	12.8409	10.1101
39	61.3486	57.5346	67.3733	55.0955	55.3709	68.6262	25.8035	23.0333	49.1223		39	12.5804	8.80156	18.4034	8.70542	7.02186	11.0271	11.9333	10.6188	17.8579		41	5.80032	9.60569	8.74253	-11.6186	-10.3729	-4.95977	7.04979	11.219	9.74045
39.4	61.0894	58.5424	68.684	56.2685	54.6717	73.1381	25.6105	22.6738	48.4776		39.4	12.2193	9.37875	18.3667	9.14836	6.60161	10.7684	11.3814	9.96914	17.1133		41.4	4.75001	9.11376	8.16437	-14.3878	-13.3985	-7.5966	6.41059	9.74265	9.46523
39.8	60.3788	59.2645	68.8937	55.9677	54.6216	77.5781	25.3959	21.888	47.1235		39.8	11.3005	8.89663	18.351	9.16994	6.38785	10.0544	11.355	9.50005	17.0197		41.8	3.94372	7.97853	6.89228	-17.4354	-16.688	-10.6151	6.40264	8.38716	9.65294
40.2	60.2725	58.9727	68.2377	55.8524	54.2642	81.2222	24.5817	20.4715	44.5285		40.2	10.5101	8.26014	18.1827	8.88703	6.15125	9.23861	10.9937	9.2036	16.2039		42.2	3.61489	7.50564	5.71546	-20.2038	-20.1007	-14.4205	5.59146	7.14086	9.02246
40.6	59.5272	58.6785	68.06	55.6859	53.9952	83.8232	22.874	18.2946	41.1637		40.6	10.0678	8.59227	18.1289	8.24093	6.01628	8.32272	10.6917	9.65786	15.2484		42.6	3.06965	6.98556	5.44467	-23.3972	-23.0747	-18.1199	3.90235	6.82601	8.19929
41	58.0021	58.7573	67.7408	53.9292	53.8676	86.5155	20.5476	15.2743	38.5079		41	9.71466	8.73953	18.0567	7.23147	5.96224	7.52021	10.9863	9.673	14.847		43	2.43607	6.09616	4.78827	-26.8072	-25.8339	-21.4867	2.84934	6.46128	7.71045
41.4	57.3643	57.5446	67.2237	52.2035	52.8836	88.7831	17.2431	11.3014	35.9507		41.4	9.5664	8.49345	17.3412	6.24603	6.88748	7.44522	10.8847	9.09641	14.3871		43.4	2.30447	5.47787	3.67374	-29.6589	-29.2368	-24.5446	2.26821	5.76623	6.63111
41.8	56.9063	56.058	66.6467	51.2098	51.8177	89.4057	12.8708	6.98813	32.3261		41.8	9.16726	8.83249	16.4262	5.81423	7.00336	7.39398	10.6038	8.38468	14.4681		43.8	2.06576	4.28029	3.99014	-32.7451	-33.2652	-27.9228	1.21239	5.65374	5.53542
42.2	55.1072	54.8284	65.7969	49.6873	50.4364	88.3237	7.4448	2.59508	28.3419		42.2	9.15628	8.26774	15.6454	5.70031	6.39706	7.43473	11.3742	8.01261	14.7439		44.2	2.16	2.77402	4.76735	-36.2134	-36.9363	-30.8347	1.15014	5.37908	5.77094
42.6	53.3798	52.6121	64.4194	47.5956	48.3024	86.0748	1.42483	-2.43372	24.5523		42.6	9.57659	7.51159	14.6397	5.64912	6.1312	7.75589	11.6801	7.71525	14.3881		44.6	2.22011	1.67208	4.17725	-39.3586	-40.8131	-32.8854	1.92511	4.41561	5.55923
43	52.1299	49.8805	62.1288	46.2429	46.3032	82.122	-5.23938	-8.20212	19.886		43	9.20334	7.27336	13.6753	5.52919	5.68912	7.79371	10.9681	7.75593	14.3683		45	2.1877	0.89373	4.20623	-42.243	-45.2782	-35.9809	2.04023	3.61144	5.01905
43.4	49.8592	48.1401	59.5712	44.7454	43.8802	76.299	-12.0824	-13.8295	14.7882		43.4	8.27591	6.24083	13.8599	5.12032	4.30583	7.94066	10.676	8.42488	14.8019		45.4	1.92823	0.506911	5.54429	-45.5064	-48.564	-39.6936	0.992448	3.30171	5.24411
43.8	47.4351	46.8188	57.5136	42.8658	40.5454	69.7976	-18.7885	-19.6389	10.4609		43.8	8.49262	5.04314	14.456	4.66563	3.79954	8.63448	10.0061	9.50949	14.1553		45.8	1.94706	0.884395	5.59406	-47.2836	-49.9799	-40.8488	0.393014	2.13354	5.00802
44.2	45.6234	45.1187	55.7833	41.1288	37.5833	63.9907	-24.9558	-25.9608	6.72181		44.2	8.37742	4.9977	14.8356	4.83399	3.83778	8.95655	8.7971	9.60553	13.3249		46.2	1.80862	1.14298	4.34318	-47.3228	-50.7266	-41.2043	-0.02573	0.662518	3.86306
44.6	43.9031	43.6559	53.4497	39.0169	34.7444	58.1375	-31.0708	-31.9483	3.11122		44.6	7.43972	4.68908	15.1939	4.68626	2.81423	9.05539	8.51423	8.5572	13.0778		46.6	1.37513	1.2129	3.94924	-46.1007	-49.6248	-42.0511	-1.18797	0.128562	3.01993
45	42.6487	42.5351	51.3717	36.9242	31.8816	52.2846	-36.3342	-37.1375	-0.74387		45	7.38157	3.75087	15.3269	4.51298	1.97527	9.3428	8.28915	7.71572	12.6851		47	1.02996	1.7801	3.59768	-42.7493	-45.5616	-39.9736	-2.34923	0.013633	2.3793
45.4	42.1803	40.6246	49.2137	34.9194	29.5629	47.0218	-41.1766	-42.0619	-5.05251		45.4	7.13861	3.82017	14.3013	4.32881	1.64983	8.96726	7.69405	6.67222	11.4054		47.4	0.968044	1.68755	1.90611	-37.8199	-40.338	-35.8461	-2.36725	-0.46245	1.80888
45.8	41.475	38.2216	46.6625	32.4521	27.5748	42.3248	-45.5006	-46.6594	-9.06515		45.8	5.53585	3.74984	12.6331	3.63903	0.96696	8.25151	7.2089	4.88435	10.6458		47.8	0.709035	0.858714	0.795624	-32.7904	-35.0056	-32.2718	-2.2764	-0.52815	2.08241
46.2	40.2906	36.3256	44.165	29.3004	25.3482	37.3576	-49.0212	-50.4743	-13.1791		46.2	4.1837	2.93765	11.5711	2.46718	-0.07718	7.7877	6.59555	4.37106	11.1116		48.2	0.308818	0.697923	1.23469	-27.417	-28.9943	-28.0376	-3.15423	0.062441	2.39297
46.6	38.9285	34.4754	42.6051	26.8853	22.8458	33.0858	-51.5697	-52.8798	-17.0133		46.6	3.18822	2.16252	11.091	1.24284	-0.3876	7.51787	5.78317	4.7367	11.1109		48.6	0.515953	0.924813	1.72824	-22.044	-23.0595	-22.1326	-3.52367	-0.18976	2.5003
47	37.2483	32.5918	41.7083	24.2534	20.01	30.3815	-52.8598	-53.7135	-19.6818		47	1.5916	1.87128	10.0099	-0.00424	-0.63856	6.94677	5.24802	4.44714	10.7709		49	0.438151	-0.09528	2.15171	-18.0081	-18.1613	-16.7368	-3.09531	-0.69241	3.01176
47.4	35.0157	31.3715	40.8189	20.8827	17.485	27.9412	-52.9715	-53.8236	-20.747		47.4	0.752348	1.58602	8.87963	-0.55297	-1.16902	6.42508	4.99434	4.25542	11.2392		49.4	0.189781	-0.59227	3.3943	-14.3989	-13.7939	-11.8568	-3.17395	-0.17006	3.207
47.8	33.2983	30.5107	38.9877	17.8912	14.5207	25.3554	-52.1205	-53.2035	-21.3224		47.8	0.744857	1.07017	8.64023	-0.77769	-2.39456	5.9706	4.87284	4.32789	11.3717		49.8	0.286623	0.10083	4.78715	-10.4386	-9.86363	-7.34094	-3.88383	-0.35408	2.50049
48.2	32.1785	29.2791	36.2748	15.6477	10.8273	23.4486	-50.052	-50.4087	-21.2492		48.2	0.769019	0.26024	8.23312	-1.64196	-4.18421	5.26998	4.83409	3.61215	10.0262		50.2	0.698792	0.213023	5.15092	-7.54049	-6.19404	-3.61914	-3.62555	-1.57517	2.69247
48.6	30.7641	27.8767	33.2041	12.2903	7.60672	21.035	-45.5919	-46.4085	-19.9038		48.6	0.656982	-0.19141	7.11029	-2.40111	-5.65778	4.28905	4.38055	2.72413	8.75596		50.6	0.959839	0.191998	5.68503	-5.44333	-3.21554	-0.38772	-3.62383	-1.49258	3.41824
49	28.9062	26.028	29.077	8.03513	4.11542	16.3702	-41.0819	-42.5157	-17.867		49	-0.32012	-0.97832	6.69401	-2.85145	-7.15259	3.29234	3.97253	2.05501	7.56487		51	1.58723	0.869204	6.29615	-3.01582	-1.18223	2.27511	-4.11877	-0.80612	3.75011
49.4	26.8694	23.6023	24.7016	4.17226	-0.75795	10.5025	-36.335	-37.2458	-15.7574		49.4	-2.0882	-2.96579	6.89338	-4.11879	-9.44937	2.31114	3.15486	1.22742	6.34837		51.4	2.07571	1.40659	5.89058	-0.48059	0.901678	4.14281	-3.93587	-1.22498	4.7458
49.8	24.3215	20.6554	21.3367	-0.41056	-5.67202	4.06164	-29.811	-29.7288	-13.1141		49.8	-3.87169	-4.49549	6.28043	-6.12417	-11.219	0.727539	2.3696	0.374032	5.35467		51.8	2.33753	1.63777	5.983	1.22317	3.40288	6.17749	-3.00711	-0.57937	6.30355
50.2	21.8194	17.897	18.4723	-5.61192	-10.3886	-3.0894	-22.2693	-22.1015	-9.04208		50.2	-6.23818	-5.41344	5.09031	-7.71351	-12.3263	-0.86498	0.845414	-0.6164	5.08017		52.2	2.78687	2.21828	6.73611	3.26185	5.40111	8.57567	-2.62897	1.48354	7.11141
50.6	19.2413	14.8688	15.4608	-10.2968	-15.9067	-9.80213	-14.9952	-14.6465	-4.2469		50.6	-8.67166	-7.28581	3.80237	-9.39743	-14.7601	-2.33061	-1.06529	-1.77645	4.92058		52.6	3.28742	2.33539	6.90293	6.02032	7.67974	10.0603	-1.55936	2.38041	7.70954
51	16.2177	12.058	13.101	-15.6239	-21.5774	-16.4463	-5.93466	-5.42779	1.10865		51	-10.0428	-9.73395	2.11648	-11.5668	-17.4862	-3.76478	-2.50971	-3.26578	4.67306		53	3.76657	2.89622	7.15022	8.00556	10.7355	11.2415	0.264455	2.42602	8.38827
51.4	13.5071	10.1382	10.6466	-21.839	-27.5852	-22.2211	5.15284	4.82527	7.13654		51.4	-11.0159	-11.4704	-0.00844	-13.853	-19.8604	-5.74939	-3.96693	-4.65425	3.53727		53.4	4.07003	3.71012	8.36209	9.67	13.2581	13.2391	1.03916	2.79658	8.55221
51.8	10.7631	8.0511	7.88043	-27.8429	-34.2102	-26.6932	15.8016	13.7712	13.9922		51.8	-12.8125	-13.8771	-2.08994	-16.5499	-23.1619	-7.59608	-5.78083	-5.87033	2.04708		53.8	4.28484	3.77453	8.42804	12.0934	15.4388	15.2862	1.61214	2.87765	8.95678
52.2	7.20582	5.55469	5.17528	-34.5647	-40.5839	-31.7534	26.1474	22.8094	20.7236		52.2	-14.7343	-17.3039	-4.2167	-19.5323	-26.977	-9.97552	-6.90258	-7.62239	0.16273		54.2	4.83135	3.86486	7.93385	14.1627	18.0628	16.8623	3.05155	2.57078	9.6217
52.6	4.43808	3.18985	1.94041	-41.554	-47.292	-38.0248	36.1561	32.2219	26.1899		52.6	-16.5386	-20.5349	-6.59423	-22.772	-30.5149	-13.3406	-7.93581	-10.4059	-2.68712		54.6	4.80042	4.4456	8.48915	15.4389	19.9714	18.8385	3.41006	3.30611	10.1166
53	2.41804	0.127234	-1.45264	-47.7519	-55.0338	-44.2807	44.9698	39.9408	31.1912		53	-19.5601	-23.7446	-9.34305	-27.2118	-35.2191	-16.5468	-10.6473	-13.3087	-5.763		55	4.71596	5.00878	9.34512	17.2763	21.2187	21.093	2.57107	4.87958	11.168
53.4	-0.2446	-4.08453	-4.22306	-54.3831	-61.9051	-50.572	51.7468	46.0581	36.5059		53.4	-23.8059	-28.295	-12.5138	-32.0114	-40.2937	-19.8826	-13.5356	-16.9703	-8.47165		55.4	5.68703	5.88395	9.23094	18.8731	22.4258	22.8236	3.04365	6.28578	11.8387
53.8	-3.09996	-8.05633	-7.52793	-61.3406	-68.4223	-57.6191	57.1926	51.8637	40.2244		53.8	-28.2837	-33.455	-16.4246	-36.1526	-44.0949	-24.2407	-16.9749	-21.7031	-11.3326		55.8	6.44504	7.21716	9.89764	19.2889	23.4567	23.7981	3.73716	7.65397	12.1231
54.2	-5.91923	-12.3687	-11.2279	-67.1394	-75.8652	-64.2459	61.6913	56.8525	42.7956		54.2	-33.7029	-38.6222	-21.2332	-41.4036	-48.2771	-28.5371	-21.4764	-26.3721	-15.0079		56.2	6.40289	7.79666	11.221	19.3625	23.3037	24.2425	3.24849	8.66742	11.9107
54.6	-9.94058	-16.9695	-14.8178	-73.3396	-82.5275	-69.6576	65.5671	60.859	45.9194		54.6	-40.9039	-45.0649	-26.8169	-47.4226	-53.1789	-32.5165	-26.6028	-30.8967	-18.5712		56.6	7.7603	8.80768	11.6388	20.3407	23.766	25.0126	4.153	9.38744	12.3758
55	-14.9027	-20.7396	-19.3424	-79.3797	-87.7039	-73.5297	68.2283	63.8464	48.1609		55	-48.5376	-52.6856	-32.9619	-52.6958	-57.0889	-37.5306	-31.3918	-36.0224	-22.4675		57	9.46639	9.7708	11.8074	21.274	25.0684	25.7139	6.93123	10.0785	13.1574
55.4	-19.4172	-24.8449	-24.666	-82.7869	-92.6295	-76.9207	70.1129	66.047	48.6936		55.4	-56.4719	-60.5089	-40.178	-58.386	-60.8957	-42.601	-37.1301	-41.9004	-27.4702		57.4	9.97258	9.92674	13.0999	21.9192	25.9584	25.5894	8.69035	11.0163	14.149
55.8	-23.548	-29.7621	-29.8814	-84.5056	-96.1263	-80.1089	71.7554	68.2861	49.7616		55.8	-65.5446	-69.3972	-48.0332	-64.9115	-66.7848	-47.3332	-43.4199	-48.8363	-33.6758		57.8	11.2506	10.6496	14.1151	22.9441	26.6136	24.9648	9.43245	11.9546	14.7685
56.2	-28.0227	-34.7418	-35.669	-86.0344	-98.0517	-79.8744	72.0467	68.4801	50.5471		56.2	-75.2962	-80.2084	-55.9007	-70.801	-73.0761	-51.7641	-50.2538	-57.1849	-40.1663		58.2	12.8408	12.6838	14.3783	24.5496	28.2154	25.4432	11.0433	13.382	16.3654
56.6	-32.2675	-39.5144	-40.5413	-84.2088	-97.8336	-78.4443	72.6827	69.0658	51.1087		56.6	-85.4369	-91.1013	-63.6333	-75.9863	-78.2633	-55.4182	-58.0107	-65.8482	-46.7487		58.6	13.1165	13.7194	14.8508	24.6163	28.5751	25.5781	11.8489	14.0223	17.39
57	-35.6844	-45.4022	-44.6576	-79.2929	-94.7619	-76.8563	74.8991	71.8007	52.7991		57	-96.2514	-101.918	-72.1491	-81.4248	-84.2858	-59.2729	-66.6227	-74.9838	-53.937		59	12.9809	13.9502	14.7781	23.6171	26.7651	24.6095	10.7854	13.6563	16.3119
57.4	-39.9065	-51.1207	-49.0031	-73.7532	-88.9452	-71.6474	77.1117	73.692	54.6885		57.4	-108.159	-114.193	-81.5124	-87.2571	-91.4448	-63.6611	-76.0227	-85.2381	-61.3902		59.4	13.7044	14.7473	13.9401	22.8132	25.4872	24.0767	9.83655	13.4682	15.7884
57.8	-45.2991	-56.0266	-52.4932	-66.2613	-80.3095	-63.5779	78.6509	74.4083	55.5362		57.8	-121.396	-126.878	-91.8427	-93.0861	-97.4807	-67.6463	-86.3734	-95.5375	-68.4439		59.8	13.7623	15.0269	13.3971	21.71	24.4159	24.4505	9.98861	13.3366	15.7215
58.2	-50.0019	-60.7243	-55.056	-55.5078	-67.6109	-57.3182	81.2019	76.9939	56.5729		58.2	-134.972	-138.942	-103.616	-99.4099	-102.734	-72.8262	-97.3449	-106.118	-75.3948		60.2	13.5808	14.4021	13.7278	20.0258	22.6294	23.8647	10.2459	12.8894	15.1662
58.6	-54.1173	-64.9622	-58.5142	-44.171	-53.4807	-47.9879	81.5508	76.9944	56.2611		58.6	-148.368	-151.8	-116.142	-106.842	-109.38	-79.7484	-107.998	-118.148	-83.3241		60.6	13.5418	14.3593	13.7281	18.6465	21.5584	22.6144	10.1702	12.9762	14.8731
59	-58.4534	-68.2013	-60.998	-32.5179	-38.866	-34.284	78.2629	73.0644	53.8147		59	-161.437	-164.922	-127.803	-113.714	-115.377	-85.6769	-118.597	-130.395	-91.3961		61	13.0907	15.2554	14.4758	18.0256	21.9987	22.231	10.6451	13.7781	16.0739
59.4	-60.9802	-70.4557	-61.2711	-18.7578	-22.5869	-22.7617	74.8695	70.6475	51.9951		59.4	-172.777	-175.367	-137.236	-118.743	-119.195	-90.0083	-128.037	-140.369	-98.0879		61.4	12.5714	15.6875	15.8217	17.8803	21.948	22.0676	11.7024	14.5608	16.7485
59.8	-60.5792	-71.0492	-60.2542	-4.32762	-6.67676	-10.033	72.1927	69.1304	51.7024		59.8	-180.032	-182.109	-143.598	-122.253	-121.859	-93.5016	-134.963	-147.993	-103.452		61.8	12.7204	15.637	16.5834	17.7369	21.8762	21.8405	12.6	15.722	17.2643
60.2	-58.0278	-69.1479	-56.752	9.64222	8.32668	4.81576	69.2309	66.2956	51.7513		60.2	-183.415	-185.017	-145.401	-123.08	-122.859	-94.2486	-139.021	-152.297	-106.863		62.2	13.3631	16.1646	16.9545	17.5458	22.8755	22.0528	12.6078	16.4699	18.0957
60.6	-53.921	-65.5799	-50.6134	22.4744	22.1194	16.7537	67.1908	64.7299	52.2663		60.6	-182.18	-182.618	-142.514	-120.02	-120.275	-91.951	-140.19	-151.368	-106.747		62.6	14.2824	17.0491	17.7658	18.1409	23.4566	21.9352	12.7841	16.2354	18.6232
61	-47.2444	-59.373	-42.6106	34.3913	33.8571	25.3934	67.3186	65.5904	54.2223		61	-174.612	-174.433	-136.191	-113.743	-114.135	-87.3227	-136.642	-145.239	-102.775		63	15.6146	16.7802	17.7605	18.798	23.5683	21.3867	13.367	15.9109	18.4585
61.4	-38.5923	-50.1826	-33.0148	43.9522	43.0808	34.1624	67.7575	65.8034	55.9733		61.4	-161.431	-160.692	-126.326	-105	-105.335	-80.222	-128.098	-134.94	-95.3602		63.4	16.4889	16.6178	17.2933	18.6712	24.2397	21.096	13.7833	15.7205	18.334
61.8	-29.8875	-39.4743	-22.887	50.8239	50.6032	40.2577	68.2971	65.0922	57.1077		61.8	-143.729	-142.932	-112.161	-93.4611	-93.6581	-71.2823	-115.323	-120.648	-84.7663		63.8	16.6881	17.3647	16.9491	18.7535	24.1337	20.7856	13.4242	14.6123	18.3304
62.2	-20.6157	-27.7834	-13.1647	55.6242	55.1842	44.1498	68.6189	65.3663	58.145		62.2	-121.49	-121.592	-95.6629	-79.7376	-79.6826	-60.8615	-98.6706	-102.525	-71.9284		64.2	15.9919	17.1747	16.6032	19.0887	22.7675	20.5173	14.1952	13.8472	17.6969
62.6	-9.86617	-14.8828	-2.40639	59.7983	58.922	47.478	68.47	66.5201	59.6309		62.6	-96.9859	-97.8952	-78.5878	-65.3298	-64.4502	-48.7539	-78.9841	-83.2219	-58.0367		64.6	15.0926	16.4302	16.2602	18.9416	22.1218	21.1181	15.4808	14.6759	17.4418
63	0.696004	-1.9964	8.10012	62.2251	62.4559	49.9286	67.9183	66.567	60.6653		63	-72.8754	-73.726	-59.9841	-51.3863	-49.8725	-37.2675	-59.5201	-64.5738	-44.5085		65	14.8016	16.929	16.2976	18.8786	21.8781	22.0951	15.6469	15.2059	18.168
63.4	10.3029	10.1662	17.0466	63.3809	64.6609	52.1877	67.0009	66.0472	61.5057		63.4	-49.5836	-51.8733	-41.554	-37.7901	-36.406	-27.3304	-41.5564	-47.0674	-32.3394
63.8	20.4718	21.2424	25.5099	64.8209	66.295	54.036	65.5203	66.3396	61.7679		63.8	-29.5659	-33.0609	-26.7811	-25.8114	-24.6607	-17.5193	-26.256	-32.2044	-22.048
64.2	29.3821	30.5708	33.7926	66.0361	67.7583	55.5862	64.1553	65.7201	61.1069		64.2	-14.5406	-17.4632	-15.1464	-15.7751	-15.047	-9.49171	-14.8018	-21.1305	-13.7197
64.6	36.0805	38.4202	39.8767	66.0778	68.5463	57.3607	63.6881	63.9986	60.3659		64.6	-2.9139	-6.0684	-5.89017	-7.1553	-7.51918	-4.16897	-6.59671	-12.5157	-6.86152
65	41.7761	44.8582	44.0747	66.4082	69.3904	59.3987	63.2623	63.5703	60.0864		65	5.30205	1.76668	0.362272	-0.34726	-1.10006	0.557483	-0.30871	-5.852	-1.07599
65.4	45.6716	49.2579	47.6508	67.255	70.622	60.9133	63.327	63.8696	59.3672		65.4	10.0943	7.66103	4.53089	4.71692	4.0108	5.09474	3.65034	-1.10735	3.46232
65.8	46.8853	52.3854	50.7049	67.1357	71.0393	62.6283	63.8001	63.5651	58.9809		65.8	13.544	11.8975	7.90814	9.15272	7.84219	7.8294	6.09391	3.06764	7.13702
66.2	47.8871	54.9166	52.7865	66.8975	71.7028	64.1875	63.9178	64.208	59.6048		66.2	16.1985	14.365	10.673	11.9957	11.1178	9.65086	9.09756	6.3058	10.0686
66.6	48.688	56.1187	54.1833	66.8993	72.0997	65.6281	63.9561	65.1474	59.3749		66.6	17.5536	16.6316	13.3095	13.304	13.5253	11.3732	11.6524	8.7753	11.956
67	48.1503	56.4066	55.3465	66.5077	71.233	66.9121	64.3241	64.9611	58.5058		67	18.5297	18.7041	15.3587	14.8352	14.4825	12.4889	13.6393	11.1683	13.389
67.4	48.7913	56.6912	56.099	65.6583	69.7287	67.2182	64.0187	64.4296	58.0996		67.4	19.4159	20.1747	16.3714	16.33	15.1321	13.4304	16.5023	12.6631	15.0868
67.8	50.7075	57.3445	56.8016	64.7526	68.7644	66.7977	63.2357	64.1359	57.1583		67.8	20.2675	21.2012	17.5033	17.0892	16.0994	15.5907	19.5704	13.6405	16.8684
68.2	51.3662	57.4585	56.9741	63.0935	67.7512	67.1525	62.9718	63.4806	56.0632		68.2	21.9333	22.33	18.912	18.0924	16.8023	18.8703	21.6121	15.0648	18.4971
68.6	51.4531	57.3124	57.2579	61.6496	66.5095	66.58	62.4475	62.9091	56.6507		68.6	23.7749	23.4607	19.7402	19.6809	17.7669	22.5246	23.6455	16.0207	20.4391
69	52.1644	57.605	58.027	60.6787	65.934	64.2421	61.536	62.5879	57.186		69	25.4773	24.399	20.0946	20.5022	19.3121	26.2966	25.7501	16.9952	22.1051
69.4	51.9004	57.679	58.5903	59.6181	65.9462	62.7683	61.2858	62.2263	57.3536		69.4	27.3222	24.6258	20.9516	20.9412	21.0314	28.4248	26.8645	18.7212	22.3092
69.8	51.5096	56.6358	58.0674	59.1059	65.8078	61.198	61.1644	62.5335	58.5107		69.8	28.5841	25.4956	21.7549	21.9737	22.2065	28.5068	28.2616	19.4329	22.0177
70.2	51.5518	56.2586	57.8748	59.6849	65.5023	58.7785	60.5685	62.3406	59.0329		70.2	28.9831	26.7509	21.9244	23.038	22.6962	27.3983	29.358	19.7215	22.1186
70.6	51.612	56.5224	57.7746	59.8442	65.3269	57.1506	59.896	61.5725	57.978		70.6	29.4931	27.1557	22.2395	23.6333	22.7775	25.2373	29.2349	20.5565	21.9362
71	51.9888	56.3035	57.5221	59.2784	65.5653	56.6031	59.5828	61.3776	57.7168		71	30.5364	27.6436	23.229	24.5293	23.0385	22.7366	29.5599	21.1526	22.2544
71.4	52.3696	55.8522	58.3212	59.1531	65.66	56.1708	58.9044	61.411	57.9721		71.4	31.1664	29.1899	24.0253	25.5793	23.2953	21.4001	30.8995	21.4475	23.554
71.8	51.9894	55.3911	59.1289	59.3714	64.8848	56.5088	59.1252	60.1833	57.4075		71.8	31.8197	29.9502	24.7234	25.9871	24.0143	21.1071	31.6556	22.7773	24.6202
72.2	51.8124	54.6916	58.8359	58.7576	63.8754	56.0181	59.9915	59.5925	57.3864		72.2	32.8369	29.9628	25.873	26.5054	25.2976	21.7124	32.0693	24.7474	25.6373
72.6	51.9823	54.1832	58.5415	58.3155	63.2726	55.1526	60.858	60.3015	57.8422		72.6	33.3322	30.5906	26.9099	27.1406	26.9933	23.2886	33.4894	26.2327	26.7776
73	51.8898	53.4109	58.33	58.4786	61.8287	55.5133	61.677	60.2849	57.3311		73	33.2671	30.6116	27.159	27.6505	28.4216	25.2821	33.8626	26.6082	26.7788
73.4	52.0614	53.6209	56.5586	58.1844	60.0508	55.1713	62.7693	60.0791	56.4307		73.4	33.64	30.6616	27.0411	28.2468	28.9152	27.4273	32.4136	26.6051	26.719
73.8	52.5247	55.3847	55.7472	56.6878	59.5601	54.5259	63.0312	60.3158	56.5557		73.8	34.4339	31.587	26.6641	29.0335	29.0203	29.2577	31.2297	26.8307	27.4349
74.2	52.7541	56.4831	57.0911	55.453	58.8708	55.5498	62.6718	59.595	56.7246		74.2	34.5458	32.659	25.7999	30.159	29.0079	29.8169	31.3593	26.1038	27.8855
74.6	52.604	57.1134	58.304	54.8306	58.0444	56.4814	62.4535	58.182	57.0672		74.6	35.1664	33.7049	25.2037	31.6554	28.2423	29.7185	31.0902	25.544	27.8843
75	52.114	58.3424	58.5834	53.5966	57.6542	55.8712	62.141	57.2646	58.2869		75	35.8618	35.2131	25.7171	33.3201	27.763	29.2488	31.1772	26.4878	28.0728
75.4	51.551	58.3599	60.0466	52.4817	56.4389	55.6055	61.6633	56.3835	59.2576		75.4	36.0041	35.7096	26.6477	34.4524	28.5067	28.267	32.4082	27.8379	28.3127
75.8	50.8196	57.0544	60.7797	52.6377	54.76	55.2044	60.8774	56.0237	58.6987		75.8	36.2709	35.5571	27.7179	35.2638	29.3184	27.1928	33.1539	28.3449	28.5608
76.2	50.3187	57.0077	59.2987	52.3641	54.3279	53.6465	60.0544	56.5664	58.2674		76.2	36.9172	35.1331	29.0404	34.9716	29.7272	27.1606	32.931	29.2822	28.7158
76.6	50.0842	56.9431	58.1298	51.2258	53.6271	52.4201	59.3923	56.7555	57.7862		76.6	38.1369	34.3529	29.5512	34.1468	29.956	27.5958	32.8599	29.778	29.0076
77	49.7604	56.6642	57.8996	51.5315	52.6374	52.2263	59.0371	57.4455	56.3875		77	40.6147	33.8945	30.6129	33.0677	29.8875	27.885	32.3671	29.4923	30.3372
77.4	49.7678	56.9654	56.9586	51.887	53.2994	52.0547	58.7015	57.9715	55.7752		77.4	43.3651	34.2959	32.634	31.9071	29.4868	28.8912	31.635	29.248	31.3595
77.8	50.0954	56.8897	55.9048	51.2974	53.8945	51.8451	58.7563	57.0076	55.7801		77.8	44.8124	34.7176	34.7266	30.2189	28.8155	29.772	31.8588	28.9042	31.5184
78.2	49.9098	55.557	55.6547	51.763	53.257	52.0971	59.0391	56.1577	55.2231		78.2	45.9125	35.6343	37.0822	28.9498	28.6783	29.3251	31.9354	29.0611	31.9773
78.6	49.9369	54.3335	55.3276	52.8513	53.1153	52.6675	59.8999	56.0068	54.996		78.6	45.5454	36.9642	40.2032	28.4703	30.3284	28.9124	31.9446	29.8407	32.4628
79	50.1996	52.6291	54.8385	52.0806	53.2882	52.9284	60.8616	54.3022	54.827		79	42.6127	37.6877	41.3889	27.9142	31.5647	28.9539	32.7214	29.8769	31.8285
79.4	49.2582	50.2059	54.3965	51.2176	52.3654	53.4124	61.6242	52.6539	53.8825
79.8	48.2225	48.8469	54.5744	51.0031	51.6296	54.2253	62.2499	53.0536	53.0226
80.2	47.4865	48.2915	55.1191	49.748	51.3865	54.8382	63.3697	52.6216	51.6651
80.6	46.2618	47.4697	54.7116	48.0197	50.1097	55.0625	63.6763	51.4103	50.2596
81	45.5711	47.5997	53.6308	47.6055	48.6348	55.2793	62.8602	51.6342	50.0604

## Sheet: Fig4d
Binding affinity determination of H-NS with MEcPP assessed by microscale thermophoresis
Ligand Concentration (M)	Fnorm [‰]
0.001	814.529	815.424	815.736	815.031
0.0005	814.646	814.747	813.397	812.339	815.589	814.952	817.016	815.917
0.00025	814.611	816.066	814.376	813.672	815.026	816.564	815.96	816.174
0.000125	815.272	816.216	815.382	813.416	815.725	814.953	815.441	815.819
6.25e-05	816.619	814.648	814.482	816.678	814.533	813.766	814.358	815.991
3.125e-05	816.173	816.043	815.54	816.672	816.42	815.692	815.519	816.012
1.5625e-05	815.862	816.391	815.75	814.718	815.81	815.268	816.157	818.013
7.8125e-06	817.443	817.768	818.274	816.832	816.436	815.527	815.631	816.207
3.90625e-06	818.102	816.665		817.578	816.158	816.66	816.512	815.606
1.95313e-06	817.017	816.452		817.319	818.252	819.004	818.241	816.544
9.76563e-07	817.575	818.087		817.725	815.472	816.403	816.098	818.594
4.88281e-07	817.725	817.395	818.252	817.642	817.916	816.706	818.108	817.421
2.44141e-07	817.269	816.75	820.764	820.435	819.122	819.424	818.324	817.726
1.2207e-07				817.22	818.387	818.79	817.99	817.409
6.10352e-08	816.921	818.342	816.486	820.819	818.078	818.54	817.758	817.05
3.05176e-08	818.057	816.829			819.164	819.839	818.974	817.603

## Sheet: Fig4e
Binding affinity determination of IspG with MEcPP assessed by microscale thermophoresis
Ligand Concentration (M)	Fnorm [‰]
0.0005	944.795	944.795
0.0002				945.068
0.0001			944.612	944.618	946.43
0.00025	945.348	945.348
0.0002	945.068
0.000125	946.315	946.315
0.0001	945.22
6.25e-05	946.732	946.732
5e-05	946.456		945.921	946.388	947.059
3.125e-05	947.602	947.602
2.5e-05	948.408		947.343	949.072	948.809
1.5625e-05	950.86	950.86
1.25e-05	952.501		953.174	952.217	952.113
7.8125e-06	952.584	952.584
6.25e-06	953.916		953.717		954.116
3.90625e-06	954.744	954.744
3.125e-06	952.793		953.342	953.368	951.669
1.95313e-06	952.435	952.435
1.5625e-06	954.662		954.185	956.614	953.186
9.76563e-07	952.622	952.622
7.8125e-07	953.894		954.483	952.91	954.289
4.88281e-07	951.644	951.644
3.90625e-07	955.248			955.999	954.496
1.95313e-07	954.344		953.076	955.322	954.634
9.76563e-08	953.611		955.235	952.208	953.39

## Sheet: Supplementary Fig.4
Supplementary Fig. 4a
MEcPP level in E. coli cells (nmol/g)
ctrl	ispg-2
4.49661	327.221
4.78143	307.537
5.01372	263.904
5.02389	289.398
Supplementary Fig. 4c, d
Relative biofilm mass (OD570nm/OD600nm)
ctrl	ispg-2
1.56194	0.467827
1.6993	0.467551
1.70258	0.479977
1.92783	0.470485
1.78762	0.380815
1.85616	0.453011
1.8687	0.579225
1.98763
Bacterial growth (OD600nm)
ctrl	ispg-2
0.305378	0.264378
0.343778	0.286778
0.360678	0.262478
0.350178	0.289878
0.345478	0.303778
0.353678	0.265078
0.333378	0.232178
0.288778

[truncated: 6 more sheets: Fig5a, Fig5b, Fig5c, d, Supplementary Fig.7, Supplementary Fig.8, Supplementary Fig.9]
